# Supplementary material for: Genome-wide evolutionary analysis of TKL_CTR1-DRK-2 gene family and functional characterization reveals that TaCTR1 positively regulates flowering time in wheat
Source: BMC Genomics. 2024 May 14;25:474. doi: 10.1186/s12864-024-10383-2 (PMC11092142; doi:10.1186/s12864-024-10383-2)
Supplement: Supplementary file 19 — Supplementary Material 19 [file 12864_2024_10383_MOESM19_ESM.xlsx]

## Sheet: GO enrichment
Table S10. GO and KEGG pathway analysis of DEGs.
Ontology	ID	Description	GeneRatio	BgRatio	pvalue	p.adjust	Count	geneID	Up	Up_gene	Down	Down_gene
Cellular component	GO:0009522	photosystem I	114/9206	193/74807	1.18416e-53	5.44715e-51	114	TraesCS1A02G306600;TraesCS1A02G392000;TraesCS1A02G403300;TraesCS1A02G403800;TraesCS1B02G317500;TraesCS1B02G420100;TraesCS1B02G432700;TraesCS1B02G433300;TraesCS1D02G306200;TraesCS1D02G374900;TraesCS1D02G375000;TraesCS1D02G375100;TraesCS1D02G400100;TraesCS1D02G411300;TraesCS1D02G411600;TraesCS1D02G428200;TraesCS2A02G114400;TraesCS2A02G187200;TraesCS2A02G204800;TraesCS2A02G206200;TraesCS2A02G252600;…	0	--	114	TraesCS1A02G306600;TraesCS1A02G392000;TraesCS1A02G403300;TraesCS1A02G403800;TraesCS1B02G317500;TraesCS1B02G420100;TraesCS1B02G432700;TraesCS1B02G433300;TraesCS1D02G306200;TraesCS1D02G374900;TraesCS1D02G375000;TraesCS1D02G375100;TraesCS1D02G400100;TraesCS1D02G411300;TraesCS1D02G411600;TraesCS1D02G428200;TraesCS2A02G114400;TraesCS2A02G187200;TraesCS2A02G204800;TraesCS2A02G206200;TraesCS2A02G252600;…
Cellular component	GO:0009523	photosystem II	168/9206	479/74807	3.75507e-38	8.63667e-36	168	TraesCS1A02G306600;TraesCS1A02G403300;TraesCS1A02G403800;TraesCS1B02G317500;TraesCS1B02G432700;TraesCS1B02G433300;TraesCS1D02G306200;TraesCS1D02G374900;TraesCS1D02G375000;TraesCS1D02G375100;TraesCS1D02G411300;TraesCS1D02G411600;TraesCS1D02G428200;TraesCS2A02G111300;TraesCS2A02G187200;TraesCS2A02G204800;TraesCS2A02G206200;TraesCS2A02G215000;TraesCS2A02G247300;TraesCS2A02G254600;TraesCS2A02G342600;…	4	TraesCS1D02G332000;novel.382;TraesCS1B02G343300;TraesCS1D02G332300	164	TraesCS1A02G306600;TraesCS1A02G403300;TraesCS1A02G403800;TraesCS1B02G317500;TraesCS1B02G432700;TraesCS1B02G433300;TraesCS1D02G306200;TraesCS1D02G374900;TraesCS1D02G375000;TraesCS1D02G375100;TraesCS1D02G411300;TraesCS1D02G411600;TraesCS1D02G428200;TraesCS2A02G111300;TraesCS2A02G187200;TraesCS2A02G204800;TraesCS2A02G206200;TraesCS2A02G215000;TraesCS2A02G247300;TraesCS2A02G254600;TraesCS2A02G342600;…
Cellular component	GO:0099503	secretory vesicle	127/9206	375/74807	1.4343e-27	2.19927e-25	127	TraesCS4B02G367600;TraesCS6A02G339100;TraesCS4A02G237500;TraesCS4D02G076000;TraesCS4B02G077600;TraesCS4D02G359900;TraesCS5D02G322200;TraesCS6D02G319900;TraesCS4A02G364000;TraesCS4B02G321200;TraesCS4A02G186500;TraesCS7B02G353100;TraesCS1B02G179600;TraesCS3B02G014500;TraesCS5B02G251600;TraesCS5A02G535400;TraesCS2A02G297200;TraesCS5B02G138700;TraesCS6A02G303200;TraesCS4D02G127100;novel.7684;TraesCS1…	111	TraesCS4B02G367600;TraesCS6A02G339100;TraesCS4D02G359900;TraesCS6D02G319900;TraesCS4A02G364000;TraesCS4A02G186500;TraesCS7B02G353100;TraesCS1B02G179600;TraesCS3B02G014500;TraesCS5B02G251600;TraesCS5A02G535400;TraesCS2A02G297200;TraesCS6A02G303200;TraesCS4D02G127100;novel.7684;TraesCS1A02G162700;TraesCS6B02G226700;TraesCS5A02G252900;TraesCS2A02G398500;TraesCS7D02G483300;TraesCS6B02G370000;TraesCS4…	16	TraesCS4A02G237500;TraesCS4D02G076000;TraesCS4B02G077600;TraesCS5D02G322200;TraesCS4B02G321200;TraesCS5B02G138700;TraesCS1D02G096400;TraesCS1D02G036900;TraesCS3B02G100100;TraesCS5A02G308800;TraesCS5A02G490900;TraesCS1A02G035600;TraesCS1A02G012600;TraesCS4D02G206200;TraesCS3B02G498900;TraesCS7B02G224900
Cellular component	GO:0009543	chloroplast thylakoid lumen	72/9206	162/74807	3.1411e-24	2.88981e-22	72	TraesCS2A02G437700;TraesCS4B02G043700;TraesCS4D02G041200;TraesCS4D02G045400;TraesCS5A02G414400;TraesCS5B02G417400;TraesCS5D02G422800;TraesCS7B02G065200;TraesCS7D02G161000;TraesCS4D02G172800;TraesCS7D02G226300;TraesCS7A02G228300;TraesCS7A02G160300;TraesCS4B02G003600;TraesCS4A02G134100;TraesCS4B02G170800;TraesCS2D02G434500;TraesCS7B02G166000;TraesCS6D02G187800;TraesCS2B02G457600;TraesCS7B02G313800;…	3	TraesCS2B02G491400;TraesCS2D02G468600;TraesCS2B02G491000	69	TraesCS2A02G437700;TraesCS4B02G043700;TraesCS4D02G041200;TraesCS4D02G045400;TraesCS5A02G414400;TraesCS5B02G417400;TraesCS5D02G422800;TraesCS7B02G065200;TraesCS7D02G161000;TraesCS4D02G172800;TraesCS7D02G226300;TraesCS7A02G228300;TraesCS7A02G160300;TraesCS4B02G003600;TraesCS4A02G134100;TraesCS4B02G170800;TraesCS2D02G434500;TraesCS7B02G166000;TraesCS6D02G187800;TraesCS2B02G457600;TraesCS7B02G313800;…
Cellular component	GO:0031978	plastid thylakoid lumen	72/9206	162/74807	3.1411e-24	2.88981e-22	72	TraesCS2A02G437700;TraesCS4B02G043700;TraesCS4D02G041200;TraesCS4D02G045400;TraesCS5A02G414400;TraesCS5B02G417400;TraesCS5D02G422800;TraesCS7B02G065200;TraesCS7D02G161000;TraesCS4D02G172800;TraesCS7D02G226300;TraesCS7A02G228300;TraesCS7A02G160300;TraesCS4B02G003600;TraesCS4A02G134100;TraesCS4B02G170800;TraesCS2D02G434500;TraesCS7B02G166000;TraesCS6D02G187800;TraesCS2B02G457600;TraesCS7B02G313800;…	3	TraesCS2B02G491400;TraesCS2D02G468600;TraesCS2B02G491000	69	TraesCS2A02G437700;TraesCS4B02G043700;TraesCS4D02G041200;TraesCS4D02G045400;TraesCS5A02G414400;TraesCS5B02G417400;TraesCS5D02G422800;TraesCS7B02G065200;TraesCS7D02G161000;TraesCS4D02G172800;TraesCS7D02G226300;TraesCS7A02G228300;TraesCS7A02G160300;TraesCS4B02G003600;TraesCS4A02G134100;TraesCS4B02G170800;TraesCS2D02G434500;TraesCS7B02G166000;TraesCS6D02G187800;TraesCS2B02G457600;TraesCS7B02G313800;…
Cellular component	GO:0016324	apical plasma membrane	36/9206	47/74807	7.12459e-24	4.68187e-22	36	TraesCS4D02G220100;TraesCS4A02G441600;TraesCS4A02G084500;TraesCS7D02G050100;TraesCS2B02G152700;TraesCS7A02G055000;TraesCS4B02G219700;TraesCS4A02G185600;TraesCS2D02G132600;TraesCS4A02G001100;TraesCS4B02G002300;TraesCS4D02G128000;TraesCS7D02G136500;TraesCS7B02G037700;TraesCS4D02G161900;TraesCS5D02G140700;TraesCS4A02G165400;TraesCS4B02G133100;TraesCS5B02G132400;TraesCS7A02G136600;TraesCS4A02G143600;…	34	TraesCS4D02G220100;TraesCS4A02G441600;TraesCS4A02G084500;TraesCS7D02G050100;TraesCS7A02G055000;TraesCS4B02G219700;TraesCS4A02G185600;TraesCS4A02G001100;TraesCS4B02G002300;TraesCS4D02G128000;TraesCS7D02G136500;TraesCS7B02G037700;TraesCS4D02G161900;TraesCS5D02G140700;TraesCS4A02G165400;TraesCS4B02G133100;TraesCS5B02G132400;TraesCS7A02G136600;TraesCS4A02G143600;TraesCS5A02G132500;TraesCS6B02G416000;…	2	TraesCS2B02G152700;TraesCS2D02G132600
Cellular component	GO:0045177	apical part of cell	36/9206	47/74807	7.12459e-24	4.68187e-22	36	TraesCS4D02G220100;TraesCS4A02G441600;TraesCS4A02G084500;TraesCS7D02G050100;TraesCS2B02G152700;TraesCS7A02G055000;TraesCS4B02G219700;TraesCS4A02G185600;TraesCS2D02G132600;TraesCS4A02G001100;TraesCS4B02G002300;TraesCS4D02G128000;TraesCS7D02G136500;TraesCS7B02G037700;TraesCS4D02G161900;TraesCS5D02G140700;TraesCS4A02G165400;TraesCS4B02G133100;TraesCS5B02G132400;TraesCS7A02G136600;TraesCS4A02G143600;…	34	TraesCS4D02G220100;TraesCS4A02G441600;TraesCS4A02G084500;TraesCS7D02G050100;TraesCS7A02G055000;TraesCS4B02G219700;TraesCS4A02G185600;TraesCS4A02G001100;TraesCS4B02G002300;TraesCS4D02G128000;TraesCS7D02G136500;TraesCS7B02G037700;TraesCS4D02G161900;TraesCS5D02G140700;TraesCS4A02G165400;TraesCS4B02G133100;TraesCS5B02G132400;TraesCS7A02G136600;TraesCS4A02G143600;TraesCS5A02G132500;TraesCS6B02G416000;…	2	TraesCS2B02G152700;TraesCS2D02G132600
Cellular component	GO:0031977	thylakoid lumen	77/9206	190/74807	9.82045e-23	5.64676e-21	77	TraesCS2A02G437700;TraesCS4B02G043700;TraesCS4D02G041200;TraesCS4D02G045400;TraesCS5A02G414400;TraesCS5B02G417400;TraesCS5D02G422800;TraesCS7B02G065200;TraesCS7D02G161000;TraesCS4D02G172800;TraesCS2D02G150500;TraesCS7D02G226300;TraesCS2B02G171300;TraesCS7A02G228300;TraesCS7A02G160300;TraesCS4B02G003600;TraesCS4A02G134100;TraesCS4B02G170800;TraesCS2D02G434500;TraesCS7B02G166000;TraesCS6D02G187800;…	3	TraesCS2B02G491400;TraesCS2D02G468600;TraesCS2B02G491000	74	TraesCS2A02G437700;TraesCS4B02G043700;TraesCS4D02G041200;TraesCS4D02G045400;TraesCS5A02G414400;TraesCS5B02G417400;TraesCS5D02G422800;TraesCS7B02G065200;TraesCS7D02G161000;TraesCS4D02G172800;TraesCS2D02G150500;TraesCS7D02G226300;TraesCS2B02G171300;TraesCS7A02G228300;TraesCS7A02G160300;TraesCS4B02G003600;TraesCS4A02G134100;TraesCS4B02G170800;TraesCS2D02G434500;TraesCS7B02G166000;TraesCS6D02G187800;…
Cellular component	GO:0010598	NAD(P)H dehydrogenase complex (plastoquinone)	30/9206	36/74807	4.42676e-22	2.26257e-20	30	TraesCS3A02G407200;TraesCS3D02G402500;TraesCS4A02G031700;TraesCS4A02G232300;TraesCS4B02G083600;TraesCS4B02G274300;TraesCS4D02G104200;TraesCS4D02G273000;TraesCS4D02G081600;TraesCS1D02G105800;TraesCS3B02G441000;TraesCS4A02G203400;TraesCS1B02G126900;TraesCS5D02G237400;TraesCS6A02G308100;TraesCS5A02G230400;TraesCS5B02G228900;TraesCS5B02G114900;TraesCS4B02G107300;TraesCS6D02G287300;TraesCS1A02G097000;…	0	--	30	TraesCS3A02G407200;TraesCS3D02G402500;TraesCS4A02G031700;TraesCS4A02G232300;TraesCS4B02G083600;TraesCS4B02G274300;TraesCS4D02G104200;TraesCS4D02G273000;TraesCS4D02G081600;TraesCS1D02G105800;TraesCS3B02G441000;TraesCS4A02G203400;TraesCS1B02G126900;TraesCS5D02G237400;TraesCS6A02G308100;TraesCS5A02G230400;TraesCS5B02G228900;TraesCS5B02G114900;TraesCS4B02G107300;TraesCS6D02G287300;TraesCS1A02G097000;…
Cellular component	GO:0009654	photosystem II oxygen evolving complex	45/9206	77/74807	8.04981e-22	3.70291e-20	45	TraesCS2A02G215000;TraesCS2A02G247300;TraesCS2A02G254600;TraesCS2B02G240000;TraesCS2B02G267500;TraesCS2B02G270300;TraesCS2D02G220800;TraesCS2D02G248400;TraesCS2D02G255100;TraesCS3B02G392800;TraesCS4D02G045400;TraesCS6A02G358100;TraesCS6B02G390600;TraesCS6D02G340700;TraesCS3D02G354300;TraesCS4B02G003600;TraesCS4B02G203100;TraesCS3A02G360500;TraesCS6D02G187800;TraesCS4A02G310600;TraesCS4A02G101500;…	0	--	45	TraesCS2A02G215000;TraesCS2A02G247300;TraesCS2A02G254600;TraesCS2B02G240000;TraesCS2B02G267500;TraesCS2B02G270300;TraesCS2D02G220800;TraesCS2D02G248400;TraesCS2D02G255100;TraesCS3B02G392800;TraesCS4D02G045400;TraesCS6A02G358100;TraesCS6B02G390600;TraesCS6D02G340700;TraesCS3D02G354300;TraesCS4B02G003600;TraesCS4B02G203100;TraesCS3A02G360500;TraesCS6D02G187800;TraesCS4A02G310600;TraesCS4A02G101500;…
Cellular component	GO:0010287	plastoglobule	70/9206	193/74807	1.07151e-17	4.48084e-16	70	TraesCS2A02G206200;TraesCS2D02G209900;TraesCS4A02G206400;TraesCS4A02G226900;TraesCS4B02G089500;TraesCS4B02G109900;TraesCS4D02G086400;TraesCS4D02G107400;TraesCS5A02G036200;TraesCS5A02G108000;TraesCS5B02G017900;TraesCS5B02G036800;TraesCS5B02G115300;TraesCS5D02G026000;TraesCS5D02G044400;TraesCS6A02G292800;TraesCS6B02G036400;TraesCS6D02G029300;TraesCS7A02G206700;TraesCS7A02G557300;TraesCS7B02G114100;…	11	TraesCS6D02G358400;TraesCS6B02G411800;TraesCS7A02G082200;novel.8019;TraesCS6B02G128200;TraesCS7D02G076700;TraesCS5D02G299300;TraesCS5B02G291100;TraesCS5A02G291900;TraesCS6D02G082300;TraesCS7D02G008400	59	TraesCS2A02G206200;TraesCS2D02G209900;TraesCS4A02G206400;TraesCS4A02G226900;TraesCS4B02G089500;TraesCS4B02G109900;TraesCS4D02G086400;TraesCS4D02G107400;TraesCS5A02G036200;TraesCS5A02G108000;TraesCS5B02G017900;TraesCS5B02G036800;TraesCS5B02G115300;TraesCS5D02G026000;TraesCS5D02G044400;TraesCS6A02G292800;TraesCS6B02G036400;TraesCS6D02G029300;TraesCS7A02G206700;TraesCS7A02G557300;TraesCS7B02G114100;…
Cellular component	GO:0090406	pollen tube	89/9206	312/74807	1.33521e-14	5.11832e-13	89	TraesCS2B02G530000;TraesCS1A02G094700;TraesCS1B02G353800;TraesCS3D02G497000;TraesCS3D02G089100;TraesCS1A02G020700;TraesCS7D02G446700;TraesCS5D02G234100;TraesCS7B02G357900;novel.489;TraesCS4D02G220100;TraesCS7A02G458700;TraesCS7A02G245400;TraesCS1B02G009000;TraesCS6D02G380300;TraesCS5A02G226700;TraesCS7D02G244000;TraesCS1B02G008500;TraesCS4A02G084500;TraesCS1D02G001700;TraesCS1D02G103200;TraesCS2B…	70	TraesCS1A02G094700;TraesCS1B02G353800;TraesCS1A02G020700;TraesCS7D02G446700;TraesCS5D02G234100;TraesCS7B02G357900;TraesCS4D02G220100;TraesCS7A02G458700;TraesCS7A02G245400;TraesCS6D02G380300;TraesCS5A02G226700;TraesCS7D02G244000;TraesCS4A02G084500;TraesCS1D02G103200;TraesCS6D02G126900;TraesCS1B02G024700;TraesCS7B02G146100;TraesCSU02G106900;TraesCS1D02G343200;TraesCS4B02G219700;TraesCS2A02G275000;T…	19	TraesCS2B02G530000;TraesCS3D02G497000;TraesCS3D02G089100;novel.489;TraesCS1B02G009000;TraesCS1B02G008500;TraesCS1D02G001700;TraesCS2B02G152700;TraesCS1B02G007100;TraesCS3B02G104300;TraesCS4A02G474800;TraesCS2D02G132600;TraesCS3B02G552100;TraesCS6A02G314300;TraesCS4A02G491600;TraesCS1A02G006800;TraesCSU02G087900;TraesCS1A02G006200;TraesCS5A02G066200
Cellular component	GO:0042555	MCM complex	21/9206	28/74807	3.7898e-14	1.341e-12	21	TraesCS1B02G274600;TraesCS3B02G224600;TraesCS1A02G129400;TraesCS3A02G200400;TraesCS1A02G264000;TraesCS1B02G309300;TraesCS1A02G299500;TraesCS3D02G203400;TraesCS1D02G125300;TraesCS1D02G298400;TraesCS5B02G094600;TraesCS1D02G264100;TraesCS3A02G097200;TraesCS1B02G146200;TraesCS3D02G097700;TraesCS5A02G088400;TraesCS3B02G112900;TraesCS6A02G360600;TraesCS5D02G100800;TraesCS6D02G344100;TraesCS6B02G393500	21	TraesCS1B02G274600;TraesCS3B02G224600;TraesCS1A02G129400;TraesCS3A02G200400;TraesCS1A02G264000;TraesCS1B02G309300;TraesCS1A02G299500;TraesCS3D02G203400;TraesCS1D02G125300;TraesCS1D02G298400;TraesCS5B02G094600;TraesCS1D02G264100;TraesCS3A02G097200;TraesCS1B02G146200;TraesCS3D02G097700;TraesCS5A02G088400;TraesCS3B02G112900;TraesCS6A02G360600;TraesCS5D02G100800;TraesCS6D02G344100;TraesCS6B02G393500	0	--
Cellular component	GO:0098590	plasma membrane region	53/9206	148/74807	1.62604e-13	5.34271e-12	53	TraesCS1A02G020700;TraesCS4D02G220100;TraesCS4A02G441600;TraesCS4A02G084500;TraesCS7D02G050100;TraesCS2B02G152700;TraesCS1B02G024700;TraesCS7A02G055000;TraesCS4B02G219700;TraesCS4A02G185600;TraesCS2D02G132600;TraesCS4A02G001100;TraesCS4B02G002300;TraesCS1D02G020200;TraesCS4D02G128000;TraesCS7D02G136500;TraesCS7B02G037700;TraesCS4D02G161900;TraesCS1D02G156300;TraesCS5D02G140700;TraesCS4A02G165400;…	48	TraesCS1A02G020700;TraesCS4D02G220100;TraesCS4A02G441600;TraesCS4A02G084500;TraesCS7D02G050100;TraesCS1B02G024700;TraesCS7A02G055000;TraesCS4B02G219700;TraesCS4A02G185600;TraesCS4A02G001100;TraesCS4B02G002300;TraesCS1D02G020200;TraesCS4D02G128000;TraesCS7D02G136500;TraesCS7B02G037700;TraesCS4D02G161900;TraesCS1D02G156300;TraesCS5D02G140700;TraesCS4A02G165400;TraesCS4B02G133100;TraesCS5B02G132400;…	5	TraesCS2B02G152700;TraesCS2D02G132600;TraesCS4B02G088300;TraesCS4D02G085400;TraesCS4A02G227800
Cellular component	GO:0120025	plasma membrane bounded cell projection	100/9206	385/74807	2.17865e-13	6.68121e-12	100	TraesCS2B02G530000;TraesCS4D02G242900;TraesCS4B02G244400;TraesCS1A02G094700;TraesCS4A02G065900;TraesCS1B02G353800;TraesCS4D02G245000;TraesCS4A02G066800;TraesCS3D02G497000;TraesCS3D02G089100;TraesCS1A02G020700;TraesCS7D02G446700;TraesCS5D02G234100;TraesCS7B02G357900;novel.489;TraesCS4D02G220100;TraesCS7A02G458700;TraesCS5A02G383300;TraesCS7A02G245400;TraesCS1B02G009000;TraesCS6D02G380300;TraesCS5A…	78	TraesCS4B02G244400;TraesCS1A02G094700;TraesCS1B02G353800;TraesCS4D02G245000;TraesCS4A02G066800;TraesCS1A02G020700;TraesCS7D02G446700;TraesCS5D02G234100;TraesCS7B02G357900;TraesCS4D02G220100;TraesCS7A02G458700;TraesCS5A02G383300;TraesCS7A02G245400;TraesCS6D02G380300;TraesCS5A02G226700;TraesCS7D02G244000;TraesCS4A02G084500;TraesCS1D02G103200;TraesCS6D02G126900;TraesCS1B02G024700;TraesCS7B02G146100;…	22	TraesCS2B02G530000;TraesCS4D02G242900;TraesCS4A02G065900;TraesCS3D02G497000;TraesCS3D02G089100;novel.489;TraesCS1B02G009000;TraesCS1B02G008500;TraesCS1D02G001700;TraesCS2B02G152700;TraesCS1B02G007100;TraesCS3B02G104300;TraesCS4A02G474800;TraesCS2D02G132600;TraesCS3B02G552100;TraesCS6D02G275800;TraesCS6A02G314300;TraesCS4A02G491600;TraesCS1A02G006800;TraesCSU02G087900;TraesCS1A02G006200;TraesCS5A0…
Cellular component	GO:0042995	cell projection	109/9206	436/74807	2.80302e-13	8.05867e-12	109	TraesCS2B02G530000;TraesCS4D02G242900;TraesCS4B02G244400;TraesCS1A02G094700;TraesCS4A02G065900;TraesCS1B02G353800;TraesCS6D02G068500;TraesCS6B02G094700;TraesCS4D02G245000;TraesCS4A02G066800;TraesCS3D02G497000;TraesCS3D02G089100;TraesCS1A02G020700;TraesCS7D02G446700;TraesCS5D02G234100;TraesCS7B02G357900;novel.489;TraesCS4D02G220100;TraesCS7A02G458700;TraesCS5A02G383300;TraesCS7A02G245400;TraesCS1B…	87	TraesCS4B02G244400;TraesCS1A02G094700;TraesCS1B02G353800;TraesCS6D02G068500;TraesCS6B02G094700;TraesCS4D02G245000;TraesCS4A02G066800;TraesCS1A02G020700;TraesCS7D02G446700;TraesCS5D02G234100;TraesCS7B02G357900;TraesCS4D02G220100;TraesCS7A02G458700;TraesCS5A02G383300;TraesCS7A02G245400;TraesCS6D02G380300;TraesCS5A02G226700;TraesCS7D02G244000;TraesCS4A02G084500;TraesCS1D02G103200;TraesCS6D02G126900;…	22	TraesCS2B02G530000;TraesCS4D02G242900;TraesCS4A02G065900;TraesCS3D02G497000;TraesCS3D02G089100;novel.489;TraesCS1B02G009000;TraesCS1B02G008500;TraesCS1D02G001700;TraesCS2B02G152700;TraesCS1B02G007100;TraesCS3B02G104300;TraesCS4A02G474800;TraesCS2D02G132600;TraesCS3B02G552100;TraesCS6D02G275800;TraesCS6A02G314300;TraesCS4A02G491600;TraesCS1A02G006800;TraesCSU02G087900;TraesCS1A02G006200;TraesCS5A0…
Cellular component	GO:0009538	photosystem I reaction center	15/9206	16/74807	3.15171e-13	8.52816e-12	15	TraesCS1A02G392000;TraesCS1B02G420100;TraesCS1D02G400100;TraesCS3A02G052700;TraesCS3B02G061700;TraesCS3D02G051800;TraesCS5A02G414400;TraesCS5A02G457500;TraesCS5A02G482800;TraesCS5B02G417400;TraesCS5B02G466700;TraesCS5B02G496000;TraesCS5D02G422800;TraesCS5D02G468400;TraesCS5D02G496400	0	--	15	TraesCS1A02G392000;TraesCS1B02G420100;TraesCS1D02G400100;TraesCS3A02G052700;TraesCS3B02G061700;TraesCS3D02G051800;TraesCS5A02G414400;TraesCS5A02G457500;TraesCS5A02G482800;TraesCS5B02G417400;TraesCS5B02G466700;TraesCS5B02G496000;TraesCS5D02G422800;TraesCS5D02G468400;TraesCS5D02G496400
Cellular component	GO:0098807	chloroplast thylakoid membrane protein complex	18/9206	33/74807	6.72982e-09	1.71984e-07	18	TraesCS4A02G226900;TraesCS4A02G472500;TraesCS4B02G089500;TraesCS4D02G086400;TraesCS5A02G269800;TraesCS5B02G270200;TraesCS5D02G277900;TraesCS6A02G009200;TraesCS6B02G015000;TraesCS6D02G012200;TraesCS7A02G020500;TraesCS7D02G016800;TraesCS1D02G203500;TraesCS2D02G238700;TraesCS4B02G003600;TraesCS2B02G256300;TraesCS4A02G310600;TraesCS4D02G003600	0	--	18	TraesCS4A02G226900;TraesCS4A02G472500;TraesCS4B02G089500;TraesCS4D02G086400;TraesCS5A02G269800;TraesCS5B02G270200;TraesCS5D02G277900;TraesCS6A02G009200;TraesCS6B02G015000;TraesCS6D02G012200;TraesCS7A02G020500;TraesCS7D02G016800;TraesCS1D02G203500;TraesCS2D02G238700;TraesCS4B02G003600;TraesCS2B02G256300;TraesCS4A02G310600;TraesCS4D02G003600
Cellular component	GO:0015629	actin cytoskeleton	50/9206	177/74807	1.01896e-08	2.46695e-07	50	TraesCS4A02G156700;TraesCS4B02G152700;TraesCS4D02G038800;TraesCS6B02G277600;TraesCS4A02G071400;TraesCS6D02G219200;TraesCS2A02G410700;TraesCS2B02G429500;TraesCS6A02G236600;TraesCS4D02G163700;TraesCS6B02G265100;TraesCS6A02G247000;TraesCS4D02G228100;TraesCS1B02G190800;novel.9276;TraesCS2D02G408100;TraesCS6B02G226900;TraesCS4B02G041500;TraesCS2A02G370800;TraesCS6D02G229200;TraesCS7D02G190300;TraesCS2…	47	TraesCS4A02G156700;TraesCS4B02G152700;TraesCS6B02G277600;TraesCS4A02G071400;TraesCS6D02G219200;TraesCS2A02G410700;TraesCS2B02G429500;TraesCS6A02G236600;TraesCS4D02G163700;TraesCS6B02G265100;TraesCS6A02G247000;TraesCS4D02G228100;TraesCS1B02G190800;novel.9276;TraesCS2D02G408100;TraesCS6B02G226900;TraesCS2A02G370800;TraesCS6D02G229200;TraesCS7D02G190300;TraesCS2D02G367100;TraesCS2B02G388000;TraesCS1…	3	TraesCS4D02G038800;TraesCS4B02G041500;TraesCS1D02G101900
Cellular component	GO:0005871	kinesin complex	30/9206	91/74807	2.26487e-07	5.20921e-06	30	TraesCS2A02G480500;TraesCS2D02G487700;TraesCS4A02G375000;TraesCS7A02G076600;TraesCS1B02G293500;TraesCS1B02G259800;TraesCS1D02G349600;TraesCS6B02G417400;TraesCS5A02G390000;TraesCS5D02G044700;TraesCS1A02G249100;TraesCS5A02G036600;TraesCS1D02G248600;TraesCS5B02G037500;TraesCS2D02G322800;TraesCS5B02G395000;TraesCS5D02G399800;TraesCS6D02G363400;TraesCS2B02G293400;TraesCS5D02G078500;TraesCS2B02G342100;…	29	TraesCS2A02G480500;TraesCS2D02G487700;TraesCS4A02G375000;TraesCS7A02G076600;TraesCS1B02G259800;TraesCS1D02G349600;TraesCS6B02G417400;TraesCS5A02G390000;TraesCS5D02G044700;TraesCS1A02G249100;TraesCS5A02G036600;TraesCS1D02G248600;TraesCS5B02G037500;TraesCS2D02G322800;TraesCS5B02G395000;TraesCS5D02G399800;TraesCS6D02G363400;TraesCS2B02G293400;TraesCS5D02G078500;TraesCS2B02G342100;TraesCS5B02G074200;…	1	TraesCS1B02G293500
Cellular component	GO:0035838	growing cell tip	13/9206	25/74807	1.80062e-06	3.76494e-05	13	TraesCS1A02G020700;TraesCS6D02G380300;TraesCS1B02G024700;TraesCSU02G106900;TraesCS6A02G395000;TraesCS4A02G001100;TraesCS4B02G002300;TraesCS1D02G020200;TraesCS7B02G488900;TraesCS6B02G434900;TraesCS1A02G266200;TraesCS4D02G001000;TraesCS3B02G202500	13	TraesCS1A02G020700;TraesCS6D02G380300;TraesCS1B02G024700;TraesCSU02G106900;TraesCS6A02G395000;TraesCS4A02G001100;TraesCS4B02G002300;TraesCS1D02G020200;TraesCS7B02G488900;TraesCS6B02G434900;TraesCS1A02G266200;TraesCS4D02G001000;TraesCS3B02G202500	0	--
Cellular component	GO:0090404	pollen tube tip	13/9206	25/74807	1.80062e-06	3.76494e-05	13	TraesCS1A02G020700;TraesCS6D02G380300;TraesCS1B02G024700;TraesCSU02G106900;TraesCS6A02G395000;TraesCS4A02G001100;TraesCS4B02G002300;TraesCS1D02G020200;TraesCS7B02G488900;TraesCS6B02G434900;TraesCS1A02G266200;TraesCS4D02G001000;TraesCS3B02G202500	13	TraesCS1A02G020700;TraesCS6D02G380300;TraesCS1B02G024700;TraesCSU02G106900;TraesCS6A02G395000;TraesCS4A02G001100;TraesCS4B02G002300;TraesCS1D02G020200;TraesCS7B02G488900;TraesCS6B02G434900;TraesCS1A02G266200;TraesCS4D02G001000;TraesCS3B02G202500	0	--
Cellular component	GO:0042575	DNA polymerase complex	20/9206	53/74807	2.12701e-06	4.25401e-05	20	TraesCS3B02G315400;TraesCS4A02G226500;TraesCS4D02G086000;TraesCS4B02G090000;TraesCS7A02G313900;TraesCS1A02G348900;TraesCS3D02G281700;TraesCS1B02G156600;TraesCS1A02G130700;TraesCS1D02G139000;TraesCS3D02G373300;TraesCS2A02G283300;TraesCS1B02G353400;TraesCS1A02G340500;TraesCS7B02G214800;TraesCS2D02G282000;TraesCS3A02G118400;TraesCS7D02G310800;TraesCS2B02G300400;TraesCS4D02G007000	20	TraesCS3B02G315400;TraesCS4A02G226500;TraesCS4D02G086000;TraesCS4B02G090000;TraesCS7A02G313900;TraesCS1A02G348900;TraesCS3D02G281700;TraesCS1B02G156600;TraesCS1A02G130700;TraesCS1D02G139000;TraesCS3D02G373300;TraesCS2A02G283300;TraesCS1B02G353400;TraesCS1A02G340500;TraesCS7B02G214800;TraesCS2D02G282000;TraesCS3A02G118400;TraesCS7D02G310800;TraesCS2B02G300400;TraesCS4D02G007000	0	--
Cellular component	GO:0051286	cell tip	18/9206	45/74807	2.55531e-06	4.70177e-05	18	TraesCS4D02G242900;TraesCS4A02G065900;TraesCS1A02G020700;TraesCS5A02G383300;TraesCS6D02G380300;TraesCS1B02G024700;TraesCSU02G106900;TraesCS6A02G395000;TraesCS4A02G001100;TraesCS4B02G002300;TraesCS1D02G020200;TraesCS7B02G488900;TraesCS6B02G434900;TraesCS1A02G266200;TraesCS4D02G001000;TraesCS1A02G358500;TraesCS1B02G375000;TraesCS3B02G202500	16	TraesCS1A02G020700;TraesCS5A02G383300;TraesCS6D02G380300;TraesCS1B02G024700;TraesCSU02G106900;TraesCS6A02G395000;TraesCS4A02G001100;TraesCS4B02G002300;TraesCS1D02G020200;TraesCS7B02G488900;TraesCS6B02G434900;TraesCS1A02G266200;TraesCS4D02G001000;TraesCS1A02G358500;TraesCS1B02G375000;TraesCS3B02G202500	2	TraesCS4D02G242900;TraesCS4A02G065900
Cellular component	GO:0060187	cell pole	18/9206	45/74807	2.55531e-06	4.70177e-05	18	TraesCS4D02G242900;TraesCS4A02G065900;TraesCS1A02G020700;TraesCS5A02G383300;TraesCS6D02G380300;TraesCS1B02G024700;TraesCSU02G106900;TraesCS6A02G395000;TraesCS4A02G001100;TraesCS4B02G002300;TraesCS1D02G020200;TraesCS7B02G488900;TraesCS6B02G434900;TraesCS1A02G266200;TraesCS4D02G001000;TraesCS1A02G358500;TraesCS1B02G375000;TraesCS3B02G202500	16	TraesCS1A02G020700;TraesCS5A02G383300;TraesCS6D02G380300;TraesCS1B02G024700;TraesCSU02G106900;TraesCS6A02G395000;TraesCS4A02G001100;TraesCS4B02G002300;TraesCS1D02G020200;TraesCS7B02G488900;TraesCS6B02G434900;TraesCS1A02G266200;TraesCS4D02G001000;TraesCS1A02G358500;TraesCS1B02G375000;TraesCS3B02G202500	2	TraesCS4D02G242900;TraesCS4A02G065900
Cellular component	GO:0000796	condensin complex	12/9206	23/74807	4.33373e-06	7.66737e-05	12	TraesCS7D02G207100;TraesCS7B02G111000;TraesCS6A02G311200;TraesCS7A02G204000;TraesCS3D02G384700;TraesCS3A02G391800;TraesCS3B02G423800;TraesCS3B02G229800;TraesCS6B02G341400;TraesCS2A02G221800;TraesCS6D02G290500;TraesCS5B02G493100	12	TraesCS7D02G207100;TraesCS7B02G111000;TraesCS6A02G311200;TraesCS7A02G204000;TraesCS3D02G384700;TraesCS3A02G391800;TraesCS3B02G423800;TraesCS3B02G229800;TraesCS6B02G341400;TraesCS2A02G221800;TraesCS6D02G290500;TraesCS5B02G493100	0	--
Cellular component	GO:0005811	lipid droplet	45/9206	187/74807	6.80065e-06	0.000115863	45	TraesCS6A02G111400;TraesCS2B02G530000;TraesCS2D02G502300;TraesCS1A02G094700;TraesCS2A02G501800;TraesCS4A02G495100;TraesCS7A02G003500;TraesCS3D02G089100;TraesCS7D02G004000;TraesCS5D02G066100;TraesCS5A02G054900;TraesCS2B02G385200;TraesCS5B02G061600;TraesCS5B02G545900;TraesCS1D02G103200;TraesCS3B02G104300;TraesCS4A02G456400;TraesCS6B02G326500;TraesCS6D02G098600;TraesCS7A02G108100;TraesCS6D02G276900;…	28	TraesCS1A02G094700;TraesCS4A02G495100;TraesCS7A02G003500;TraesCS7D02G004000;TraesCS2B02G385200;TraesCS5B02G545900;TraesCS1D02G103200;TraesCS4A02G456400;TraesCS6B02G326500;TraesCS6D02G098600;TraesCS7A02G108100;TraesCS6D02G276900;TraesCS2A02G367700;TraesCS2D02G364800;TraesCS6A02G296500;TraesCS7A02G234100;TraesCS7B02G132500;TraesCS6B02G326300;TraesCS7D02G234400;TraesCS1B02G445100;novel.2552;TraesCS1…	17	TraesCS6A02G111400;TraesCS2B02G530000;TraesCS2D02G502300;TraesCS2A02G501800;TraesCS3D02G089100;TraesCS5D02G066100;TraesCS5A02G054900;TraesCS5B02G061600;TraesCS3B02G104300;TraesCS2D02G373600;TraesCS6D02G098800;TraesCS7D02G173600;TraesCS5D02G011800;TraesCS7A02G203000;TraesCS7D02G173700;TraesCS5D02G266600;TraesCS5A02G004900
Cellular component	GO:0030427	site of polarized growth	13/9206	28/74807	9.04512e-06	0.000148598	13	TraesCS1A02G020700;TraesCS6D02G380300;TraesCS1B02G024700;TraesCSU02G106900;TraesCS6A02G395000;TraesCS4A02G001100;TraesCS4B02G002300;TraesCS1D02G020200;TraesCS7B02G488900;TraesCS6B02G434900;TraesCS1A02G266200;TraesCS4D02G001000;TraesCS3B02G202500	13	TraesCS1A02G020700;TraesCS6D02G380300;TraesCS1B02G024700;TraesCSU02G106900;TraesCS6A02G395000;TraesCS4A02G001100;TraesCS4B02G002300;TraesCS1D02G020200;TraesCS7B02G488900;TraesCS6B02G434900;TraesCS1A02G266200;TraesCS4D02G001000;TraesCS3B02G202500	0	--
Cellular component	GO:0009986	cell surface	12/9206	25/74807	1.31317e-05	0.000208296	12	TraesCS1D02G161500;TraesCS1B02G181300;TraesCS1A02G284500;TraesCS7D02G296700;TraesCS7B02G201600;TraesCS1B02G293800;TraesCS7A02G301300;TraesCS1D02G283500;TraesCS3A02G358900;TraesCS1D02G150800;TraesCS3D02G353200;TraesCS3B02G391700	12	TraesCS1D02G161500;TraesCS1B02G181300;TraesCS1A02G284500;TraesCS7D02G296700;TraesCS7B02G201600;TraesCS1B02G293800;TraesCS7A02G301300;TraesCS1D02G283500;TraesCS3A02G358900;TraesCS1D02G150800;TraesCS3D02G353200;TraesCS3B02G391700	0	--
Cellular component	GO:0009360	DNA polymerase III complex	9/9206	15/74807	1.60143e-05	0.000230205	9	TraesCS3B02G315400;TraesCS4A02G226500;TraesCS4D02G086000;TraesCS4B02G090000;TraesCS7A02G313900;TraesCS1A02G348900;TraesCS3D02G281700;TraesCS7B02G214800;TraesCS7D02G310800	9	TraesCS3B02G315400;TraesCS4A02G226500;TraesCS4D02G086000;TraesCS4B02G090000;TraesCS7A02G313900;TraesCS1A02G348900;TraesCS3D02G281700;TraesCS7B02G214800;TraesCS7D02G310800	0	--
Cellular component	GO:0009515	granal stacked thylakoid	9/9206	15/74807	1.60143e-05	0.000230205	9	TraesCS6A02G292800;TraesCS7A02G206700;TraesCS7B02G114100;TraesCS7D02G209600;TraesCS1D02G203500;TraesCS2D02G238700;TraesCS2B02G256300;TraesCS6A02G314600;TraesCS6D02G273900	0	--	9	TraesCS6A02G292800;TraesCS7A02G206700;TraesCS7B02G114100;TraesCS7D02G209600;TraesCS1D02G203500;TraesCS2D02G238700;TraesCS2B02G256300;TraesCS6A02G314600;TraesCS6D02G273900
Cellular component	GO:0009542	granum	9/9206	15/74807	1.60143e-05	0.000230205	9	TraesCS6A02G292800;TraesCS7A02G206700;TraesCS7B02G114100;TraesCS7D02G209600;TraesCS1D02G203500;TraesCS2D02G238700;TraesCS2B02G256300;TraesCS6A02G314600;TraesCS6D02G273900	0	--	9	TraesCS6A02G292800;TraesCS7A02G206700;TraesCS7B02G114100;TraesCS7D02G209600;TraesCS1D02G203500;TraesCS2D02G238700;TraesCS2B02G256300;TraesCS6A02G314600;TraesCS6D02G273900
Cellular component	GO:0032432	actin filament bundle	13/9206	32/74807	5.20028e-05	0.000710072	13	TraesCS4A02G156700;TraesCS4B02G152700;TraesCS4D02G163700;TraesCS6B02G226900;TraesCS6A02G200800;TraesCS6D02G186700;TraesCS6D02G189200;TraesCS1B02G122300;TraesCS6A02G200700;TraesCS1A02G094200;TraesCS7D02G226100;TraesCS6B02G226800;TraesCS7B02G191200	13	TraesCS4A02G156700;TraesCS4B02G152700;TraesCS4D02G163700;TraesCS6B02G226900;TraesCS6A02G200800;TraesCS6D02G186700;TraesCS6D02G189200;TraesCS1B02G122300;TraesCS6A02G200700;TraesCS1A02G094200;TraesCS7D02G226100;TraesCS6B02G226800;TraesCS7B02G191200	0	--
Cellular component	GO:0005875	microtubule associated complex	44/9206	196/74807	5.24836e-05	0.000710072	44	TraesCS2A02G492300;TraesCS2B02G520500;TraesCS2D02G492600;TraesCS2A02G480500;TraesCS1D02G361800;TraesCS2D02G487700;TraesCS1A02G357500;TraesCS4A02G375000;TraesCS2D02G213200;TraesCS7A02G076600;TraesCS1B02G293500;TraesCS2A02G202400;TraesCS1B02G259800;TraesCS1D02G349600;TraesCS2B02G229500;TraesCS6B02G417400;TraesCS5A02G390000;TraesCS5D02G044700;TraesCS1A02G249100;TraesCS5A02G036600;TraesCS1D02G248600;…	42	TraesCS2A02G492300;TraesCS2B02G520500;TraesCS2D02G492600;TraesCS2A02G480500;TraesCS1D02G361800;TraesCS2D02G487700;TraesCS1A02G357500;TraesCS4A02G375000;TraesCS2D02G213200;TraesCS7A02G076600;TraesCS2A02G202400;TraesCS1B02G259800;TraesCS1D02G349600;TraesCS2B02G229500;TraesCS6B02G417400;TraesCS5A02G390000;TraesCS5D02G044700;TraesCS1A02G249100;TraesCS5A02G036600;TraesCS1D02G248600;TraesCS5B02G037500;…	2	TraesCS1B02G293500;TraesCS6D02G275800
Cellular component	GO:0009897	external side of plasma membrane	9/9206	17/74807	6.16513e-05	0.000810274	9	TraesCS1D02G161500;TraesCS1B02G181300;TraesCS1A02G284500;TraesCS1B02G293800;TraesCS1D02G283500;TraesCS3A02G358900;TraesCS1D02G150800;TraesCS3D02G353200;TraesCS3B02G391700	9	TraesCS1D02G161500;TraesCS1B02G181300;TraesCS1A02G284500;TraesCS1B02G293800;TraesCS1D02G283500;TraesCS3A02G358900;TraesCS1D02G150800;TraesCS3D02G353200;TraesCS3B02G391700	0	--
Cellular component	GO:0005884	actin filament	11/9206	25/74807	8.24099e-05	0.00105302	11	TraesCS4D02G038800;TraesCS6B02G226900;TraesCS4B02G041500;TraesCS6A02G200800;TraesCS6D02G186700;TraesCS6D02G189200;TraesCS6A02G200700;TraesCS3D02G278100;TraesCS7D02G226100;TraesCS6B02G226800;TraesCS7B02G191200	9	TraesCS6B02G226900;TraesCS6A02G200800;TraesCS6D02G186700;TraesCS6D02G189200;TraesCS6A02G200700;TraesCS3D02G278100;TraesCS7D02G226100;TraesCS6B02G226800;TraesCS7B02G191200	2	TraesCS4D02G038800;TraesCS4B02G041500
Cellular component	GO:0000347	THO complex	14/9206	44/74807	0.000558653	0.00694542	14	TraesCS1B02G274600;TraesCS3B02G224600;TraesCS3A02G200400;TraesCS1A02G264000;TraesCS1A02G299500;TraesCS3D02G203400;TraesCS1D02G298400;TraesCS5B02G094600;TraesCS1D02G264100;TraesCS5A02G088400;TraesCS6A02G360600;TraesCS5D02G100800;TraesCS6D02G344100;TraesCS6B02G393500	14	TraesCS1B02G274600;TraesCS3B02G224600;TraesCS3A02G200400;TraesCS1A02G264000;TraesCS1A02G299500;TraesCS3D02G203400;TraesCS1D02G298400;TraesCS5B02G094600;TraesCS1D02G264100;TraesCS5A02G088400;TraesCS6A02G360600;TraesCS5D02G100800;TraesCS6D02G344100;TraesCS6B02G393500	0	--
Cellular component	GO:0005657	replication fork	32/9206	147/74807	0.000891744	0.0107948	32	TraesCS4D02G246300;TraesCS4A02G058000;TraesCS4B02G246900;TraesCS3B02G315400;TraesCS4A02G226500;TraesCS6B02G462700;TraesCS4D02G086000;TraesCS4B02G090000;TraesCS1B02G040800;TraesCS7A02G313900;TraesCS1A02G348900;TraesCS3D02G281700;novel.1140;TraesCS1B02G439600;TraesCS1A02G104500;TraesCS1A02G409600;TraesCS3D02G373300;TraesCS1D02G416900;TraesCS6D02G398100;TraesCS2A02G283300;TraesCS1B02G353400;TraesCS1…	32	TraesCS4D02G246300;TraesCS4A02G058000;TraesCS4B02G246900;TraesCS3B02G315400;TraesCS4A02G226500;TraesCS6B02G462700;TraesCS4D02G086000;TraesCS4B02G090000;TraesCS1B02G040800;TraesCS7A02G313900;TraesCS1A02G348900;TraesCS3D02G281700;novel.1140;TraesCS1B02G439600;TraesCS1A02G104500;TraesCS1A02G409600;TraesCS3D02G373300;TraesCS1D02G416900;TraesCS6D02G398100;TraesCS2A02G283300;TraesCS1B02G353400;TraesCS1…	0	--
Cellular component	GO:0005819	spindle	59/9206	319/74807	0.000918339	0.0108317	59	TraesCS7A02G260100;TraesCS7B02G158100;TraesCS1A02G054400;TraesCS7A02G223100;TraesCS7D02G261100;TraesCS1D02G055200;TraesCS5A02G425800;TraesCS5B02G156500;TraesCS5A02G157200;TraesCS6A02G282800;TraesCS4B02G148300;TraesCS1D02G167800;TraesCS7D02G247700;TraesCS1B02G071500;TraesCS5D02G162500;TraesCS1A02G170100;TraesCS7A02G248700;TraesCS6B02G311200;TraesCS1B02G267200;TraesCS6D02G263300;TraesCS1B02G186800;…	58	TraesCS7A02G260100;TraesCS7B02G158100;TraesCS1A02G054400;TraesCS7A02G223100;TraesCS7D02G261100;TraesCS1D02G055200;TraesCS5A02G425800;TraesCS5B02G156500;TraesCS5A02G157200;TraesCS6A02G282800;TraesCS4B02G148300;TraesCS1D02G167800;TraesCS7D02G247700;TraesCS1B02G071500;TraesCS5D02G162500;TraesCS1A02G170100;TraesCS7A02G248700;TraesCS6B02G311200;TraesCS1B02G267200;TraesCS6D02G263300;TraesCS1B02G186800;…	1	TraesCS4A02G263800
Cellular component	GO:0043667	pollen wall	16/9206	58/74807	0.00133142	0.0153113	16	TraesCS1A02G150900;TraesCS1D02G147900;TraesCS7A02G239800;TraesCS7B02G135400;TraesCS7D02G237600;TraesCS1D02G147800;TraesCS6D02G011100;TraesCS6A02G006900;TraesCS6B02G013600;TraesCS5A02G468900;TraesCS5D02G481800;TraesCS2B02G491900;TraesCS2A02G469000;TraesCS5B02G481500;TraesCS2D02G469100;TraesCS6D02G230400	16	TraesCS1A02G150900;TraesCS1D02G147900;TraesCS7A02G239800;TraesCS7B02G135400;TraesCS7D02G237600;TraesCS1D02G147800;TraesCS6D02G011100;TraesCS6A02G006900;TraesCS6B02G013600;TraesCS5A02G468900;TraesCS5D02G481800;TraesCS2B02G491900;TraesCS2A02G469000;TraesCS5B02G481500;TraesCS2D02G469100;TraesCS6D02G230400	0	--
Cellular component	GO:0009524	phragmoplast	68/9206	385/74807	0.00140981	0.0158174	68	TraesCS7A02G260100;TraesCS7B02G158100;TraesCS7A02G223100;TraesCS7D02G261100;TraesCS2A02G252700;TraesCS4D02G112900;TraesCS4A02G233400;TraesCS5A02G425800;TraesCS4B02G082700;TraesCS2D02G600700;TraesCS3B02G487900;TraesCS4A02G200100;TraesCS2B02G597400;TraesCS6A02G282800;TraesCS4B02G148300;TraesCS1D02G167800;TraesCS4D02G080800;TraesCS2A02G585800;TraesCS7D02G247700;TraesCS1A02G170100;TraesCS7A02G248700;…	66	TraesCS7A02G260100;TraesCS7B02G158100;TraesCS7A02G223100;TraesCS7D02G261100;TraesCS4D02G112900;TraesCS4A02G233400;TraesCS5A02G425800;TraesCS4B02G082700;TraesCS2D02G600700;TraesCS3B02G487900;TraesCS4A02G200100;TraesCS2B02G597400;TraesCS6A02G282800;TraesCS4B02G148300;TraesCS1D02G167800;TraesCS4D02G080800;TraesCS2A02G585800;TraesCS7D02G247700;TraesCS1A02G170100;TraesCS7A02G248700;TraesCS3A02G273500;…	2	TraesCS2A02G252700;TraesCS4A02G263800
Cellular component	GO:0043596	nuclear replication fork	20/9206	82/74807	0.00189802	0.0207879	20	TraesCS4D02G246300;TraesCS4A02G058000;TraesCS4B02G246900;TraesCS6B02G462700;TraesCS1B02G040800;novel.1140;TraesCS1B02G439600;TraesCS1A02G104500;TraesCS1A02G409600;TraesCS3D02G373300;TraesCS1D02G416900;TraesCS6D02G398100;TraesCS2A02G283300;TraesCS1B02G353400;TraesCS1A02G340500;TraesCS5B02G163900;TraesCS2D02G282000;TraesCS5B02G120700;TraesCS2B02G300400;TraesCS6A02G413400	20	TraesCS4D02G246300;TraesCS4A02G058000;TraesCS4B02G246900;TraesCS6B02G462700;TraesCS1B02G040800;novel.1140;TraesCS1B02G439600;TraesCS1A02G104500;TraesCS1A02G409600;TraesCS3D02G373300;TraesCS1D02G416900;TraesCS6D02G398100;TraesCS2A02G283300;TraesCS1B02G353400;TraesCS1A02G340500;TraesCS5B02G163900;TraesCS2D02G282000;TraesCS5B02G120700;TraesCS2B02G300400;TraesCS6A02G413400	0	--
Cellular component	GO:0010319	stromule	16/9206	60/74807	0.00196119	0.0209802	16	TraesCS4A02G019100;TraesCS4B02G285000;TraesCS4B02G323000;TraesCS4D02G283800;TraesCS5A02G036200;TraesCS5B02G036800;TraesCS5D02G044400;TraesCS6A02G303800;TraesCS6B02G036400;TraesCS6D02G029300;TraesCS6D02G283300;TraesCS6A02G025700;TraesCS4A02G200400;TraesCS4D02G112400;TraesCS6D02G358200;TraesCS4D02G327800	3	TraesCS4A02G200400;TraesCS4D02G112400;TraesCS4D02G327800	13	TraesCS4A02G019100;TraesCS4B02G285000;TraesCS4B02G323000;TraesCS4D02G283800;TraesCS5A02G036200;TraesCS5B02G036800;TraesCS5D02G044400;TraesCS6A02G303800;TraesCS6B02G036400;TraesCS6D02G029300;TraesCS6D02G283300;TraesCS6A02G025700;TraesCS6D02G358200
Cellular component	GO:0008622	epsilon DNA polymerase complex	5/9206	10/74807	0.00415376	0.0427335	5	TraesCS1B02G156600;TraesCS1A02G130700;TraesCS1D02G139000;TraesCS3A02G118400;TraesCS4D02G007000	5	TraesCS1B02G156600;TraesCS1A02G130700;TraesCS1D02G139000;TraesCS3A02G118400;TraesCS4D02G007000	0	--
Cellular component	GO:0098552	side of membrane	42/9206	226/74807	0.00418046	0.0427335	42	TraesCS3A02G256400;TraesCS3B02G289600;TraesCS3D02G256700;TraesCS1D02G161500;TraesCS1D02G434200;TraesCS1A02G425200;TraesCS1B02G099200;TraesCS1B02G181300;TraesCS1A02G284500;TraesCS7A02G014000;TraesCS7D02G011200;TraesCS1A02G081500;TraesCS1B02G293800;TraesCS4D02G260300;TraesCS4D02G267300;TraesCS1D02G283500;TraesCS5A02G085300;TraesCS3A02G400600;TraesCS3A02G358900;TraesCS1D02G150800;TraesCS3B02G060400;…	35	TraesCS1D02G161500;TraesCS1D02G434200;TraesCS1A02G425200;TraesCS1B02G099200;TraesCS1B02G181300;TraesCS1A02G284500;TraesCS7A02G014000;TraesCS7D02G011200;TraesCS1A02G081500;TraesCS1B02G293800;TraesCS4D02G260300;TraesCS4D02G267300;TraesCS1D02G283500;TraesCS5A02G085300;TraesCS3A02G400600;TraesCS3A02G358900;TraesCS1D02G150800;TraesCS3B02G433600;TraesCS3D02G395000;TraesCS3D02G353200;TraesCS4A02G482300;…	7	TraesCS3A02G256400;TraesCS3B02G289600;TraesCS3D02G256700;TraesCS3B02G060400;TraesCS4A02G280800;TraesCS3D02G050800;novel.6146
Cellular component	GO:0009574	preprophase band	17/9206	71/74807	0.00489965	0.0483807	17	TraesCS2A02G252700;TraesCS5A02G425800;TraesCS4B02G148300;TraesCS1D02G386100;TraesCS5B02G427800;TraesCSU02G016800;TraesCSU02G076200;TraesCS3A02G178900;TraesCS3B02G206600;TraesCS1A02G378900;TraesCS1B02G290400;TraesCS4A02G263800;TraesCS3B02G124000;TraesCS3D02G182400;TraesCS3D02G107700;TraesCS6A02G089500;TraesCS3A02G105600	15	TraesCS5A02G425800;TraesCS4B02G148300;TraesCS1D02G386100;TraesCS5B02G427800;TraesCSU02G016800;TraesCSU02G076200;TraesCS3A02G178900;TraesCS3B02G206600;TraesCS1A02G378900;TraesCS1B02G290400;TraesCS3B02G124000;TraesCS3D02G182400;TraesCS3D02G107700;TraesCS6A02G089500;TraesCS3A02G105600	2	TraesCS2A02G252700;TraesCS4A02G263800
Cellular component	GO:0031012	extracellular matrix	9/9206	28/74807	0.00494324	0.0483807	9	TraesCS7A02G239800;TraesCS7B02G135400;TraesCS7D02G237600;TraesCS1D02G223000;TraesCS1A02G221400;TraesCS1B02G234700;TraesCS4D02G362900;novel.2087;TraesCS4B02G131900	4	TraesCS7A02G239800;TraesCS7B02G135400;TraesCS7D02G237600;TraesCS4B02G131900	5	TraesCS1D02G223000;TraesCS1A02G221400;TraesCS1B02G234700;TraesCS4D02G362900;novel.2087
Cellular component	GO:0035618	root hair	13/9206	49/74807	0.0052531	0.0503422	13	TraesCS4D02G242900;TraesCS4B02G244400;TraesCS4A02G065900;TraesCS4D02G245000;TraesCS4A02G066800;TraesCS1A02G020700;TraesCS5A02G383300;TraesCS1B02G024700;TraesCS1D02G020200;TraesCS1A02G358500;TraesCS1B02G375000;TraesCS5A02G227600;TraesCS5D02G235100	11	TraesCS4B02G244400;TraesCS4D02G245000;TraesCS4A02G066800;TraesCS1A02G020700;TraesCS5A02G383300;TraesCS1B02G024700;TraesCS1D02G020200;TraesCS1A02G358500;TraesCS1B02G375000;TraesCS5A02G227600;TraesCS5D02G235100	2	TraesCS4D02G242900;TraesCS4A02G065900
Cellular component	GO:0072686	mitotic spindle	15/9206	61/74807	0.00612383	0.057489	15	TraesCS1A02G054400;TraesCS1D02G055200;TraesCS5B02G156500;TraesCS5A02G157200;TraesCS1B02G071500;TraesCS5D02G162500;TraesCS7A02G279000;TraesCS7B02G181200;TraesCS7D02G278800;TraesCS2D02G232300;TraesCS2A02G233300;TraesCS2B02G250000;TraesCS4A02G101200;TraesCS4A02G056100;TraesCS6D02G306100	15	TraesCS1A02G054400;TraesCS1D02G055200;TraesCS5B02G156500;TraesCS5A02G157200;TraesCS1B02G071500;TraesCS5D02G162500;TraesCS7A02G279000;TraesCS7B02G181200;TraesCS7D02G278800;TraesCS2D02G232300;TraesCS2A02G233300;TraesCS2B02G250000;TraesCS4A02G101200;TraesCS4A02G056100;TraesCS6D02G306100	0	--
Cellular component	GO:0043626	PCNA complex	5/9206	11/74807	0.0068479	0.0617654	5	TraesCS2A02G364000;TraesCS2D02G361800;TraesCS6D02G357600;TraesCS6B02G411100;TraesCS6A02G373400	5	TraesCS2A02G364000;TraesCS2D02G361800;TraesCS6D02G357600;TraesCS6B02G411100;TraesCS6A02G373400	0	--
Cellular component	GO:0044796	DNA polymerase processivity factor complex	5/9206	11/74807	0.0068479	0.0617654	5	TraesCS2A02G364000;TraesCS2D02G361800;TraesCS6D02G357600;TraesCS6B02G411100;TraesCS6A02G373400	5	TraesCS2A02G364000;TraesCS2D02G361800;TraesCS6D02G357600;TraesCS6B02G411100;TraesCS6A02G373400	0	--
Cellular component	GO:0034702	ion channel complex	15/9206	62/74807	0.00717757	0.0633119	15	TraesCS2A02G517500;TraesCS3D02G379600;TraesCS3A02G340300;TraesCS3D02G333800;TraesCS3B02G371900;TraesCS6D02G084300;TraesCS1B02G188300;TraesCS6A02G098600;TraesCS2D02G519000;TraesCS3B02G418700;TraesCS2D02G356300;TraesCS3A02G390100;TraesCS4B02G124300;TraesCS6D02G084000;TraesCS4B02G236600	8	TraesCS3D02G379600;TraesCS3A02G340300;TraesCS3D02G333800;TraesCS3B02G371900;TraesCS1B02G188300;TraesCS3B02G418700;TraesCS2D02G356300;TraesCS3A02G390100	7	TraesCS2A02G517500;TraesCS6D02G084300;TraesCS6A02G098600;TraesCS2D02G519000;TraesCS4B02G124300;TraesCS6D02G084000;TraesCS4B02G236600
Cellular component	GO:0030894	replisome	16/9206	68/74807	0.00743226	0.0633119	16	TraesCS4D02G246300;TraesCS4A02G058000;TraesCS4B02G246900;TraesCS6B02G462700;TraesCS1B02G040800;novel.1140;TraesCS1A02G104500;TraesCS3D02G373300;TraesCS6D02G398100;TraesCS2A02G283300;TraesCS1B02G353400;TraesCS1A02G340500;TraesCS2D02G282000;TraesCS5B02G120700;TraesCS2B02G300400;TraesCS6A02G413400	16	TraesCS4D02G246300;TraesCS4A02G058000;TraesCS4B02G246900;TraesCS6B02G462700;TraesCS1B02G040800;novel.1140;TraesCS1A02G104500;TraesCS3D02G373300;TraesCS6D02G398100;TraesCS2A02G283300;TraesCS1B02G353400;TraesCS1A02G340500;TraesCS2D02G282000;TraesCS5B02G120700;TraesCS2B02G300400;TraesCS6A02G413400	0	--
Cellular component	GO:0043601	nuclear replisome	16/9206	68/74807	0.00743226	0.0633119	16	TraesCS4D02G246300;TraesCS4A02G058000;TraesCS4B02G246900;TraesCS6B02G462700;TraesCS1B02G040800;novel.1140;TraesCS1A02G104500;TraesCS3D02G373300;TraesCS6D02G398100;TraesCS2A02G283300;TraesCS1B02G353400;TraesCS1A02G340500;TraesCS2D02G282000;TraesCS5B02G120700;TraesCS2B02G300400;TraesCS6A02G413400	16	TraesCS4D02G246300;TraesCS4A02G058000;TraesCS4B02G246900;TraesCS6B02G462700;TraesCS1B02G040800;novel.1140;TraesCS1A02G104500;TraesCS3D02G373300;TraesCS6D02G398100;TraesCS2A02G283300;TraesCS1B02G353400;TraesCS1A02G340500;TraesCS2D02G282000;TraesCS5B02G120700;TraesCS2B02G300400;TraesCS6A02G413400	0	--
Cellular component	GO:0005887	integral component of plasma membrane	78/9206	484/74807	0.00794117	0.066417	78	TraesCS2A02G365000;TraesCS2D02G362900;TraesCS3B02G287200;TraesCS3A02G255300;TraesCS3D02G256100;TraesCS4D02G257900;TraesCS5D02G297100;TraesCS4A02G046800;TraesCS7D02G263100;TraesCS4B02G258000;TraesCS3D02G288600;TraesCS5A02G229700;TraesCS5A02G289200;TraesCS5B02G288600;TraesCS3B02G323500;TraesCS7A02G147300;TraesCS3A02G288800;TraesCS7B02G160000;TraesCS7A02G533900;TraesCS5D02G237800;TraesCS5B02G228500;…	47	TraesCS4D02G257900;TraesCS5D02G297100;TraesCS4A02G046800;TraesCS7D02G263100;TraesCS4B02G258000;TraesCS3D02G288600;TraesCS5A02G289200;TraesCS5B02G288600;TraesCS3B02G323500;TraesCS3A02G288800;TraesCS7B02G160000;TraesCS7A02G533900;TraesCS7D02G521400;TraesCS1A02G360900;TraesCS3D02G470100;TraesCS3B02G519000;TraesCS7B02G451200;TraesCS1D02G365200;TraesCS4A02G388000;TraesCS7B02G410700;TraesCS5D02G104100;…	31	TraesCS2A02G365000;TraesCS2D02G362900;TraesCS3B02G287200;TraesCS3A02G255300;TraesCS3D02G256100;TraesCS5A02G229700;TraesCS7A02G147300;TraesCS5D02G237800;TraesCS5B02G228500;TraesCS7A02G053100;TraesCSU02G063800;TraesCS5D02G519400;TraesCS4A02G298900;TraesCS1D02G296600;TraesCS1D02G045000;TraesCS6D02G380800;TraesCS4A02G439000;TraesCS4A02G043400;TraesCS5B02G520200;novel.11121;TraesCS2B02G383600;TraesCS7…
Cellular component	GO:0005663	DNA replication factor C complex	12/9206	47/74807	0.00990876	0.0813934	12	TraesCS3B02G315400;TraesCS4A02G226500;TraesCS4D02G086000;TraesCS4B02G090000;TraesCS7A02G313900;TraesCS1A02G348900;TraesCS3D02G281700;TraesCS7B02G214800;TraesCS4A02G090100;TraesCS7D02G310800;TraesCS1B02G207600;TraesCS4D02G214800	12	TraesCS3B02G315400;TraesCS4A02G226500;TraesCS4D02G086000;TraesCS4B02G090000;TraesCS7A02G313900;TraesCS1A02G348900;TraesCS3D02G281700;TraesCS7B02G214800;TraesCS4A02G090100;TraesCS7D02G310800;TraesCS1B02G207600;TraesCS4D02G214800	0	--
Cellular component	GO:0042735	protein body	7/9206	21/74807	0.0103074	0.0823381	7	TraesCS3B02G593800;TraesCS3D02G531600;TraesCS3B02G601500;TraesCS3A02G526500;TraesCS1A02G369500;TraesCS1D02G375400;TraesCS5D02G360600	7	TraesCS3B02G593800;TraesCS3D02G531600;TraesCS3B02G601500;TraesCS3A02G526500;TraesCS1A02G369500;TraesCS1D02G375400;TraesCS5D02G360600	0	--
Cellular component	GO:0035619	root hair tip	8/9206	26/74807	0.0105322	0.0823381	8	TraesCS4D02G242900;TraesCS4A02G065900;TraesCS1A02G020700;TraesCS5A02G383300;TraesCS1B02G024700;TraesCS1D02G020200;TraesCS1A02G358500;TraesCS1B02G375000	6	TraesCS1A02G020700;TraesCS5A02G383300;TraesCS1B02G024700;TraesCS1D02G020200;TraesCS1A02G358500;TraesCS1B02G375000	2	TraesCS4D02G242900;TraesCS4A02G065900
Cellular component	GO:0045252	oxoglutarate dehydrogenase complex	5/9206	12/74807	0.0105608	0.0823381	5	TraesCS1A02G066400;TraesCS1B02G084700;TraesCS1D02G067500;TraesCS2D02G076900;TraesCS2B02G094300	2	TraesCS2D02G076900;TraesCS2B02G094300	3	TraesCS1A02G066400;TraesCS1B02G084700;TraesCS1D02G067500
Cellular component	GO:1990204	oxidoreductase complex	66/9206	405/74807	0.0107525	0.0824355	66	TraesCS1A02G066400;TraesCS1B02G084700;TraesCS1D02G067500;TraesCS2A02G215000;TraesCS2A02G247300;TraesCS2A02G254600;TraesCS2B02G240000;TraesCS2B02G267500;TraesCS2B02G270300;TraesCS2D02G220800;TraesCS2D02G248400;TraesCS2D02G255100;TraesCS3B02G392800;TraesCS4D02G045400;TraesCS6A02G312200;TraesCS6A02G358100;TraesCS6B02G342400;TraesCS6B02G390600;TraesCS6D02G340700;TraesCS3D02G354300;TraesCS4B02G003600;…	15	TraesCS2D02G076900;TraesCS2B02G094300;TraesCS2B02G344800;TraesCS7B02G031500;TraesCS2D02G325800;TraesCS2A02G337100;TraesCS7D02G130500;TraesCS7A02G107200;TraesCS7A02G131200;TraesCS2A02G255100;TraesCS6B02G281500;TraesCS2D02G255500;TraesCS1D02G357100;TraesCS3D02G324000;TraesCS3B02G360600	51	TraesCS1A02G066400;TraesCS1B02G084700;TraesCS1D02G067500;TraesCS2A02G215000;TraesCS2A02G247300;TraesCS2A02G254600;TraesCS2B02G240000;TraesCS2B02G267500;TraesCS2B02G270300;TraesCS2D02G220800;TraesCS2D02G248400;TraesCS2D02G255100;TraesCS3B02G392800;TraesCS4D02G045400;TraesCS6A02G312200;TraesCS6A02G358100;TraesCS6B02G342400;TraesCS6B02G390600;TraesCS6D02G340700;TraesCS3D02G354300;TraesCS4B02G003600;…
Cellular component	GO:0048476	Holliday junction resolvase complex	7/9206	22/74807	0.0135403	0.10046	7	TraesCS2B02G543100;TraesCS2A02G514800;TraesCS3D02G192600;TraesCS3A02G188900;TraesCS3B02G218300;TraesCS2D02G516300;TraesCS1D02G082300	7	TraesCS2B02G543100;TraesCS2A02G514800;TraesCS3D02G192600;TraesCS3A02G188900;TraesCS3B02G218300;TraesCS2D02G516300;TraesCS1D02G082300	0	--
Cellular component	GO:1905347	endodeoxyribonuclease complex	7/9206	22/74807	0.0135403	0.10046	7	TraesCS2B02G543100;TraesCS2A02G514800;TraesCS3D02G192600;TraesCS3A02G188900;TraesCS3B02G218300;TraesCS2D02G516300;TraesCS1D02G082300	7	TraesCS2B02G543100;TraesCS2A02G514800;TraesCS3D02G192600;TraesCS3A02G188900;TraesCS3B02G218300;TraesCS2D02G516300;TraesCS1D02G082300	0	--
Cellular component	GO:0032580	Golgi cisterna membrane	30/9206	164/74807	0.0169198	0.123541	30	TraesCS5D02G288700;TraesCS1B02G315700;TraesCS1D02G423100;TraesCS1A02G304900;TraesCS1B02G445600;TraesCS5A02G281600;TraesCS5B02G280700;TraesCS1D02G304700;TraesCS7B02G056200;TraesCS4B02G309100;TraesCS5D02G268200;TraesCS4A02G409300;TraesCS4D02G203400;TraesCS5B02G287700;TraesCS4D02G307300;TraesCS7A02G152300;TraesCS7D02G154100;TraesCS4B02G202500;TraesCS1D02G143600;TraesCS5B02G259100;TraesCS7A02G124700;…	23	TraesCS1B02G315700;TraesCS1A02G304900;TraesCS1D02G304700;TraesCS7B02G056200;TraesCS4B02G309100;TraesCS5D02G268200;TraesCS4A02G409300;TraesCS4D02G203400;TraesCS5B02G287700;TraesCS4D02G307300;TraesCS7A02G152300;TraesCS7D02G154100;TraesCS4B02G202500;TraesCS1D02G143600;TraesCS5B02G259100;TraesCS7A02G256600;TraesCS4A02G102100;TraesCS7D02G171900;TraesCS5A02G288300;TraesCS7D02G257800;TraesCS5D02G296100;…	7	TraesCS5D02G288700;TraesCS1D02G423100;TraesCS1B02G445600;TraesCS5A02G281600;TraesCS5B02G280700;TraesCS7A02G124700;TraesCS6D02G300000
Cellular component	GO:0005876	spindle microtubule	22/9206	113/74807	0.0192132	0.138095	22	TraesCS1A02G054400;TraesCS1D02G055200;TraesCS5A02G425800;TraesCS5B02G156500;TraesCS5A02G157200;TraesCS4B02G148300;TraesCS1B02G071500;TraesCS5D02G162500;TraesCS7A02G279000;TraesCS5B02G427800;TraesCS7B02G181200;TraesCS7D02G278800;TraesCS6B02G145100;TraesCS3A02G107900;TraesCSU02G076200;TraesCS5D02G176100;TraesCS3B02G126500;TraesCS6A02G168100;TraesCS3D02G109700;TraesCS6B02G195800;TraesCS5D02G149700;T…	22	TraesCS1A02G054400;TraesCS1D02G055200;TraesCS5A02G425800;TraesCS5B02G156500;TraesCS5A02G157200;TraesCS4B02G148300;TraesCS1B02G071500;TraesCS5D02G162500;TraesCS7A02G279000;TraesCS5B02G427800;TraesCS7B02G181200;TraesCS7D02G278800;TraesCS6B02G145100;TraesCS3A02G107900;TraesCSU02G076200;TraesCS5D02G176100;TraesCS3B02G126500;TraesCS6A02G168100;TraesCS3D02G109700;TraesCS6B02G195800;TraesCS5D02G149700;T…	0	--
Cellular component	GO:0009344	nitrite reductase complex [NAD(P)H]	5/9206	14/74807	0.0216319	0.149104	5	TraesCS4D02G045400;TraesCS6D02G187800;TraesCS5A02G461500;TraesCS5D02G474200;TraesCS2B02G395900	0	--	5	TraesCS4D02G045400;TraesCS6D02G187800;TraesCS5A02G461500;TraesCS5D02G474200;TraesCS2B02G395900
Cellular component	GO:0150005	enzyme activator complex	5/9206	14/74807	0.0216319	0.149104	5	TraesCS2A02G364000;TraesCS2D02G361800;TraesCS6D02G357600;TraesCS6B02G411100;TraesCS6A02G373400	5	TraesCS2A02G364000;TraesCS2D02G361800;TraesCS6D02G357600;TraesCS6B02G411100;TraesCS6A02G373400	0	--
Cellular component	GO:1902495	transmembrane transporter complex	15/9206	70/74807	0.0217174	0.149104	15	TraesCS2A02G517500;TraesCS3D02G379600;TraesCS3A02G340300;TraesCS3D02G333800;TraesCS3B02G371900;TraesCS6D02G084300;TraesCS1B02G188300;TraesCS6A02G098600;TraesCS2D02G519000;TraesCS3B02G418700;TraesCS2D02G356300;TraesCS3A02G390100;TraesCS4B02G124300;TraesCS6D02G084000;TraesCS4B02G236600	8	TraesCS3D02G379600;TraesCS3A02G340300;TraesCS3D02G333800;TraesCS3B02G371900;TraesCS1B02G188300;TraesCS3B02G418700;TraesCS2D02G356300;TraesCS3A02G390100	7	TraesCS2A02G517500;TraesCS6D02G084300;TraesCS6A02G098600;TraesCS2D02G519000;TraesCS4B02G124300;TraesCS6D02G084000;TraesCS4B02G236600
Cellular component	GO:0034703	cation channel complex	7/9206	25/74807	0.0274731	0.180537	7	TraesCS3A02G340300;TraesCS3D02G333800;TraesCS3B02G371900;TraesCS1B02G188300;TraesCS2D02G356300;TraesCS4B02G124300;TraesCS4B02G236600	5	TraesCS3A02G340300;TraesCS3D02G333800;TraesCS3B02G371900;TraesCS1B02G188300;TraesCS2D02G356300	2	TraesCS4B02G124300;TraesCS4B02G236600
Cellular component	GO:0034704	calcium channel complex	7/9206	25/74807	0.0274731	0.180537	7	TraesCS3A02G340300;TraesCS3D02G333800;TraesCS3B02G371900;TraesCS1B02G188300;TraesCS2D02G356300;TraesCS4B02G124300;TraesCS4B02G236600	5	TraesCS3A02G340300;TraesCS3D02G333800;TraesCS3B02G371900;TraesCS1B02G188300;TraesCS2D02G356300	2	TraesCS4B02G124300;TraesCS4B02G236600
Cellular component	GO:1990246	uniplex complex	7/9206	25/74807	0.0274731	0.180537	7	TraesCS3A02G340300;TraesCS3D02G333800;TraesCS3B02G371900;TraesCS1B02G188300;TraesCS2D02G356300;TraesCS4B02G124300;TraesCS4B02G236600	5	TraesCS3A02G340300;TraesCS3D02G333800;TraesCS3B02G371900;TraesCS1B02G188300;TraesCS2D02G356300	2	TraesCS4B02G124300;TraesCS4B02G236600
Cellular component	GO:0043668	exine	6/9206	20/74807	0.0290788	0.186736	6	TraesCS1A02G150900;TraesCS1D02G147900;TraesCS7A02G239800;TraesCS7B02G135400;TraesCS7D02G237600;TraesCS1D02G147800	6	TraesCS1A02G150900;TraesCS1D02G147900;TraesCS7A02G239800;TraesCS7B02G135400;TraesCS7D02G237600;TraesCS1D02G147800	0	--
Cellular component	GO:0000275	mitochondrial proton-transporting ATP synthase complex, catalytic sector F(1)	5/9206	15/74807	0.0292282	0.186736	5	TraesCS2A02G223600;TraesCS2B02G273900;TraesCS2D02G229600;TraesCS5A02G017000;TraesCS5B02G015000	2	TraesCS5A02G017000;TraesCS5B02G015000	3	TraesCS2A02G223600;TraesCS2B02G273900;TraesCS2D02G229600
Cellular component	GO:0005662	DNA replication factor A complex	10/9206	43/74807	0.0330829	0.208467	10	TraesCS4D02G246300;TraesCS4A02G058000;TraesCS4B02G246900;TraesCS6B02G462700;TraesCS1B02G040800;novel.1140;TraesCS1A02G104500;TraesCS6D02G398100;TraesCS5B02G120700;TraesCS6A02G413400	10	TraesCS4D02G246300;TraesCS4A02G058000;TraesCS4B02G246900;TraesCS6B02G462700;TraesCS1B02G040800;novel.1140;TraesCS1A02G104500;TraesCS6D02G398100;TraesCS5B02G120700;TraesCS6A02G413400	0	--
Cellular component	GO:0051233	spindle midzone	7/9206	26/74807	0.0337144	0.20905	7	TraesCS4B02G148300;TraesCS1D02G167800;TraesCS1A02G170100;TraesCS1B02G186800;TraesCS3A02G107900;TraesCS3B02G126500;TraesCS3D02G109700	7	TraesCS4B02G148300;TraesCS1D02G167800;TraesCS1A02G170100;TraesCS1B02G186800;TraesCS3A02G107900;TraesCS3B02G126500;TraesCS3D02G109700	0	--
Cellular component	GO:0005764	lysosome	36/9206	215/74807	0.0340843	0.20905	36	TraesCS7B02G042700;TraesCS7D02G548400;TraesCS7D02G142700;novel.6511;TraesCS5A02G138700;TraesCS5B02G274600;TraesCS1D02G026500;TraesCS5D02G282500;TraesCS5A02G286500;TraesCS5D02G152400;TraesCS5A02G309000;TraesCS2B02G576300;TraesCS2A02G545700;TraesCS5D02G316000;TraesCS4B02G076200;TraesCS5B02G138300;TraesCS4D02G074800;TraesCS7A02G141400;novel.7565;TraesCS1B02G033200;TraesCS5A02G308800;TraesCS1A02G0273…	27	TraesCS7B02G042700;TraesCS7D02G142700;novel.6511;TraesCS5B02G274600;TraesCS5D02G282500;TraesCS5A02G286500;TraesCS5A02G309000;TraesCS2B02G576300;TraesCS2A02G545700;TraesCS5D02G316000;TraesCS4B02G076200;TraesCS4D02G074800;TraesCS7A02G141400;novel.7565;TraesCS2D02G542200;TraesCS1B02G409100;TraesCS2B02G208100;TraesCS7D02G123400;TraesCS2A02G181500;novel.478;TraesCS2D02G189400;TraesCS5D02G294100;TraesC…	9	TraesCS7D02G548400;TraesCS5A02G138700;TraesCS1D02G026500;TraesCS5D02G152400;TraesCS5B02G138300;TraesCS1B02G033200;TraesCS5A02G308800;TraesCS1A02G027300;TraesCS2A02G421500
Cellular component	GO:0016602	CCAAT-binding factor complex	14/9206	68/74807	0.0356009	0.215479	14	TraesCS5D02G383000;TraesCS5A02G373500;TraesCS3B02G017400;TraesCS5B02G375500;TraesCS4D02G289600;TraesCS5B02G028500;TraesCS6B02G366100;TraesCS6A02G335400;TraesCS2B02G198700;TraesCS5D02G037800;TraesCS2D02G358300;TraesCS2A02G359400;TraesCS5A02G029900;TraesCS2B02G378700	0	--	14	TraesCS5D02G383000;TraesCS5A02G373500;TraesCS3B02G017400;TraesCS5B02G375500;TraesCS4D02G289600;TraesCS5B02G028500;TraesCS6B02G366100;TraesCS6A02G335400;TraesCS2B02G198700;TraesCS5D02G037800;TraesCS2D02G358300;TraesCS2A02G359400;TraesCS5A02G029900;TraesCS2B02G378700
Cellular component	GO:0009504	cell plate	18/9206	94/74807	0.0369735	0.220881	18	TraesCS5B02G530800;TraesCS3B02G423500;TraesCS3D02G384300;TraesCS3A02G391300;TraesCS5D02G321800;TraesCS3A02G273500;TraesCS1D02G013300;TraesCS1A02G055300;TraesCS1D02G056000;TraesCS4A02G247700;TraesCS1B02G072100;TraesCS1B02G018900;TraesCS3A02G107900;TraesCS4B02G067200;TraesCS4B02G249000;TraesCS3B02G126500;TraesCS3D02G109700;TraesCS3B02G307100	16	TraesCS3B02G423500;TraesCS3D02G384300;TraesCS3A02G391300;TraesCS3A02G273500;TraesCS1D02G013300;TraesCS1A02G055300;TraesCS1D02G056000;TraesCS4A02G247700;TraesCS1B02G072100;TraesCS1B02G018900;TraesCS3A02G107900;TraesCS4B02G067200;TraesCS4B02G249000;TraesCS3B02G126500;TraesCS3D02G109700;TraesCS3B02G307100	2	TraesCS5B02G530800;TraesCS5D02G321800
Cellular component	GO:0010369	chromocenter	6/9206	22/74807	0.0452299	0.263364	6	TraesCS1A02G005700;TraesCS1B02G007900;TraesCS6A02G168100;TraesCS6B02G195800;TraesCS5D02G149700;TraesCS1A02G228800	6	TraesCS1A02G005700;TraesCS1B02G007900;TraesCS6A02G168100;TraesCS6B02G195800;TraesCS5D02G149700;TraesCS1A02G228800	0	--
Cellular component	GO:0032300	mismatch repair complex	6/9206	22/74807	0.0452299	0.263364	6	novel.7249;TraesCS1A02G135100;TraesCS1B02G149700;TraesCS3D02G119400;TraesCS1D02G131600;TraesCS3A02G500600	5	TraesCS1A02G135100;TraesCS1B02G149700;TraesCS3D02G119400;TraesCS1D02G131600;TraesCS3A02G500600	1	novel.7249
Cellular component	GO:0019898	extrinsic component of membrane	70/9206	468/74807	0.0492684	0.283293	70	TraesCS2A02G215000;TraesCS2A02G254600;TraesCS2B02G240000;TraesCS2B02G267500;TraesCS2D02G220800;TraesCS2D02G236100;TraesCS2D02G255100;TraesCS4D02G045400;TraesCS2A02G237200;TraesCS2B02G260200;TraesCS4B02G003600;TraesCS4B02G203100;TraesCS6D02G187800;TraesCS4A02G310600;TraesCSU02G177000;TraesCS4A02G101500;TraesCS5A02G461500;TraesCS4D02G204000;TraesCS4D02G003600;TraesCS7A02G248600;TraesCS5D02G474200;T…	28	TraesCS1D02G434200;TraesCS1A02G425200;TraesCS4A02G131100;TraesCS4B02G173500;TraesCS1A02G382900;TraesCS7A02G014000;TraesCS1B02G408600;TraesCS7D02G011200;TraesCS1B02G020300;TraesCS3B02G140800;TraesCS4D02G260300;TraesCS4D02G267300;TraesCS5A02G085300;TraesCS5A02G050200;TraesCS4A02G482300;TraesCS5B02G054900;TraesCS2B02G592200;TraesCS4B02G260500;TraesCS3D02G312500;TraesCS7A02G351500;TraesCS5B02G212600;…	42	TraesCS2A02G215000;TraesCS2A02G254600;TraesCS2B02G240000;TraesCS2B02G267500;TraesCS2D02G220800;TraesCS2D02G236100;TraesCS2D02G255100;TraesCS4D02G045400;TraesCS2A02G237200;TraesCS2B02G260200;TraesCS4B02G003600;TraesCS4B02G203100;TraesCS6D02G187800;TraesCS4A02G310600;TraesCSU02G177000;TraesCS4A02G101500;TraesCS5A02G461500;TraesCS4D02G204000;TraesCS4D02G003600;TraesCS7A02G248600;TraesCS5D02G474200;T…
Cellular component	GO:0090395	plant cell papilla	4/9206	12/74807	0.0502598	0.285426	4	TraesCS5B02G336100;TraesCS5A02G202000;TraesCS5B02G200600;TraesCS5D02G208300	4	TraesCS5B02G336100;TraesCS5A02G202000;TraesCS5B02G200600;TraesCS5D02G208300	0	--
Cellular component	GO:0010168	ER body	7/9206	30/74807	0.0677112	0.379843	7	TraesCS1D02G253800;TraesCS3B02G430200;TraesCS3D02G392200;TraesCS4A02G457700;TraesCS3D02G303400;TraesCS3A02G298500;TraesCS3B02G338000	3	TraesCS3B02G430200;TraesCS3D02G392200;TraesCS4A02G457700	4	TraesCS1D02G253800;TraesCS3D02G303400;TraesCS3A02G298500;TraesCS3B02G338000
Cellular component	GO:0031965	nuclear membrane	29/9206	179/74807	0.0740711	0.409902	29	TraesCS4D02G097400;TraesCS4A02G215300;TraesCS4B02G100800;TraesCS5B02G116100;TraesCS5D02G125700;novel.5646;TraesCS3D02G402300;TraesCS4B02G222600;TraesCS4A02G081200;TraesCS3B02G441300;TraesCS1B02G083500;TraesCS2D02G347000;TraesCS3A02G406800;TraesCS4D02G223100;TraesCS4B02G109700;TraesCS4A02G206100;TraesCS4D02G107100;TraesCS6B02G258700;TraesCS3A02G107900;TraesCS1A02G065400;TraesCS3B02G126500;TraesCS6…	23	TraesCS4D02G097400;TraesCS4A02G215300;TraesCS4B02G100800;novel.5646;TraesCS4B02G222600;TraesCS4A02G081200;TraesCS3B02G441300;TraesCS1B02G083500;TraesCS2D02G347000;TraesCS3A02G406800;TraesCS4D02G223100;TraesCS4B02G109700;TraesCS4A02G206100;TraesCS4D02G107100;TraesCS3A02G107900;TraesCS1A02G065400;TraesCS3B02G126500;TraesCS3D02G109700;TraesCS6D02G133300;TraesCS6B02G172500;TraesCS2B02G367000;novel.64…	6	TraesCS5B02G116100;TraesCS5D02G125700;TraesCS3D02G402300;TraesCS6B02G258700;TraesCS6A02G222600;TraesCS3A02G406900
Cellular component	GO:0045240	dihydrolipoyl dehydrogenase complex	5/9206	19/74807	0.0748516	0.409902	5	TraesCS1A02G066400;TraesCS1B02G084700;TraesCS1D02G067500;TraesCS2D02G076900;TraesCS2B02G094300	2	TraesCS2D02G076900;TraesCS2B02G094300	3	TraesCS1A02G066400;TraesCS1B02G084700;TraesCS1D02G067500
Cellular component	GO:0034707	chloride channel complex	8/9206	37/74807	0.0772818	0.418231	8	TraesCS2A02G517500;TraesCS3D02G379600;TraesCS6D02G084300;TraesCS6A02G098600;TraesCS2D02G519000;TraesCS3B02G418700;TraesCS3A02G390100;TraesCS6D02G084000	3	TraesCS3D02G379600;TraesCS3B02G418700;TraesCS3A02G390100	5	TraesCS2A02G517500;TraesCS6D02G084300;TraesCS6A02G098600;TraesCS2D02G519000;TraesCS6D02G084000
Cellular component	GO:0032578	aleurone grain membrane	7/9206	31/74807	0.0785665	0.420239	7	TraesCS2D02G168700;TraesCS2A02G161600;TraesCS2B02G187600;TraesCS6A02G317403;TraesCS5A02G060600;TraesCS5A02G545500;TraesCSU02G129500	5	TraesCS2D02G168700;TraesCS2A02G161600;TraesCS2B02G187600;TraesCS5A02G545500;TraesCSU02G129500	2	TraesCS6A02G317403;TraesCS5A02G060600
Cellular component	GO:0071458	integral component of cytoplasmic side of endoplasmic reticulum membrane	9/9206	44/74807	0.0845398	0.441913	9	TraesCS1B02G099200;TraesCS1A02G081500;TraesCS3B02G060400;TraesCS3D02G050800;TraesCS3D02G416200;TraesCS3B02G455800;TraesCSU02G107100;TraesCS6A02G048100;TraesCS6B02G064600	7	TraesCS1B02G099200;TraesCS1A02G081500;TraesCS3D02G416200;TraesCS3B02G455800;TraesCSU02G107100;TraesCS6A02G048100;TraesCS6B02G064600	2	TraesCS3B02G060400;TraesCS3D02G050800
Cellular component	GO:0098554	cytoplasmic side of endoplasmic reticulum membrane	9/9206	44/74807	0.0845398	0.441913	9	TraesCS1B02G099200;TraesCS1A02G081500;TraesCS3B02G060400;TraesCS3D02G050800;TraesCS3D02G416200;TraesCS3B02G455800;TraesCSU02G107100;TraesCS6A02G048100;TraesCS6B02G064600	7	TraesCS1B02G099200;TraesCS1A02G081500;TraesCS3D02G416200;TraesCS3B02G455800;TraesCSU02G107100;TraesCS6A02G048100;TraesCS6B02G064600	2	TraesCS3B02G060400;TraesCS3D02G050800
Cellular component	GO:0031436	BRCA1-BARD1 complex	4/9206	15/74807	0.103063	0.511004	4	TraesCS1A02G329600;TraesCS1D02G331700;TraesCS2D02G381600;TraesCS2A02G384900	4	TraesCS1A02G329600;TraesCS1D02G331700;TraesCS2D02G381600;TraesCS2A02G384900	0	--
Cellular component	GO:0035101	FACT complex	4/9206	15/74807	0.103063	0.511004	4	TraesCS3A02G111900;TraesCS3B02G132000;TraesCS3D02G114000;TraesCS3A02G112000	4	TraesCS3A02G111900;TraesCS3B02G132000;TraesCS3D02G114000;TraesCS3A02G112000	0	--
Cellular component	GO:0035371	microtubule plus-end	4/9206	15/74807	0.103063	0.511004	4	TraesCS4B02G148300;TraesCS1D02G167800;TraesCS1A02G170100;TraesCS1B02G186800	4	TraesCS4B02G148300;TraesCS1D02G167800;TraesCS1A02G170100;TraesCS1B02G186800	0	--
Cellular component	GO:0012511	monolayer-surrounded lipid storage body	7/9206	33/74807	0.103113	0.511004	7	TraesCS7A02G234100;TraesCS7B02G132500;TraesCS7D02G234400;TraesCS1B02G445100;TraesCS1D02G422600;TraesCS2D02G414800;TraesCS3B02G549200	7	TraesCS7A02G234100;TraesCS7B02G132500;TraesCS7D02G234400;TraesCS1B02G445100;TraesCS1D02G422600;TraesCS2D02G414800;TraesCS3B02G549200	0	--
Cellular component	GO:0009501	amyloplast	19/9206	114/74807	0.104181	0.511004	19	TraesCS7D02G064300;TraesCS2B02G327300;TraesCS1D02G427400;TraesCS7D02G535400;TraesCS7A02G549100;TraesCS7A02G066400;TraesCS7D02G190100;TraesCS5A02G248700;TraesCS1A02G419600;TraesCS1B02G449700;TraesCS2D02G308600;TraesCS2A02G310300;TraesCS7A02G070100;TraesCS7A02G189000;TraesCS7B02G093800;TraesCS5B02G235400;TraesCS1A02G091500;novel.6442;TraesCS2B02G184900	18	TraesCS7D02G064300;TraesCS2B02G327300;TraesCS1D02G427400;TraesCS7D02G535400;TraesCS7A02G549100;TraesCS7D02G190100;TraesCS5A02G248700;TraesCS1A02G419600;TraesCS1B02G449700;TraesCS2D02G308600;TraesCS2A02G310300;TraesCS7A02G070100;TraesCS7A02G189000;TraesCS7B02G093800;TraesCS5B02G235400;TraesCS1A02G091500;novel.6442;TraesCS2B02G184900	1	TraesCS7A02G066400
Cellular component	GO:0000307	cyclin-dependent protein kinase holoenzyme complex	43/9206	288/74807	0.104423	0.511004	43	novel.5792;TraesCS4A02G227200;TraesCS4B02G089100;TraesCS6B02G231200;TraesCS5D02G088700;TraesCS3D02G326600;TraesCS7D02G247700;TraesCS5B02G081500;TraesCS7A02G248700;TraesCS4D02G086800;TraesCS5A02G161000;TraesCS7A02G229300;TraesCS2B02G234800;TraesCS4A02G234600;TraesCS2A02G208300;TraesCS2D02G215000;TraesCS7B02G142600;TraesCS6D02G184000;TraesCS1B02G320900;TraesCS4D02G347600;TraesCS1B02G321000;TraesCS5…	40	TraesCS4A02G227200;TraesCS4B02G089100;TraesCS5D02G088700;TraesCS3D02G326600;TraesCS7D02G247700;TraesCS5B02G081500;TraesCS7A02G248700;TraesCS4D02G086800;TraesCS5A02G161000;TraesCS7A02G229300;TraesCS2B02G234800;TraesCS4A02G234600;TraesCS2A02G208300;TraesCS2D02G215000;TraesCS7B02G142600;TraesCS6D02G184000;TraesCS1B02G320900;TraesCS4D02G347600;TraesCS1B02G321000;TraesCS5D02G165900;TraesCS5B02G075000;…	3	novel.5792;TraesCS6B02G231200;TraesCS1D02G363800
Cellular component	GO:0030139	endocytic vesicle	15/9206	87/74807	0.110751	0.53372	15	TraesCS4A02G200600;TraesCS4D02G112200;TraesCS4D02G109600;TraesCS4A02G208500;TraesCS5D02G130800;TraesCS7D02G296700;TraesCS7B02G201600;TraesCS5A02G122400;TraesCS7A02G301300;TraesCS5B02G122500;TraesCSU02G187100;TraesCS4B02G112100;TraesCS7A02G445600;TraesCS3A02G348200;TraesCS2D02G275000	10	TraesCS4D02G109600;TraesCS4A02G208500;TraesCS5D02G130800;TraesCS7D02G296700;TraesCS7B02G201600;TraesCS5A02G122400;TraesCS7A02G301300;TraesCS5B02G122500;TraesCS4B02G112100;TraesCS3A02G348200	5	TraesCS4A02G200600;TraesCS4D02G112200;TraesCSU02G187100;TraesCS7A02G445600;TraesCS2D02G275000
Cellular component	GO:0031234	extrinsic component of cytoplasmic side of plasma membrane	18/9206	108/74807	0.111385	0.53372	18	TraesCS1D02G434200;TraesCS1A02G425200;TraesCS7A02G014000;TraesCS7D02G011200;TraesCS4D02G260300;TraesCS4D02G267300;TraesCS5A02G085300;TraesCS4A02G280800;TraesCS4A02G482300;TraesCS2B02G592200;TraesCS4B02G260500;TraesCS3D02G312500;novel.6146;TraesCS7A02G351500;TraesCS3A02G318800;TraesCS4B02G000600;TraesCS4A02G038000;TraesCS3B02G347200	16	TraesCS1D02G434200;TraesCS1A02G425200;TraesCS7A02G014000;TraesCS7D02G011200;TraesCS4D02G260300;TraesCS4D02G267300;TraesCS5A02G085300;TraesCS4A02G482300;TraesCS2B02G592200;TraesCS4B02G260500;TraesCS3D02G312500;TraesCS7A02G351500;TraesCS3A02G318800;TraesCS4B02G000600;TraesCS4A02G038000;TraesCS3B02G347200	2	TraesCS4A02G280800;novel.6146
Cellular component	GO:0098572	stromal side of plastid thylakoid membrane	3/9206	10/74807	0.115245	0.546521	3	TraesCS3A02G256400;TraesCS3B02G289600;TraesCS3D02G256700	0	--	3	TraesCS3A02G256400;TraesCS3B02G289600;TraesCS3D02G256700
Cellular component	GO:0005881	cytoplasmic microtubule	19/9206	116/74807	0.11829	0.55524	19	TraesCS3D02G392900;TraesCS3D02G400000;TraesCS2A02G252700;TraesCS5A02G425800;TraesCS2A02G396300;TraesCS4B02G148300;TraesCS1D02G167800;TraesCS1A02G170100;TraesCS1B02G186800;TraesCS1D02G386100;TraesCS5B02G427800;TraesCSU02G016800;TraesCS2B02G104800;TraesCSU02G076200;TraesCS3B02G485700;TraesCS6B02G192000;TraesCS1A02G378900;TraesCS2D02G087000;TraesCS6A02G089500	18	TraesCS3D02G392900;TraesCS3D02G400000;TraesCS5A02G425800;TraesCS2A02G396300;TraesCS4B02G148300;TraesCS1D02G167800;TraesCS1A02G170100;TraesCS1B02G186800;TraesCS1D02G386100;TraesCS5B02G427800;TraesCSU02G016800;TraesCS2B02G104800;TraesCSU02G076200;TraesCS3B02G485700;TraesCS6B02G192000;TraesCS1A02G378900;TraesCS2D02G087000;TraesCS6A02G089500	1	TraesCS2A02G252700
Cellular component	GO:0005938	cell cortex	67/9206	472/74807	0.119668	0.556033	67	TraesCS2B02G554600;TraesCS2A02G524500;TraesCS3D02G392900;TraesCS6D02G068500;TraesCS6B02G094700;TraesCS6D02G002200;TraesCS7A02G223100;TraesCS3D02G400000;TraesCS4D02G220100;TraesCS2D02G527500;TraesCS2A02G252700;TraesCS4A02G084500;TraesCS4D02G112900;TraesCS4D02G109600;TraesCS4A02G233400;TraesCS4A02G208500;TraesCS6A02G070700;TraesCS5A02G425800;TraesCS4B02G082700;TraesCS4B02G219700;TraesCS4D02G277500;…	54	TraesCS2B02G554600;TraesCS2A02G524500;TraesCS3D02G392900;TraesCS6D02G068500;TraesCS6B02G094700;TraesCS7A02G223100;TraesCS3D02G400000;TraesCS4D02G220100;TraesCS2D02G527500;TraesCS4A02G084500;TraesCS4D02G112900;TraesCS4D02G109600;TraesCS4A02G233400;TraesCS4A02G208500;TraesCS6A02G070700;TraesCS5A02G425800;TraesCS4B02G082700;TraesCS4B02G219700;TraesCS4D02G277500;TraesCS4A02G200100;TraesCS4A02G025100;…	13	TraesCS6D02G002200;TraesCS2A02G252700;TraesCS7B02G378300;TraesCS2A02G574800;TraesCS7D02G463700;novel.7689;TraesCS2D02G496300;TraesCS2D02G275000;TraesCS2D02G474300;TraesCS6A02G357900;TraesCS3A02G307500;TraesCS2A02G030900;TraesCS2B02G045000
Cellular component	GO:0044614	nuclear pore cytoplasmic filaments	4/9206	16/74807	0.124646	0.572949	4	TraesCS1B02G083500;TraesCS1A02G065400;TraesCS6B02G239100;novel.6466	3	TraesCS1B02G083500;TraesCS1A02G065400;novel.6466	1	TraesCS6B02G239100
Cellular component	GO:0000792	heterochromatin	12/9206	68/74807	0.1258	0.572949	12	TraesCS7B02G148200;TraesCS7A02G243300;TraesCS7D02G318200;TraesCS7B02G222200;TraesCS7D02G242100;TraesCS2A02G140400;TraesCS3B02G498000;TraesCS4A02G100900;TraesCS2D02G189900;TraesCS4D02G204500;TraesCS4B02G203900;TraesCS7D02G219700	12	TraesCS7B02G148200;TraesCS7A02G243300;TraesCS7D02G318200;TraesCS7B02G222200;TraesCS7D02G242100;TraesCS2A02G140400;TraesCS3B02G498000;TraesCS4A02G100900;TraesCS2D02G189900;TraesCS4D02G204500;TraesCS4B02G203900;TraesCS7D02G219700	0	--
Cellular component	GO:0016459	myosin complex	9/9206	48/74807	0.129152	0.582452	9	novel.9276;TraesCS7D02G190300;TraesCS5D02G558600;TraesCS5B02G566200;TraesCS7B02G094100;TraesCS4A02G313500;TraesCS5A02G063500;TraesCS1A02G358500;TraesCS1B02G375000	9	novel.9276;TraesCS7D02G190300;TraesCS5D02G558600;TraesCS5B02G566200;TraesCS7B02G094100;TraesCS4A02G313500;TraesCS5A02G063500;TraesCS1A02G358500;TraesCS1B02G375000	0	--
Cellular component	GO:0005753	mitochondrial proton-transporting ATP synthase complex	8/9206	42/74807	0.137717	0.603332	8	TraesCS2A02G223600;TraesCS2B02G273900;TraesCS2D02G229600;TraesCS1A02G352800;TraesCS5A02G017000;TraesCS5B02G015000;TraesCS1D02G357200;novel.3269	4	TraesCS1A02G352800;TraesCS5A02G017000;TraesCS5B02G015000;TraesCS1D02G357200	4	TraesCS2A02G223600;TraesCS2B02G273900;TraesCS2D02G229600;novel.3269
Cellular component	GO:0043680	filiform apparatus	8/9206	42/74807	0.137717	0.603332	8	TraesCS5D02G336300;TraesCS1A02G227300;TraesCS1D02G228900;TraesCS1B02G241400;TraesCS3A02G504700;TraesCS3D02G178200;TraesCS3D02G511100;TraesCS5B02G457500	5	TraesCS1A02G227300;TraesCS1D02G228900;TraesCS1B02G241400;TraesCS3D02G178200;TraesCS5B02G457500	3	TraesCS5D02G336300;TraesCS3A02G504700;TraesCS3D02G511100
Cellular component	GO:0045335	phagocytic vesicle	8/9206	42/74807	0.137717	0.603332	8	TraesCS4D02G109600;TraesCS4A02G208500;TraesCS5D02G130800;TraesCS5A02G122400;TraesCS5B02G122500;TraesCS4B02G112100;TraesCS3A02G348200;TraesCS2D02G275000	7	TraesCS4D02G109600;TraesCS4A02G208500;TraesCS5D02G130800;TraesCS5A02G122400;TraesCS5B02G122500;TraesCS4B02G112100;TraesCS3A02G348200	1	TraesCS2D02G275000
Cellular component	GO:0098562	cytoplasmic side of membrane	30/9206	199/74807	0.140184	0.608345	30	TraesCS1D02G434200;TraesCS1A02G425200;TraesCS1B02G099200;TraesCS7A02G014000;TraesCS7D02G011200;TraesCS1A02G081500;TraesCS4D02G260300;TraesCS4D02G267300;TraesCS5A02G085300;TraesCS3A02G400600;TraesCS3B02G060400;TraesCS3B02G433600;TraesCS3D02G395000;TraesCS4A02G280800;TraesCS3D02G050800;TraesCS4A02G482300;TraesCS3D02G416200;TraesCS3B02G455800;TraesCS2B02G592200;TraesCS4B02G260500;TraesCS3D02G312500;…	26	TraesCS1D02G434200;TraesCS1A02G425200;TraesCS1B02G099200;TraesCS7A02G014000;TraesCS7D02G011200;TraesCS1A02G081500;TraesCS4D02G260300;TraesCS4D02G267300;TraesCS5A02G085300;TraesCS3A02G400600;TraesCS3B02G433600;TraesCS3D02G395000;TraesCS4A02G482300;TraesCS3D02G416200;TraesCS3B02G455800;TraesCS2B02G592200;TraesCS4B02G260500;TraesCS3D02G312500;TraesCS7A02G351500;TraesCS3A02G318800;TraesCS4B02G000600;…	4	TraesCS3B02G060400;TraesCS4A02G280800;TraesCS3D02G050800;novel.6146
Cellular component	GO:0032133	chromosome passenger complex	3/9206	11/74807	0.144576	0.615788	3	TraesCS3A02G107900;TraesCS3B02G126500;TraesCS3D02G109700	3	TraesCS3A02G107900;TraesCS3B02G126500;TraesCS3D02G109700	0	--
Cellular component	GO:0043073	germ cell nucleus	3/9206	11/74807	0.144576	0.615788	3	TraesCS5D02G069500;TraesCS5B02G058300;TraesCS5A02G058400	3	TraesCS5D02G069500;TraesCS5B02G058300;TraesCS5A02G058400	0	--
Cellular component	GO:1990351	transporter complex	15/9206	91/74807	0.146275	0.617307	15	TraesCS2A02G517500;TraesCS3D02G379600;TraesCS3A02G340300;TraesCS3D02G333800;TraesCS3B02G371900;TraesCS6D02G084300;TraesCS1B02G188300;TraesCS6A02G098600;TraesCS2D02G519000;TraesCS3B02G418700;TraesCS2D02G356300;TraesCS3A02G390100;TraesCS4B02G124300;TraesCS6D02G084000;TraesCS4B02G236600	8	TraesCS3D02G379600;TraesCS3A02G340300;TraesCS3D02G333800;TraesCS3B02G371900;TraesCS1B02G188300;TraesCS3B02G418700;TraesCS2D02G356300;TraesCS3A02G390100	7	TraesCS2A02G517500;TraesCS6D02G084300;TraesCS6A02G098600;TraesCS2D02G519000;TraesCS4B02G124300;TraesCS6D02G084000;TraesCS4B02G236600
Cellular component	GO:0005828	kinetochore microtubule	5/9206	24/74807	0.164992	0.689966	5	TraesCS6B02G145100;TraesCS5D02G176100;TraesCS6A02G168100;TraesCS6B02G195800;TraesCS5D02G149700	5	TraesCS6B02G145100;TraesCS5D02G176100;TraesCS6A02G168100;TraesCS6B02G195800;TraesCS5D02G149700	0	--
Cellular component	GO:0009529	plastid intermembrane space	4/9206	18/74807	0.17275	0.703229	4	TraesCS1A02G066900;TraesCS1D02G067900;TraesCS1B02G085200;TraesCS7D02G108200	0	--	4	TraesCS1A02G066900;TraesCS1D02G067900;TraesCS1B02G085200;TraesCS7D02G108200
Cellular component	GO:0031972	chloroplast intermembrane space	4/9206	18/74807	0.17275	0.703229	4	TraesCS1A02G066900;TraesCS1D02G067900;TraesCS1B02G085200;TraesCS7D02G108200	0	--	4	TraesCS1A02G066900;TraesCS1D02G067900;TraesCS1B02G085200;TraesCS7D02G108200
Cellular component	GO:1990752	microtubule end	4/9206	18/74807	0.17275	0.703229	4	TraesCS4B02G148300;TraesCS1D02G167800;TraesCS1A02G170100;TraesCS1B02G186800	4	TraesCS4B02G148300;TraesCS1D02G167800;TraesCS1A02G170100;TraesCS1B02G186800	0	--
Cellular component	GO:0005674	transcription factor TFIIF complex	3/9206	12/74807	0.176015	0.70406	3	TraesCS3D02G307800;TraesCS3B02G342000;TraesCS3A02G295300	3	TraesCS3D02G307800;TraesCS3B02G342000;TraesCS3A02G295300	0	--
Cellular component	GO:0030141	secretory granule	3/9206	12/74807	0.176015	0.70406	3	TraesCS3B02G607200;TraesCS3A02G538700;TraesCS3D02G542100	3	TraesCS3B02G607200;TraesCS3A02G538700;TraesCS3D02G542100	0	--
Cellular component	GO:0055028	cortical microtubule	15/9206	95/74807	0.187262	0.74259	15	TraesCS3D02G392900;TraesCS3D02G400000;TraesCS2A02G252700;TraesCS5A02G425800;TraesCS2A02G396300;TraesCS4B02G148300;TraesCS1D02G386100;TraesCS5B02G427800;TraesCSU02G016800;TraesCS2B02G104800;TraesCSU02G076200;TraesCS6B02G192000;TraesCS1A02G378900;TraesCS2D02G087000;TraesCS6A02G089500	14	TraesCS3D02G392900;TraesCS3D02G400000;TraesCS5A02G425800;TraesCS2A02G396300;TraesCS4B02G148300;TraesCS1D02G386100;TraesCS5B02G427800;TraesCSU02G016800;TraesCS2B02G104800;TraesCSU02G076200;TraesCS6B02G192000;TraesCS1A02G378900;TraesCS2D02G087000;TraesCS6A02G089500	1	TraesCS2A02G252700
Cellular component	GO:0000793	condensed chromosome	22/9206	147/74807	0.193262	0.757035	22	TraesCSU02G112500;TraesCS7D02G207100;TraesCS7B02G111000;TraesCS6A02G311200;TraesCS3D02G384700;TraesCS3A02G391800;TraesCS3B02G423800;TraesCS5D02G091200;TraesCS3B02G229800;TraesCS6B02G341400;TraesCS2A02G221800;TraesCS6D02G290500;TraesCS5D02G381800;TraesCS6D02G196000;TraesCS5D02G151100;TraesCS2A02G250200;TraesCS1B02G450400;TraesCS2A02G340400;TraesCS7D02G506400;TraesCS5B02G493100;TraesCS7A02G384800;T…	22	TraesCSU02G112500;TraesCS7D02G207100;TraesCS7B02G111000;TraesCS6A02G311200;TraesCS3D02G384700;TraesCS3A02G391800;TraesCS3B02G423800;TraesCS5D02G091200;TraesCS3B02G229800;TraesCS6B02G341400;TraesCS2A02G221800;TraesCS6D02G290500;TraesCS5D02G381800;TraesCS6D02G196000;TraesCS5D02G151100;TraesCS2A02G250200;TraesCS1B02G450400;TraesCS2A02G340400;TraesCS7D02G506400;TraesCS5B02G493100;TraesCS7A02G384800;T…	0	--
Cellular component	GO:0000775	chromosome, centromeric region	32/9206	222/74807	0.194196	0.757035	32	TraesCS5A02G286500;TraesCS3D02G450600;novel.7565;TraesCS2A02G140400;TraesCS3A02G457800;TraesCS5D02G502700;TraesCS1B02G137100;TraesCS5A02G487800;TraesCS3B02G498000;TraesCS3D02G433900;TraesCS4A02G100900;TraesCS2D02G189900;TraesCS4D02G204500;TraesCS4B02G203900;TraesCS6B02G145100;TraesCS5D02G176100;TraesCS5D02G294100;TraesCS3A02G441200;TraesCS1A02G117300;TraesCS6A02G168100;TraesCS5B02G285800;TraesCS4…	32	TraesCS5A02G286500;TraesCS3D02G450600;novel.7565;TraesCS2A02G140400;TraesCS3A02G457800;TraesCS5D02G502700;TraesCS1B02G137100;TraesCS5A02G487800;TraesCS3B02G498000;TraesCS3D02G433900;TraesCS4A02G100900;TraesCS2D02G189900;TraesCS4D02G204500;TraesCS4B02G203900;TraesCS6B02G145100;TraesCS5D02G176100;TraesCS5D02G294100;TraesCS3A02G441200;TraesCS1A02G117300;TraesCS6A02G168100;TraesCS5B02G285800;TraesCS4…	0	--
Cellular component	GO:0033095	aleurone grain	7/9206	39/74807	0.197518	0.762281	7	TraesCS2D02G168700;TraesCS2A02G161600;TraesCS2B02G187600;TraesCS6A02G317403;TraesCS5A02G060600;TraesCS5A02G545500;TraesCSU02G129500	5	TraesCS2D02G168700;TraesCS2A02G161600;TraesCS2B02G187600;TraesCS5A02G545500;TraesCSU02G129500	2	TraesCS6A02G317403;TraesCS5A02G060600
Cellular component	GO:0000015	phosphopyruvate hydratase complex	4/9206	19/74807	0.198856	0.762281	4	TraesCS5B02G195500;TraesCS5D02G202900;TraesCS5A02G188100;TraesCS7A02G075600	4	TraesCS5B02G195500;TraesCS5D02G202900;TraesCS5A02G188100;TraesCS7A02G075600	0	--
Cellular component	GO:0043659	symbiosome	3/9206	13/74807	0.2091	0.781677	3	TraesCS4A02G200600;TraesCS4D02G112200;TraesCSU02G187100	0	--	3	TraesCS4A02G200600;TraesCS4D02G112200;TraesCSU02G187100
Cellular component	GO:0043660	bacteroid-containing symbiosome	3/9206	13/74807	0.2091	0.781677	3	TraesCS4A02G200600;TraesCS4D02G112200;TraesCSU02G187100	0	--	3	TraesCS4A02G200600;TraesCS4D02G112200;TraesCSU02G187100
Cellular component	GO:0043661	peribacteroid membrane	3/9206	13/74807	0.2091	0.781677	3	TraesCS4A02G200600;TraesCS4D02G112200;TraesCSU02G187100	0	--	3	TraesCS4A02G200600;TraesCS4D02G112200;TraesCSU02G187100
Cellular component	GO:0005765	lysosomal membrane	10/9206	61/74807	0.212584	0.781677	10	TraesCS7B02G042700;TraesCS7D02G142700;TraesCS7A02G141400;TraesCS2B02G208100;TraesCS7D02G123400;TraesCS2A02G181500;novel.478;TraesCS2D02G189400;TraesCS3D02G416200;TraesCS3B02G455800	10	TraesCS7B02G042700;TraesCS7D02G142700;TraesCS7A02G141400;TraesCS2B02G208100;TraesCS7D02G123400;TraesCS2A02G181500;novel.478;TraesCS2D02G189400;TraesCS3D02G416200;TraesCS3B02G455800	0	--
Cellular component	GO:0098852	lytic vacuole membrane	10/9206	61/74807	0.212584	0.781677	10	TraesCS7B02G042700;TraesCS7D02G142700;TraesCS7A02G141400;TraesCS2B02G208100;TraesCS7D02G123400;TraesCS2A02G181500;novel.478;TraesCS2D02G189400;TraesCS3D02G416200;TraesCS3B02G455800	10	TraesCS7B02G042700;TraesCS7D02G142700;TraesCS7A02G141400;TraesCS2B02G208100;TraesCS7D02G123400;TraesCS2A02G181500;novel.478;TraesCS2D02G189400;TraesCS3D02G416200;TraesCS3B02G455800	0	--
Cellular component	GO:0032585	multivesicular body membrane	6/9206	33/74807	0.214111	0.781677	6	TraesCS7D02G296700;TraesCS7B02G201600;TraesCS7A02G301300;TraesCS3A02G081400;TraesCS3D02G081400;TraesCS3B02G096400	6	TraesCS7D02G296700;TraesCS7B02G201600;TraesCS7A02G301300;TraesCS3A02G081400;TraesCS3D02G081400;TraesCS3B02G096400	0	--
Cellular component	GO:0030981	cortical microtubule cytoskeleton	15/9206	98/74807	0.221249	0.801374	15	TraesCS3D02G392900;TraesCS3D02G400000;TraesCS2A02G252700;TraesCS5A02G425800;TraesCS2A02G396300;TraesCS4B02G148300;TraesCS1D02G386100;TraesCS5B02G427800;TraesCSU02G016800;TraesCS2B02G104800;TraesCSU02G076200;TraesCS6B02G192000;TraesCS1A02G378900;TraesCS2D02G087000;TraesCS6A02G089500	14	TraesCS3D02G392900;TraesCS3D02G400000;TraesCS5A02G425800;TraesCS2A02G396300;TraesCS4B02G148300;TraesCS1D02G386100;TraesCS5B02G427800;TraesCSU02G016800;TraesCS2B02G104800;TraesCSU02G076200;TraesCS6B02G192000;TraesCS1A02G378900;TraesCS2D02G087000;TraesCS6A02G089500	1	TraesCS2A02G252700
Cellular component	GO:0071556	integral component of lumenal side of endoplasmic reticulum membrane	5/9206	27/74807	0.232816	0.823809	5	TraesCS3D02G416200;TraesCS3B02G455800;TraesCSU02G107100;TraesCS6A02G048100;TraesCS6B02G064600	5	TraesCS3D02G416200;TraesCS3B02G455800;TraesCSU02G107100;TraesCS6A02G048100;TraesCS6B02G064600	0	--
Cellular component	GO:0098553	lumenal side of endoplasmic reticulum membrane	5/9206	27/74807	0.232816	0.823809	5	TraesCS3D02G416200;TraesCS3B02G455800;TraesCSU02G107100;TraesCS6A02G048100;TraesCS6B02G064600	5	TraesCS3D02G416200;TraesCS3B02G455800;TraesCSU02G107100;TraesCS6A02G048100;TraesCS6B02G064600	0	--
Cellular component	GO:0098576	lumenal side of membrane	5/9206	27/74807	0.232816	0.823809	5	TraesCS3D02G416200;TraesCS3B02G455800;TraesCSU02G107100;TraesCS6A02G048100;TraesCS6B02G064600	5	TraesCS3D02G416200;TraesCS3B02G455800;TraesCSU02G107100;TraesCS6A02G048100;TraesCS6B02G064600	0	--
Cellular component	GO:0000322	storage vacuole	16/9206	107/74807	0.239951	0.836193	16	TraesCS1A02G045800;TraesCS1B02G059000;TraesCS1D02G046400;TraesCS7B02G468800;TraesCS1A02G060100;TraesCS7D02G531900;TraesCS7A02G545400;TraesCS1D02G061100;TraesCS3D02G536500;TraesCS4D02G324700;TraesCS3B02G601300;TraesCS1B02G116500;TraesCS2B02G073100;TraesCS1D02G097200;TraesCS2A02G057900;TraesCS2B02G404300	14	TraesCS1A02G045800;TraesCS1B02G059000;TraesCS1D02G046400;TraesCS7B02G468800;TraesCS1A02G060100;TraesCS7D02G531900;TraesCS7A02G545400;TraesCS1D02G061100;TraesCS3D02G536500;TraesCS4D02G324700;TraesCS3B02G601300;TraesCS1B02G116500;TraesCS1D02G097200;TraesCS2B02G404300	2	TraesCS2B02G073100;TraesCS2A02G057900
Cellular component	GO:0000326	protein storage vacuole	16/9206	107/74807	0.239951	0.836193	16	TraesCS1A02G045800;TraesCS1B02G059000;TraesCS1D02G046400;TraesCS7B02G468800;TraesCS1A02G060100;TraesCS7D02G531900;TraesCS7A02G545400;TraesCS1D02G061100;TraesCS3D02G536500;TraesCS4D02G324700;TraesCS3B02G601300;TraesCS1B02G116500;TraesCS2B02G073100;TraesCS1D02G097200;TraesCS2A02G057900;TraesCS2B02G404300	14	TraesCS1A02G045800;TraesCS1B02G059000;TraesCS1D02G046400;TraesCS7B02G468800;TraesCS1A02G060100;TraesCS7D02G531900;TraesCS7A02G545400;TraesCS1D02G061100;TraesCS3D02G536500;TraesCS4D02G324700;TraesCS3B02G601300;TraesCS1B02G116500;TraesCS1D02G097200;TraesCS2B02G404300	2	TraesCS2B02G073100;TraesCS2A02G057900
Cellular component	GO:0000159	protein phosphatase type 2A complex	8/9206	49/74807	0.250817	0.854637	8	TraesCS1A02G382900;TraesCS6B02G198600;TraesCS1B02G408600;TraesCS5A02G336800;TraesCS3B02G140800;TraesCS5D02G341500;TraesCS3D02G217100;TraesCS5B02G335800	8	TraesCS1A02G382900;TraesCS6B02G198600;TraesCS1B02G408600;TraesCS5A02G336800;TraesCS3B02G140800;TraesCS5D02G341500;TraesCS3D02G217100;TraesCS5B02G335800	0	--
Cellular component	GO:0035861	site of double-strand break	8/9206	49/74807	0.250817	0.854637	8	TraesCS5D02G069500;TraesCS5B02G058300;TraesCS5A02G058400;TraesCSU02G112500;TraesCS6B02G462700;TraesCS6D02G398100;TraesCS3A02G124100;TraesCS6A02G413400	8	TraesCS5D02G069500;TraesCS5B02G058300;TraesCS5A02G058400;TraesCSU02G112500;TraesCS6B02G462700;TraesCS6D02G398100;TraesCS3A02G124100;TraesCS6A02G413400	0	--
Cellular component	GO:0090734	site of DNA damage	8/9206	49/74807	0.250817	0.854637	8	TraesCS5D02G069500;TraesCS5B02G058300;TraesCS5A02G058400;TraesCSU02G112500;TraesCS6B02G462700;TraesCS6D02G398100;TraesCS3A02G124100;TraesCS6A02G413400	8	TraesCS5D02G069500;TraesCS5B02G058300;TraesCS5A02G058400;TraesCSU02G112500;TraesCS6B02G462700;TraesCS6D02G398100;TraesCS3A02G124100;TraesCS6A02G413400	0	--
Cellular component	GO:0045239	tricarboxylic acid cycle enzyme complex	5/9206	28/74807	0.256983	0.865102	5	TraesCS1A02G066400;TraesCS1B02G084700;TraesCS1D02G067500;TraesCS2D02G076900;TraesCS2B02G094300	2	TraesCS2D02G076900;TraesCS2B02G094300	3	TraesCS1A02G066400;TraesCS1B02G084700;TraesCS1D02G067500
Cellular component	GO:0030863	cortical cytoskeleton	15/9206	101/74807	0.25765	0.865102	15	TraesCS3D02G392900;TraesCS3D02G400000;TraesCS2A02G252700;TraesCS5A02G425800;TraesCS2A02G396300;TraesCS4B02G148300;TraesCS1D02G386100;TraesCS5B02G427800;TraesCSU02G016800;TraesCS2B02G104800;TraesCSU02G076200;TraesCS6B02G192000;TraesCS1A02G378900;TraesCS2D02G087000;TraesCS6A02G089500	14	TraesCS3D02G392900;TraesCS3D02G400000;TraesCS5A02G425800;TraesCS2A02G396300;TraesCS4B02G148300;TraesCS1D02G386100;TraesCS5B02G427800;TraesCSU02G016800;TraesCS2B02G104800;TraesCSU02G076200;TraesCS6B02G192000;TraesCS1A02G378900;TraesCS2D02G087000;TraesCS6A02G089500	1	TraesCS2A02G252700
Cellular component	GO:0071540	eukaryotic translation initiation factor 3 complex, eIF3e	3/9206	15/74807	0.27847	0.928234	3	novel.10865;TraesCS7D02G069200;TraesCS7A02G074200	3	novel.10865;TraesCS7D02G069200;TraesCS7A02G074200	0	--
Cellular component	GO:0009898	cytoplasmic side of plasma membrane	21/9206	149/74807	0.28704	0.949917	21	TraesCS1D02G434200;TraesCS1A02G425200;TraesCS7A02G014000;TraesCS7D02G011200;TraesCS4D02G260300;TraesCS4D02G267300;TraesCS5A02G085300;TraesCS3A02G400600;TraesCS3B02G433600;TraesCS3D02G395000;TraesCS4A02G280800;TraesCS4A02G482300;TraesCS2B02G592200;TraesCS4B02G260500;TraesCS3D02G312500;novel.6146;TraesCS7A02G351500;TraesCS3A02G318800;TraesCS4B02G000600;TraesCS4A02G038000;TraesCS3B02G347200	19	TraesCS1D02G434200;TraesCS1A02G425200;TraesCS7A02G014000;TraesCS7D02G011200;TraesCS4D02G260300;TraesCS4D02G267300;TraesCS5A02G085300;TraesCS3A02G400600;TraesCS3B02G433600;TraesCS3D02G395000;TraesCS4A02G482300;TraesCS2B02G592200;TraesCS4B02G260500;TraesCS3D02G312500;TraesCS7A02G351500;TraesCS3A02G318800;TraesCS4B02G000600;TraesCS4A02G038000;TraesCS3B02G347200	2	TraesCS4A02G280800;novel.6146
Cellular component	GO:0000791	euchromatin	4/9206	23/74807	0.311928	1	4	TraesCS4D02G050000;TraesCS4B02G049600;TraesCS4A02G265200;TraesCS5B02G493100	4	TraesCS4D02G050000;TraesCS4B02G049600;TraesCS4A02G265200;TraesCS5B02G493100	0	--
Cellular component	GO:0031262	Ndc80 complex	3/9206	16/74807	0.313968	1	3	TraesCS5D02G502700;TraesCS5A02G487800;TraesCS6B02G145100	3	TraesCS5D02G502700;TraesCS5A02G487800;TraesCS6B02G145100	0	--
Cellular component	GO:0031617	NMS complex	3/9206	16/74807	0.313968	1	3	TraesCS5D02G502700;TraesCS5A02G487800;TraesCS6B02G145100	3	TraesCS5D02G502700;TraesCS5A02G487800;TraesCS6B02G145100	0	--
Cellular component	GO:0008287	protein serine/threonine phosphatase complex	9/9206	60/74807	0.316198	1	9	TraesCS1A02G382900;TraesCS6B02G198600;TraesCS1B02G408600;TraesCS5A02G336800;TraesCS3B02G140800;TraesCS5D02G341500;TraesCS3D02G217100;TraesCS3B02G096600;TraesCS5B02G335800	8	TraesCS1A02G382900;TraesCS6B02G198600;TraesCS1B02G408600;TraesCS5A02G336800;TraesCS3B02G140800;TraesCS5D02G341500;TraesCS3D02G217100;TraesCS5B02G335800	1	TraesCS3B02G096600
Cellular component	GO:1903293	phosphatase complex	9/9206	60/74807	0.316198	1	9	TraesCS1A02G382900;TraesCS6B02G198600;TraesCS1B02G408600;TraesCS5A02G336800;TraesCS3B02G140800;TraesCS5D02G341500;TraesCS3D02G217100;TraesCS3B02G096600;TraesCS5B02G335800	8	TraesCS1A02G382900;TraesCS6B02G198600;TraesCS1B02G408600;TraesCS5A02G336800;TraesCS3B02G140800;TraesCS5D02G341500;TraesCS3D02G217100;TraesCS5B02G335800	1	TraesCS3B02G096600
Cellular component	GO:0009707	chloroplast outer membrane	32/9206	238/74807	0.323925	1	32	TraesCS1A02G415200;TraesCS1D02G422700;TraesCS4B02G367600;TraesCS2D02G210000;TraesCS1B02G355600;TraesCS5A02G535100;TraesCS1D02G344600;TraesCS4A02G200600;TraesCS4D02G359900;TraesCS4D02G112200;TraesCS1A02G342500;TraesCS4D02G360100;TraesCS4A02G172000;TraesCS5A02G535400;novel.10876;TraesCS3B02G309700;TraesCSU02G240500;novel.10877;TraesCS6B02G308600;TraesCS1B02G222000;TraesCS1A02G208000;TraesCS1D02G211…	18	TraesCS4B02G367600;TraesCS1B02G355600;TraesCS1D02G344600;TraesCS4D02G359900;TraesCS1A02G342500;TraesCS5A02G535400;TraesCS3B02G309700;TraesCS1B02G222000;TraesCS1A02G208000;TraesCS1D02G211300;novel.3559;TraesCS4B02G134200;TraesCS4A02G184500;novel.6682;TraesCS4D02G129100;TraesCS7B02G265800;TraesCS5A02G356200;TraesCS5D02G365000	14	TraesCS1A02G415200;TraesCS1D02G422700;TraesCS2D02G210000;TraesCS5A02G535100;TraesCS4A02G200600;TraesCS4D02G112200;TraesCS4D02G360100;TraesCS4A02G172000;novel.10876;TraesCSU02G240500;novel.10877;TraesCS6B02G308600;TraesCSU02G187100;TraesCS2B02G445300
Cellular component	GO:0070531	BRCA1-A complex	4/9206	24/74807	0.341316	1	4	TraesCS1A02G329600;TraesCS1D02G331700;TraesCS2D02G381600;TraesCS2A02G384900	4	TraesCS1A02G329600;TraesCS1D02G331700;TraesCS2D02G381600;TraesCS2A02G384900	0	--
Cellular component	GO:0005797	Golgi medial cisterna	24/9206	178/74807	0.348683	1	24	TraesCS5B02G120300;TraesCS5A02G143800;TraesCS4B02G029400;TraesCS4A02G283700;TraesCS5D02G409900;TraesCS4D02G026900;TraesCS5D02G127100;TraesCS4D02G150500;TraesCS4A02G220000;TraesCS4A02G131800;TraesCS5A02G114100;TraesCS4D02G094600;TraesCS5D02G148100;TraesCS4B02G125500;TraesCS7D02G286500;TraesCS7B02G046000;TraesCS4B02G098500;TraesCS6D02G122300;TraesCS6B02G160700;TraesCS6A02G132600;TraesCS2D02G237600;…	24	TraesCS5B02G120300;TraesCS5A02G143800;TraesCS4B02G029400;TraesCS4A02G283700;TraesCS5D02G409900;TraesCS4D02G026900;TraesCS5D02G127100;TraesCS4D02G150500;TraesCS4A02G220000;TraesCS4A02G131800;TraesCS5A02G114100;TraesCS4D02G094600;TraesCS5D02G148100;TraesCS4B02G125500;TraesCS7D02G286500;TraesCS7B02G046000;TraesCS4B02G098500;TraesCS6D02G122300;TraesCS6B02G160700;TraesCS6A02G132600;TraesCS2D02G237600;…	0	--
Cellular component	GO:0031932	TORC2 complex	2/9206	10/74807	0.353611	1	2	TraesCS1D02G229200;TraesCS1A02G227500	2	TraesCS1D02G229200;TraesCS1A02G227500	0	--
Cellular component	GO:0043230	extracellular organelle	10/9206	70/74807	0.358286	1	10	TraesCS4D02G109600;TraesCS4A02G233400;TraesCS4A02G208500;TraesCS4B02G082700;TraesCS5D02G130800;TraesCS4D02G080800;TraesCS5A02G122400;TraesCS5B02G122500;TraesCS4B02G112100;TraesCS3A02G348200	10	TraesCS4D02G109600;TraesCS4A02G233400;TraesCS4A02G208500;TraesCS4B02G082700;TraesCS5D02G130800;TraesCS4D02G080800;TraesCS5A02G122400;TraesCS5B02G122500;TraesCS4B02G112100;TraesCS3A02G348200	0	--
Cellular component	GO:0070062	extracellular exosome	10/9206	70/74807	0.358286	1	10	TraesCS4D02G109600;TraesCS4A02G233400;TraesCS4A02G208500;TraesCS4B02G082700;TraesCS5D02G130800;TraesCS4D02G080800;TraesCS5A02G122400;TraesCS5B02G122500;TraesCS4B02G112100;TraesCS3A02G348200	10	TraesCS4D02G109600;TraesCS4A02G233400;TraesCS4A02G208500;TraesCS4B02G082700;TraesCS5D02G130800;TraesCS4D02G080800;TraesCS5A02G122400;TraesCS5B02G122500;TraesCS4B02G112100;TraesCS3A02G348200	0	--
Cellular component	GO:1903561	extracellular vesicle	10/9206	70/74807	0.358286	1	10	TraesCS4D02G109600;TraesCS4A02G233400;TraesCS4A02G208500;TraesCS4B02G082700;TraesCS5D02G130800;TraesCS4D02G080800;TraesCS5A02G122400;TraesCS5B02G122500;TraesCS4B02G112100;TraesCS3A02G348200	10	TraesCS4D02G109600;TraesCS4A02G233400;TraesCS4A02G208500;TraesCS4B02G082700;TraesCS5D02G130800;TraesCS4D02G080800;TraesCS5A02G122400;TraesCS5B02G122500;TraesCS4B02G112100;TraesCS3A02G348200	0	--
Cellular component	GO:0005905	clathrin-coated pit	11/9206	78/74807	0.363322	1	11	TraesCS2B02G073000;TraesCS6A02G154100;TraesCS2D02G056700;TraesCS2A02G058000;TraesCS1A02G266200;TraesCS4B02G088300;TraesCS7A02G490500;TraesCS4D02G085400;TraesCS5D02G304500;TraesCS4A02G227800;TraesCS5A02G297400	8	TraesCS2B02G073000;TraesCS6A02G154100;TraesCS2D02G056700;TraesCS2A02G058000;TraesCS1A02G266200;TraesCS7A02G490500;TraesCS5D02G304500;TraesCS5A02G297400	3	TraesCS4B02G088300;TraesCS4D02G085400;TraesCS4A02G227800
Cellular component	GO:0009527	plastid outer membrane	33/9206	251/74807	0.370075	1	33	TraesCS1A02G415200;TraesCS1D02G422700;TraesCS4B02G367600;TraesCS2D02G210000;TraesCS1B02G355600;TraesCS5A02G535100;TraesCS1D02G344600;TraesCS4A02G200600;TraesCS4D02G359900;TraesCS4D02G112200;TraesCS1A02G342500;TraesCS4D02G360100;TraesCS4A02G172000;TraesCS5A02G535400;novel.10876;TraesCS3B02G309700;TraesCSU02G240500;novel.10877;TraesCS6B02G308600;TraesCS1B02G222000;TraesCS1A02G208000;TraesCS1D02G211…	19	TraesCS4B02G367600;TraesCS1B02G355600;TraesCS1D02G344600;TraesCS4D02G359900;TraesCS1A02G342500;TraesCS5A02G535400;TraesCS3B02G309700;TraesCS1B02G222000;TraesCS1A02G208000;TraesCS1D02G211300;novel.3559;TraesCS4B02G134200;TraesCS4A02G184500;novel.6682;TraesCS4D02G129100;TraesCS7B02G265800;TraesCS5A02G356200;TraesCS5D02G365000;TraesCS3B02G382000	14	TraesCS1A02G415200;TraesCS1D02G422700;TraesCS2D02G210000;TraesCS5A02G535100;TraesCS4A02G200600;TraesCS4D02G112200;TraesCS4D02G360100;TraesCS4A02G172000;novel.10876;TraesCSU02G240500;novel.10877;TraesCS6B02G308600;TraesCSU02G187100;TraesCS2B02G445300
Cellular component	GO:0000148	1,3-beta-D-glucan synthase complex	7/9206	48/74807	0.37751	1	7	TraesCS7A02G555700;TraesCS7B02G480300;TraesCS7A02G146200;TraesCS7D02G554900;TraesCS7D02G147700;TraesCS2B02G521100;TraesCS7B02G048700	6	TraesCS7A02G555700;TraesCS7B02G480300;TraesCS7A02G146200;TraesCS7D02G554900;TraesCS7D02G147700;TraesCS7B02G048700	1	TraesCS2B02G521100
Cellular component	GO:0033178	proton-transporting two-sector ATPase complex, catalytic domain	20/9206	150/74807	0.386755	1	20	TraesCS2A02G223600;TraesCS2B02G273900;TraesCS2D02G229600;TraesCS4A02G247600;TraesCS6A02G303800;TraesCS6D02G283300;TraesCS4B02G067300;TraesCS7A02G385000;TraesCS4D02G066200;TraesCS5A02G017000;TraesCS5B02G015000;TraesCS3D02G155400;TraesCS1A02G302200;TraesCS3A02G146600;TraesCS3B02G173900;TraesCS1D02G301600;TraesCS1B02G312000;TraesCS7A02G408700;novel.8994;novel.3269	9	TraesCS5A02G017000;TraesCS5B02G015000;TraesCS3D02G155400;TraesCS1A02G302200;TraesCS3A02G146600;TraesCS3B02G173900;TraesCS1D02G301600;TraesCS1B02G312000;TraesCS7A02G408700	11	TraesCS2A02G223600;TraesCS2B02G273900;TraesCS2D02G229600;TraesCS4A02G247600;TraesCS6A02G303800;TraesCS6D02G283300;TraesCS4B02G067300;TraesCS7A02G385000;TraesCS4D02G066200;novel.8994;novel.3269
Cellular component	GO:0000444	MIS12/MIND type complex	2/9206	11/74807	0.400063	1	2	TraesCS5D02G381800;TraesCS7D02G506400	2	TraesCS5D02G381800;TraesCS7D02G506400	0	--
Cellular component	GO:0000778	condensed nuclear chromosome kinetochore	2/9206	11/74807	0.400063	1	2	TraesCS5D02G381800;TraesCS7D02G506400	2	TraesCS5D02G381800;TraesCS7D02G506400	0	--
Cellular component	GO:0000818	nuclear MIS12/MIND complex	2/9206	11/74807	0.400063	1	2	TraesCS5D02G381800;TraesCS7D02G506400	2	TraesCS5D02G381800;TraesCS7D02G506400	0	--
Cellular component	GO:0071782	endoplasmic reticulum tubular network	19/9206	144/74807	0.409729	1	19	TraesCS2B02G554600;TraesCS2A02G524500;TraesCS6D02G002200;TraesCS2D02G527500;TraesCS1B02G099200;TraesCS7B02G378300;TraesCS2A02G574800;TraesCS3A02G185000;TraesCS3B02G214800;TraesCS7D02G463700;TraesCS1A02G081500;novel.7689;TraesCS2D02G496300;TraesCS3D02G189000;TraesCS3B02G060400;TraesCS3D02G050800;TraesCS2D02G474300;TraesCS3A02G307500;TraesCS1D02G423200	9	TraesCS2B02G554600;TraesCS2A02G524500;TraesCS2D02G527500;TraesCS1B02G099200;TraesCS3A02G185000;TraesCS3B02G214800;TraesCS1A02G081500;TraesCS3D02G189000;TraesCS1D02G423200	10	TraesCS6D02G002200;TraesCS7B02G378300;TraesCS2A02G574800;TraesCS7D02G463700;novel.7689;TraesCS2D02G496300;TraesCS3B02G060400;TraesCS3D02G050800;TraesCS2D02G474300;TraesCS3A02G307500
Cellular component	GO:1902554	serine/threonine protein kinase complex	43/9206	336/74807	0.416274	1	43	novel.5792;TraesCS4A02G227200;TraesCS4B02G089100;TraesCS6B02G231200;TraesCS5D02G088700;TraesCS3D02G326600;TraesCS7D02G247700;TraesCS5B02G081500;TraesCS7A02G248700;TraesCS4D02G086800;TraesCS5A02G161000;TraesCS7A02G229300;TraesCS2B02G234800;TraesCS4A02G234600;TraesCS2A02G208300;TraesCS2D02G215000;TraesCS7B02G142600;TraesCS6D02G184000;TraesCS1B02G320900;TraesCS4D02G347600;TraesCS1B02G321000;TraesCS5…	40	TraesCS4A02G227200;TraesCS4B02G089100;TraesCS5D02G088700;TraesCS3D02G326600;TraesCS7D02G247700;TraesCS5B02G081500;TraesCS7A02G248700;TraesCS4D02G086800;TraesCS5A02G161000;TraesCS7A02G229300;TraesCS2B02G234800;TraesCS4A02G234600;TraesCS2A02G208300;TraesCS2D02G215000;TraesCS7B02G142600;TraesCS6D02G184000;TraesCS1B02G320900;TraesCS4D02G347600;TraesCS1B02G321000;TraesCS5D02G165900;TraesCS5B02G075000;…	3	novel.5792;TraesCS6B02G231200;TraesCS1D02G363800
Cellular component	GO:0030666	endocytic vesicle membrane	3/9206	19/74807	0.419788	1	3	TraesCS4A02G200600;TraesCS4D02G112200;TraesCSU02G187100	0	--	3	TraesCS4A02G200600;TraesCS4D02G112200;TraesCSU02G187100
Cellular component	GO:0031968	organelle outer membrane	53/9206	419/74807	0.43731	1	53	TraesCS1A02G415200;TraesCS1D02G422700;TraesCS4B02G367600;TraesCS2D02G210000;TraesCS1B02G355600;TraesCS5A02G535100;TraesCS1D02G344600;TraesCS4A02G200600;TraesCS4D02G359900;TraesCS4D02G112200;TraesCS1A02G342500;TraesCS4D02G360100;TraesCS4A02G172000;TraesCS5A02G535400;TraesCS5A02G301100;novel.10876;TraesCS3B02G309700;TraesCS3A02G210600;TraesCSU02G240500;TraesCS5B02G300200;TraesCS3B02G241200;novel.10…	33	TraesCS4B02G367600;TraesCS1B02G355600;TraesCS1D02G344600;TraesCS4D02G359900;TraesCS1A02G342500;TraesCS5A02G535400;TraesCS3B02G309700;TraesCS3A02G210600;TraesCS3B02G241200;novel.3634;TraesCS5A02G144300;TraesCS1B02G222000;TraesCS1A02G208000;TraesCS1D02G211300;TraesCS5B02G143400;TraesCS3A02G480900;novel.3559;TraesCS4B02G134200;TraesCS4A02G184500;novel.6682;TraesCS3B02G343900;TraesCS3B02G525400;Traes…	20	TraesCS1A02G415200;TraesCS1D02G422700;TraesCS2D02G210000;TraesCS5A02G535100;TraesCS4A02G200600;TraesCS4D02G112200;TraesCS4D02G360100;TraesCS4A02G172000;TraesCS5A02G301100;novel.10876;TraesCSU02G240500;TraesCS5B02G300200;novel.10877;TraesCS6B02G308600;TraesCS1D02G327600;TraesCS4D02G068300;novel.7556;TraesCSU02G187100;TraesCS2B02G445300;TraesCS1A02G325800
Cellular component	GO:0048225	suberin network	2/9206	12/74807	0.444872	1	2	TraesCS4A02G103400;TraesCS4D02G201700	0	--	2	TraesCS4A02G103400;TraesCS4D02G201700
Cellular component	GO:0032541	cortical endoplasmic reticulum	15/9206	115/74807	0.446646	1	15	TraesCS2B02G554600;TraesCS2A02G524500;TraesCS6D02G002200;TraesCS2D02G527500;TraesCS7B02G378300;TraesCS2A02G574800;TraesCS3A02G185000;TraesCS3B02G214800;TraesCS7D02G463700;novel.7689;TraesCS2D02G496300;TraesCS3D02G189000;TraesCS2D02G474300;TraesCS3A02G307500;TraesCS1D02G423200	7	TraesCS2B02G554600;TraesCS2A02G524500;TraesCS2D02G527500;TraesCS3A02G185000;TraesCS3B02G214800;TraesCS3D02G189000;TraesCS1D02G423200	8	TraesCS6D02G002200;TraesCS7B02G378300;TraesCS2A02G574800;TraesCS7D02G463700;novel.7689;TraesCS2D02G496300;TraesCS2D02G474300;TraesCS3A02G307500
Cellular component	GO:0043614	multi-eIF complex	3/9206	20/74807	0.453978	1	3	novel.10865;TraesCS7D02G069200;TraesCS7A02G074200	3	novel.10865;TraesCS7D02G069200;TraesCS7A02G074200	0	--
Cellular component	GO:0009509	chromoplast	4/9206	28/74807	0.457921	1	4	TraesCS2D02G236100;TraesCS2A02G237200;TraesCS2B02G260200;novel.2862	0	--	4	TraesCS2D02G236100;TraesCS2A02G237200;TraesCS2B02G260200;novel.2862
Cellular component	GO:0005880	nuclear microtubule	5/9206	37/74807	0.484834	1	5	TraesCS2D02G232300;TraesCS2A02G233300;TraesCS2B02G250000;novel.6590;TraesCS4A02G056100	5	TraesCS2D02G232300;TraesCS2A02G233300;TraesCS2B02G250000;novel.6590;TraesCS4A02G056100	0	--
Cellular component	GO:0005779	integral component of peroxisomal membrane	4/9206	29/74807	0.486114	1	4	TraesCS4D02G348600;TraesCS4B02G355100;TraesCS2B02G385400;TraesCS2A02G368300	0	--	4	TraesCS4D02G348600;TraesCS4B02G355100;TraesCS2B02G385400;TraesCS2A02G368300
Cellular component	GO:0031231	intrinsic component of peroxisomal membrane	4/9206	29/74807	0.486114	1	4	TraesCS4D02G348600;TraesCS4B02G355100;TraesCS2B02G385400;TraesCS2A02G368300	0	--	4	TraesCS4D02G348600;TraesCS4B02G355100;TraesCS2B02G385400;TraesCS2A02G368300
Cellular component	GO:0005721	pericentric heterochromatin	2/9206	13/74807	0.48774	1	2	TraesCS2A02G140400;TraesCS2D02G189900	2	TraesCS2A02G140400;TraesCS2D02G189900	0	--
Cellular component	GO:0031931	TORC1 complex	2/9206	13/74807	0.48774	1	2	TraesCS1D02G229200;TraesCS1A02G227500	2	TraesCS1D02G229200;TraesCS1A02G227500	0	--
Cellular component	GO:0032044	DSIF complex	2/9206	13/74807	0.48774	1	2	TraesCS6A02G325100;TraesCS6D02G304800	2	TraesCS6A02G325100;TraesCS6D02G304800	0	--
Cellular component	GO:0038201	TOR complex	2/9206	13/74807	0.48774	1	2	TraesCS1D02G229200;TraesCS1A02G227500	2	TraesCS1D02G229200;TraesCS1A02G227500	0	--
Cellular component	GO:0090577	RNA polymerase IV transcription regulator complex	2/9206	13/74807	0.48774	1	2	TraesCS2A02G140400;TraesCS2D02G189900	2	TraesCS2A02G140400;TraesCS2D02G189900	0	--
Cellular component	GO:0019867	outer membrane	53/9206	426/74807	0.488231	1	53	TraesCS1A02G415200;TraesCS1D02G422700;TraesCS4B02G367600;TraesCS2D02G210000;TraesCS1B02G355600;TraesCS5A02G535100;TraesCS1D02G344600;TraesCS4A02G200600;TraesCS4D02G359900;TraesCS4D02G112200;TraesCS1A02G342500;TraesCS4D02G360100;TraesCS4A02G172000;TraesCS5A02G535400;TraesCS5A02G301100;novel.10876;TraesCS3B02G309700;TraesCS3A02G210600;TraesCSU02G240500;TraesCS5B02G300200;TraesCS3B02G241200;novel.10…	33	TraesCS4B02G367600;TraesCS1B02G355600;TraesCS1D02G344600;TraesCS4D02G359900;TraesCS1A02G342500;TraesCS5A02G535400;TraesCS3B02G309700;TraesCS3A02G210600;TraesCS3B02G241200;novel.3634;TraesCS5A02G144300;TraesCS1B02G222000;TraesCS1A02G208000;TraesCS1D02G211300;TraesCS5B02G143400;TraesCS3A02G480900;novel.3559;TraesCS4B02G134200;TraesCS4A02G184500;novel.6682;TraesCS3B02G343900;TraesCS3B02G525400;Traes…	20	TraesCS1A02G415200;TraesCS1D02G422700;TraesCS2D02G210000;TraesCS5A02G535100;TraesCS4A02G200600;TraesCS4D02G112200;TraesCS4D02G360100;TraesCS4A02G172000;TraesCS5A02G301100;novel.10876;TraesCSU02G240500;TraesCS5B02G300200;novel.10877;TraesCS6B02G308600;TraesCS1D02G327600;TraesCS4D02G068300;novel.7556;TraesCSU02G187100;TraesCS2B02G445300;TraesCS1A02G325800
Cellular component	GO:0000145	exocyst	22/9206	175/74807	0.49175	1	22	TraesCS4D02G112900;TraesCS4D02G109600;TraesCS4A02G233400;TraesCS4A02G208500;TraesCS4B02G082700;TraesCS4D02G277500;TraesCS4A02G200100;TraesCS4A02G025100;TraesCS5D02G130800;TraesCS2A02G200500;TraesCS4D02G080800;TraesCS2D02G208300;TraesCS5A02G122400;TraesCS5B02G122500;TraesCS4B02G112100;TraesCS2A02G538000;TraesCS4B02G279000;TraesCS3A02G348200;TraesCS2D02G275000;TraesCS2A02G030900;TraesCS2B02G045000;…	19	TraesCS4D02G112900;TraesCS4D02G109600;TraesCS4A02G233400;TraesCS4A02G208500;TraesCS4B02G082700;TraesCS4D02G277500;TraesCS4A02G200100;TraesCS4A02G025100;TraesCS5D02G130800;TraesCS2A02G200500;TraesCS4D02G080800;TraesCS2D02G208300;TraesCS5A02G122400;TraesCS5B02G122500;TraesCS4B02G112100;TraesCS2A02G538000;TraesCS4B02G279000;TraesCS3A02G348200;TraesCS4B02G115200	3	TraesCS2D02G275000;TraesCS2A02G030900;TraesCS2B02G045000
Cellular component	GO:1990391	DNA repair complex	6/9206	47/74807	0.527646	1	6	novel.7249;TraesCS1A02G135100;TraesCS1B02G149700;TraesCS3D02G119400;TraesCS1D02G131600;TraesCS3A02G500600	5	TraesCS1A02G135100;TraesCS1B02G149700;TraesCS3D02G119400;TraesCS1D02G131600;TraesCS3A02G500600	1	novel.7249
Cellular component	GO:0000776	kinetochore	12/9206	97/74807	0.538395	1	12	TraesCS5D02G502700;TraesCS5A02G487800;TraesCS6B02G145100;TraesCS5D02G176100;TraesCS6A02G168100;TraesCS4D02G039400;TraesCS5D02G381800;TraesCS3B02G252200;TraesCS6B02G195800;TraesCS2B02G249400;TraesCS5D02G149700;TraesCS7D02G506400	12	TraesCS5D02G502700;TraesCS5A02G487800;TraesCS6B02G145100;TraesCS5D02G176100;TraesCS6A02G168100;TraesCS4D02G039400;TraesCS5D02G381800;TraesCS3B02G252200;TraesCS6B02G195800;TraesCS2B02G249400;TraesCS5D02G149700;TraesCS7D02G506400	0	--
Cellular component	GO:0000922	spindle pole	7/9206	56/74807	0.542967	1	7	TraesCS7A02G260100;TraesCS7B02G158100;TraesCS7D02G261100;TraesCS4B02G148300;TraesCS3A02G107900;TraesCS3B02G126500;TraesCS3D02G109700	7	TraesCS7A02G260100;TraesCS7B02G158100;TraesCS7D02G261100;TraesCS4B02G148300;TraesCS3A02G107900;TraesCS3B02G126500;TraesCS3D02G109700	0	--
Cellular component	GO:0098687	chromosomal region	39/9206	319/74807	0.543099	1	39	TraesCS5A02G286500;TraesCS3D02G450600;novel.7565;TraesCS6B02G462700;TraesCS2A02G140400;TraesCS3A02G457800;TraesCS5D02G502700;TraesCS1B02G137100;TraesCS5A02G487800;TraesCS3B02G498000;TraesCS3D02G433900;TraesCS4A02G100900;TraesCS5D02G091200;TraesCS2D02G189900;TraesCS4D02G204500;TraesCS6D02G398100;TraesCS4B02G203900;TraesCS6B02G145100;TraesCS5D02G176100;TraesCS5D02G294100;TraesCS6A02G083100;TraesCS3…	37	TraesCS5A02G286500;TraesCS3D02G450600;novel.7565;TraesCS6B02G462700;TraesCS2A02G140400;TraesCS3A02G457800;TraesCS5D02G502700;TraesCS1B02G137100;TraesCS5A02G487800;TraesCS3B02G498000;TraesCS3D02G433900;TraesCS4A02G100900;TraesCS5D02G091200;TraesCS2D02G189900;TraesCS4D02G204500;TraesCS6D02G398100;TraesCS4B02G203900;TraesCS6B02G145100;TraesCS5D02G176100;TraesCS5D02G294100;TraesCS3A02G441200;TraesCS1…	2	TraesCS6A02G083100;TraesCS5A02G187100
Cellular component	GO:0000228	nuclear chromosome	45/9206	369/74807	0.549788	1	45	TraesCS2A02G168900;TraesCS4D02G246300;TraesCS5A02G286500;TraesCS4A02G058000;TraesCS4B02G246900;novel.7565;TraesCS6A02G038400;TraesCS6B02G462700;TraesCS6D02G044300;TraesCS7D02G432000;TraesCS1B02G040800;novel.1140;TraesCS1B02G439600;novel.8790;TraesCS1A02G104500;TraesCS1B02G156600;TraesCS4A02G271400;TraesCS6B02G053300;TraesCS1A02G130700;TraesCS5D02G091200;TraesCS1A02G409600;TraesCS1D02G139000;Traes…	45	TraesCS2A02G168900;TraesCS4D02G246300;TraesCS5A02G286500;TraesCS4A02G058000;TraesCS4B02G246900;novel.7565;TraesCS6A02G038400;TraesCS6B02G462700;TraesCS6D02G044300;TraesCS7D02G432000;TraesCS1B02G040800;novel.1140;TraesCS1B02G439600;novel.8790;TraesCS1A02G104500;TraesCS1B02G156600;TraesCS4A02G271400;TraesCS6B02G053300;TraesCS1A02G130700;TraesCS5D02G091200;TraesCS1A02G409600;TraesCS1D02G139000;Traes…	0	--
Cellular component	GO:0000323	lytic vacuole	39/9206	321/74807	0.55964	1	39	TraesCS5A02G391500;TraesCS7B02G042700;novel.7128;TraesCS7D02G548400;TraesCS7D02G142700;novel.6511;TraesCS5A02G138700;TraesCS5D02G401300;TraesCS5B02G274600;TraesCS1D02G026500;TraesCS5D02G282500;TraesCS5A02G286500;TraesCS5D02G152400;TraesCS5A02G309000;TraesCS2B02G576300;TraesCS2A02G545700;TraesCS5D02G316000;TraesCS4B02G076200;TraesCS5B02G138300;TraesCS4D02G074800;TraesCS7A02G141400;novel.7565;Traes…	27	TraesCS7B02G042700;TraesCS7D02G142700;novel.6511;TraesCS5B02G274600;TraesCS5D02G282500;TraesCS5A02G286500;TraesCS5A02G309000;TraesCS2B02G576300;TraesCS2A02G545700;TraesCS5D02G316000;TraesCS4B02G076200;TraesCS4D02G074800;TraesCS7A02G141400;novel.7565;TraesCS2D02G542200;TraesCS1B02G409100;TraesCS2B02G208100;TraesCS7D02G123400;TraesCS2A02G181500;novel.478;TraesCS2D02G189400;TraesCS5D02G294100;TraesC…	12	TraesCS5A02G391500;novel.7128;TraesCS7D02G548400;TraesCS5A02G138700;TraesCS5D02G401300;TraesCS1D02G026500;TraesCS5D02G152400;TraesCS5B02G138300;TraesCS1B02G033200;TraesCS5A02G308800;TraesCS1A02G027300;TraesCS2A02G421500
Cellular component	GO:0031261	DNA replication preinitiation complex	2/9206	15/74807	0.566926	1	2	TraesCS7A02G213600;TraesCS1A02G384200	2	TraesCS7A02G213600;TraesCS1A02G384200	0	--
Cellular component	GO:0048226	Casparian strip	6/9206	49/74807	0.57009	1	6	TraesCS2B02G251700;TraesCS2D02G233800;TraesCS1D02G402600;TraesCS4A02G489700;TraesCS4A02G103400;TraesCS4D02G201700	2	TraesCS2B02G251700;TraesCS2D02G233800	4	TraesCS1D02G402600;TraesCS4A02G489700;TraesCS4A02G103400;TraesCS4D02G201700
Cellular component	GO:0098797	plasma membrane protein complex	20/9206	166/74807	0.575728	1	20	TraesCS7A02G555700;TraesCS7B02G480300;TraesCS7A02G146200;TraesCS7D02G554900;TraesCS7A02G492400;TraesCS1D02G434200;TraesCS1A02G425200;TraesCS7B02G398100;TraesCS7D02G147700;TraesCS7D02G478800;TraesCS2B02G521100;TraesCS3A02G231500;TraesCS7B02G048700;TraesCS3B02G260700;TraesCS3D02G221900;TraesCS2B02G073000;TraesCS2D02G056700;TraesCS2A02G058000;TraesCS2B02G592200;TraesCS7A02G351500	19	TraesCS7A02G555700;TraesCS7B02G480300;TraesCS7A02G146200;TraesCS7D02G554900;TraesCS7A02G492400;TraesCS1D02G434200;TraesCS1A02G425200;TraesCS7B02G398100;TraesCS7D02G147700;TraesCS7D02G478800;TraesCS3A02G231500;TraesCS7B02G048700;TraesCS3B02G260700;TraesCS3D02G221900;TraesCS2B02G073000;TraesCS2D02G056700;TraesCS2A02G058000;TraesCS2B02G592200;TraesCS7A02G351500	1	TraesCS2B02G521100
Cellular component	GO:0030132	clathrin coat of coated pit	3/9206	24/74807	0.580647	1	3	TraesCS2B02G073000;TraesCS2D02G056700;TraesCS2A02G058000	3	TraesCS2B02G073000;TraesCS2D02G056700;TraesCS2A02G058000	0	--
Cellular component	GO:0035145	exon-exon junction complex	4/9206	33/74807	0.591895	1	4	TraesCS5B02G469700;TraesCS3D02G288200;TraesCS5D02G471200;TraesCS3A02G288400	4	TraesCS5B02G469700;TraesCS3D02G288200;TraesCS5D02G471200;TraesCS3A02G288400	0	--
Cellular component	GO:0031010	ISWI-type complex	5/9206	42/74807	0.601725	1	5	TraesCS4B02G134200;TraesCS4A02G184500;TraesCS4D02G129100;TraesCS5A02G449600;TraesCS4D02G007000	5	TraesCS4B02G134200;TraesCS4A02G184500;TraesCS4D02G129100;TraesCS5A02G449600;TraesCS4D02G007000	0	--
Cellular component	GO:0043625	delta DNA polymerase complex	2/9206	16/74807	0.603063	1	2	TraesCS1B02G353400;TraesCS1A02G340500	2	TraesCS1B02G353400;TraesCS1A02G340500	0	--
Cellular component	GO:0045261	proton-transporting ATP synthase complex, catalytic core F(1)	13/9206	110/74807	0.605335	1	13	TraesCS2A02G223600;TraesCS2B02G273900;TraesCS2D02G229600;TraesCS4A02G247600;TraesCS6A02G303800;TraesCS6D02G283300;TraesCS4B02G067300;TraesCS7A02G385000;TraesCS4D02G066200;TraesCS5A02G017000;TraesCS5B02G015000;novel.8994;novel.3269	2	TraesCS5A02G017000;TraesCS5B02G015000	11	TraesCS2A02G223600;TraesCS2B02G273900;TraesCS2D02G229600;TraesCS4A02G247600;TraesCS6A02G303800;TraesCS6D02G283300;TraesCS4B02G067300;TraesCS7A02G385000;TraesCS4D02G066200;novel.8994;novel.3269
Cellular component	GO:0000427	plastid-encoded plastid RNA polymerase complex	3/9206	25/74807	0.609267	1	3	TraesCS5A02G036200;TraesCS5B02G036800;TraesCS5D02G044400	0	--	3	TraesCS5A02G036200;TraesCS5B02G036800;TraesCS5D02G044400
Cellular component	GO:0005971	ribonucleoside-diphosphate reductase complex	3/9206	25/74807	0.609267	1	3	TraesCS7B02G031500;TraesCS7D02G130500;TraesCS7A02G131200	3	TraesCS7B02G031500;TraesCS7D02G130500;TraesCS7A02G131200	0	--
Cellular component	GO:0005793	endoplasmic reticulum-Golgi intermediate compartment	8/9206	69/74807	0.626197	1	8	TraesCS5B02G287700;TraesCS5D02G242600;TraesCS5A02G288300;TraesCS5D02G296100;TraesCS1A02G227700;TraesCS3D02G165300;TraesCS1B02G242000;TraesCS1D02G229400	8	TraesCS5B02G287700;TraesCS5D02G242600;TraesCS5A02G288300;TraesCS5D02G296100;TraesCS1A02G227700;TraesCS3D02G165300;TraesCS1B02G242000;TraesCS1D02G229400	0	--
Cellular component	GO:0030125	clathrin vesicle coat	7/9206	61/74807	0.636498	1	7	TraesCS1A02G055300;TraesCS1D02G056000;TraesCS2B02G073000;TraesCS2D02G056700;TraesCS2A02G058000;TraesCS3D02G278100;TraesCS1B02G072100	7	TraesCS1A02G055300;TraesCS1D02G056000;TraesCS2B02G073000;TraesCS2D02G056700;TraesCS2A02G058000;TraesCS3D02G278100;TraesCS1B02G072100	0	--
Cellular component	GO:0000779	condensed chromosome, centromeric region	3/9206	26/74807	0.636547	1	3	TraesCS5D02G381800;TraesCS7D02G506400;TraesCS5B02G493100	3	TraesCS5D02G381800;TraesCS7D02G506400;TraesCS5B02G493100	0	--
Cellular component	GO:0030870	Mre11 complex	2/9206	17/74807	0.636865	1	2	TraesCS5D02G091200;TraesCS2B02G559000	2	TraesCS5D02G091200;TraesCS2B02G559000	0	--
Cellular component	GO:0034719	SMN-Sm protein complex	2/9206	17/74807	0.636865	1	2	TraesCS6D02G133300;TraesCS6B02G172500	2	TraesCS6D02G133300;TraesCS6B02G172500	0	--
Cellular component	GO:0009514	glyoxysome	8/9206	70/74807	0.642725	1	8	TraesCS5A02G407700;TraesCS5A02G498000;TraesCS5B02G412500;TraesCS5D02G417600;TraesCS6A02G041700;TraesCS6D02G048300;TraesCS6A02G390600;TraesCS2D02G344200	4	TraesCS6A02G041700;TraesCS6D02G048300;TraesCS6A02G390600;TraesCS2D02G344200	4	TraesCS5A02G407700;TraesCS5A02G498000;TraesCS5B02G412500;TraesCS5D02G417600
Cellular component	GO:0071541	eukaryotic translation initiation factor 3 complex, eIF3m	3/9206	27/74807	0.662464	1	3	novel.10865;TraesCS7D02G069200;TraesCS7A02G074200	3	novel.10865;TraesCS7D02G069200;TraesCS7A02G074200	0	--
Cellular component	GO:0009331	glycerol-3-phosphate dehydrogenase complex	2/9206	18/74807	0.668361	1	2	TraesCS3D02G324000;TraesCS3B02G360600	2	TraesCS3D02G324000;TraesCS3B02G360600	0	--
Cellular component	GO:0031901	early endosome membrane	8/9206	72/74807	0.674496	1	8	TraesCS4A02G021800;TraesCS2D02G600700;TraesCS2B02G597400;TraesCS1A02G309000;TraesCS2A02G585800;TraesCS1D02G308300;TraesCS4D02G280300;TraesCS1D02G308400	8	TraesCS4A02G021800;TraesCS2D02G600700;TraesCS2B02G597400;TraesCS1A02G309000;TraesCS2A02G585800;TraesCS1D02G308300;TraesCS4D02G280300;TraesCS1D02G308400	0	--
Cellular component	GO:0097038	perinuclear endoplasmic reticulum	8/9206	73/74807	0.689714	1	8	TraesCS6D02G002200;TraesCS7B02G378300;TraesCS2A02G574800;TraesCS7D02G463700;novel.7689;TraesCS2D02G496300;TraesCS2D02G474300;TraesCS3A02G307500	0	--	8	TraesCS6D02G002200;TraesCS7B02G378300;TraesCS2A02G574800;TraesCS7D02G463700;novel.7689;TraesCS2D02G496300;TraesCS2D02G474300;TraesCS3A02G307500
Cellular component	GO:1990578	perinuclear endoplasmic reticulum membrane	8/9206	73/74807	0.689714	1	8	TraesCS6D02G002200;TraesCS7B02G378300;TraesCS2A02G574800;TraesCS7D02G463700;novel.7689;TraesCS2D02G496300;TraesCS2D02G474300;TraesCS3A02G307500	0	--	8	TraesCS6D02G002200;TraesCS7B02G378300;TraesCS2A02G574800;TraesCS7D02G463700;novel.7689;TraesCS2D02G496300;TraesCS2D02G474300;TraesCS3A02G307500
Cellular component	GO:0031306	intrinsic component of mitochondrial outer membrane	2/9206	19/74807	0.697605	1	2	TraesCS5A02G144300;TraesCS5B02G143400	2	TraesCS5A02G144300;TraesCS5B02G143400	0	--
Cellular component	GO:0031307	integral component of mitochondrial outer membrane	2/9206	19/74807	0.697605	1	2	TraesCS5A02G144300;TraesCS5B02G143400	2	TraesCS5A02G144300;TraesCS5B02G143400	0	--
Cellular component	GO:0035102	PRC1 complex	2/9206	19/74807	0.697605	1	2	TraesCS3B02G357400;TraesCS3D02G321400	2	TraesCS3B02G357400;TraesCS3D02G321400	0	--
Cellular component	GO:0010494	cytoplasmic stress granule	6/9206	56/74807	0.701736	1	6	TraesCS5D02G250100;TraesCS5B02G241400;TraesCS5A02G243500;TraesCS2A02G473100;TraesCS2D02G472800;TraesCS2B02G196800	5	TraesCS5D02G250100;TraesCS5B02G241400;TraesCS5A02G243500;TraesCS2A02G473100;TraesCS2D02G472800	1	TraesCS2B02G196800
Cellular component	GO:0000419	RNA polymerase V complex	10/9206	92/74807	0.709173	1	10	TraesCS7D02G318200;TraesCS7B02G222200;TraesCS6D02G062500;TraesCS6A02G123800;TraesCS2A02G140400;TraesCS2D02G189900;TraesCS6B02G094400;novel.6228;TraesCS4D02G128200;TraesCS6D02G266800	10	TraesCS7D02G318200;TraesCS7B02G222200;TraesCS6D02G062500;TraesCS6A02G123800;TraesCS2A02G140400;TraesCS2D02G189900;TraesCS6B02G094400;novel.6228;TraesCS4D02G128200;TraesCS6D02G266800	0	--
Cellular component	GO:1902911	protein kinase complex	43/9206	376/74807	0.719298	1	43	novel.5792;TraesCS4A02G227200;TraesCS4B02G089100;TraesCS6B02G231200;TraesCS5D02G088700;TraesCS3D02G326600;TraesCS7D02G247700;TraesCS5B02G081500;TraesCS7A02G248700;TraesCS4D02G086800;TraesCS5A02G161000;TraesCS7A02G229300;TraesCS2B02G234800;TraesCS4A02G234600;TraesCS2A02G208300;TraesCS2D02G215000;TraesCS7B02G142600;TraesCS6D02G184000;TraesCS1B02G320900;TraesCS4D02G347600;TraesCS1B02G321000;TraesCS5…	40	TraesCS4A02G227200;TraesCS4B02G089100;TraesCS5D02G088700;TraesCS3D02G326600;TraesCS7D02G247700;TraesCS5B02G081500;TraesCS7A02G248700;TraesCS4D02G086800;TraesCS5A02G161000;TraesCS7A02G229300;TraesCS2B02G234800;TraesCS4A02G234600;TraesCS2A02G208300;TraesCS2D02G215000;TraesCS7B02G142600;TraesCS6D02G184000;TraesCS1B02G320900;TraesCS4D02G347600;TraesCS1B02G321000;TraesCS5D02G165900;TraesCS5B02G075000;…	3	novel.5792;TraesCS6B02G231200;TraesCS1D02G363800
Cellular component	GO:0000811	GINS complex	1/9206	10/74807	0.731066	1	1	TraesCS1A02G384200	1	TraesCS1A02G384200	0	--
Cellular component	GO:0005741	mitochondrial outer membrane	20/9206	183/74807	0.74702	1	20	TraesCS5A02G301100;TraesCS3A02G210600;TraesCS5B02G300200;TraesCS3B02G241200;TraesCS1D02G327600;novel.3634;TraesCS4D02G068300;novel.7556;TraesCS5A02G144300;TraesCS5B02G143400;TraesCS3A02G480900;TraesCS3B02G343900;TraesCS3B02G525400;TraesCS3D02G309600;TraesCS1A02G325800;TraesCS3A02G230900;TraesCS3D02G475600;TraesCS3D02G192000;TraesCS2A02G353600;TraesCS3B02G217800	14	TraesCS3A02G210600;TraesCS3B02G241200;novel.3634;TraesCS5A02G144300;TraesCS5B02G143400;TraesCS3A02G480900;TraesCS3B02G343900;TraesCS3B02G525400;TraesCS3D02G309600;TraesCS3A02G230900;TraesCS3D02G475600;TraesCS3D02G192000;TraesCS2A02G353600;TraesCS3B02G217800	6	TraesCS5A02G301100;TraesCS5B02G300200;TraesCS1D02G327600;TraesCS4D02G068300;novel.7556;TraesCS1A02G325800
Cellular component	GO:0019005	SCF ubiquitin ligase complex	31/9206	278/74807	0.747435	1	31	TraesCS7D02G352400;TraesCS7A02G127700;novel.9487;TraesCS7B02G257400;TraesCS1D02G265100;TraesCS7B02G027600;TraesCS5B02G331700;TraesCS7D02G126300;TraesCS5D02G337200;TraesCS1A02G264900;TraesCS5D02G069500;TraesCS5B02G058300;TraesCS5A02G058400;TraesCS4A02G001800;novel.9207;TraesCS4A02G042900;TraesCS3D02G402900;TraesCS6A02G249800;novel.4379;TraesCS3B02G340100;TraesCS4D02G301800;TraesCS2D02G314700;Traes…	21	TraesCS5B02G331700;TraesCS5D02G337200;TraesCS5D02G069500;TraesCS5B02G058300;TraesCS5A02G058400;TraesCS4A02G001800;TraesCS4A02G042900;TraesCS3D02G402900;novel.4379;TraesCS3B02G340100;TraesCS4D02G301800;TraesCS2D02G314700;TraesCS2B02G334900;TraesCS6A02G363800;novel.5799;TraesCS3D02G398700;TraesCS4D02G263600;TraesCS6A02G096800;TraesCS2A02G316800;TraesCS6D02G346100;TraesCS1B02G085600	10	TraesCS7D02G352400;TraesCS7A02G127700;novel.9487;TraesCS7B02G257400;TraesCS1D02G265100;TraesCS7B02G027600;TraesCS7D02G126300;TraesCS1A02G264900;novel.9207;TraesCS6A02G249800
Cellular component	GO:0000276	mitochondrial proton-transporting ATP synthase complex, coupling factor F(o)	2/9206	21/74807	0.749662	1	2	TraesCS1A02G352800;TraesCS1D02G357200	2	TraesCS1A02G352800;TraesCS1D02G357200	0	--
Cellular component	GO:0010005	cortical microtubule, transverse to long axis	2/9206	21/74807	0.749662	1	2	TraesCS2A02G396300;TraesCS4B02G148300	2	TraesCS2A02G396300;TraesCS4B02G148300	0	--
Cellular component	GO:0009513	etioplast	3/9206	31/74807	0.752536	1	3	novel.1886;TraesCS2D02G292400;TraesCS2B02G311100	0	--	3	novel.1886;TraesCS2D02G292400;TraesCS2B02G311100
Cellular component	GO:0030915	Smc5-Smc6 complex	3/9206	31/74807	0.752536	1	3	TraesCSU02G112500;TraesCS6D02G196000;TraesCS5D02G151100	3	TraesCSU02G112500;TraesCS6D02G196000;TraesCS5D02G151100	0	--
Cellular component	GO:0106068	SUMO ligase complex	3/9206	31/74807	0.752536	1	3	TraesCSU02G112500;TraesCS6D02G196000;TraesCS5D02G151100	3	TraesCSU02G112500;TraesCS6D02G196000;TraesCS5D02G151100	0	--
Cellular component	GO:0030875	rDNA protrusion	5/9206	50/74807	0.752917	1	5	TraesCS6A02G038400;TraesCS6D02G044300;TraesCS7D02G432000;novel.8790;TraesCS6B02G053300	5	TraesCS6A02G038400;TraesCS6D02G044300;TraesCS7D02G432000;novel.8790;TraesCS6B02G053300	0	--
Cellular component	GO:0000418	RNA polymerase IV complex	8/9206	78/74807	0.758837	1	8	TraesCS7D02G318200;TraesCS7B02G222200;TraesCS6D02G062500;TraesCS6A02G123800;TraesCS2B02G364600;TraesCS6B02G094400;novel.6228;TraesCS6D02G266800	8	TraesCS7D02G318200;TraesCS7B02G222200;TraesCS6D02G062500;TraesCS6A02G123800;TraesCS2B02G364600;TraesCS6B02G094400;novel.6228;TraesCS6D02G266800	0	--
Cellular component	GO:0005635	nuclear envelope	44/9206	391/74807	0.759048	1	44	TraesCS4D02G097400;TraesCS4A02G215300;TraesCS4B02G100800;TraesCS5B02G116100;TraesCS1D02G361800;TraesCS5D02G125700;novel.2793;TraesCS1A02G357500;TraesCS5A02G425800;novel.5646;TraesCS3D02G402300;TraesCS4B02G222600;TraesCS4A02G081200;TraesCS3B02G441300;TraesCS1B02G083500;TraesCS2D02G347000;TraesCS5B02G427800;TraesCS6A02G150500;TraesCS3A02G406800;TraesCS4D02G223100;TraesCS4B02G109700;TraesCS4A02G2061…	36	TraesCS4D02G097400;TraesCS4A02G215300;TraesCS4B02G100800;TraesCS1D02G361800;novel.2793;TraesCS1A02G357500;TraesCS5A02G425800;novel.5646;TraesCS4B02G222600;TraesCS4A02G081200;TraesCS3B02G441300;TraesCS1B02G083500;TraesCS2D02G347000;TraesCS5B02G427800;TraesCS6A02G150500;TraesCS3A02G406800;TraesCS4D02G223100;TraesCS4B02G109700;TraesCS4A02G206100;TraesCS6D02G140500;TraesCS7B02G401700;TraesCS4D02G1071…	8	TraesCS5B02G116100;TraesCS5D02G125700;TraesCS3D02G402300;TraesCS6B02G258700;TraesCS6A02G222600;TraesCS3D02G318700;TraesCS6B02G239100;TraesCS3A02G406900
Cellular component	GO:0009512	cytochrome b6f complex	4/9206	42/74807	0.776434	1	4	TraesCS5A02G402600;TraesCS5B02G407400;TraesCS5D02G412600;TraesCS5D02G544600	0	--	4	TraesCS5A02G402600;TraesCS5B02G407400;TraesCS5D02G412600;TraesCS5D02G544600
Cellular component	GO:0031305	integral component of mitochondrial inner membrane	12/9206	117/74807	0.789508	1	12	TraesCS2B02G335500;TraesCS2A02G316900;TraesCS2D02G314800;TraesCS3A02G340300;TraesCS3D02G333800;TraesCS3B02G371900;TraesCS3B02G393200;TraesCS1B02G188300;TraesCS3D02G354500;TraesCS4B02G124300;TraesCS4B02G236600;TraesCS2A02G440800	10	TraesCS2B02G335500;TraesCS2A02G316900;TraesCS2D02G314800;TraesCS3A02G340300;TraesCS3D02G333800;TraesCS3B02G371900;TraesCS3B02G393200;TraesCS1B02G188300;TraesCS3D02G354500;TraesCS2A02G440800	2	TraesCS4B02G124300;TraesCS4B02G236600
Cellular component	GO:0031902	late endosome membrane	12/9206	117/74807	0.789508	1	12	TraesCS1A02G309000;TraesCS7D02G296700;TraesCS7B02G201600;TraesCS4D02G236000;TraesCS1D02G308300;TraesCS7A02G301300;TraesCS3A02G081400;TraesCS1D02G308400;TraesCS3D02G081400;TraesCS7A02G357000;TraesCS3B02G096400;TraesCS7D02G365700	11	TraesCS1A02G309000;TraesCS7D02G296700;TraesCS7B02G201600;TraesCS1D02G308300;TraesCS7A02G301300;TraesCS3A02G081400;TraesCS1D02G308400;TraesCS3D02G081400;TraesCS7A02G357000;TraesCS3B02G096400;TraesCS7D02G365700	1	TraesCS4D02G236000
Cellular component	GO:0008250	oligosaccharyltransferase complex	3/9206	33/74807	0.789752	1	3	TraesCS7B02G367900;TraesCS7D02G454500;TraesCS7A02G466700	3	TraesCS7B02G367900;TraesCS7D02G454500;TraesCS7A02G466700	0	--
Cellular component	GO:0030130	clathrin coat of trans-Golgi network vesicle	3/9206	33/74807	0.789752	1	3	TraesCS2B02G073000;TraesCS2D02G056700;TraesCS2A02G058000	3	TraesCS2B02G073000;TraesCS2D02G056700;TraesCS2A02G058000	0	--
Cellular component	GO:0005751	mitochondrial respiratory chain complex IV	1/9206	12/74807	0.793193	1	1	TraesCS7A02G090900	1	TraesCS7A02G090900	0	--
Cellular component	GO:0009326	formate dehydrogenase complex	1/9206	12/74807	0.793193	1	1	TraesCS6D02G255200	0	--	1	TraesCS6D02G255200
Cellular component	GO:0009328	phenylalanine-tRNA ligase complex	1/9206	12/74807	0.793193	1	1	TraesCS6D02G301200	1	TraesCS6D02G301200	0	--
Cellular component	GO:0033096	amyloplast envelope	1/9206	12/74807	0.793193	1	1	TraesCS7A02G066400	0	--	1	TraesCS7A02G066400
Cellular component	GO:0033097	amyloplast membrane	1/9206	12/74807	0.793193	1	1	TraesCS7A02G066400	0	--	1	TraesCS7A02G066400
Cellular component	GO:0000777	condensed chromosome kinetochore	2/9206	23/74807	0.793807	1	2	TraesCS5D02G381800;TraesCS7D02G506400	2	TraesCS5D02G381800;TraesCS7D02G506400	0	--
Cellular component	GO:0009528	plastid inner membrane	34/9206	312/74807	0.799413	1	34	TraesCS1A02G165700;TraesCS1A02G196500;TraesCS1B02G182400;TraesCS1D02G175000;TraesCS1D02G200000;TraesCS3A02G191700;TraesCS3B02G219700;TraesCS3D02G194300;TraesCS4A02G301600;TraesCS4B02G013100;TraesCS5A02G269800;TraesCS5B02G035200;TraesCS5B02G270200;TraesCS5D02G277900;TraesCS7D02G484800;TraesCS1B02G211100;TraesCS5D02G043300;TraesCS5D02G466800;TraesCS5A02G456000;TraesCS6D02G336000;TraesCS5A02G035100;…	5	TraesCS5A02G455800;TraesCS2A02G436100;TraesCS2B02G457100;TraesCS3D02G039800;TraesCS3A02G040500	29	TraesCS1A02G165700;TraesCS1A02G196500;TraesCS1B02G182400;TraesCS1D02G175000;TraesCS1D02G200000;TraesCS3A02G191700;TraesCS3B02G219700;TraesCS3D02G194300;TraesCS4A02G301600;TraesCS4B02G013100;TraesCS5A02G269800;TraesCS5B02G035200;TraesCS5B02G270200;TraesCS5D02G277900;TraesCS7D02G484800;TraesCS1B02G211100;TraesCS5D02G043300;TraesCS5D02G466800;TraesCS5A02G456000;TraesCS6D02G336000;TraesCS5A02G035100;…
Cellular component	GO:0009706	chloroplast inner membrane	34/9206	312/74807	0.799413	1	34	TraesCS1A02G165700;TraesCS1A02G196500;TraesCS1B02G182400;TraesCS1D02G175000;TraesCS1D02G200000;TraesCS3A02G191700;TraesCS3B02G219700;TraesCS3D02G194300;TraesCS4A02G301600;TraesCS4B02G013100;TraesCS5A02G269800;TraesCS5B02G035200;TraesCS5B02G270200;TraesCS5D02G277900;TraesCS7D02G484800;TraesCS1B02G211100;TraesCS5D02G043300;TraesCS5D02G466800;TraesCS5A02G456000;TraesCS6D02G336000;TraesCS5A02G035100;…	5	TraesCS5A02G455800;TraesCS2A02G436100;TraesCS2B02G457100;TraesCS3D02G039800;TraesCS3A02G040500	29	TraesCS1A02G165700;TraesCS1A02G196500;TraesCS1B02G182400;TraesCS1D02G175000;TraesCS1D02G200000;TraesCS3A02G191700;TraesCS3B02G219700;TraesCS3D02G194300;TraesCS4A02G301600;TraesCS4B02G013100;TraesCS5A02G269800;TraesCS5B02G035200;TraesCS5B02G270200;TraesCS5D02G277900;TraesCS7D02G484800;TraesCS1B02G211100;TraesCS5D02G043300;TraesCS5D02G466800;TraesCS5A02G456000;TraesCS6D02G336000;TraesCS5A02G035100;…
Cellular component	GO:0000794	condensed nuclear chromosome	6/9206	63/74807	0.803144	1	6	TraesCS5D02G091200;TraesCS5D02G381800;TraesCS2A02G340400;TraesCS7D02G506400;TraesCS7A02G384800;TraesCS7D02G381300	6	TraesCS5D02G091200;TraesCS5D02G381800;TraesCS2A02G340400;TraesCS7D02G506400;TraesCS7A02G384800;TraesCS7D02G381300	0	--
Cellular component	GO:0009531	secondary cell wall	6/9206	63/74807	0.803144	1	6	TraesCS2B02G251700;TraesCS2D02G233800;TraesCS1D02G402600;TraesCS4A02G489700;TraesCS4A02G103400;TraesCS4D02G201700	2	TraesCS2B02G251700;TraesCS2D02G233800	4	TraesCS1D02G402600;TraesCS4A02G489700;TraesCS4A02G103400;TraesCS4D02G201700
Cellular component	GO:0000815	ESCRT III complex	3/9206	34/74807	0.806543	1	3	TraesCSU02G072600;TraesCS5D02G386000;TraesCS5B02G379400	3	TraesCSU02G072600;TraesCS5D02G386000;TraesCS5B02G379400	0	--
Cellular component	GO:0033597	mitotic checkpoint complex	2/9206	24/74807	0.813185	1	2	TraesCS2A02G440000;TraesCS5A02G272600	2	TraesCS2A02G440000;TraesCS5A02G272600	0	--
Cellular component	GO:0005956	protein kinase CK2 complex	1/9206	13/74807	0.818648	1	1	novel.10200	1	novel.10200	0	--
Cellular component	GO:1990879	CST complex	1/9206	13/74807	0.818648	1	1	TraesCS5A02G187100	0	--	1	TraesCS5A02G187100
Cellular component	GO:0097550	transcription preinitiation complex	4/9206	45/74807	0.8209	1	4	TraesCS1B02G386800;TraesCS1D02G397500;TraesCS5B02G223600;TraesCS2B02G363400	4	TraesCS1B02G386800;TraesCS1D02G397500;TraesCS5B02G223600;TraesCS2B02G363400	0	--
Cellular component	GO:0005742	mitochondrial outer membrane translocase complex	3/9206	35/74807	0.822187	1	3	TraesCS3D02G192000;TraesCS2A02G353600;TraesCS3B02G217800	3	TraesCS3D02G192000;TraesCS2A02G353600;TraesCS3B02G217800	0	--
Cellular component	GO:0031201	SNARE complex	16/9206	157/74807	0.822752	1	16	TraesCS3B02G423500;TraesCS3D02G384300;TraesCS3A02G391300;TraesCS2D02G219400;TraesCS4A02G247700;TraesCS4D02G109300;TraesCS7A02G368400;TraesCS4B02G067200;TraesCS5B02G187300;TraesCS7D02G354500;TraesCS5D02G194900;TraesCS4B02G249000;TraesCS3A02G511400;TraesCS7A02G481800;TraesCS3D02G165300;TraesCS1A02G088800	16	TraesCS3B02G423500;TraesCS3D02G384300;TraesCS3A02G391300;TraesCS2D02G219400;TraesCS4A02G247700;TraesCS4D02G109300;TraesCS7A02G368400;TraesCS4B02G067200;TraesCS5B02G187300;TraesCS7D02G354500;TraesCS5D02G194900;TraesCS4B02G249000;TraesCS3A02G511400;TraesCS7A02G481800;TraesCS3D02G165300;TraesCS1A02G088800	0	--
Cellular component	GO:0005885	Arp2/3 protein complex	2/9206	25/74807	0.830917	1	2	TraesCS2A02G385000;TraesCS7D02G472400	2	TraesCS2A02G385000;TraesCS7D02G472400	0	--
Cellular component	GO:0005677	chromatin silencing complex	5/9206	56/74807	0.83481	1	5	TraesCS7A02G433000;TraesCS7D02G424600;TraesCS5D02G337800;TraesCS7D02G127100;TraesCS7A02G128300	5	TraesCS7A02G433000;TraesCS7D02G424600;TraesCS5D02G337800;TraesCS7D02G127100;TraesCS7A02G128300	0	--
Cellular component	GO:0016282	eukaryotic 43S preinitiation complex	6/9206	66/74807	0.837457	1	6	novel.10865;TraesCS3A02G316200;TraesCS7D02G069200;TraesCS7A02G074200;TraesCS5B02G410800;TraesCS3D02G315200	6	novel.10865;TraesCS3A02G316200;TraesCS7D02G069200;TraesCS7A02G074200;TraesCS5B02G410800;TraesCS3D02G315200	0	--
Cellular component	GO:0005901	caveola	1/9206	14/74807	0.840969	1	1	TraesCS1D02G156300	1	TraesCS1D02G156300	0	--
Cellular component	GO:0043240	Fanconi anaemia nuclear complex	1/9206	14/74807	0.840969	1	1	TraesCS2A02G287800	1	TraesCS2A02G287800	0	--
Cellular component	GO:0044853	plasma membrane raft	1/9206	14/74807	0.840969	1	1	TraesCS1D02G156300	1	TraesCS1D02G156300	0	--
Cellular component	GO:0045121	membrane raft	1/9206	14/74807	0.840969	1	1	TraesCS1D02G156300	1	TraesCS1D02G156300	0	--
Cellular component	GO:0032592	integral component of mitochondrial membrane	15/9206	151/74807	0.844862	1	15	TraesCS2B02G335500;TraesCS2A02G316900;TraesCS2D02G314800;TraesCS3A02G340300;TraesCS3D02G333800;TraesCS3B02G371900;TraesCS3B02G393200;TraesCS1B02G188300;TraesCS3D02G354500;TraesCS5A02G144300;TraesCS5B02G143400;TraesCS4B02G124300;TraesCS4B02G236600;TraesCS1B02G136500;TraesCS2A02G440800	13	TraesCS2B02G335500;TraesCS2A02G316900;TraesCS2D02G314800;TraesCS3A02G340300;TraesCS3D02G333800;TraesCS3B02G371900;TraesCS3B02G393200;TraesCS1B02G188300;TraesCS3D02G354500;TraesCS5A02G144300;TraesCS5B02G143400;TraesCS1B02G136500;TraesCS2A02G440800	2	TraesCS4B02G124300;TraesCS4B02G236600
Cellular component	GO:0005666	RNA polymerase III complex	8/9206	86/74807	0.845275	1	8	TraesCS6A02G123800;TraesCS5A02G508200;TraesCS2B02G364600;TraesCS6B02G094400;TraesCS7D02G372500;TraesCS4B02G071400;TraesCS1B02G093900;TraesCS1A02G097100	8	TraesCS6A02G123800;TraesCS5A02G508200;TraesCS2B02G364600;TraesCS6B02G094400;TraesCS7D02G372500;TraesCS4B02G071400;TraesCS1B02G093900;TraesCS1A02G097100	0	--
Cellular component	GO:0005852	eukaryotic translation initiation factor 3 complex	6/9206	67/74807	0.847762	1	6	novel.10865;TraesCS3A02G316200;TraesCS7D02G069200;TraesCS7A02G074200;TraesCS5B02G410800;TraesCS3D02G315200	6	novel.10865;TraesCS3A02G316200;TraesCS7D02G069200;TraesCS7A02G074200;TraesCS5B02G410800;TraesCS3D02G315200	0	--
Cellular component	GO:0030874	nucleolar chromatin	6/9206	67/74807	0.847762	1	6	TraesCS2A02G168900;TraesCS6A02G038400;TraesCS6D02G044300;TraesCS7D02G432000;novel.8790;TraesCS6B02G053300	6	TraesCS2A02G168900;TraesCS6A02G038400;TraesCS6D02G044300;TraesCS7D02G432000;novel.8790;TraesCS6B02G053300	0	--
Cellular component	GO:0031970	organelle envelope lumen	11/9206	115/74807	0.851418	1	11	TraesCS1A02G066900;TraesCS1D02G067900;TraesCS1B02G085200;TraesCS3A02G405000;TraesCS3D02G400400;TraesCS3B02G438700;TraesCS3D02G314700;TraesCS3B02G350200;TraesCS3A02G316500;TraesCS7D02G108200;TraesCS2D02G356300	7	TraesCS3A02G405000;TraesCS3D02G400400;TraesCS3B02G438700;TraesCS3D02G314700;TraesCS3B02G350200;TraesCS3A02G316500;TraesCS2D02G356300	4	TraesCS1A02G066900;TraesCS1D02G067900;TraesCS1B02G085200;TraesCS7D02G108200
Cellular component	GO:0005664	nuclear origin of replication recognition complex	1/9206	15/74807	0.860544	1	1	TraesCS7A02G213600	1	TraesCS7A02G213600	0	--
Cellular component	GO:0031209	SCAR complex	1/9206	15/74807	0.860544	1	1	TraesCS2D02G204600	1	TraesCS2D02G204600	0	--
Cellular component	GO:0034515	proteasome storage granule	1/9206	15/74807	0.860544	1	1	TraesCS1B02G363000	1	TraesCS1B02G363000	0	--
Cellular component	GO:0030136	clathrin-coated vesicle	23/9206	226/74807	0.86055	1	23	TraesCS2D02G105100;TraesCS2B02G122400;TraesCS4B02G122700;TraesCS4A02G192600;TraesCS1A02G055300;TraesCS1D02G056000;TraesCS1D02G093800;TraesCS1A02G102200;TraesCS4D02G120700;TraesCS2B02G073000;TraesCS6A02G154100;TraesCS2D02G056700;TraesCS2A02G058000;TraesCS3D02G278100;TraesCS1B02G072100;TraesCS1A02G266200;TraesCS4B02G088300;TraesCS1B02G112600;TraesCS7A02G490500;TraesCS4D02G085400;TraesCS5D02G304500;…	17	TraesCS2D02G105100;TraesCS2B02G122400;TraesCS1A02G055300;TraesCS1D02G056000;TraesCS1D02G093800;TraesCS1A02G102200;TraesCS2B02G073000;TraesCS6A02G154100;TraesCS2D02G056700;TraesCS2A02G058000;TraesCS3D02G278100;TraesCS1B02G072100;TraesCS1A02G266200;TraesCS1B02G112600;TraesCS7A02G490500;TraesCS5D02G304500;TraesCS5A02G297400	6	TraesCS4B02G122700;TraesCS4A02G192600;TraesCS4D02G120700;TraesCS4B02G088300;TraesCS4D02G085400;TraesCS4A02G227800
Cellular component	GO:0031304	intrinsic component of mitochondrial inner membrane	12/9206	126/74807	0.863498	1	12	TraesCS2B02G335500;TraesCS2A02G316900;TraesCS2D02G314800;TraesCS3A02G340300;TraesCS3D02G333800;TraesCS3B02G371900;TraesCS3B02G393200;TraesCS1B02G188300;TraesCS3D02G354500;TraesCS4B02G124300;TraesCS4B02G236600;TraesCS2A02G440800	10	TraesCS2B02G335500;TraesCS2A02G316900;TraesCS2D02G314800;TraesCS3A02G340300;TraesCS3D02G333800;TraesCS3B02G371900;TraesCS3B02G393200;TraesCS1B02G188300;TraesCS3D02G354500;TraesCS2A02G440800	2	TraesCS4B02G124300;TraesCS4B02G236600
Cellular component	GO:0000172	ribonuclease MRP complex	1/9206	16/74807	0.877709	1	1	TraesCS1B02G306100	1	TraesCS1B02G306100	0	--
Cellular component	GO:0000782	telomere cap complex	1/9206	16/74807	0.877709	1	1	TraesCS5A02G187100	0	--	1	TraesCS5A02G187100
Cellular component	GO:0000783	nuclear telomere cap complex	1/9206	16/74807	0.877709	1	1	TraesCS5A02G187100	0	--	1	TraesCS5A02G187100
Cellular component	GO:0030677	ribonuclease P complex	1/9206	16/74807	0.877709	1	1	TraesCS1B02G306100	1	TraesCS1B02G306100	0	--
Cellular component	GO:0140445	chromosome, telomeric repeat region	1/9206	16/74807	0.877709	1	1	TraesCS5A02G187100	0	--	1	TraesCS5A02G187100
Cellular component	GO:0098573	intrinsic component of mitochondrial membrane	15/9206	157/74807	0.88238	1	15	TraesCS2B02G335500;TraesCS2A02G316900;TraesCS2D02G314800;TraesCS3A02G340300;TraesCS3D02G333800;TraesCS3B02G371900;TraesCS3B02G393200;TraesCS1B02G188300;TraesCS3D02G354500;TraesCS5A02G144300;TraesCS5B02G143400;TraesCS4B02G124300;TraesCS4B02G236600;TraesCS1B02G136500;TraesCS2A02G440800	13	TraesCS2B02G335500;TraesCS2A02G316900;TraesCS2D02G314800;TraesCS3A02G340300;TraesCS3D02G333800;TraesCS3B02G371900;TraesCS3B02G393200;TraesCS1B02G188300;TraesCS3D02G354500;TraesCS5A02G144300;TraesCS5B02G143400;TraesCS1B02G136500;TraesCS2A02G440800	2	TraesCS4B02G124300;TraesCS4B02G236600
Cellular component	GO:0017119	Golgi transport complex	8/9206	91/74807	0.885423	1	8	TraesCS2D02G105100;TraesCS2A02G425800;TraesCS2D02G423700;TraesCS2B02G122400;TraesCS2B02G446100;TraesCS4D02G236000;TraesCS1A02G228500;novel.4438	3	TraesCS2D02G105100;TraesCS2B02G122400;TraesCS1A02G228500	5	TraesCS2A02G425800;TraesCS2D02G423700;TraesCS2B02G446100;TraesCS4D02G236000;novel.4438
Cellular component	GO:0005749	mitochondrial respiratory chain complex II, succinate dehydrogenase complex (ubiquinone)	2/9206	29/74807	0.887572	1	2	TraesCS2A02G255100;TraesCS2D02G255500	2	TraesCS2A02G255100;TraesCS2D02G255500	0	--
Cellular component	GO:0045257	succinate dehydrogenase complex (ubiquinone)	2/9206	29/74807	0.887572	1	2	TraesCS2A02G255100;TraesCS2D02G255500	2	TraesCS2A02G255100;TraesCS2D02G255500	0	--
Cellular component	GO:0045281	succinate dehydrogenase complex	2/9206	29/74807	0.887572	1	2	TraesCS2A02G255100;TraesCS2D02G255500	2	TraesCS2A02G255100;TraesCS2D02G255500	0	--
Cellular component	GO:0045283	fumarate reductase complex	2/9206	29/74807	0.887572	1	2	TraesCS2A02G255100;TraesCS2D02G255500	2	TraesCS2A02G255100;TraesCS2D02G255500	0	--
Cellular component	GO:0005731	nucleolus organizer region	1/9206	17/74807	0.892762	1	1	TraesCS2A02G168900	1	TraesCS2A02G168900	0	--
Cellular component	GO:0048188	Set1C/COMPASS complex	4/9206	52/74807	0.896735	1	4	TraesCS5D02G366700;TraesCS5A02G357600;TraesCS3B02G133100;TraesCS5B02G360200	4	TraesCS5D02G366700;TraesCS5A02G357600;TraesCS3B02G133100;TraesCS5B02G360200	0	--
Cellular component	GO:0048471	perinuclear region of cytoplasm	18/9206	188/74807	0.898335	1	18	TraesCS4A02G336300;TraesCS6D02G002200;TraesCS5B02G536100;TraesCS5D02G533600;TraesCS5D02G366700;TraesCS5A02G357600;TraesCS7B02G378300;TraesCS2A02G574800;TraesCS2A02G517200;TraesCS7D02G463700;novel.7689;TraesCS2D02G496300;TraesCSU02G101700;TraesCS2D02G474300;TraesCS3A02G307500;TraesCS2D02G518800;TraesCS3B02G133100;TraesCS5B02G360200	9	TraesCS4A02G336300;TraesCS5B02G536100;TraesCS5D02G533600;TraesCS5D02G366700;TraesCS5A02G357600;TraesCS2A02G517200;TraesCS2D02G518800;TraesCS3B02G133100;TraesCS5B02G360200	9	TraesCS6D02G002200;TraesCS7B02G378300;TraesCS2A02G574800;TraesCS7D02G463700;novel.7689;TraesCS2D02G496300;TraesCSU02G101700;TraesCS2D02G474300;TraesCS3A02G307500
Cellular component	GO:0030118	clathrin coat	7/9206	83/74807	0.898395	1	7	TraesCS1A02G055300;TraesCS1D02G056000;TraesCS2B02G073000;TraesCS2D02G056700;TraesCS2A02G058000;TraesCS3D02G278100;TraesCS1B02G072100	7	TraesCS1A02G055300;TraesCS1D02G056000;TraesCS2B02G073000;TraesCS2D02G056700;TraesCS2A02G058000;TraesCS3D02G278100;TraesCS1B02G072100	0	--
Cellular component	GO:0042721	TIM22 mitochondrial import inner membrane insertion complex	2/9206	30/74807	0.898682	1	2	TraesCS3D02G039800;TraesCS3A02G040500	2	TraesCS3D02G039800;TraesCS3A02G040500	0	--
Cellular component	GO:0032586	protein storage vacuole membrane	5/9206	63/74807	0.90078	1	5	TraesCS4D02G324700;TraesCS1B02G116500;TraesCS2B02G073100;TraesCS1D02G097200;TraesCS2A02G057900	3	TraesCS4D02G324700;TraesCS1B02G116500;TraesCS1D02G097200	2	TraesCS2B02G073100;TraesCS2A02G057900
Cellular component	GO:0033290	eukaryotic 48S preinitiation complex	6/9206	74/74807	0.905784	1	6	novel.10865;TraesCS3A02G316200;TraesCS7D02G069200;TraesCS7A02G074200;TraesCS5B02G410800;TraesCS3D02G315200	6	novel.10865;TraesCS3A02G316200;TraesCS7D02G069200;TraesCS7A02G074200;TraesCS5B02G410800;TraesCS3D02G315200	0	--
Cellular component	GO:0070993	translation preinitiation complex	6/9206	74/74807	0.905784	1	6	novel.10865;TraesCS3A02G316200;TraesCS7D02G069200;TraesCS7A02G074200;TraesCS5B02G410800;TraesCS3D02G315200	6	novel.10865;TraesCS3A02G316200;TraesCS7D02G069200;TraesCS7A02G074200;TraesCS5B02G410800;TraesCS3D02G315200	0	--
Cellular component	GO:0031597	cytosolic proteasome complex	1/9206	18/74807	0.905962	1	1	TraesCS7A02G545700	1	TraesCS7A02G545700	0	--
Cellular component	GO:0000243	commitment complex	2/9206	31/74807	0.908762	1	2	TraesCS5B02G368400;TraesCS5A02G366000	2	TraesCS5B02G368400;TraesCS5A02G366000	0	--
Cellular component	GO:0035267	NuA4 histone acetyltransferase complex	2/9206	31/74807	0.908762	1	2	novel.1114;TraesCS4A02G271400	1	TraesCS4A02G271400	1	novel.1114
Cellular component	GO:0000152	nuclear ubiquitin ligase complex	12/9206	134/74807	0.910452	1	12	TraesCS2A02G440000;TraesCS1A02G225100;TraesCS1A02G329600;TraesCS1D02G331700;TraesCS3B02G357400;TraesCS3D02G321400;TraesCS2D02G381600;TraesCS5A02G272600;TraesCS1B02G238300;TraesCS2A02G384900;TraesCS3B02G595600;TraesCS3D02G533000	12	TraesCS2A02G440000;TraesCS1A02G225100;TraesCS1A02G329600;TraesCS1D02G331700;TraesCS3B02G357400;TraesCS3D02G321400;TraesCS2D02G381600;TraesCS5A02G272600;TraesCS1B02G238300;TraesCS2A02G384900;TraesCS3B02G595600;TraesCS3D02G533000	0	--
Cellular component	GO:0019897	extrinsic component of plasma membrane	28/9206	284/74807	0.914622	1	28	TraesCSU02G177000;TraesCS1D02G434200;TraesCS1A02G425200;TraesCS7A02G014000;TraesCS7D02G011200;TraesCS1B02G020300;TraesCS1A02G026200;TraesCS4D02G260300;TraesCS4D02G267300;TraesCS5A02G085300;novel.11287;TraesCS5A02G050200;TraesCS4A02G280800;TraesCS4A02G482300;TraesCS7D02G040700;TraesCS5D02G422100;TraesCS5B02G054900;TraesCS2B02G592200;TraesCS4B02G260500;TraesCS3D02G312500;TraesCS2B02G007500;novel.61…	20	TraesCS1D02G434200;TraesCS1A02G425200;TraesCS7A02G014000;TraesCS7D02G011200;TraesCS1B02G020300;TraesCS4D02G260300;TraesCS4D02G267300;TraesCS5A02G085300;TraesCS5A02G050200;TraesCS4A02G482300;TraesCS5B02G054900;TraesCS2B02G592200;TraesCS4B02G260500;TraesCS3D02G312500;TraesCS7A02G351500;TraesCS5B02G212600;TraesCS3A02G318800;TraesCS4B02G000600;TraesCS4A02G038000;TraesCS3B02G347200	8	TraesCSU02G177000;TraesCS1A02G026200;novel.11287;TraesCS4A02G280800;TraesCS7D02G040700;TraesCS5D02G422100;TraesCS2B02G007500;novel.6146
Cellular component	GO:0000813	ESCRT I complex	2/9206	33/74807	0.926162	1	2	TraesCS5D02G475800;TraesCS5A02G463000	0	--	2	TraesCS5D02G475800;TraesCS5A02G463000
Cellular component	GO:0031379	RNA-directed RNA polymerase complex	2/9206	33/74807	0.926162	1	2	TraesCS2A02G319600;TraesCS2A02G333900	1	TraesCS2A02G333900	1	TraesCS2A02G319600
Cellular component	GO:0031380	nuclear RNA-directed RNA polymerase complex	2/9206	33/74807	0.926162	1	2	TraesCS2A02G319600;TraesCS2A02G333900	1	TraesCS2A02G333900	1	TraesCS2A02G319600
Cellular component	GO:0000138	Golgi trans cisterna	14/9206	157/74807	0.926921	1	14	TraesCS5D02G288700;TraesCS5A02G281600;TraesCS5B02G280700;TraesCS7B02G056200;TraesCSU02G143200;TraesCS7A02G152300;TraesCS7D02G154100;TraesCS7A02G256600;TraesCS5B02G377200;TraesCS5D02G384700;TraesCS5A02G375100;TraesCS7D02G257800;TraesCS6A02G307100;TraesCS7B02G153900	10	TraesCS7B02G056200;TraesCSU02G143200;TraesCS7A02G152300;TraesCS7D02G154100;TraesCS7A02G256600;TraesCS5B02G377200;TraesCS5D02G384700;TraesCS5A02G375100;TraesCS7D02G257800;TraesCS7B02G153900	4	TraesCS5D02G288700;TraesCS5A02G281600;TraesCS5B02G280700;TraesCS6A02G307100
Cellular component	GO:0005771	multivesicular body	11/9206	129/74807	0.931562	1	11	TraesCS3D02G367600;TraesCS7D02G296700;TraesCS3A02G158000;TraesCS7B02G201600;TraesCS7A02G301300;TraesCSU02G072600;TraesCS5D02G386000;TraesCS3A02G081400;TraesCS5B02G379400;TraesCS3D02G081400;TraesCS3B02G096400	10	TraesCS7D02G296700;TraesCS3A02G158000;TraesCS7B02G201600;TraesCS7A02G301300;TraesCSU02G072600;TraesCS5D02G386000;TraesCS3A02G081400;TraesCS5B02G379400;TraesCS3D02G081400;TraesCS3B02G096400	1	TraesCS3D02G367600
Cellular component	GO:0043189	H4/H2A histone acetyltransferase complex	2/9206	34/74807	0.933638	1	2	novel.1114;TraesCS4A02G271400	1	TraesCS4A02G271400	1	novel.1114
Cellular component	GO:0089701	U2AF complex	2/9206	34/74807	0.933638	1	2	TraesCS5B02G368400;TraesCS5A02G366000	2	TraesCS5B02G368400;TraesCS5A02G366000	0	--
Cellular component	GO:0000808	origin recognition complex	1/9206	21/74807	0.936589	1	1	TraesCS7A02G213600	1	TraesCS7A02G213600	0	--
Cellular component	GO:0046930	pore complex	4/9206	58/74807	0.937575	1	4	TraesCS3A02G210600;TraesCS3B02G241200;TraesCS3D02G192000;TraesCS3B02G217800	4	TraesCS3A02G210600;TraesCS3B02G241200;TraesCS3D02G192000;TraesCS3B02G217800	0	--
Cellular component	GO:0045273	respiratory chain complex II	3/9206	47/74807	0.939777	1	3	TraesCS2A02G255100;TraesCS5A02G321600;TraesCS2D02G255500	3	TraesCS2A02G255100;TraesCS5A02G321600;TraesCS2D02G255500	0	--
Cellular component	GO:0005854	nascent polypeptide-associated complex	2/9206	35/74807	0.940393	1	2	TraesCS4D02G164400;TraesCS3A02G474200	2	TraesCS4D02G164400;TraesCS3A02G474200	0	--
Cellular component	GO:0005815	microtubule organizing center	5/9206	70/74807	0.942534	1	5	TraesCS4B02G148300;TraesCS1D02G167800;TraesCS1A02G170100;TraesCS1B02G186800;TraesCS1D02G107300	5	TraesCS4B02G148300;TraesCS1D02G167800;TraesCS1A02G170100;TraesCS1B02G186800;TraesCS1D02G107300	0	--
Cellular component	GO:0030904	retromer complex	1/9206	22/74807	0.944395	1	1	TraesCS3D02G367600	0	--	1	TraesCS3D02G367600
Cellular component	GO:0005672	transcription factor TFIIA complex	1/9206	23/74807	0.95124	1	1	TraesCS3D02G530700	1	TraesCS3D02G530700	0	--
Cellular component	GO:0033588	elongator holoenzyme complex	1/9206	23/74807	0.95124	1	1	TraesCS1B02G116100	1	TraesCS1B02G116100	0	--
Cellular component	GO:0098857	membrane microdomain	1/9206	23/74807	0.95124	1	1	TraesCS1D02G156300	1	TraesCS1D02G156300	0	--
Cellular component	GO:0005834	heterotrimeric G-protein complex	4/9206	61/74807	0.951912	1	4	TraesCS1D02G434200;TraesCS1A02G425200;TraesCS2B02G592200;TraesCS7A02G351500	4	TraesCS1D02G434200;TraesCS1A02G425200;TraesCS2B02G592200;TraesCS7A02G351500	0	--
Cellular component	GO:1905360	GTPase complex	4/9206	61/74807	0.951912	1	4	TraesCS1D02G434200;TraesCS1A02G425200;TraesCS2B02G592200;TraesCS7A02G351500	4	TraesCS1D02G434200;TraesCS1A02G425200;TraesCS2B02G592200;TraesCS7A02G351500	0	--
Cellular component	GO:0000781	chromosome, telomeric region	6/9206	85/74807	0.958522	1	6	TraesCS6B02G462700;TraesCS5D02G091200;TraesCS6D02G398100;TraesCS5A02G187100;TraesCS6A02G413400;TraesCS5B02G377500	5	TraesCS6B02G462700;TraesCS5D02G091200;TraesCS6D02G398100;TraesCS6A02G413400;TraesCS5B02G377500	1	TraesCS5A02G187100
Cellular component	GO:0005665	RNA polymerase II, core complex	7/9206	96/74807	0.959249	1	7	TraesCS7D02G318200;TraesCS7B02G222200;TraesCS2A02G558100;TraesCS2B02G364600;TraesCS2D02G571500;TraesCS2B02G622300;novel.6228	7	TraesCS7D02G318200;TraesCS7B02G222200;TraesCS2A02G558100;TraesCS2B02G364600;TraesCS2D02G571500;TraesCS2B02G622300;novel.6228	0	--
Cellular component	GO:0031312	extrinsic component of organelle membrane	2/9206	39/74807	0.96141	1	2	TraesCS5A02G356200;TraesCS5D02G365000	2	TraesCS5A02G356200;TraesCS5D02G365000	0	--
Cellular component	GO:0005758	mitochondrial intermembrane space	7/9206	97/74807	0.962164	1	7	TraesCS3A02G405000;TraesCS3D02G400400;TraesCS3B02G438700;TraesCS3D02G314700;TraesCS3B02G350200;TraesCS3A02G316500;TraesCS2D02G356300	7	TraesCS3A02G405000;TraesCS3D02G400400;TraesCS3B02G438700;TraesCS3D02G314700;TraesCS3B02G350200;TraesCS3A02G316500;TraesCS2D02G356300	0	--
Cellular component	GO:0005778	peroxisomal membrane	13/9206	159/74807	0.96248	1	13	TraesCS4D02G348600;TraesCS6B02G301300;TraesCS4B02G355100;TraesCS6D02G254000;TraesCS2B02G385400;TraesCS2A02G368300;TraesCS7B02G210000;TraesCS5B02G269600;TraesCS5A02G269300;TraesCS7B02G142500;TraesCS5D02G521600;TraesCS5B02G299200;TraesCS2D02G070500	4	TraesCS5B02G269600;TraesCS5A02G269300;TraesCS7B02G142500;TraesCS5B02G299200	9	TraesCS4D02G348600;TraesCS6B02G301300;TraesCS4B02G355100;TraesCS6D02G254000;TraesCS2B02G385400;TraesCS2A02G368300;TraesCS7B02G210000;TraesCS5D02G521600;TraesCS2D02G070500
Cellular component	GO:0031903	microbody membrane	13/9206	159/74807	0.96248	1	13	TraesCS4D02G348600;TraesCS6B02G301300;TraesCS4B02G355100;TraesCS6D02G254000;TraesCS2B02G385400;TraesCS2A02G368300;TraesCS7B02G210000;TraesCS5B02G269600;TraesCS5A02G269300;TraesCS7B02G142500;TraesCS5D02G521600;TraesCS5B02G299200;TraesCS2D02G070500	4	TraesCS5B02G269600;TraesCS5A02G269300;TraesCS7B02G142500;TraesCS5B02G299200	9	TraesCS4D02G348600;TraesCS6B02G301300;TraesCS4B02G355100;TraesCS6D02G254000;TraesCS2B02G385400;TraesCS2A02G368300;TraesCS7B02G210000;TraesCS5D02G521600;TraesCS2D02G070500
Cellular component	GO:0000930	gamma-tubulin complex	1/9206	25/74807	0.962506	1	1	TraesCS1D02G107300	1	TraesCS1D02G107300	0	--
Cellular component	GO:0030286	dynein complex	1/9206	25/74807	0.962506	1	1	TraesCS6D02G275800	0	--	1	TraesCS6D02G275800
Cellular component	GO:0044613	nuclear pore central transport channel	1/9206	25/74807	0.962506	1	1	TraesCS3D02G318700	0	--	1	TraesCS3D02G318700
Cellular component	GO:0045277	respiratory chain complex IV	2/9206	40/74807	0.965427	1	2	novel.1953;TraesCS7A02G090900	2	novel.1953;TraesCS7A02G090900	0	--
Cellular component	GO:1902562	H4 histone acetyltransferase complex	2/9206	40/74807	0.965427	1	2	novel.1114;TraesCS4A02G271400	1	TraesCS4A02G271400	1	novel.1114
Cellular component	GO:0030665	clathrin-coated vesicle membrane	9/9206	121/74807	0.96901	1	9	TraesCS2D02G105100;TraesCS2B02G122400;TraesCS1A02G055300;TraesCS1D02G056000;TraesCS2B02G073000;TraesCS2D02G056700;TraesCS2A02G058000;TraesCS3D02G278100;TraesCS1B02G072100	9	TraesCS2D02G105100;TraesCS2B02G122400;TraesCS1A02G055300;TraesCS1D02G056000;TraesCS2B02G073000;TraesCS2D02G056700;TraesCS2A02G058000;TraesCS3D02G278100;TraesCS1B02G072100	0	--
Cellular component	GO:0098799	outer mitochondrial membrane protein complex	3/9206	54/74807	0.969447	1	3	TraesCS3D02G192000;TraesCS2A02G353600;TraesCS3B02G217800	3	TraesCS3D02G192000;TraesCS2A02G353600;TraesCS3B02G217800	0	--
Cellular component	GO:0005930	axoneme	1/9206	27/74807	0.971169	1	1	TraesCS6D02G275800	0	--	1	TraesCS6D02G275800
Cellular component	GO:0032838	plasma membrane bounded cell projection cytoplasm	1/9206	27/74807	0.971169	1	1	TraesCS6D02G275800	0	--	1	TraesCS6D02G275800
Cellular component	GO:0070652	HAUS complex	1/9206	27/74807	0.971169	1	1	TraesCS7D02G252600	1	TraesCS7D02G252600	0	--
Cellular component	GO:0097014	ciliary plasm	1/9206	27/74807	0.971169	1	1	TraesCS6D02G275800	0	--	1	TraesCS6D02G275800
Cellular component	GO:0099568	cytoplasmic region	1/9206	27/74807	0.971169	1	1	TraesCS6D02G275800	0	--	1	TraesCS6D02G275800
Cellular component	GO:0071004	U2-type prespliceosome	3/9206	55/74807	0.972332	1	3	TraesCS5B02G368400;TraesCS5A02G366000;TraesCS4B02G082500	3	TraesCS5B02G368400;TraesCS5A02G366000;TraesCS4B02G082500	0	--
Cellular component	GO:0071010	prespliceosome	3/9206	55/74807	0.972332	1	3	TraesCS5B02G368400;TraesCS5A02G366000;TraesCS4B02G082500	3	TraesCS5B02G368400;TraesCS5A02G366000;TraesCS4B02G082500	0	--
Cellular component	GO:0008278	cohesin complex	1/9206	28/74807	0.974719	1	1	TraesCS1B02G450400	1	TraesCS1B02G450400	0	--
Cellular component	GO:0036452	ESCRT complex	5/9206	80/74807	0.975004	1	5	TraesCSU02G072600;TraesCS5D02G386000;TraesCS5B02G379400;TraesCS5D02G475800;TraesCS5A02G463000	3	TraesCSU02G072600;TraesCS5D02G386000;TraesCS5B02G379400	2	TraesCS5D02G475800;TraesCS5A02G463000
Cellular component	GO:0031519	PcG protein complex	6/9206	92/74807	0.976256	1	6	TraesCS7A02G433000;TraesCS7D02G424600;TraesCS3B02G357400;TraesCS3D02G321400;TraesCS7D02G127100;TraesCS7A02G128300	6	TraesCS7A02G433000;TraesCS7D02G424600;TraesCS3B02G357400;TraesCS3D02G321400;TraesCS7D02G127100;TraesCS7A02G128300	0	--
Cellular component	GO:0012510	trans-Golgi network transport vesicle membrane	3/9206	57/74807	0.977343	1	3	TraesCS2B02G073000;TraesCS2D02G056700;TraesCS2A02G058000	3	TraesCS2B02G073000;TraesCS2D02G056700;TraesCS2A02G058000	0	--
Cellular component	GO:0010282	senescence-associated vacuole	9/9206	127/74807	0.979747	1	9	TraesCS5A02G391500;novel.7128;TraesCS7D02G548400;novel.6511;TraesCS5D02G401300;TraesCS5B02G274600;TraesCS5D02G282500;TraesCS2D02G542200;TraesCS2A02G421500	4	novel.6511;TraesCS5B02G274600;TraesCS5D02G282500;TraesCS2D02G542200	5	TraesCS5A02G391500;novel.7128;TraesCS7D02G548400;TraesCS5D02G401300;TraesCS2A02G421500
Cellular component	GO:0005929	cilium	1/9206	30/74807	0.98056	1	1	TraesCS6D02G275800	0	--	1	TraesCS6D02G275800
Cellular component	GO:0031514	motile cilium	1/9206	30/74807	0.98056	1	1	TraesCS6D02G275800	0	--	1	TraesCS6D02G275800
Cellular component	GO:0005680	anaphase-promoting complex	6/9206	95/74807	0.981443	1	6	TraesCS2A02G440000;TraesCS1A02G225100;TraesCS5A02G272600;TraesCS1B02G238300;TraesCS3B02G595600;TraesCS3D02G533000	6	TraesCS2A02G440000;TraesCS1A02G225100;TraesCS5A02G272600;TraesCS1B02G238300;TraesCS3B02G595600;TraesCS3D02G533000	0	--
Cellular component	GO:0070176	DRM complex	1/9206	31/74807	0.982953	1	1	TraesCS5D02G337800	1	TraesCS5D02G337800	0	--
Cellular component	GO:0090571	RNA polymerase II transcription repressor complex	1/9206	31/74807	0.982953	1	1	TraesCS5D02G337800	1	TraesCS5D02G337800	0	--
Cellular component	GO:0090576	RNA polymerase III transcription regulator complex	1/9206	31/74807	0.982953	1	1	TraesCS5B02G223600	1	TraesCS5B02G223600	0	--
Cellular component	GO:0005769	early endosome	14/9206	184/74807	0.984958	1	14	TraesCS4A02G021800;TraesCS2D02G600700;TraesCS2B02G597400;TraesCS1A02G309000;TraesCS5A02G091200;TraesCS2A02G585800;TraesCS1D02G308300;TraesCS4D02G280300;TraesCS5D02G069900;TraesCS3B02G165100;TraesCS1D02G308400;TraesCS5D02G475800;TraesCS1A02G181600;TraesCS5A02G463000	12	TraesCS4A02G021800;TraesCS2D02G600700;TraesCS2B02G597400;TraesCS1A02G309000;TraesCS5A02G091200;TraesCS2A02G585800;TraesCS1D02G308300;TraesCS4D02G280300;TraesCS5D02G069900;TraesCS3B02G165100;TraesCS1D02G308400;TraesCS1A02G181600	2	TraesCS5D02G475800;TraesCS5A02G463000
Cellular component	GO:0030008	TRAPP complex	1/9206	32/74807	0.985052	1	1	TraesCS5A02G091200	1	TraesCS5A02G091200	0	--
Cellular component	GO:0032588	trans-Golgi network membrane	4/9206	75/74807	0.986686	1	4	TraesCS2D02G600700;TraesCS2B02G597400;TraesCS2A02G585800;TraesCS4D02G109300	4	TraesCS2D02G600700;TraesCS2B02G597400;TraesCS2A02G585800;TraesCS4D02G109300	0	--
Cellular component	GO:0005682	U5 snRNP	2/9206	49/74807	0.987379	1	2	novel.4380;TraesCS1B02G178500	2	novel.4380;TraesCS1B02G178500	0	--
Cellular component	GO:0031428	box C/D RNP complex	3/9206	64/74807	0.988902	1	3	TraesCS2B02G578600;TraesCS3A02G142600;TraesCS3D02G201200	3	TraesCS2B02G578600;TraesCS3A02G142600;TraesCS3D02G201200	0	--
Cellular component	GO:0005770	late endosome	22/9206	271/74807	0.98936	1	22	TraesCS3D02G367600;TraesCS1A02G309000;TraesCS7D02G296700;TraesCS3A02G158000;TraesCS7B02G201600;TraesCS4D02G236000;TraesCS1D02G308300;TraesCS7A02G301300;TraesCSU02G072600;TraesCS5D02G386000;TraesCS7A02G149100;TraesCS3A02G081400;TraesCS5B02G379400;TraesCS1D02G308400;TraesCS3D02G081400;TraesCS5A02G031700;TraesCS7A02G357000;TraesCS5D02G475800;TraesCS3B02G096400;TraesCS7D02G365700;TraesCS5A02G463000;T…	18	TraesCS1A02G309000;TraesCS7D02G296700;TraesCS3A02G158000;TraesCS7B02G201600;TraesCS1D02G308300;TraesCS7A02G301300;TraesCSU02G072600;TraesCS5D02G386000;TraesCS7A02G149100;TraesCS3A02G081400;TraesCS5B02G379400;TraesCS1D02G308400;TraesCS3D02G081400;TraesCS5A02G031700;TraesCS7A02G357000;TraesCS3B02G096400;TraesCS7D02G365700;TraesCS7B02G052800	4	TraesCS3D02G367600;TraesCS4D02G236000;TraesCS5D02G475800;TraesCS5A02G463000
Cellular component	GO:0000421	autophagosome membrane	1/9206	35/74807	0.989921	1	1	TraesCS3A02G320200	1	TraesCS3A02G320200	0	--
Cellular component	GO:0008541	proteasome regulatory particle, lid subcomplex	2/9206	51/74807	0.98995	1	2	TraesCS7D02G059900;TraesCS2D02G424200	2	TraesCS7D02G059900;TraesCS2D02G424200	0	--
Cellular component	GO:0070971	endoplasmic reticulum exit site	3/9206	65/74807	0.989995	1	3	TraesCS4A02G131100;TraesCS4B02G173500;TraesCS2D02G292900	3	TraesCS4A02G131100;TraesCS4B02G173500;TraesCS2D02G292900	0	--
Cellular component	GO:0005762	mitochondrial large ribosomal subunit	2/9206	52/74807	0.991036	1	2	TraesCS4B02G342900;TraesCS6D02G207000	1	TraesCS6D02G207000	1	TraesCS4B02G342900
Cellular component	GO:0017053	transcription repressor complex	1/9206	36/74807	0.991162	1	1	TraesCS5D02G337800	1	TraesCS5D02G337800	0	--
Cellular component	GO:0099023	vesicle tethering complex	31/9206	364/74807	0.991497	1	31	TraesCS2D02G105100;TraesCS2A02G425800;TraesCS2D02G423700;TraesCS4D02G112900;TraesCS4D02G109600;TraesCS4A02G233400;TraesCS4A02G208500;TraesCS4B02G082700;TraesCS4D02G277500;TraesCS4A02G200100;TraesCS2B02G122400;TraesCS2B02G446100;TraesCS4A02G025100;TraesCS5D02G130800;TraesCS2A02G200500;TraesCS5A02G091200;TraesCS4D02G080800;TraesCS4D02G236000;TraesCS2D02G208300;TraesCS5A02G122400;TraesCS5B02G122500;…	23	TraesCS2D02G105100;TraesCS4D02G112900;TraesCS4D02G109600;TraesCS4A02G233400;TraesCS4A02G208500;TraesCS4B02G082700;TraesCS4D02G277500;TraesCS4A02G200100;TraesCS2B02G122400;TraesCS4A02G025100;TraesCS5D02G130800;TraesCS2A02G200500;TraesCS5A02G091200;TraesCS4D02G080800;TraesCS2D02G208300;TraesCS5A02G122400;TraesCS5B02G122500;TraesCS4B02G112100;TraesCS2A02G538000;TraesCS4B02G279000;TraesCS3A02G348200;…	8	TraesCS2A02G425800;TraesCS2D02G423700;TraesCS2B02G446100;TraesCS4D02G236000;TraesCS2D02G275000;novel.4438;TraesCS2A02G030900;TraesCS2B02G045000
Cellular component	GO:1902555	endoribonuclease complex	1/9206	37/74807	0.99225	1	1	TraesCS1B02G306100	1	TraesCS1B02G306100	0	--
Cellular component	GO:0048500	signal recognition particle	3/9206	68/74807	0.992684	1	3	TraesCS6D02G089600;novel.2766;TraesCS6B02G129300	3	TraesCS6D02G089600;novel.2766;TraesCS6B02G129300	0	--
Cellular component	GO:0101031	chaperone complex	2/9206	54/74807	0.992875	1	2	TraesCS5B02G341900;TraesCS5D02G213100	1	TraesCS5B02G341900	1	TraesCS5D02G213100
Cellular component	GO:0005736	RNA polymerase I complex	1/9206	38/74807	0.993205	1	1	TraesCS2B02G364600	1	TraesCS2B02G364600	0	--
Cellular component	GO:0005747	mitochondrial respiratory chain complex I	9/9206	142/74807	0.993439	1	9	TraesCS1A02G066400;TraesCS1B02G084700;TraesCS1D02G067500;TraesCS2B02G344800;TraesCS2D02G325800;TraesCS2A02G337100;TraesCS7A02G107200;TraesCS6B02G281500;TraesCS1D02G357100	6	TraesCS2B02G344800;TraesCS2D02G325800;TraesCS2A02G337100;TraesCS7A02G107200;TraesCS6B02G281500;TraesCS1D02G357100	3	TraesCS1A02G066400;TraesCS1B02G084700;TraesCS1D02G067500
Cellular component	GO:0030964	NADH dehydrogenase complex	9/9206	142/74807	0.993439	1	9	TraesCS1A02G066400;TraesCS1B02G084700;TraesCS1D02G067500;TraesCS2B02G344800;TraesCS2D02G325800;TraesCS2A02G337100;TraesCS7A02G107200;TraesCS6B02G281500;TraesCS1D02G357100	6	TraesCS2B02G344800;TraesCS2D02G325800;TraesCS2A02G337100;TraesCS7A02G107200;TraesCS6B02G281500;TraesCS1D02G357100	3	TraesCS1A02G066400;TraesCS1B02G084700;TraesCS1D02G067500
Cellular component	GO:0045271	respiratory chain complex I	9/9206	142/74807	0.993439	1	9	TraesCS1A02G066400;TraesCS1B02G084700;TraesCS1D02G067500;TraesCS2B02G344800;TraesCS2D02G325800;TraesCS2A02G337100;TraesCS7A02G107200;TraesCS6B02G281500;TraesCS1D02G357100	6	TraesCS2B02G344800;TraesCS2D02G325800;TraesCS2A02G337100;TraesCS7A02G107200;TraesCS6B02G281500;TraesCS1D02G357100	3	TraesCS1A02G066400;TraesCS1B02G084700;TraesCS1D02G067500
Cellular component	GO:0005788	endoplasmic reticulum lumen	10/9206	154/74807	0.993824	1	10	novel.7717;TraesCS3A02G399000;TraesCS4A02G364000;novel.7684;TraesCS6D02G005200;TraesCS4B02G101500;TraesCS5D02G111200;TraesCS6A02G001100;TraesCS1A02G393800;TraesCS5D02G072700	8	novel.7717;TraesCS4A02G364000;novel.7684;TraesCS6D02G005200;TraesCS4B02G101500;TraesCS5D02G111200;TraesCS6A02G001100;TraesCS1A02G393800	2	TraesCS3A02G399000;TraesCS5D02G072700
Cellular component	GO:0005832	chaperonin-containing T-complex	1/9206	39/74807	0.994041	1	1	TraesCS5B02G341900	1	TraesCS5B02G341900	0	--
Cellular component	GO:0019773	proteasome core complex, alpha-subunit complex	1/9206	40/74807	0.994775	1	1	TraesCS1D02G307800	1	TraesCS1D02G307800	0	--
Cellular component	GO:0005763	mitochondrial small ribosomal subunit	2/9206	57/74807	0.99496	1	2	TraesCS2D02G133900;TraesCS2A02G459000	2	TraesCS2D02G133900;TraesCS2A02G459000	0	--
Cellular component	GO:0000137	Golgi cis cisterna	4/9206	86/74807	0.995435	1	4	TraesCS7A02G444200;TraesCS3A02G348800;TraesCS3D02G342700;TraesCS5A02G347600	4	TraesCS7A02G444200;TraesCS3A02G348800;TraesCS3D02G342700;TraesCS5A02G347600	0	--
Cellular component	GO:0098800	inner mitochondrial membrane protein complex	34/9206	406/74807	0.995493	1	34	TraesCS1A02G066400;TraesCS1B02G084700;TraesCS1D02G067500;TraesCS2A02G223600;TraesCS2B02G273900;TraesCS2D02G229600;TraesCS1A02G352800;TraesCS3A02G340300;TraesCS5A02G017000;TraesCS3D02G333800;TraesCS3B02G371900;TraesCS3B02G393200;TraesCS5B02G015000;TraesCS1B02G188300;TraesCS2B02G344800;TraesCS2D02G325800;TraesCS3D02G354500;TraesCS2A02G337100;TraesCS1D02G357200;TraesCS7A02G107200;TraesCS2D02G356300;…	25	TraesCS1A02G352800;TraesCS3A02G340300;TraesCS5A02G017000;TraesCS3D02G333800;TraesCS3B02G371900;TraesCS3B02G393200;TraesCS5B02G015000;TraesCS1B02G188300;TraesCS2B02G344800;TraesCS2D02G325800;TraesCS3D02G354500;TraesCS2A02G337100;TraesCS1D02G357200;TraesCS7A02G107200;TraesCS2D02G356300;TraesCS2A02G255100;TraesCS6B02G281500;TraesCS3D02G039800;TraesCS7A02G090900;TraesCS2D02G255500;TraesCS1D02G357100;…	9	TraesCS1A02G066400;TraesCS1B02G084700;TraesCS1D02G067500;TraesCS2A02G223600;TraesCS2B02G273900;TraesCS2D02G229600;TraesCS4B02G124300;TraesCS4B02G236600;novel.3269
Cellular component	GO:0000315	organellar large ribosomal subunit	2/9206	58/74807	0.995512	1	2	TraesCS4B02G342900;TraesCS6D02G207000	1	TraesCS6D02G207000	1	TraesCS4B02G342900
Cellular component	GO:0005801	cis-Golgi network	1/9206	42/74807	0.995982	1	1	TraesCS7B02G046000	1	TraesCS7B02G046000	0	--
Cellular component	GO:0031011	Ino80 complex	2/9206	59/74807	0.996004	1	2	TraesCS4A02G271400;TraesCS2B02G082800	2	TraesCS4A02G271400;TraesCS2B02G082800	0	--
Cellular component	GO:0033202	DNA helicase complex	2/9206	59/74807	0.996004	1	2	TraesCS4A02G271400;TraesCS2B02G082800	2	TraesCS4A02G271400;TraesCS2B02G082800	0	--
Cellular component	GO:0030140	trans-Golgi network transport vesicle	3/9206	74/74807	0.996124	1	3	TraesCS2B02G073000;TraesCS2D02G056700;TraesCS2A02G058000	3	TraesCS2B02G073000;TraesCS2D02G056700;TraesCS2A02G058000	0	--
Cellular component	GO:0000314	organellar small ribosomal subunit	2/9206	60/74807	0.996443	1	2	TraesCS2D02G133900;TraesCS2A02G459000	2	TraesCS2D02G133900;TraesCS2A02G459000	0	--
Cellular component	GO:0031354	intrinsic component of plastid outer membrane	1/9206	44/74807	0.996911	1	1	TraesCS6B02G308600	0	--	1	TraesCS6B02G308600
Cellular component	GO:0031355	integral component of plastid outer membrane	1/9206	44/74807	0.996911	1	1	TraesCS6B02G308600	0	--	1	TraesCS6B02G308600
Cellular component	GO:0031358	intrinsic component of chloroplast outer membrane	1/9206	44/74807	0.996911	1	1	TraesCS6B02G308600	0	--	1	TraesCS6B02G308600
Cellular component	GO:0031359	integral component of chloroplast outer membrane	1/9206	44/74807	0.996911	1	1	TraesCS6B02G308600	0	--	1	TraesCS6B02G308600
Cellular component	GO:0030133	transport vesicle	19/9206	262/74807	0.997104	1	19	TraesCS4D02G220100;TraesCS6D02G280300;TraesCS4A02G159000;TraesCS4A02G084500;TraesCS4B02G219700;TraesCS4A02G270100;TraesCS7B02G085300;TraesCS7A02G285400;TraesCS2B02G073000;TraesCS2D02G056700;TraesCS2A02G058000;TraesCS2D02G292900;TraesCS1A02G358500;TraesCS7A02G368400;TraesCS1B02G375000;TraesCS7D02G282800;TraesCS7D02G354500;TraesCS7B02G199800;TraesCS3D02G165300	19	TraesCS4D02G220100;TraesCS6D02G280300;TraesCS4A02G159000;TraesCS4A02G084500;TraesCS4B02G219700;TraesCS4A02G270100;TraesCS7B02G085300;TraesCS7A02G285400;TraesCS2B02G073000;TraesCS2D02G056700;TraesCS2A02G058000;TraesCS2D02G292900;TraesCS1A02G358500;TraesCS7A02G368400;TraesCS1B02G375000;TraesCS7D02G282800;TraesCS7D02G354500;TraesCS7B02G199800;TraesCS3D02G165300	0	--
Cellular component	GO:0005786	signal recognition particle, endoplasmic reticulum targeting	2/9206	64/74807	0.997772	1	2	TraesCS6D02G089600;TraesCS6B02G129300	2	TraesCS6D02G089600;TraesCS6B02G129300	0	--
Cellular component	GO:0005744	TIM23 mitochondrial import inner membrane translocase complex	3/9206	80/74807	0.997969	1	3	TraesCS1A02G332900;TraesCS1D02G335700;TraesCS1B02G346500	3	TraesCS1A02G332900;TraesCS1D02G335700;TraesCS1B02G346500	0	--
Cellular component	GO:0045259	proton-transporting ATP synthase complex	18/9206	258/74807	0.998123	1	18	TraesCS2A02G223600;TraesCS2B02G273900;TraesCS2D02G229600;TraesCS4A02G247600;TraesCS4B02G204500;TraesCS4D02G205400;TraesCS6A02G303800;TraesCS6D02G283300;TraesCS4B02G067300;TraesCS7A02G385000;TraesCS4D02G066200;TraesCS1A02G352800;TraesCS5A02G017000;TraesCS5B02G015000;TraesCS1D02G357200;TraesCS3D02G537200;novel.8994;novel.3269	5	TraesCS1A02G352800;TraesCS5A02G017000;TraesCS5B02G015000;TraesCS1D02G357200;TraesCS3D02G537200	13	TraesCS2A02G223600;TraesCS2B02G273900;TraesCS2D02G229600;TraesCS4A02G247600;TraesCS4B02G204500;TraesCS4D02G205400;TraesCS6A02G303800;TraesCS6D02G283300;TraesCS4B02G067300;TraesCS7A02G385000;TraesCS4D02G066200;novel.8994;novel.3269
Cellular component	GO:0000812	Swr1 complex	1/9206	48/74807	0.998174	1	1	TraesCS4A02G271400	1	TraesCS4A02G271400	0	--
Cellular component	GO:0042644	chloroplast nucleoid	11/9206	182/74807	0.998295	1	11	TraesCS3A02G256400;TraesCS3B02G289600;TraesCS3D02G256700;TraesCS1D02G203500;TraesCS2D02G238700;TraesCS2B02G256300;TraesCS3A02G330300;novel.4203;TraesCS3A02G330200;TraesCS5D02G213100;TraesCS7A02G183200	4	TraesCS3A02G330300;novel.4203;TraesCS3A02G330200;TraesCS7A02G183200	7	TraesCS3A02G256400;TraesCS3B02G289600;TraesCS3D02G256700;TraesCS1D02G203500;TraesCS2D02G238700;TraesCS2B02G256300;TraesCS5D02G213100
Cellular component	GO:0030014	CCR4-NOT complex	3/9206	82/74807	0.998366	1	3	TraesCS3D02G149900;TraesCS3B02G165900;TraesCS3A02G133600	3	TraesCS3D02G149900;TraesCS3B02G165900;TraesCS3A02G133600	0	--
Cellular component	GO:0005685	U1 snRNP	1/9206	49/74807	0.998399	1	1	TraesCS4B02G082500	1	TraesCS4B02G082500	0	--
Cellular component	GO:0016469	proton-transporting two-sector ATPase complex	25/9206	335/74807	0.998481	1	25	TraesCS2A02G223600;TraesCS2B02G273900;TraesCS2D02G229600;TraesCS4A02G247600;TraesCS4B02G204500;TraesCS4D02G205400;TraesCS6A02G303800;TraesCS6D02G283300;TraesCS4B02G067300;TraesCS7A02G385000;TraesCS4D02G066200;TraesCS1A02G352800;TraesCS5A02G017000;TraesCS5B02G015000;TraesCS3D02G155400;TraesCS1D02G357200;TraesCS1A02G302200;TraesCS3A02G146600;TraesCS3D02G537200;TraesCS3B02G173900;TraesCS1D02G301600;…	12	TraesCS1A02G352800;TraesCS5A02G017000;TraesCS5B02G015000;TraesCS3D02G155400;TraesCS1D02G357200;TraesCS1A02G302200;TraesCS3A02G146600;TraesCS3D02G537200;TraesCS3B02G173900;TraesCS1D02G301600;TraesCS1B02G312000;TraesCS7A02G408700	13	TraesCS2A02G223600;TraesCS2B02G273900;TraesCS2D02G229600;TraesCS4A02G247600;TraesCS4B02G204500;TraesCS4D02G205400;TraesCS6A02G303800;TraesCS6D02G283300;TraesCS4B02G067300;TraesCS7A02G385000;TraesCS4D02G066200;novel.8994;novel.3269
Cellular component	GO:0030173	integral component of Golgi membrane	2/9206	68/74807	0.998609	1	2	TraesCS2A02G184800;TraesCS7B02G089300	2	TraesCS2A02G184800;TraesCS7B02G089300	0	--
Cellular component	GO:0031228	intrinsic component of Golgi membrane	2/9206	68/74807	0.998609	1	2	TraesCS2A02G184800;TraesCS7B02G089300	2	TraesCS2A02G184800;TraesCS7B02G089300	0	--
Cellular component	GO:0042646	plastid nucleoid	11/9206	185/74807	0.998654	1	11	TraesCS3A02G256400;TraesCS3B02G289600;TraesCS3D02G256700;TraesCS1D02G203500;TraesCS2D02G238700;TraesCS2B02G256300;TraesCS3A02G330300;novel.4203;TraesCS3A02G330200;TraesCS5D02G213100;TraesCS7A02G183200	4	TraesCS3A02G330300;novel.4203;TraesCS3A02G330200;TraesCS7A02G183200	7	TraesCS3A02G256400;TraesCS3B02G289600;TraesCS3D02G256700;TraesCS1D02G203500;TraesCS2D02G238700;TraesCS2B02G256300;TraesCS5D02G213100
Cellular component	GO:0090575	RNA polymerase II transcription regulator complex	23/9206	317/74807	0.998727	1	23	TraesCS5D02G383000;TraesCS5A02G373500;TraesCS3B02G017400;TraesCS5B02G375500;TraesCS4D02G289600;TraesCS5B02G028500;TraesCS6B02G366100;TraesCS3B02G003600;TraesCS6A02G335400;TraesCS2B02G198700;TraesCS5D02G037800;TraesCS4B02G365600;TraesCS2D02G358300;TraesCS2A02G359400;TraesCS5A02G029900;TraesCS3D02G307800;TraesCS3D02G530700;TraesCS5A02G533500;TraesCS3B02G342000;TraesCS3A02G295300;TraesCS3A02G000600;…	6	TraesCS3D02G307800;TraesCS3D02G530700;TraesCS3B02G342000;TraesCS3A02G295300;TraesCS3A02G000600;TraesCS7B02G103500	17	TraesCS5D02G383000;TraesCS5A02G373500;TraesCS3B02G017400;TraesCS5B02G375500;TraesCS4D02G289600;TraesCS5B02G028500;TraesCS6B02G366100;TraesCS3B02G003600;TraesCS6A02G335400;TraesCS2B02G198700;TraesCS5D02G037800;TraesCS4B02G365600;TraesCS2D02G358300;TraesCS2A02G359400;TraesCS5A02G029900;TraesCS5A02G533500;TraesCS2B02G378700
Cellular component	GO:0035097	histone methyltransferase complex	4/9206	100/74807	0.998898	1	4	TraesCS5D02G366700;TraesCS5A02G357600;TraesCS3B02G133100;TraesCS5B02G360200	4	TraesCS5D02G366700;TraesCS5A02G357600;TraesCS3B02G133100;TraesCS5B02G360200	0	--
Cellular component	GO:0030134	COPII-coated ER to Golgi transport vesicle	9/9206	164/74807	0.998907	1	9	TraesCS5B02G287700;TraesCS5D02G242600;TraesCS2D02G292900;TraesCS5A02G288300;TraesCS5D02G296100;TraesCS1A02G227700;TraesCS3D02G165300;TraesCS1B02G242000;TraesCS1D02G229400	9	TraesCS5B02G287700;TraesCS5D02G242600;TraesCS2D02G292900;TraesCS5A02G288300;TraesCS5D02G296100;TraesCS1A02G227700;TraesCS3D02G165300;TraesCS1B02G242000;TraesCS1D02G229400	0	--
Cellular component	GO:0031350	intrinsic component of plastid membrane	1/9206	52/74807	0.99892	1	1	TraesCS6B02G308600	0	--	1	TraesCS6B02G308600
Cellular component	GO:0031351	integral component of plastid membrane	1/9206	52/74807	0.99892	1	1	TraesCS6B02G308600	0	--	1	TraesCS6B02G308600
Cellular component	GO:0008540	proteasome regulatory particle, base subcomplex	2/9206	72/74807	0.999134	1	2	TraesCS1B02G363000;TraesCS7A02G545700	2	TraesCS1B02G363000;TraesCS7A02G545700	0	--
Cellular component	GO:0030126	COPI vesicle coat	2/9206	72/74807	0.999134	1	2	TraesCS3B02G221400;TraesCS5D02G502400	1	TraesCS3B02G221400	1	TraesCS5D02G502400
Cellular component	GO:0030663	COPI-coated vesicle membrane	2/9206	72/74807	0.999134	1	2	TraesCS3B02G221400;TraesCS5D02G502400	1	TraesCS3B02G221400	1	TraesCS5D02G502400
Cellular component	GO:0070069	cytochrome complex	6/9206	130/74807	0.999191	1	6	TraesCS5A02G402600;TraesCS5B02G407400;TraesCS5D02G412600;novel.1953;TraesCS7A02G090900;TraesCS5D02G544600	2	novel.1953;TraesCS7A02G090900	4	TraesCS5A02G402600;TraesCS5B02G407400;TraesCS5D02G412600;TraesCS5D02G544600
Cellular component	GO:0030659	cytoplasmic vesicle membrane	36/9206	461/74807	0.9993	1	36	TraesCS2D02G168700;TraesCS4A02G200600;TraesCS2A02G161600;TraesCS4D02G112200;TraesCS2B02G187600;TraesCS6A02G317403;TraesCS2D02G105100;TraesCS5A02G060600;TraesCS1A02G020700;TraesCS3B02G221400;TraesCS1B02G024700;TraesCS2B02G122400;TraesCS5D02G502400;TraesCS1D02G020200;TraesCS5A02G545500;TraesCSU02G187100;TraesCS1A02G055300;TraesCS1D02G056000;TraesCS2B02G073000;TraesCS2D02G056700;TraesCS2A02G058000;T…	29	TraesCS2D02G168700;TraesCS2A02G161600;TraesCS2B02G187600;TraesCS2D02G105100;TraesCS1A02G020700;TraesCS3B02G221400;TraesCS1B02G024700;TraesCS2B02G122400;TraesCS1D02G020200;TraesCS5A02G545500;TraesCS1A02G055300;TraesCS1D02G056000;TraesCS2B02G073000;TraesCS2D02G056700;TraesCS2A02G058000;TraesCS3D02G278100;TraesCS1B02G072100;TraesCS4D02G252800;TraesCS2D02G292900;TraesCS4B02G094900;TraesCS4D02G091700;…	7	TraesCS4A02G200600;TraesCS4D02G112200;TraesCS6A02G317403;TraesCS5A02G060600;TraesCS5D02G502400;TraesCSU02G187100;TraesCS2B02G616600
Cellular component	GO:0030137	COPI-coated vesicle	2/9206	75/74807	0.999394	1	2	TraesCS3B02G221400;TraesCS5D02G502400	1	TraesCS3B02G221400	1	TraesCS5D02G502400
Cellular component	GO:0008023	transcription elongation factor complex	6/9206	134/74807	0.999448	1	6	TraesCS3A02G111900;TraesCS3B02G132000;TraesCS3D02G114000;TraesCS6A02G325100;TraesCS6D02G304800;TraesCS3A02G112000	6	TraesCS3A02G111900;TraesCS3B02G132000;TraesCS3D02G114000;TraesCS6A02G325100;TraesCS6D02G304800;TraesCS3A02G112000	0	--
Cellular component	GO:0000124	SAGA complex	1/9206	58/74807	0.999509	1	1	TraesCS3A02G019300	1	TraesCS3A02G019300	0	--
Cellular component	GO:0000176	nuclear exosome (RNase complex)	1/9206	58/74807	0.999509	1	1	TraesCS1A02G137000	1	TraesCS1A02G137000	0	--
Cellular component	GO:0030127	COPII vesicle coat	1/9206	58/74807	0.999509	1	1	TraesCS2D02G292900	1	TraesCS2D02G292900	0	--
Cellular component	GO:0071014	post-mRNA release spliceosomal complex	1/9206	58/74807	0.999509	1	1	TraesCS5A02G192000	1	TraesCS5A02G192000	0	--
Cellular component	GO:0030660	Golgi-associated vesicle membrane	7/9206	149/74807	0.999542	1	7	TraesCS3B02G221400;TraesCS5D02G502400;TraesCS2B02G073000;TraesCS2D02G056700;TraesCS2A02G058000;TraesCS3D02G416200;TraesCS3B02G455800	6	TraesCS3B02G221400;TraesCS2B02G073000;TraesCS2D02G056700;TraesCS2A02G058000;TraesCS3D02G416200;TraesCS3B02G455800	1	TraesCS5D02G502400
Cellular component	GO:0012506	vesicle membrane	36/9206	473/74807	0.999645	1	36	TraesCS2D02G168700;TraesCS4A02G200600;TraesCS2A02G161600;TraesCS4D02G112200;TraesCS2B02G187600;TraesCS6A02G317403;TraesCS2D02G105100;TraesCS5A02G060600;TraesCS1A02G020700;TraesCS3B02G221400;TraesCS1B02G024700;TraesCS2B02G122400;TraesCS5D02G502400;TraesCS1D02G020200;TraesCS5A02G545500;TraesCSU02G187100;TraesCS1A02G055300;TraesCS1D02G056000;TraesCS2B02G073000;TraesCS2D02G056700;TraesCS2A02G058000;T…	29	TraesCS2D02G168700;TraesCS2A02G161600;TraesCS2B02G187600;TraesCS2D02G105100;TraesCS1A02G020700;TraesCS3B02G221400;TraesCS1B02G024700;TraesCS2B02G122400;TraesCS1D02G020200;TraesCS5A02G545500;TraesCS1A02G055300;TraesCS1D02G056000;TraesCS2B02G073000;TraesCS2D02G056700;TraesCS2A02G058000;TraesCS3D02G278100;TraesCS1B02G072100;TraesCS4D02G252800;TraesCS2D02G292900;TraesCS4B02G094900;TraesCS4D02G091700;…	7	TraesCS4A02G200600;TraesCS4D02G112200;TraesCS6A02G317403;TraesCS5A02G060600;TraesCS5D02G502400;TraesCSU02G187100;TraesCS2B02G616600
Cellular component	GO:0005761	mitochondrial ribosome	4/9206	111/74807	0.999652	1	4	TraesCS4B02G342900;TraesCS2D02G133900;TraesCS2A02G459000;TraesCS6D02G207000	3	TraesCS2D02G133900;TraesCS2A02G459000;TraesCS6D02G207000	1	TraesCS4B02G342900
Cellular component	GO:0030120	vesicle coat	10/9206	191/74807	0.999693	1	10	TraesCS3B02G221400;TraesCS5D02G502400;TraesCS1A02G055300;TraesCS1D02G056000;TraesCS2B02G073000;TraesCS2D02G056700;TraesCS2A02G058000;TraesCS3D02G278100;TraesCS1B02G072100;TraesCS2D02G292900	9	TraesCS3B02G221400;TraesCS1A02G055300;TraesCS1D02G056000;TraesCS2B02G073000;TraesCS2D02G056700;TraesCS2A02G058000;TraesCS3D02G278100;TraesCS1B02G072100;TraesCS2D02G292900	1	TraesCS5D02G502400
Cellular component	GO:0009295	nucleoid	11/9206	205/74807	0.999738	1	11	TraesCS3A02G256400;TraesCS3B02G289600;TraesCS3D02G256700;TraesCS1D02G203500;TraesCS2D02G238700;TraesCS2B02G256300;TraesCS3A02G330300;novel.4203;TraesCS3A02G330200;TraesCS5D02G213100;TraesCS7A02G183200	4	TraesCS3A02G330300;novel.4203;TraesCS3A02G330200;TraesCS7A02G183200	7	TraesCS3A02G256400;TraesCS3B02G289600;TraesCS3D02G256700;TraesCS1D02G203500;TraesCS2D02G238700;TraesCS2B02G256300;TraesCS5D02G213100
Cellular component	GO:0070603	SWI/SNF superfamily-type complex	7/9206	157/74807	0.999784	1	7	TraesCS4B02G134200;TraesCS4A02G184500;TraesCS4D02G129100;TraesCS4A02G271400;TraesCS5A02G449600;TraesCS4D02G007000;TraesCS2B02G082800	7	TraesCS4B02G134200;TraesCS4A02G184500;TraesCS4D02G129100;TraesCS4A02G271400;TraesCS5A02G449600;TraesCS4D02G007000;TraesCS2B02G082800	0	--
Cellular component	GO:0030135	coated vesicle	34/9206	462/74807	0.999799	1	34	TraesCS2D02G105100;TraesCS3B02G221400;TraesCS2B02G122400;TraesCS5D02G502400;TraesCS4B02G122700;TraesCS4A02G192600;TraesCS1A02G055300;TraesCS1D02G056000;TraesCS5B02G287700;TraesCS1D02G093800;TraesCS1A02G102200;TraesCS4D02G120700;TraesCS2B02G073000;TraesCS6A02G154100;TraesCS2D02G056700;TraesCS2A02G058000;TraesCS3D02G278100;TraesCS1B02G072100;TraesCS1A02G266200;TraesCS5D02G242600;TraesCS2D02G292900;…	27	TraesCS2D02G105100;TraesCS3B02G221400;TraesCS2B02G122400;TraesCS1A02G055300;TraesCS1D02G056000;TraesCS5B02G287700;TraesCS1D02G093800;TraesCS1A02G102200;TraesCS2B02G073000;TraesCS6A02G154100;TraesCS2D02G056700;TraesCS2A02G058000;TraesCS3D02G278100;TraesCS1B02G072100;TraesCS1A02G266200;TraesCS5D02G242600;TraesCS2D02G292900;TraesCS5A02G288300;TraesCS1B02G112600;TraesCS7A02G490500;TraesCS5D02G304500;…	7	TraesCS5D02G502400;TraesCS4B02G122700;TraesCS4A02G192600;TraesCS4D02G120700;TraesCS4B02G088300;TraesCS4D02G085400;TraesCS4A02G227800
Cellular component	GO:0005732	sno(s)RNA-containing ribonucleoprotein complex	4/9206	117/74807	0.999817	1	4	TraesCS2B02G578600;TraesCS3A02G142600;TraesCS3D02G201200;TraesCS1B02G306100	4	TraesCS2B02G578600;TraesCS3A02G142600;TraesCS3D02G201200;TraesCS1B02G306100	0	--
Cellular component	GO:0005746	mitochondrial respirasome	13/9206	236/74807	0.999854	1	13	TraesCS1A02G066400;TraesCS1B02G084700;TraesCS1D02G067500;TraesCS2B02G344800;TraesCS2D02G325800;TraesCS2A02G337100;TraesCS7A02G107200;TraesCS2A02G255100;TraesCS6B02G281500;TraesCS7A02G090900;TraesCS2D02G255500;TraesCS1D02G357100;TraesCS2A02G440800	10	TraesCS2B02G344800;TraesCS2D02G325800;TraesCS2A02G337100;TraesCS7A02G107200;TraesCS2A02G255100;TraesCS6B02G281500;TraesCS7A02G090900;TraesCS2D02G255500;TraesCS1D02G357100;TraesCS2A02G440800	3	TraesCS1A02G066400;TraesCS1B02G084700;TraesCS1D02G067500
Cellular component	GO:0005643	nuclear pore	7/9206	165/74807	0.9999	1	7	novel.2793;novel.5646;TraesCS1B02G083500;TraesCS1A02G065400;TraesCS3D02G318700;TraesCS6B02G239100;novel.6466	5	novel.2793;novel.5646;TraesCS1B02G083500;TraesCS1A02G065400;novel.6466	2	TraesCS3D02G318700;TraesCS6B02G239100
Cellular component	GO:0000313	organellar ribosome	4/9206	123/74807	0.999904	1	4	TraesCS4B02G342900;TraesCS2D02G133900;TraesCS2A02G459000;TraesCS6D02G207000	3	TraesCS2D02G133900;TraesCS2A02G459000;TraesCS6D02G207000	1	TraesCS4B02G342900
Cellular component	GO:1904949	ATPase complex	7/9206	168/74807	0.999925	1	7	TraesCS4B02G134200;TraesCS4A02G184500;TraesCS4D02G129100;TraesCS4A02G271400;TraesCS5A02G449600;TraesCS4D02G007000;TraesCS2B02G082800	7	TraesCS4B02G134200;TraesCS4A02G184500;TraesCS4D02G129100;TraesCS4A02G271400;TraesCS5A02G449600;TraesCS4D02G007000;TraesCS2B02G082800	0	--
Cellular component	GO:0030176	integral component of endoplasmic reticulum membrane	22/9206	349/74807	0.99993	1	22	TraesCS1B02G294800;TraesCS3B02G099400;TraesCS1A02G285600;TraesCS1B02G099200;TraesCS1D02G045000;TraesCS6D02G380800;TraesCS1B02G295000;TraesCS1D02G439900;TraesCS5B02G336900;TraesCS5B02G008100;TraesCS1A02G081500;TraesCS5D02G342600;TraesCS1B02G465500;TraesCS3B02G060400;TraesCS5A02G393700;TraesCS3D02G050800;TraesCS3D02G416200;TraesCS3B02G455800;TraesCSU02G107100;TraesCS6A02G048100;TraesCS6B02G064600;T…	12	TraesCS1B02G099200;TraesCS1D02G439900;TraesCS5B02G008100;TraesCS1A02G081500;TraesCS1B02G465500;TraesCS5A02G393700;TraesCS3D02G416200;TraesCS3B02G455800;TraesCSU02G107100;TraesCS6A02G048100;TraesCS6B02G064600;TraesCS7B02G089300	10	TraesCS1B02G294800;TraesCS3B02G099400;TraesCS1A02G285600;TraesCS1D02G045000;TraesCS6D02G380800;TraesCS1B02G295000;TraesCS5B02G336900;TraesCS5D02G342600;TraesCS3B02G060400;TraesCS3D02G050800
Cellular component	GO:0005838	proteasome regulatory particle	4/9206	126/74807	0.999931	1	4	TraesCS7D02G059900;TraesCS1B02G363000;TraesCS7A02G545700;TraesCS2D02G424200	4	TraesCS7D02G059900;TraesCS1B02G363000;TraesCS7A02G545700;TraesCS2D02G424200	0	--
Cellular component	GO:0022624	proteasome accessory complex	4/9206	126/74807	0.999931	1	4	TraesCS7D02G059900;TraesCS1B02G363000;TraesCS7A02G545700;TraesCS2D02G424200	4	TraesCS7D02G059900;TraesCS1B02G363000;TraesCS7A02G545700;TraesCS2D02G424200	0	--
Cellular component	GO:0034708	methyltransferase complex	4/9206	126/74807	0.999931	1	4	TraesCS5D02G366700;TraesCS5A02G357600;TraesCS3B02G133100;TraesCS5B02G360200	4	TraesCS5D02G366700;TraesCS5A02G357600;TraesCS3B02G133100;TraesCS5B02G360200	0	--
Cellular component	GO:0070461	SAGA-type complex	1/9206	73/74807	0.999932	1	1	TraesCS3A02G019300	1	TraesCS3A02G019300	0	--
Cellular component	GO:0005798	Golgi-associated vesicle	8/9206	183/74807	0.999936	1	8	TraesCS3B02G221400;TraesCS5D02G502400;TraesCS2B02G073000;TraesCS2D02G056700;TraesCS2A02G058000;TraesCS3B02G165100;TraesCS3D02G416200;TraesCS3B02G455800	7	TraesCS3B02G221400;TraesCS2B02G073000;TraesCS2D02G056700;TraesCS2A02G058000;TraesCS3B02G165100;TraesCS3D02G416200;TraesCS3B02G455800	1	TraesCS5D02G502400
Cellular component	GO:0046540	U4/U6 x U5 tri-snRNP complex	2/9206	94/74807	0.999939	1	2	novel.4380;TraesCS1B02G178500	2	novel.4380;TraesCS1B02G178500	0	--
Cellular component	GO:0000178	exosome (RNase complex)	1/9206	75/74807	0.999947	1	1	TraesCS1A02G137000	1	TraesCS1A02G137000	0	--
Cellular component	GO:0031227	intrinsic component of endoplasmic reticulum membrane	22/9206	354/74807	0.999951	1	22	TraesCS1B02G294800;TraesCS3B02G099400;TraesCS1A02G285600;TraesCS1B02G099200;TraesCS1D02G045000;TraesCS6D02G380800;TraesCS1B02G295000;TraesCS1D02G439900;TraesCS5B02G336900;TraesCS5B02G008100;TraesCS1A02G081500;TraesCS5D02G342600;TraesCS1B02G465500;TraesCS3B02G060400;TraesCS5A02G393700;TraesCS3D02G050800;TraesCS3D02G416200;TraesCS3B02G455800;TraesCSU02G107100;TraesCS6A02G048100;TraesCS6B02G064600;T…	12	TraesCS1B02G099200;TraesCS1D02G439900;TraesCS5B02G008100;TraesCS1A02G081500;TraesCS1B02G465500;TraesCS5A02G393700;TraesCS3D02G416200;TraesCS3B02G455800;TraesCSU02G107100;TraesCS6A02G048100;TraesCS6B02G064600;TraesCS7B02G089300	10	TraesCS1B02G294800;TraesCS3B02G099400;TraesCS1A02G285600;TraesCS1D02G045000;TraesCS6D02G380800;TraesCS1B02G295000;TraesCS5B02G336900;TraesCS5D02G342600;TraesCS3B02G060400;TraesCS3D02G050800
Cellular component	GO:0097346	INO80-type complex	2/9206	98/74807	0.999962	1	2	TraesCS4A02G271400;TraesCS2B02G082800	2	TraesCS4A02G271400;TraesCS2B02G082800	0	--
Cellular component	GO:1905354	exoribonuclease complex	1/9206	78/74807	0.999965	1	1	TraesCS1A02G137000	1	TraesCS1A02G137000	0	--
Cellular component	GO:0045263	proton-transporting ATP synthase complex, coupling factor F(o)	5/9206	148/74807	0.999967	1	5	TraesCS4B02G204500;TraesCS4D02G205400;TraesCS1A02G352800;TraesCS1D02G357200;TraesCS3D02G537200	3	TraesCS1A02G352800;TraesCS1D02G357200;TraesCS3D02G537200	2	TraesCS4B02G204500;TraesCS4D02G205400
Cellular component	GO:0005839	proteasome core complex	1/9206	80/74807	0.999973	1	1	TraesCS1D02G307800	1	TraesCS1D02G307800	0	--
Cellular component	GO:0005776	autophagosome	2/9206	101/74807	0.999974	1	2	TraesCS3A02G158000;TraesCS3A02G320200	2	TraesCS3A02G158000;TraesCS3A02G320200	0	--
Cellular component	GO:0055029	nuclear DNA-directed RNA polymerase complex	27/9206	422/74807	0.999979	1	27	TraesCS7D02G318200;TraesCS7B02G222200;TraesCS6D02G062500;TraesCS6A02G123800;TraesCS2A02G558100;TraesCS5A02G508200;TraesCS2B02G364600;TraesCS2A02G140400;TraesCS3D02G307800;TraesCS3D02G530700;TraesCS3B02G342000;TraesCS2D02G189900;TraesCS3D02G373300;TraesCS3A02G295300;TraesCS6B02G094400;TraesCS2D02G571500;TraesCS2B02G622300;TraesCS2A02G283300;novel.6228;TraesCS2D02G282000;TraesCS4D02G128200;TraesCS7…	27	TraesCS7D02G318200;TraesCS7B02G222200;TraesCS6D02G062500;TraesCS6A02G123800;TraesCS2A02G558100;TraesCS5A02G508200;TraesCS2B02G364600;TraesCS2A02G140400;TraesCS3D02G307800;TraesCS3D02G530700;TraesCS3B02G342000;TraesCS2D02G189900;TraesCS3D02G373300;TraesCS3A02G295300;TraesCS6B02G094400;TraesCS2D02G571500;TraesCS2B02G622300;TraesCS2A02G283300;novel.6228;TraesCS2D02G282000;TraesCS4D02G128200;TraesCS7…	0	--
Cellular component	GO:0005844	polysome	6/9206	168/74807	0.999981	1	6	TraesCS2B02G285700;TraesCS2A02G256900;TraesCS2D02G265900;TraesCS3A02G286000;TraesCS1D02G229200;TraesCS1A02G227500	6	TraesCS2B02G285700;TraesCS2A02G256900;TraesCS2D02G265900;TraesCS3A02G286000;TraesCS1D02G229200;TraesCS1A02G227500	0	--
Cellular component	GO:0036464	cytoplasmic ribonucleoprotein granule	15/9206	285/74807	0.999981	1	15	TraesCS6B02G299100;TraesCS6D02G251900;TraesCS6A02G271700;TraesCS5D02G250100;TraesCS5A02G383300;TraesCS5B02G241400;TraesCS5A02G243500;TraesCS2A02G473100;TraesCS1D02G272300;TraesCS1A02G272500;TraesCS1B02G282500;TraesCS3B02G394900;TraesCS2D02G472800;TraesCS2B02G196800;TraesCS4A02G355100	11	TraesCS5D02G250100;TraesCS5A02G383300;TraesCS5B02G241400;TraesCS5A02G243500;TraesCS2A02G473100;TraesCS1D02G272300;TraesCS1A02G272500;TraesCS1B02G282500;TraesCS3B02G394900;TraesCS2D02G472800;TraesCS4A02G355100	4	TraesCS6B02G299100;TraesCS6D02G251900;TraesCS6A02G271700;TraesCS2B02G196800
Cellular component	GO:0016607	nuclear speck	17/9206	310/74807	0.999983	1	17	TraesCS6D02G241200;TraesCS6B02G287700;TraesCS1A02G343700;TraesCS1D02G345500;TraesCS1D02G111000;TraesCS3A02G278200;TraesCS6A02G260400;TraesCS1B02G130200;TraesCS5B02G368400;TraesCS2B02G390500;TraesCS5A02G366000;TraesCS2A02G393800;TraesCS1A02G108000;TraesCS4A02G176000;TraesCS4D02G136700;TraesCS2B02G411800;TraesCS6A02G236700	10	TraesCS1D02G111000;TraesCS3A02G278200;TraesCS1B02G130200;TraesCS5B02G368400;TraesCS2B02G390500;TraesCS5A02G366000;TraesCS1A02G108000;TraesCS4A02G176000;TraesCS4D02G136700;TraesCS6A02G236700	7	TraesCS6D02G241200;TraesCS6B02G287700;TraesCS1A02G343700;TraesCS1D02G345500;TraesCS6A02G260400;TraesCS2A02G393800;TraesCS2B02G411800
Cellular component	GO:0035770	ribonucleoprotein granule	15/9206	288/74807	0.999986	1	15	TraesCS6B02G299100;TraesCS6D02G251900;TraesCS6A02G271700;TraesCS5D02G250100;TraesCS5A02G383300;TraesCS5B02G241400;TraesCS5A02G243500;TraesCS2A02G473100;TraesCS1D02G272300;TraesCS1A02G272500;TraesCS1B02G282500;TraesCS3B02G394900;TraesCS2D02G472800;TraesCS2B02G196800;TraesCS4A02G355100	11	TraesCS5D02G250100;TraesCS5A02G383300;TraesCS5B02G241400;TraesCS5A02G243500;TraesCS2A02G473100;TraesCS1D02G272300;TraesCS1A02G272500;TraesCS1B02G282500;TraesCS3B02G394900;TraesCS2D02G472800;TraesCS4A02G355100	4	TraesCS6B02G299100;TraesCS6D02G251900;TraesCS6A02G271700;TraesCS2B02G196800
Cellular component	GO:0000118	histone deacetylase complex	8/9206	199/74807	0.999986	1	8	TraesCS5A02G119300;TraesCS5D02G126600;TraesCS5B02G121300;TraesCS7B02G489900;TraesCS7A02G567500;TraesCS4A02G271400;TraesCS7B02G139100;TraesCS5D02G503000	4	TraesCS7B02G489900;TraesCS7A02G567500;TraesCS4A02G271400;TraesCS5D02G503000	4	TraesCS5A02G119300;TraesCS5D02G126600;TraesCS5B02G121300;TraesCS7B02G139100
Cellular component	GO:0098803	respiratory chain complex	14/9206	277/74807	0.999987	1	14	TraesCS1A02G066400;TraesCS1B02G084700;TraesCS1D02G067500;TraesCS2B02G344800;TraesCS2D02G325800;novel.1953;TraesCS2A02G337100;TraesCS7A02G107200;TraesCS2A02G255100;TraesCS6B02G281500;TraesCS7A02G090900;TraesCS5A02G321600;TraesCS2D02G255500;TraesCS1D02G357100	11	TraesCS2B02G344800;TraesCS2D02G325800;novel.1953;TraesCS2A02G337100;TraesCS7A02G107200;TraesCS2A02G255100;TraesCS6B02G281500;TraesCS7A02G090900;TraesCS5A02G321600;TraesCS2D02G255500;TraesCS1D02G357100	3	TraesCS1A02G066400;TraesCS1B02G084700;TraesCS1D02G067500
Cellular component	GO:0012507	ER to Golgi transport vesicle membrane	2/9206	110/74807	0.999991	1	2	TraesCS2D02G292900;TraesCS3D02G165300	2	TraesCS2D02G292900;TraesCS3D02G165300	0	--
Cellular component	GO:0009539	photosystem II reaction center	5/9206	164/74807	0.999994	1	5	TraesCS1A02G384600;TraesCSU02G272400;TraesCS5D02G458200;TraesCS1B02G404500;TraesCS1A02G384700	0	--	5	TraesCS1A02G384600;TraesCSU02G272400;TraesCS5D02G458200;TraesCS1B02G404500;TraesCS1A02G384700
Cellular component	GO:0030117	membrane coat	10/9206	235/74807	0.999994	1	10	TraesCS3B02G221400;TraesCS5D02G502400;TraesCS1A02G055300;TraesCS1D02G056000;TraesCS2B02G073000;TraesCS2D02G056700;TraesCS2A02G058000;TraesCS3D02G278100;TraesCS1B02G072100;TraesCS2D02G292900	9	TraesCS3B02G221400;TraesCS1A02G055300;TraesCS1D02G056000;TraesCS2B02G073000;TraesCS2D02G056700;TraesCS2A02G058000;TraesCS3D02G278100;TraesCS1B02G072100;TraesCS2D02G292900	1	TraesCS5D02G502400
Cellular component	GO:0048475	coated membrane	10/9206	235/74807	0.999994	1	10	TraesCS3B02G221400;TraesCS5D02G502400;TraesCS1A02G055300;TraesCS1D02G056000;TraesCS2B02G073000;TraesCS2D02G056700;TraesCS2A02G058000;TraesCS3D02G278100;TraesCS1B02G072100;TraesCS2D02G292900	9	TraesCS3B02G221400;TraesCS1A02G055300;TraesCS1D02G056000;TraesCS2B02G073000;TraesCS2D02G056700;TraesCS2A02G058000;TraesCS3D02G278100;TraesCS1B02G072100;TraesCS2D02G292900	1	TraesCS5D02G502400
Cellular component	GO:0000123	histone acetyltransferase complex	5/9206	165/74807	0.999995	1	5	novel.1114;TraesCS3A02G019300;TraesCS3A02G425900;TraesCS4A02G271400;TraesCS6B02G258300	4	TraesCS3A02G019300;TraesCS3A02G425900;TraesCS4A02G271400;TraesCS6B02G258300	1	novel.1114
Cellular component	GO:0097526	spliceosomal tri-snRNP complex	2/9206	116/74807	0.999996	1	2	novel.4380;TraesCS1B02G178500	2	novel.4380;TraesCS1B02G178500	0	--
Cellular component	GO:0005667	transcription regulator complex	31/9206	500/74807	0.999998	1	31	TraesCS5D02G383000;TraesCS5A02G373500;TraesCS3B02G017400;TraesCS5B02G375500;TraesCS4D02G289600;TraesCS5B02G028500;TraesCS6B02G366100;TraesCS3B02G003600;TraesCS6A02G335400;TraesCS2B02G198700;TraesCS5D02G037800;TraesCS4B02G365600;TraesCS2D02G358300;TraesCS2A02G359400;TraesCS5A02G029900;TraesCS2A02G140400;TraesCS3D02G307800;TraesCS3D02G530700;TraesCS5A02G533500;TraesCS3A02G425900;TraesCS3B02G342000;…	14	TraesCS2A02G140400;TraesCS3D02G307800;TraesCS3D02G530700;TraesCS3A02G425900;TraesCS3B02G342000;TraesCS7A02G264800;TraesCS2D02G189900;TraesCS3A02G295300;TraesCS5D02G337800;TraesCS3B02G284700;TraesCS5B02G223600;TraesCS7D02G265600;TraesCS3A02G000600;TraesCS7B02G103500	17	TraesCS5D02G383000;TraesCS5A02G373500;TraesCS3B02G017400;TraesCS5B02G375500;TraesCS4D02G289600;TraesCS5B02G028500;TraesCS6B02G366100;TraesCS3B02G003600;TraesCS6A02G335400;TraesCS2B02G198700;TraesCS5D02G037800;TraesCS4B02G365600;TraesCS2D02G358300;TraesCS2A02G359400;TraesCS5A02G029900;TraesCS5A02G533500;TraesCS2B02G378700
Cellular component	GO:0033177	proton-transporting two-sector ATPase complex, proton-transporting domain	5/9206	175/74807	0.999998	1	5	TraesCS4B02G204500;TraesCS4D02G205400;TraesCS1A02G352800;TraesCS1D02G357200;TraesCS3D02G537200	3	TraesCS1A02G352800;TraesCS1D02G357200;TraesCS3D02G537200	2	TraesCS4B02G204500;TraesCS4D02G205400
Cellular component	GO:0016604	nuclear body	25/9206	443/74807	0.999999	1	25	TraesCS6D02G241200;TraesCS6A02G123800;TraesCS6B02G287700;TraesCS1A02G343700;TraesCS1D02G345500;TraesCS7A02G399000;TraesCS1D02G111000;TraesCS3A02G278200;TraesCS6A02G260400;TraesCS1B02G130200;TraesCS5B02G368400;TraesCS3A02G019300;TraesCS2B02G390500;TraesCS5A02G366000;TraesCS2A02G393800;TraesCS1A02G108000;TraesCS6B02G094400;TraesCS4A02G176000;TraesCS4D02G136700;TraesCS2B02G411800;TraesCS6A02G236700;…	18	TraesCS6A02G123800;TraesCS7A02G399000;TraesCS1D02G111000;TraesCS3A02G278200;TraesCS1B02G130200;TraesCS5B02G368400;TraesCS3A02G019300;TraesCS2B02G390500;TraesCS5A02G366000;TraesCS1A02G108000;TraesCS6B02G094400;TraesCS4A02G176000;TraesCS4D02G136700;TraesCS6A02G236700;TraesCS3B02G124000;TraesCS2A02G285200;TraesCS3D02G107700;TraesCS3A02G105600	7	TraesCS6D02G241200;TraesCS6B02G287700;TraesCS1A02G343700;TraesCS1D02G345500;TraesCS6A02G260400;TraesCS2A02G393800;TraesCS2B02G411800
Cellular component	GO:0000932	P-body	9/9206	242/74807	0.999999	1	9	TraesCS6B02G299100;TraesCS6D02G251900;TraesCS6A02G271700;TraesCS5A02G383300;TraesCS1D02G272300;TraesCS1A02G272500;TraesCS1B02G282500;TraesCS3B02G394900;TraesCS4A02G355100	6	TraesCS5A02G383300;TraesCS1D02G272300;TraesCS1A02G272500;TraesCS1B02G282500;TraesCS3B02G394900;TraesCS4A02G355100	3	TraesCS6B02G299100;TraesCS6D02G251900;TraesCS6A02G271700
Cellular component	GO:0031248	protein acetyltransferase complex	5/9206	185/74807	0.999999	1	5	novel.1114;TraesCS3A02G019300;TraesCS3A02G425900;TraesCS4A02G271400;TraesCS6B02G258300	4	TraesCS3A02G019300;TraesCS3A02G425900;TraesCS4A02G271400;TraesCS6B02G258300	1	novel.1114
Cellular component	GO:1902493	acetyltransferase complex	5/9206	185/74807	0.999999	1	5	novel.1114;TraesCS3A02G019300;TraesCS3A02G425900;TraesCS4A02G271400;TraesCS6B02G258300	4	TraesCS3A02G019300;TraesCS3A02G425900;TraesCS4A02G271400;TraesCS6B02G258300	1	novel.1114
Cellular component	GO:0030662	coated vesicle membrane	13/9206	303/74807	1	1	13	TraesCS2D02G105100;TraesCS3B02G221400;TraesCS2B02G122400;TraesCS5D02G502400;TraesCS1A02G055300;TraesCS1D02G056000;TraesCS2B02G073000;TraesCS2D02G056700;TraesCS2A02G058000;TraesCS3D02G278100;TraesCS1B02G072100;TraesCS2D02G292900;TraesCS3D02G165300	12	TraesCS2D02G105100;TraesCS3B02G221400;TraesCS2B02G122400;TraesCS1A02G055300;TraesCS1D02G056000;TraesCS2B02G073000;TraesCS2D02G056700;TraesCS2A02G058000;TraesCS3D02G278100;TraesCS1B02G072100;TraesCS2D02G292900;TraesCS3D02G165300	1	TraesCS5D02G502400
Cellular component	GO:0030658	transport vesicle membrane	5/9206	189/74807	1	1	5	TraesCS2B02G073000;TraesCS2D02G056700;TraesCS2A02G058000;TraesCS2D02G292900;TraesCS3D02G165300	5	TraesCS2B02G073000;TraesCS2D02G056700;TraesCS2A02G058000;TraesCS2D02G292900;TraesCS3D02G165300	0	--
Cellular component	GO:0032040	small-subunit processome	3/9206	155/74807	1	1	3	TraesCS2B02G578600;TraesCS3A02G142600;TraesCS3D02G201200	3	TraesCS2B02G578600;TraesCS3A02G142600;TraesCS3D02G201200	0	--
Cellular component	GO:0005684	U2-type spliceosomal complex	3/9206	159/74807	1	1	3	TraesCS5B02G368400;TraesCS5A02G366000;TraesCS4B02G082500	3	TraesCS5B02G368400;TraesCS5A02G366000;TraesCS4B02G082500	0	--
Cellular component	GO:0042788	polysomal ribosome	1/9206	120/74807	1	1	1	TraesCS3A02G286000	1	TraesCS3A02G286000	0	--
Cellular component	GO:0022627	cytosolic small ribosomal subunit	5/9206	200/74807	1	1	5	TraesCS4A02G340600;TraesCS5B02G534400;TraesCS4A02G320200;TraesCS5D02G532100;TraesCS3A02G286000	1	TraesCS3A02G286000	4	TraesCS4A02G340600;TraesCS5B02G534400;TraesCS4A02G320200;TraesCS5D02G532100
Cellular component	GO:0016591	RNA polymerase II, holoenzyme	11/9206	311/74807	1	1	11	TraesCS7D02G318200;TraesCS7B02G222200;TraesCS2A02G558100;TraesCS2B02G364600;TraesCS3D02G307800;TraesCS3D02G530700;TraesCS3B02G342000;TraesCS3A02G295300;TraesCS2D02G571500;TraesCS2B02G622300;novel.6228	11	TraesCS7D02G318200;TraesCS7B02G222200;TraesCS2A02G558100;TraesCS2B02G364600;TraesCS3D02G307800;TraesCS3D02G530700;TraesCS3B02G342000;TraesCS3A02G295300;TraesCS2D02G571500;TraesCS2B02G622300;novel.6228	0	--
Cellular component	GO:0000502	proteasome complex	6/9206	248/74807	1	1	6	TraesCS7D02G059900;TraesCS4D02G033300;TraesCS1B02G363000;TraesCS1D02G307800;TraesCS7A02G545700;TraesCS2D02G424200	5	TraesCS7D02G059900;TraesCS1B02G363000;TraesCS1D02G307800;TraesCS7A02G545700;TraesCS2D02G424200	1	TraesCS4D02G033300
Cellular component	GO:0120114	Sm-like protein family complex	5/9206	232/74807	1	1	5	TraesCS4B02G082500;novel.4380;TraesCS1B02G178500;TraesCS6D02G133300;TraesCS6B02G172500	5	TraesCS4B02G082500;novel.4380;TraesCS1B02G178500;TraesCS6D02G133300;TraesCS6B02G172500	0	--
Cellular component	GO:0005759	mitochondrial matrix	18/9206	423/74807	1	1	18	TraesCS1A02G066400;TraesCS1B02G084700;TraesCS1D02G067500;TraesCS4B02G342900;TraesCS1B02G162300;novel.5218;TraesCS1A02G145000;TraesCS3B02G071700;TraesCS5D02G154300;TraesCS4B02G307700;TraesCS1B02G436500;TraesCS4A02G409100;TraesCS2D02G133900;TraesCS2A02G459000;TraesCS2D02G097300;TraesCS6D02G207000;TraesCS3D02G059800;novel.464	12	TraesCS1B02G162300;TraesCS1A02G145000;TraesCS3B02G071700;TraesCS4B02G307700;TraesCS1B02G436500;TraesCS4A02G409100;TraesCS2D02G133900;TraesCS2A02G459000;TraesCS2D02G097300;TraesCS6D02G207000;TraesCS3D02G059800;novel.464	6	TraesCS1A02G066400;TraesCS1B02G084700;TraesCS1D02G067500;TraesCS4B02G342900;novel.5218;TraesCS5D02G154300
Cellular component	GO:0016592	mediator complex	2/9206	179/74807	1	1	2	TraesCS2A02G238200;TraesCS4B02G082500	2	TraesCS2A02G238200;TraesCS4B02G082500	0	--
Cellular component	GO:1905369	endopeptidase complex	6/9206	263/74807	1	1	6	TraesCS7D02G059900;TraesCS4D02G033300;TraesCS1B02G363000;TraesCS1D02G307800;TraesCS7A02G545700;TraesCS2D02G424200	5	TraesCS7D02G059900;TraesCS1B02G363000;TraesCS1D02G307800;TraesCS7A02G545700;TraesCS2D02G424200	1	TraesCS4D02G033300
Cellular component	GO:0140534	endoplasmic reticulum protein-containing complex	8/9206	300/74807	1	1	8	TraesCS2A02G223600;TraesCS2B02G273900;TraesCS2D02G229600;TraesCS5A02G017000;TraesCS5B02G015000;TraesCS7B02G367900;TraesCS7D02G454500;TraesCS7A02G466700	5	TraesCS5A02G017000;TraesCS5B02G015000;TraesCS7B02G367900;TraesCS7D02G454500;TraesCS7A02G466700	3	TraesCS2A02G223600;TraesCS2B02G273900;TraesCS2D02G229600
Cellular component	GO:0030532	small nuclear ribonucleoprotein complex	3/9206	212/74807	1	1	3	TraesCS4B02G082500;novel.4380;TraesCS1B02G178500	3	TraesCS4B02G082500;novel.4380;TraesCS1B02G178500	0	--
Cellular component	GO:0097525	spliceosomal snRNP complex	3/9206	212/74807	1	1	3	TraesCS4B02G082500;novel.4380;TraesCS1B02G178500	3	TraesCS4B02G082500;novel.4380;TraesCS1B02G178500	0	--
Cellular component	GO:0080008	Cul4-RING E3 ubiquitin ligase complex	4/9206	246/74807	1	1	4	TraesCS6D02G045000;TraesCS6B02G054100;TraesCS5D02G337800;TraesCS2B02G592200	2	TraesCS5D02G337800;TraesCS2B02G592200	2	TraesCS6D02G045000;TraesCS6B02G054100
Cellular component	GO:0030684	preribosome	3/9206	240/74807	1	1	3	TraesCS2B02G578600;TraesCS3A02G142600;TraesCS3D02G201200	3	TraesCS2B02G578600;TraesCS3A02G142600;TraesCS3D02G201200	0	--
Cellular component	GO:1905368	peptidase complex	9/9206	351/74807	1	1	9	TraesCS7D02G059900;TraesCS4D02G033300;TraesCS3B02G393200;TraesCS3D02G354500;TraesCS3A02G019300;TraesCS1B02G363000;TraesCS1D02G307800;TraesCS7A02G545700;TraesCS2D02G424200	8	TraesCS7D02G059900;TraesCS3B02G393200;TraesCS3D02G354500;TraesCS3A02G019300;TraesCS1B02G363000;TraesCS1D02G307800;TraesCS7A02G545700;TraesCS2D02G424200	1	TraesCS4D02G033300
Cellular component	GO:0015935	small ribosomal subunit	7/9206	396/74807	1	1	7	TraesCS4A02G340600;TraesCS5B02G534400;TraesCS4A02G320200;TraesCS5D02G532100;TraesCS3A02G286000;TraesCS2D02G133900;TraesCS2A02G459000	3	TraesCS3A02G286000;TraesCS2D02G133900;TraesCS2A02G459000	4	TraesCS4A02G340600;TraesCS5B02G534400;TraesCS4A02G320200;TraesCS5D02G532100
Cellular component	GO:0022625	cytosolic large ribosomal subunit	3/9206	340/74807	1	1	3	TraesCS2A02G458600;TraesCS2B02G480600;TraesCS3D02G351100	3	TraesCS2A02G458600;TraesCS2B02G480600;TraesCS3D02G351100	0	--
Biological process	GO:0009765	photosynthesis, light harvesting	95/8360	141/68604	8.62453e-53	2.50888e-49	95	TraesCS1A02G306600;TraesCS1A02G403300;TraesCS1A02G403800;TraesCS1B02G317500;TraesCS1B02G432700;TraesCS1B02G433300;TraesCS1D02G306200;TraesCS1D02G374900;TraesCS1D02G375000;TraesCS1D02G375100;TraesCS1D02G411300;TraesCS1D02G411600;TraesCS1D02G428200;TraesCS2A02G187200;TraesCS2A02G204800;TraesCS2A02G206200;TraesCS2A02G296400;TraesCS2A02G342600;TraesCS2B02G220100;TraesCS2B02G233400;TraesCS2B02G312600;…	0	--	95	TraesCS1A02G306600;TraesCS1A02G403300;TraesCS1A02G403800;TraesCS1B02G317500;TraesCS1B02G432700;TraesCS1B02G433300;TraesCS1D02G306200;TraesCS1D02G374900;TraesCS1D02G375000;TraesCS1D02G375100;TraesCS1D02G411300;TraesCS1D02G411600;TraesCS1D02G428200;TraesCS2A02G187200;TraesCS2A02G204800;TraesCS2A02G206200;TraesCS2A02G296400;TraesCS2A02G342600;TraesCS2B02G220100;TraesCS2B02G233400;TraesCS2B02G312600;…
Biological process	GO:0009768	photosynthesis, light harvesting in photosystem I	69/8360	91/68604	2.82268e-44	4.10559e-41	69	TraesCS1A02G306600;TraesCS1A02G403300;TraesCS1A02G403800;TraesCS1B02G432700;TraesCS1B02G433300;TraesCS1D02G306200;TraesCS1D02G374900;TraesCS1D02G375000;TraesCS1D02G375100;TraesCS1D02G411300;TraesCS1D02G411600;TraesCS2A02G187200;TraesCS2A02G206200;TraesCS2A02G296400;TraesCS2A02G342600;TraesCS2B02G220100;TraesCS2B02G233400;TraesCS2B02G312600;TraesCS2B02G340300;TraesCS2D02G200700;TraesCS2D02G209900;…	0	--	69	TraesCS1A02G306600;TraesCS1A02G403300;TraesCS1A02G403800;TraesCS1B02G432700;TraesCS1B02G433300;TraesCS1D02G306200;TraesCS1D02G374900;TraesCS1D02G375000;TraesCS1D02G375100;TraesCS1D02G411300;TraesCS1D02G411600;TraesCS2A02G187200;TraesCS2A02G206200;TraesCS2A02G296400;TraesCS2A02G342600;TraesCS2B02G220100;TraesCS2B02G233400;TraesCS2B02G312600;TraesCS2B02G340300;TraesCS2D02G200700;TraesCS2D02G209900;…
Biological process	GO:0006334	nucleosome assembly	125/8360	374/68604	5.7311e-27	5.55725e-24	125	TraesCS1D02G366300;TraesCS1B02G378300;TraesCS1D02G286700;TraesCS2D02G395200;TraesCS3D02G342400;TraesCS5D02G211400;TraesCS1A02G367900;TraesCS4A02G260400;TraesCS1A02G361600;TraesCS5A02G353600;TraesCS1A02G287800;TraesCS2B02G415700;TraesCS2B02G329300;TraesCS5B02G064900;TraesCS1B02G386200;TraesCS1B02G297200;TraesCS1D02G373800;TraesCS6D02G241500;TraesCS6D02G040200;TraesCS1D02G396600;TraesCS6A02G260700;…	123	TraesCS1D02G366300;TraesCS1B02G378300;TraesCS1D02G286700;TraesCS2D02G395200;TraesCS3D02G342400;TraesCS5D02G211400;TraesCS1A02G367900;TraesCS4A02G260400;TraesCS1A02G361600;TraesCS5A02G353600;TraesCS1A02G287800;TraesCS2B02G415700;TraesCS2B02G329300;TraesCS5B02G064900;TraesCS1B02G386200;TraesCS1B02G297200;TraesCS1D02G373800;TraesCS6D02G241500;TraesCS6D02G040200;TraesCS1D02G396600;TraesCS6A02G260700;…	2	TraesCS3A02G073200;TraesCS3B02G087300
Biological process	GO:0015977	carbon fixation	61/8360	119/68604	4.27031e-25	2.69568e-22	61	TraesCS1A02G313300;TraesCS1D02G313800;TraesCS2A02G066700;TraesCS2A02G066800;TraesCS2A02G066900;TraesCS2A02G067000;TraesCS2A02G067100;TraesCS2A02G067200;TraesCS2A02G067300;TraesCS2A02G344600;TraesCS2B02G079200;TraesCS2B02G079300;TraesCS2B02G079400;TraesCS2B02G079500;TraesCS2B02G342200;TraesCS2D02G065100;TraesCS2D02G065200;TraesCS2D02G065300;TraesCS2D02G065600;TraesCS3A02G367000;TraesCS3B02G398300;…	5	TraesCS3A02G306700;TraesCS3D02G295200;TraesCS3B02G329800;novel.3298;TraesCS3B02G008500	56	TraesCS1A02G313300;TraesCS1D02G313800;TraesCS2A02G066700;TraesCS2A02G066800;TraesCS2A02G066900;TraesCS2A02G067000;TraesCS2A02G067100;TraesCS2A02G067200;TraesCS2A02G067300;TraesCS2A02G344600;TraesCS2B02G079200;TraesCS2B02G079300;TraesCS2B02G079400;TraesCS2B02G079500;TraesCS2B02G342200;TraesCS2D02G065100;TraesCS2D02G065200;TraesCS2D02G065300;TraesCS2D02G065600;TraesCS3A02G367000;TraesCS3B02G398300;…
Biological process	GO:0009932	cell tip growth	135/8360	439/68604	4.63335e-25	2.69568e-22	135	TraesCS3A02G419200;TraesCS3D02G414900;TraesCS3B02G454500;TraesCS4D02G242900;TraesCS4A02G065900;TraesCS7A02G146200;TraesCS1A02G020700;TraesCS7D02G446700;novel.9276;TraesCS7B02G357900;TraesCS4D02G220100;TraesCS7A02G458700;TraesCS6B02G226900;TraesCS4A02G441600;TraesCS6D02G380300;TraesCS7D02G190300;TraesCS4A02G084500;TraesCS7D02G050100;TraesCS7D02G147700;TraesCS2B02G152700;TraesCS6D02G126900;TraesCS1…	124	TraesCS3A02G419200;TraesCS3D02G414900;TraesCS3B02G454500;TraesCS7A02G146200;TraesCS1A02G020700;TraesCS7D02G446700;novel.9276;TraesCS7B02G357900;TraesCS4D02G220100;TraesCS7A02G458700;TraesCS6B02G226900;TraesCS4A02G441600;TraesCS6D02G380300;TraesCS7D02G190300;TraesCS4A02G084500;TraesCS7D02G050100;TraesCS7D02G147700;TraesCS6D02G126900;TraesCS1B02G024700;TraesCS3A02G305500;TraesCS7A02G055000;novel.56…	11	TraesCS4D02G242900;TraesCS4A02G065900;TraesCS2B02G152700;TraesCS3A02G057000;TraesCS2D02G132600;TraesCS4A02G189600;TraesCS4B02G129000;TraesCSU02G176200;TraesCS4A02G482000;TraesCS4D02G123400;TraesCS5B02G128400
Biological process	GO:0019253	reductive pentose-phosphate cycle	51/8360	91/68604	1.4203e-23	5.90237e-21	51	TraesCS1A02G313300;TraesCS1D02G313800;TraesCS2A02G066700;TraesCS2A02G066800;TraesCS2A02G066900;TraesCS2A02G067000;TraesCS2A02G067100;TraesCS2A02G067200;TraesCS2A02G067300;TraesCS2A02G344600;TraesCS2B02G079200;TraesCS2B02G079300;TraesCS2B02G079400;TraesCS2B02G079500;TraesCS2B02G342200;TraesCS2D02G065100;TraesCS2D02G065200;TraesCS2D02G065300;TraesCS2D02G065600;TraesCS3A02G367000;TraesCS3B02G398300;…	0	--	51	TraesCS1A02G313300;TraesCS1D02G313800;TraesCS2A02G066700;TraesCS2A02G066800;TraesCS2A02G066900;TraesCS2A02G067000;TraesCS2A02G067100;TraesCS2A02G067200;TraesCS2A02G067300;TraesCS2A02G344600;TraesCS2B02G079200;TraesCS2B02G079300;TraesCS2B02G079400;TraesCS2B02G079500;TraesCS2B02G342200;TraesCS2D02G065100;TraesCS2D02G065200;TraesCS2D02G065300;TraesCS2D02G065600;TraesCS3A02G367000;TraesCS3B02G398300;…
Biological process	GO:0019685	photosynthesis, dark reaction	51/8360	91/68604	1.4203e-23	5.90237e-21	51	TraesCS1A02G313300;TraesCS1D02G313800;TraesCS2A02G066700;TraesCS2A02G066800;TraesCS2A02G066900;TraesCS2A02G067000;TraesCS2A02G067100;TraesCS2A02G067200;TraesCS2A02G067300;TraesCS2A02G344600;TraesCS2B02G079200;TraesCS2B02G079300;TraesCS2B02G079400;TraesCS2B02G079500;TraesCS2B02G342200;TraesCS2D02G065100;TraesCS2D02G065200;TraesCS2D02G065300;TraesCS2D02G065600;TraesCS3A02G367000;TraesCS3B02G398300;…	0	--	51	TraesCS1A02G313300;TraesCS1D02G313800;TraesCS2A02G066700;TraesCS2A02G066800;TraesCS2A02G066900;TraesCS2A02G067000;TraesCS2A02G067100;TraesCS2A02G067200;TraesCS2A02G067300;TraesCS2A02G344600;TraesCS2B02G079200;TraesCS2B02G079300;TraesCS2B02G079400;TraesCS2B02G079500;TraesCS2B02G342200;TraesCS2D02G065100;TraesCS2D02G065200;TraesCS2D02G065300;TraesCS2D02G065600;TraesCS3A02G367000;TraesCS3B02G398300;…
Biological process	GO:0034728	nucleosome organization	125/8360	405/68604	1.79119e-23	6.51323e-21	125	TraesCS1D02G366300;TraesCS1B02G378300;TraesCS1D02G286700;TraesCS2D02G395200;TraesCS3D02G342400;TraesCS5D02G211400;TraesCS1A02G367900;TraesCS4A02G260400;TraesCS1A02G361600;TraesCS5A02G353600;TraesCS1A02G287800;TraesCS2B02G415700;TraesCS2B02G329300;TraesCS5B02G064900;TraesCS1B02G386200;TraesCS1B02G297200;TraesCS1D02G373800;TraesCS6D02G241500;TraesCS6D02G040200;TraesCS1D02G396600;TraesCS6A02G260700;…	123	TraesCS1D02G366300;TraesCS1B02G378300;TraesCS1D02G286700;TraesCS2D02G395200;TraesCS3D02G342400;TraesCS5D02G211400;TraesCS1A02G367900;TraesCS4A02G260400;TraesCS1A02G361600;TraesCS5A02G353600;TraesCS1A02G287800;TraesCS2B02G415700;TraesCS2B02G329300;TraesCS5B02G064900;TraesCS1B02G386200;TraesCS1B02G297200;TraesCS1D02G373800;TraesCS6D02G241500;TraesCS6D02G040200;TraesCS1D02G396600;TraesCS6A02G260700;…	2	TraesCS3A02G073200;TraesCS3B02G087300
Biological process	GO:0048444	floral organ morphogenesis	79/8360	209/68604	2.58299e-21	8.34881e-19	79	TraesCS7A02G383800;TraesCS7A02G122000;TraesCS6A02G259000;TraesCS7D02G380300;TraesCS2A02G506500;TraesCS7B02G286600;TraesCS6D02G240200;TraesCS4D02G243700;TraesCS2B02G534800;TraesCS3B02G440200;TraesCS3A02G406500;TraesCS3B02G339300;TraesCS5A02G321800;TraesCS3D02G401700;TraesCS4A02G058800;TraesCS1B02G402900;TraesCS4D02G245300;TraesCS6B02G286400;TraesCS4B02G245900;TraesCS3D02G304900;TraesCS4A02G058900;…	66	TraesCS7A02G383800;TraesCS7A02G122000;TraesCS6A02G259000;TraesCS7D02G380300;TraesCS2A02G506500;TraesCS7B02G286600;TraesCS6D02G240200;TraesCS4D02G243700;TraesCS2B02G534800;TraesCS3B02G440200;TraesCS3A02G406500;TraesCS3D02G401700;TraesCS4A02G058800;TraesCS1B02G402900;TraesCS4D02G245300;TraesCS6B02G286400;TraesCS4B02G245900;TraesCS4A02G058900;TraesCS7D02G120500;TraesCS1A02G264300;TraesCS4B02G245800;…	13	TraesCS3B02G339300;TraesCS5A02G321800;TraesCS3D02G304900;TraesCS3A02G297400;novel.11210;TraesCS5D02G328700;TraesCSU02G179300;TraesCS3B02G029900;TraesCS3A02G017400;TraesCS5B02G322500;TraesCS3B02G016400;TraesCS3A02G013700;TraesCS5D02G328800
Biological process	GO:0009860	pollen tube growth	109/8360	365/68604	1.83051e-19	5.32497e-17	109	TraesCS7A02G146200;TraesCS7D02G446700;novel.9276;TraesCS7B02G357900;TraesCS4D02G220100;TraesCS7A02G458700;TraesCS6B02G226900;TraesCS4A02G441600;TraesCS6D02G380300;TraesCS7D02G190300;TraesCS4A02G084500;TraesCS7D02G050100;TraesCS7D02G147700;TraesCS2B02G152700;TraesCS6D02G126900;TraesCS3A02G305500;TraesCS7A02G055000;novel.5646;TraesCSU02G106900;TraesCS4B02G219700;TraesCS2A02G143200;TraesCS3D02G16470…	104	TraesCS7A02G146200;TraesCS7D02G446700;novel.9276;TraesCS7B02G357900;TraesCS4D02G220100;TraesCS7A02G458700;TraesCS6B02G226900;TraesCS4A02G441600;TraesCS6D02G380300;TraesCS7D02G190300;TraesCS4A02G084500;TraesCS7D02G050100;TraesCS7D02G147700;TraesCS6D02G126900;TraesCS3A02G305500;TraesCS7A02G055000;novel.5646;TraesCSU02G106900;TraesCS4B02G219700;TraesCS2A02G143200;TraesCS3D02G164700;TraesCS4D02G27750…	5	TraesCS2B02G152700;TraesCS3A02G057000;TraesCS2D02G132600;TraesCSU02G176200;TraesCS5B02G128400
Biological process	GO:0080092	regulation of pollen tube growth	44/8360	85/68604	9.77447e-19	2.5849e-16	44	TraesCS7A02G146200;TraesCS7D02G446700;TraesCS7B02G357900;TraesCS7A02G458700;TraesCS4A02G441600;TraesCS7D02G050100;TraesCS7D02G147700;TraesCS6D02G126900;TraesCS3A02G305500;TraesCS7A02G055000;TraesCS3B02G331000;TraesCS3D02G296400;TraesCS4D02G021100;TraesCS7B02G392000;TraesCS4A02G150100;TraesCS4A02G169000;TraesCSU02G176200;TraesCS7B02G048700;TraesCS4A02G187900;TraesCS6D02G144800;TraesCS4B02G149500;n…	43	TraesCS7A02G146200;TraesCS7D02G446700;TraesCS7B02G357900;TraesCS7A02G458700;TraesCS4A02G441600;TraesCS7D02G050100;TraesCS7D02G147700;TraesCS6D02G126900;TraesCS3A02G305500;TraesCS7A02G055000;TraesCS3B02G331000;TraesCS3D02G296400;TraesCS4D02G021100;TraesCS7B02G392000;TraesCS4A02G150100;TraesCS4A02G169000;TraesCS7B02G048700;TraesCS4A02G187900;TraesCS6D02G144800;TraesCS4B02G149500;novel.837;TraesCS4B…	1	TraesCSU02G176200
Biological process	GO:0090697	post-embryonic plant organ morphogenesis	113/8360	408/68604	2.11139e-17	5.11836e-15	113	TraesCS7A02G383800;novel.8324;TraesCS7A02G122000;TraesCS6A02G259000;TraesCS7D02G380300;TraesCS2A02G506500;TraesCS7B02G286600;TraesCS6D02G240200;TraesCS4D02G243700;TraesCS2B02G534800;TraesCS3B02G440200;TraesCS3A02G406500;TraesCS3B02G339300;TraesCS5A02G321800;TraesCS3D02G401700;TraesCS4A02G058800;TraesCS1B02G402900;TraesCS4D02G245300;TraesCS5B02G024600;TraesCS6B02G286400;TraesCS4B02G245900;TraesCS3…	85	TraesCS7A02G383800;novel.8324;TraesCS7A02G122000;TraesCS6A02G259000;TraesCS7D02G380300;TraesCS2A02G506500;TraesCS7B02G286600;TraesCS6D02G240200;TraesCS4D02G243700;TraesCS2B02G534800;TraesCS3B02G440200;TraesCS3A02G406500;TraesCS3D02G401700;TraesCS4A02G058800;TraesCS1B02G402900;TraesCS4D02G245300;TraesCS5B02G024600;TraesCS6B02G286400;TraesCS4B02G245900;TraesCS5D02G033200;TraesCS4A02G058900;TraesCS7…	28	TraesCS3B02G339300;TraesCS5A02G321800;TraesCS3D02G304900;TraesCS1D02G265100;TraesCS4B02G367400;TraesCS5A02G013100;TraesCS3A02G297400;TraesCS4D02G262900;TraesCS5D02G018500;novel.11210;TraesCS5B02G011300;TraesCS5D02G328700;TraesCS4D02G061900;TraesCS1A02G264900;TraesCS2A02G252700;TraesCSU02G179300;TraesCS2D02G302800;TraesCS3B02G029900;TraesCS3A02G017400;TraesCS7A02G430500;TraesCS2A02G304200;TraesCS2…
Biological process	GO:0045490	pectin catabolic process	65/8360	180/68604	1.19111e-16	2.66534e-14	65	TraesCS6D02G170500;TraesCS2B02G024500;TraesCS6A02G184500;TraesCS2A02G344200;TraesCS2B02G341700;TraesCS6B02G211900;TraesCS7B02G261700;TraesCS7A02G365700;TraesCS4D02G143100;TraesCS2A02G521900;TraesCS7B02G061600;TraesCS2D02G091800;TraesCS5A02G468900;TraesCS2B02G107500;TraesCS5B02G507900;TraesCS7D02G157800;TraesCS2A02G092800;TraesCS2B02G551400;TraesCS4A02G172100;TraesCS7A02G086600;TraesCS3D02G404000;…	60	TraesCS6D02G170500;TraesCS2B02G024500;TraesCS6A02G184500;TraesCS2A02G344200;TraesCS2B02G341700;TraesCS6B02G211900;TraesCS7B02G261700;TraesCS7A02G365700;TraesCS4D02G143100;TraesCS2A02G521900;TraesCS2D02G091800;TraesCS5A02G468900;TraesCS2B02G107500;TraesCS5B02G507900;TraesCS2A02G092800;TraesCS2B02G551400;TraesCS4A02G172100;TraesCS7A02G086600;TraesCS3D02G404000;TraesCS5D02G099300;TraesCS5A02G216500;…	5	TraesCS7B02G061600;TraesCS7D02G157800;TraesCS5B02G048000;TraesCS7A02G157300;novel.9078
Biological process	GO:0010393	galacturonan metabolic process	118/8360	451/68604	4.36149e-16	9.06255e-14	118	TraesCS1A02G272000;TraesCS6D02G170500;TraesCS2B02G024500;TraesCS6A02G184500;TraesCS2A02G344200;TraesCS2B02G341700;TraesCS6B02G211900;TraesCS2B02G397500;TraesCS1B02G173400;TraesCS1B02G191800;TraesCS1A02G183400;TraesCS7B02G261700;TraesCS7A02G365700;TraesCS4D02G143100;TraesCS3B02G142300;TraesCS2A02G521900;TraesCS7B02G061600;TraesCS2D02G091800;TraesCS5A02G468900;TraesCS7D02G215200;TraesCS2B02G107500;…	98	TraesCS6D02G170500;TraesCS2B02G024500;TraesCS6A02G184500;TraesCS2A02G344200;TraesCS2B02G341700;TraesCS6B02G211900;TraesCS2B02G397500;TraesCS1B02G173400;TraesCS7B02G261700;TraesCS7A02G365700;TraesCS4D02G143100;TraesCS3B02G142300;TraesCS2A02G521900;TraesCS2D02G091800;TraesCS5A02G468900;TraesCS7D02G215200;TraesCS2B02G107500;TraesCS5B02G507900;TraesCS7B02G120300;TraesCS2A02G092800;TraesCS2B02G551400;…	20	TraesCS1A02G272000;TraesCS1B02G191800;TraesCS1A02G183400;TraesCS7B02G061600;TraesCS7D02G157800;TraesCS5B02G048000;TraesCS1D02G272900;TraesCS7A02G157300;TraesCS7D02G475000;TraesCS2A02G191600;TraesCS6A02G307100;TraesCS7B02G296900;TraesCS2A02G079200;TraesCS2D02G195900;TraesCS3B02G318100;TraesCS2B02G215100;TraesCS2B02G094000;novel.9078;TraesCS2D02G076600;TraesCS7A02G394900
Biological process	GO:0048588	developmental cell growth	123/8360	479/68604	4.89834e-16	9.49952e-14	123	TraesCS4D02G242900;TraesCS4A02G065900;TraesCS7A02G146200;TraesCS1A02G020700;TraesCS7D02G446700;novel.9276;TraesCS7B02G357900;TraesCS4D02G220100;TraesCS7A02G458700;TraesCS6B02G226900;TraesCS5A02G383300;TraesCS4A02G441600;TraesCS6D02G380300;TraesCS7D02G190300;TraesCS4A02G084500;TraesCS7D02G050100;TraesCS7D02G147700;TraesCS2B02G152700;TraesCS6D02G126900;TraesCS1B02G024700;TraesCS3A02G305500;TraesCS7…	114	TraesCS7A02G146200;TraesCS1A02G020700;TraesCS7D02G446700;novel.9276;TraesCS7B02G357900;TraesCS4D02G220100;TraesCS7A02G458700;TraesCS6B02G226900;TraesCS5A02G383300;TraesCS4A02G441600;TraesCS6D02G380300;TraesCS7D02G190300;TraesCS4A02G084500;TraesCS7D02G050100;TraesCS7D02G147700;TraesCS6D02G126900;TraesCS1B02G024700;TraesCS3A02G305500;TraesCS7A02G055000;novel.5646;TraesCSU02G106900;TraesCS4B02G21970…	9	TraesCS4D02G242900;TraesCS4A02G065900;TraesCS2B02G152700;TraesCS1A02G173700;TraesCS3A02G057000;TraesCS2D02G132600;TraesCSU02G176200;TraesCS4A02G482000;TraesCS5B02G128400
Biological process	GO:0010769	regulation of cell morphogenesis involved in differentiation	44/8360	97/68604	5.76817e-16	1.04873e-13	44	TraesCS7A02G146200;TraesCS7D02G446700;TraesCS7B02G357900;TraesCS7A02G458700;TraesCS4A02G441600;TraesCS7D02G050100;TraesCS7D02G147700;TraesCS6D02G126900;TraesCS3A02G305500;TraesCS7A02G055000;TraesCS3B02G331000;TraesCS3D02G296400;TraesCS4D02G021100;TraesCS7B02G392000;TraesCS4A02G150100;TraesCS4A02G169000;TraesCSU02G176200;TraesCS7B02G048700;TraesCS4A02G187900;TraesCS6D02G144800;TraesCS4B02G149500;n…	43	TraesCS7A02G146200;TraesCS7D02G446700;TraesCS7B02G357900;TraesCS7A02G458700;TraesCS4A02G441600;TraesCS7D02G050100;TraesCS7D02G147700;TraesCS6D02G126900;TraesCS3A02G305500;TraesCS7A02G055000;TraesCS3B02G331000;TraesCS3D02G296400;TraesCS4D02G021100;TraesCS7B02G392000;TraesCS4A02G150100;TraesCS4A02G169000;TraesCS7B02G048700;TraesCS4A02G187900;TraesCS6D02G144800;TraesCS4B02G149500;novel.837;TraesCS4B…	1	TraesCSU02G176200
Biological process	GO:0045488	pectin metabolic process	115/8360	441/68604	1.32063e-15	2.25983e-13	115	TraesCS1A02G272000;TraesCS6D02G170500;TraesCS2B02G024500;TraesCS6A02G184500;TraesCS2A02G344200;TraesCS2B02G341700;TraesCS6B02G211900;TraesCS2B02G397500;TraesCS1B02G173400;TraesCS1B02G191800;TraesCS1A02G183400;TraesCS7B02G261700;TraesCS7A02G365700;TraesCS4D02G143100;TraesCS2A02G521900;TraesCS7B02G061600;TraesCS2D02G091800;TraesCS5A02G468900;TraesCS7D02G215200;TraesCS2B02G107500;TraesCS5B02G507900;…	95	TraesCS6D02G170500;TraesCS2B02G024500;TraesCS6A02G184500;TraesCS2A02G344200;TraesCS2B02G341700;TraesCS6B02G211900;TraesCS2B02G397500;TraesCS1B02G173400;TraesCS7B02G261700;TraesCS7A02G365700;TraesCS4D02G143100;TraesCS2A02G521900;TraesCS2D02G091800;TraesCS5A02G468900;TraesCS7D02G215200;TraesCS2B02G107500;TraesCS5B02G507900;TraesCS7B02G120300;TraesCS2A02G092800;TraesCS2B02G551400;TraesCS5A02G143800;…	20	TraesCS1A02G272000;TraesCS1B02G191800;TraesCS1A02G183400;TraesCS7B02G061600;TraesCS7D02G157800;TraesCS5B02G048000;TraesCS1D02G272900;TraesCS7A02G157300;TraesCS7D02G475000;TraesCS2A02G191600;TraesCS6A02G307100;TraesCS7B02G296900;TraesCS2A02G079200;TraesCS2D02G195900;TraesCS3B02G318100;TraesCS2B02G215100;TraesCS2B02G094000;novel.9078;TraesCS2D02G076600;TraesCS7A02G394900
Biological process	GO:0051510	regulation of unidimensional cell growth	57/8360	157/68604	6.56963e-15	1.06172e-12	57	TraesCS7A02G146200;TraesCS7D02G446700;TraesCS7B02G357900;TraesCS3B02G142300;TraesCS7A02G458700;TraesCS4A02G441600;TraesCS7A02G455400;TraesCS7D02G050100;TraesCS7D02G147700;TraesCS3D02G124800;TraesCS6D02G126900;TraesCS3A02G305500;TraesCS7A02G055000;TraesCS2D02G600700;TraesCS3B02G331000;TraesCS3D02G296400;TraesCS2B02G597400;TraesCS7D02G444300;TraesCS7B02G355800;TraesCS3A02G123100;TraesCS4D02G021100;…	53	TraesCS7A02G146200;TraesCS7D02G446700;TraesCS7B02G357900;TraesCS3B02G142300;TraesCS7A02G458700;TraesCS4A02G441600;TraesCS7A02G455400;TraesCS7D02G050100;TraesCS7D02G147700;TraesCS3D02G124800;TraesCS6D02G126900;TraesCS3A02G305500;TraesCS7A02G055000;TraesCS2D02G600700;TraesCS3B02G331000;TraesCS3D02G296400;TraesCS2B02G597400;TraesCS7D02G444300;TraesCS7B02G355800;TraesCS3A02G123100;TraesCS4D02G021100;…	4	TraesCS2D02G358300;TraesCS2A02G359400;TraesCSU02G176200;TraesCS2B02G378700
Biological process	GO:0006928	movement of cell or subcellular component	79/8360	265/68604	1.71999e-14	2.63339e-12	79	TraesCS5B02G357200;TraesCS5D02G362300;TraesCS5A02G355000;TraesCS2A02G387400;TraesCS2A02G480500;TraesCS5D02G323300;TraesCS1A02G054400;novel.9276;TraesCS1A02G201400;TraesCS6A02G188600;TraesCS2D02G487700;TraesCS7D02G190300;TraesCS4A02G375000;TraesCS6B02G215900;TraesCS1D02G055200;TraesCS5B02G317600;TraesCS5D02G558600;TraesCS3D02G275200;TraesCS5B02G156500;TraesCS2D02G213200;TraesCS1D02G101900;TraesCS5…	69	TraesCS2A02G387400;TraesCS2A02G480500;TraesCS1A02G054400;novel.9276;TraesCS6A02G188600;TraesCS2D02G487700;TraesCS7D02G190300;TraesCS4A02G375000;TraesCS6B02G215900;TraesCS1D02G055200;TraesCS5D02G558600;TraesCS3D02G275200;TraesCS5B02G156500;TraesCS2D02G213200;TraesCS5A02G157200;TraesCS7A02G076600;TraesCS4B02G126400;TraesCS1B02G071500;TraesCS5D02G162500;TraesCS2A02G202400;TraesCS1B02G259800;TraesCS1…	10	TraesCS5B02G357200;TraesCS5D02G362300;TraesCS5A02G355000;TraesCS5D02G323300;TraesCS1A02G201400;TraesCS5B02G317600;TraesCS1D02G101900;TraesCS1B02G293500;TraesCS5A02G317000;TraesCS1B02G060200
Biological process	GO:0010093	specification of floral organ identity	35/8360	71/68604	2.304e-14	3.19159e-12	35	TraesCS7A02G383800;TraesCS7A02G122000;TraesCS6A02G259000;TraesCS7D02G380300;TraesCS7B02G286600;TraesCS6D02G240200;TraesCS4D02G243700;TraesCS3B02G440200;TraesCS3A02G406500;TraesCS3D02G401700;TraesCS4A02G058800;TraesCS4D02G245300;TraesCS6B02G286400;TraesCS4B02G245900;TraesCS4A02G058900;TraesCS7D02G120500;TraesCS1A02G264300;TraesCS4B02G245800;TraesCS3B02G157500;TraesCS3A02G314300;TraesCS4A02G078700;…	35	TraesCS7A02G383800;TraesCS7A02G122000;TraesCS6A02G259000;TraesCS7D02G380300;TraesCS7B02G286600;TraesCS6D02G240200;TraesCS4D02G243700;TraesCS3B02G440200;TraesCS3A02G406500;TraesCS3D02G401700;TraesCS4A02G058800;TraesCS4D02G245300;TraesCS6B02G286400;TraesCS4B02G245900;TraesCS4A02G058900;TraesCS7D02G120500;TraesCS1A02G264300;TraesCS4B02G245800;TraesCS3B02G157500;TraesCS3A02G314300;TraesCS4A02G078700;…	0	--
Biological process	GO:0090701	specification of plant organ identity	35/8360	71/68604	2.304e-14	3.19159e-12	35	TraesCS7A02G383800;TraesCS7A02G122000;TraesCS6A02G259000;TraesCS7D02G380300;TraesCS7B02G286600;TraesCS6D02G240200;TraesCS4D02G243700;TraesCS3B02G440200;TraesCS3A02G406500;TraesCS3D02G401700;TraesCS4A02G058800;TraesCS4D02G245300;TraesCS6B02G286400;TraesCS4B02G245900;TraesCS4A02G058900;TraesCS7D02G120500;TraesCS1A02G264300;TraesCS4B02G245800;TraesCS3B02G157500;TraesCS3A02G314300;TraesCS4A02G078700;…	35	TraesCS7A02G383800;TraesCS7A02G122000;TraesCS6A02G259000;TraesCS7D02G380300;TraesCS7B02G286600;TraesCS6D02G240200;TraesCS4D02G243700;TraesCS3B02G440200;TraesCS3A02G406500;TraesCS3D02G401700;TraesCS4A02G058800;TraesCS4D02G245300;TraesCS6B02G286400;TraesCS4B02G245900;TraesCS4A02G058900;TraesCS7D02G120500;TraesCS1A02G264300;TraesCS4B02G245800;TraesCS3B02G157500;TraesCS3A02G314300;TraesCS4A02G078700;…	0	--
Biological process	GO:0009773	photosynthetic electron transport in photosystem I	29/8360	51/68604	2.97126e-14	3.92881e-12	29	TraesCS4A02G031700;TraesCS4A02G232300;TraesCS4B02G083600;TraesCS4B02G274300;TraesCS5B02G560400;TraesCS5D02G569800;TraesCS6A02G303800;TraesCS6D02G283300;TraesCS7B02G179200;TraesCS7D02G280600;TraesCS4D02G273000;TraesCS4A02G319000;TraesCS1D02G203500;TraesCS2D02G238700;TraesCS4D02G081600;TraesCS7A02G282100;TraesCS2B02G256300;TraesCS5D02G237400;TraesCS7A02G385000;TraesCS6A02G308100;TraesCS5A02G230400;…	0	--	29	TraesCS4A02G031700;TraesCS4A02G232300;TraesCS4B02G083600;TraesCS4B02G274300;TraesCS5B02G560400;TraesCS5D02G569800;TraesCS6A02G303800;TraesCS6D02G283300;TraesCS7B02G179200;TraesCS7D02G280600;TraesCS4D02G273000;TraesCS4A02G319000;TraesCS1D02G203500;TraesCS2D02G238700;TraesCS4D02G081600;TraesCS7A02G282100;TraesCS2B02G256300;TraesCS5D02G237400;TraesCS7A02G385000;TraesCS6A02G308100;TraesCS5A02G230400;…
Biological process	GO:0007018	microtubule-based movement	64/8360	195/68604	3.78059e-14	4.78162e-12	64	TraesCS2A02G387400;TraesCS2A02G480500;TraesCS5D02G323300;TraesCS1A02G054400;TraesCS6A02G188600;TraesCS2D02G487700;TraesCS4A02G375000;TraesCS6B02G215900;TraesCS1D02G055200;TraesCS5B02G317600;TraesCS3D02G275200;TraesCS5B02G156500;TraesCS2D02G213200;TraesCS5A02G157200;TraesCS7A02G076600;TraesCS1B02G293500;TraesCS4B02G126400;TraesCS1B02G071500;TraesCS5D02G162500;TraesCS2A02G202400;TraesCS1B02G259800;…	59	TraesCS2A02G387400;TraesCS2A02G480500;TraesCS1A02G054400;TraesCS6A02G188600;TraesCS2D02G487700;TraesCS4A02G375000;TraesCS6B02G215900;TraesCS1D02G055200;TraesCS3D02G275200;TraesCS5B02G156500;TraesCS2D02G213200;TraesCS5A02G157200;TraesCS7A02G076600;TraesCS4B02G126400;TraesCS1B02G071500;TraesCS5D02G162500;TraesCS2A02G202400;TraesCS1B02G259800;TraesCS1D02G349600;TraesCS2B02G229500;TraesCS6B02G417400;…	5	TraesCS5D02G323300;TraesCS5B02G317600;TraesCS1B02G293500;TraesCS5A02G317000;TraesCS1B02G060200
Biological process	GO:0001558	regulation of cell growth	84/8360	295/68604	4.60165e-14	5.57759e-12	84	TraesCS4A02G156700;TraesCS4B02G152700;TraesCS5D02G336300;TraesCS7D02G166100;TraesCS1A02G227300;TraesCS1D02G228900;TraesCS7B02G069800;TraesCS7A02G146200;TraesCS4D02G163700;TraesCS7D02G446700;TraesCS7B02G357900;TraesCS3B02G142300;TraesCS7A02G458700;TraesCS5A02G383300;TraesCS1B02G241400;TraesCS4A02G441600;TraesCS7A02G455400;TraesCS7D02G050100;TraesCS7A02G164000;TraesCS6D02G316000;TraesCS7D02G147700;…	75	TraesCS4A02G156700;TraesCS4B02G152700;TraesCS7D02G166100;TraesCS1A02G227300;TraesCS1D02G228900;TraesCS7B02G069800;TraesCS7A02G146200;TraesCS4D02G163700;TraesCS7D02G446700;TraesCS7B02G357900;TraesCS3B02G142300;TraesCS7A02G458700;TraesCS5A02G383300;TraesCS1B02G241400;TraesCS4A02G441600;TraesCS7A02G455400;TraesCS7D02G050100;TraesCS7A02G164000;TraesCS6D02G316000;TraesCS7D02G147700;TraesCS3D02G124800;…	9	TraesCS5D02G336300;novel.3625;TraesCS3A02G504700;TraesCS2D02G358300;TraesCS2A02G359400;TraesCSU02G176200;TraesCS3D02G511100;novel.6146;TraesCS2B02G378700
Biological process	GO:0048449	floral organ formation	46/8360	121/68604	3.70584e-13	4.31211e-11	46	TraesCS7A02G383800;TraesCS7A02G122000;TraesCS6A02G259000;TraesCS7D02G380300;TraesCS2A02G506500;TraesCS7B02G286600;TraesCS6D02G240200;TraesCS4D02G243700;TraesCS2B02G534800;TraesCS3B02G440200;TraesCS3A02G406500;TraesCS3D02G401700;TraesCS4A02G058800;TraesCS4D02G245300;TraesCS6B02G286400;TraesCS4B02G245900;TraesCS4A02G058900;TraesCS7D02G120500;TraesCS1A02G264300;TraesCS4B02G245800;TraesCS3B02G157500;…	46	TraesCS7A02G383800;TraesCS7A02G122000;TraesCS6A02G259000;TraesCS7D02G380300;TraesCS2A02G506500;TraesCS7B02G286600;TraesCS6D02G240200;TraesCS4D02G243700;TraesCS2B02G534800;TraesCS3B02G440200;TraesCS3A02G406500;TraesCS3D02G401700;TraesCS4A02G058800;TraesCS4D02G245300;TraesCS6B02G286400;TraesCS4B02G245900;TraesCS4A02G058900;TraesCS7D02G120500;TraesCS1A02G264300;TraesCS4B02G245800;TraesCS3B02G157500;…	0	--
Biological process	GO:0010207	photosystem II assembly	28/8360	55/68604	3.2304e-12	3.55667e-10	28	TraesCS2A02G247300;TraesCS2B02G270300;TraesCS2D02G236100;TraesCS2D02G248400;TraesCS4A02G226900;TraesCS4B02G089500;TraesCS4D02G086400;TraesCS2A02G237200;TraesCS2B02G260200;TraesCS4D02G172800;TraesCS2D02G210000;TraesCS1B02G461600;TraesCS7D02G407700;TraesCS7B02G314500;TraesCS7A02G414600;TraesCS7D02G275900;TraesCS4A02G134100;TraesCS4B02G170800;TraesCS1A02G426700;TraesCS3D02G214600;TraesCS1D02G436500;…	0	--	28	TraesCS2A02G247300;TraesCS2B02G270300;TraesCS2D02G236100;TraesCS2D02G248400;TraesCS4A02G226900;TraesCS4B02G089500;TraesCS4D02G086400;TraesCS2A02G237200;TraesCS2B02G260200;TraesCS4D02G172800;TraesCS2D02G210000;TraesCS1B02G461600;TraesCS7D02G407700;TraesCS7B02G314500;TraesCS7A02G414600;TraesCS7D02G275900;TraesCS4A02G134100;TraesCS4B02G170800;TraesCS1A02G426700;TraesCS3D02G214600;TraesCS1D02G436500;…
Biological process	GO:0003333	amino acid transmembrane transport	78/8360	285/68604	3.30114e-12	3.55667e-10	78	TraesCS1A02G191800;TraesCS4D02G097400;TraesCS1D02G195400;TraesCS1B02G206800;TraesCS4A02G215300;TraesCS3B02G449100;TraesCS3A02G414300;TraesCS4B02G100800;TraesCS5B02G116100;TraesCS4B02G221100;TraesCS4D02G221500;TraesCS3D02G363200;TraesCS3D02G408800;TraesCS4A02G083100;TraesCS7D02G189000;TraesCS5D02G125700;TraesCS2B02G065200;TraesCS1B02G206900;TraesCS1D02G434300;TraesCS7D02G157000;TraesCS1D02G195500;…	48	TraesCS4D02G097400;TraesCS4A02G215300;TraesCS4B02G100800;TraesCS3D02G363200;TraesCS7D02G189000;TraesCS1B02G206900;TraesCS7D02G157000;TraesCS1D02G195500;TraesCS7B02G271151;TraesCS7A02G188200;TraesCS7B02G393200;TraesCS7A02G156600;TraesCS7A02G188100;TraesCS7D02G366000;TraesCS6A02G170700;TraesCS7B02G060400;TraesCS7B02G093200;TraesCS6A02G348400;TraesCS6A02G002400;TraesCS6B02G360800;TraesCS7D02G476400;…	30	TraesCS1A02G191800;TraesCS1D02G195400;TraesCS1B02G206800;TraesCS3B02G449100;TraesCS3A02G414300;TraesCS5B02G116100;TraesCS4B02G221100;TraesCS4D02G221500;TraesCS3D02G408800;TraesCS4A02G083100;TraesCS5D02G125700;TraesCS2B02G065200;TraesCS1D02G434300;TraesCS2A02G338600;TraesCS1B02G459800;TraesCS2D02G126700;TraesCSU02G023100;TraesCS3D02G402300;TraesCS2A02G338800;TraesCS6B02G381900;TraesCS2A02G052500;T…
Biological process	GO:0042545	cell wall modification	74/8360	271/68604	1.30967e-11	1.36066e-09	74	TraesCS1A02G272000;TraesCS2A02G344200;TraesCS2B02G341700;TraesCS4D02G143100;TraesCS2A02G521900;TraesCS7B02G061600;TraesCS2D02G091800;TraesCS2B02G107500;TraesCS5B02G507900;TraesCS7D02G157800;TraesCS2A02G092800;TraesCS2B02G551400;TraesCS4A02G172100;TraesCS5D02G323700;TraesCS3D02G404000;TraesCS5B02G048000;TraesCS5D02G099300;TraesCS2B02G152700;TraesCS5A02G216500;TraesCS2A02G461800;TraesCS3D02G534400;…	59	TraesCS2A02G344200;TraesCS2B02G341700;TraesCS4D02G143100;TraesCS2A02G521900;TraesCS2D02G091800;TraesCS2B02G107500;TraesCS5B02G507900;TraesCS2A02G092800;TraesCS2B02G551400;TraesCS4A02G172100;TraesCS5D02G323700;TraesCS3D02G404000;TraesCS5D02G099300;TraesCS5A02G216500;TraesCS3D02G534400;TraesCS2D02G523700;TraesCS2A02G173200;TraesCS6A02G351000;TraesCS2D02G322500;TraesCS5D02G224600;TraesCS5B02G215400;…	15	TraesCS1A02G272000;TraesCS7B02G061600;TraesCS7D02G157800;TraesCS5B02G048000;TraesCS2B02G152700;TraesCS2A02G461800;TraesCS3A02G225800;TraesCS1D02G272900;TraesCS7A02G157300;TraesCS2D02G132600;TraesCS2B02G483400;TraesCS2B02G521100;TraesCS7D02G475000;TraesCS2D02G462000;novel.9078
Biological process	GO:0006865	amino acid transport	89/8360	356/68604	2.33834e-11	2.34559e-09	89	TraesCS1A02G191800;TraesCS4D02G097400;TraesCS1D02G195400;TraesCS1B02G206800;TraesCS4A02G215300;TraesCS3B02G449100;TraesCS3A02G414300;TraesCS4B02G100800;TraesCS5B02G116100;TraesCS3A02G133100;TraesCS4B02G221100;TraesCS4D02G221500;TraesCS3D02G363200;TraesCS3D02G408800;TraesCS4A02G083100;TraesCS7D02G189000;TraesCS5D02G125700;TraesCS2B02G065200;TraesCS1B02G206900;TraesCS2A02G499800;TraesCS1D02G434300;…	58	TraesCS4D02G097400;TraesCS4A02G215300;TraesCS4B02G100800;TraesCS3D02G363200;TraesCS7D02G189000;TraesCS1B02G206900;TraesCS2A02G499800;TraesCS7D02G157000;TraesCS1D02G195500;TraesCS7B02G271151;TraesCS6A02G285300;TraesCS7A02G188200;TraesCS7B02G393200;TraesCS7A02G156600;TraesCS7A02G188100;TraesCS7D02G366000;TraesCS6A02G170700;TraesCS7B02G060400;TraesCS7B02G093200;TraesCS2D02G500000;TraesCS6A02G348400;…	31	TraesCS1A02G191800;TraesCS1D02G195400;TraesCS1B02G206800;TraesCS3B02G449100;TraesCS3A02G414300;TraesCS5B02G116100;TraesCS3A02G133100;TraesCS4B02G221100;TraesCS4D02G221500;TraesCS3D02G408800;TraesCS4A02G083100;TraesCS5D02G125700;TraesCS2B02G065200;TraesCS1D02G434300;TraesCS2A02G338600;TraesCS1B02G459800;TraesCS2D02G126700;TraesCSU02G023100;TraesCS3D02G402300;TraesCS2A02G338800;TraesCS6B02G381900;T…
Biological process	GO:0007076	mitotic chromosome condensation	16/8360	21/68604	2.58804e-11	2.50953e-09	16	TraesCS1D02G314600;TraesCS1A02G314100;TraesCS2A02G129900;TraesCS7D02G207100;TraesCS7B02G111000;TraesCS6A02G311200;TraesCS1B02G326400;TraesCS7A02G204000;TraesCS3D02G384700;TraesCS3A02G391800;TraesCS3B02G423800;TraesCS2D02G132100;TraesCS3B02G229800;TraesCS6B02G341400;TraesCS6D02G290500;TraesCS5B02G493100	16	TraesCS1D02G314600;TraesCS1A02G314100;TraesCS2A02G129900;TraesCS7D02G207100;TraesCS7B02G111000;TraesCS6A02G311200;TraesCS1B02G326400;TraesCS7A02G204000;TraesCS3D02G384700;TraesCS3A02G391800;TraesCS3B02G423800;TraesCS2D02G132100;TraesCS3B02G229800;TraesCS6B02G341400;TraesCS6D02G290500;TraesCS5B02G493100	0	--
Biological process	GO:1903825	organic acid transmembrane transport	84/8360	339/68604	1.34305e-10	1.22092e-08	84	TraesCS1A02G191800;TraesCS1A02G196500;TraesCS1D02G200000;TraesCS3A02G135800;TraesCS3B02G153900;TraesCS4D02G097400;TraesCS1B02G211100;TraesCS1D02G195400;TraesCS3D02G136800;TraesCS1B02G206800;TraesCS4A02G215300;TraesCS3B02G449100;TraesCS3A02G414300;TraesCS4B02G100800;TraesCS5B02G116100;TraesCS4B02G221100;TraesCS4D02G221500;TraesCS3D02G363200;TraesCS3D02G408800;TraesCS4A02G083100;TraesCS7D02G189000;…	48	TraesCS4D02G097400;TraesCS4A02G215300;TraesCS4B02G100800;TraesCS3D02G363200;TraesCS7D02G189000;TraesCS1B02G206900;TraesCS7D02G157000;TraesCS1D02G195500;TraesCS7B02G271151;TraesCS7A02G188200;TraesCS7B02G393200;TraesCS7A02G156600;TraesCS7A02G188100;TraesCS7D02G366000;TraesCS6A02G170700;TraesCS7B02G060400;TraesCS7B02G093200;TraesCS6A02G348400;TraesCS6A02G002400;TraesCS6B02G360800;TraesCS7D02G476400;…	36	TraesCS1A02G191800;TraesCS1A02G196500;TraesCS1D02G200000;TraesCS3A02G135800;TraesCS3B02G153900;TraesCS1B02G211100;TraesCS1D02G195400;TraesCS3D02G136800;TraesCS1B02G206800;TraesCS3B02G449100;TraesCS3A02G414300;TraesCS5B02G116100;TraesCS4B02G221100;TraesCS4D02G221500;TraesCS3D02G408800;TraesCS4A02G083100;TraesCS5D02G125700;TraesCS2B02G065200;TraesCS1D02G434300;TraesCS2A02G338600;TraesCS1B02G459800;…
Biological process	GO:1905039	carboxylic acid transmembrane transport	84/8360	339/68604	1.34305e-10	1.22092e-08	84	TraesCS1A02G191800;TraesCS1A02G196500;TraesCS1D02G200000;TraesCS3A02G135800;TraesCS3B02G153900;TraesCS4D02G097400;TraesCS1B02G211100;TraesCS1D02G195400;TraesCS3D02G136800;TraesCS1B02G206800;TraesCS4A02G215300;TraesCS3B02G449100;TraesCS3A02G414300;TraesCS4B02G100800;TraesCS5B02G116100;TraesCS4B02G221100;TraesCS4D02G221500;TraesCS3D02G363200;TraesCS3D02G408800;TraesCS4A02G083100;TraesCS7D02G189000;…	48	TraesCS4D02G097400;TraesCS4A02G215300;TraesCS4B02G100800;TraesCS3D02G363200;TraesCS7D02G189000;TraesCS1B02G206900;TraesCS7D02G157000;TraesCS1D02G195500;TraesCS7B02G271151;TraesCS7A02G188200;TraesCS7B02G393200;TraesCS7A02G156600;TraesCS7A02G188100;TraesCS7D02G366000;TraesCS6A02G170700;TraesCS7B02G060400;TraesCS7B02G093200;TraesCS6A02G348400;TraesCS6A02G002400;TraesCS6B02G360800;TraesCS7D02G476400;…	36	TraesCS1A02G191800;TraesCS1A02G196500;TraesCS1D02G200000;TraesCS3A02G135800;TraesCS3B02G153900;TraesCS1B02G211100;TraesCS1D02G195400;TraesCS3D02G136800;TraesCS1B02G206800;TraesCS3B02G449100;TraesCS3A02G414300;TraesCS5B02G116100;TraesCS4B02G221100;TraesCS4D02G221500;TraesCS3D02G408800;TraesCS4A02G083100;TraesCS5D02G125700;TraesCS2B02G065200;TraesCS1D02G434300;TraesCS2A02G338600;TraesCS1B02G459800;…
Biological process	GO:1905393	plant organ formation	105/8360	463/68604	2.02418e-10	1.78434e-08	105	TraesCS6A02G339100;TraesCS7A02G383800;TraesCS7A02G122000;TraesCS6A02G259000;TraesCS7D02G380300;TraesCS2A02G506500;TraesCS7B02G286600;TraesCS6D02G240200;TraesCS7D02G314600;TraesCSU02G097100;TraesCS7A02G317900;TraesCS4D02G243700;TraesCS2B02G534800;TraesCS3B02G440200;TraesCS3A02G406500;TraesCS3D02G401700;TraesCS4A02G058800;TraesCS4D02G245300;TraesCS5D02G322200;TraesCS6D02G319900;TraesCS6B02G286400;T…	79	TraesCS6A02G339100;TraesCS7A02G383800;TraesCS7A02G122000;TraesCS6A02G259000;TraesCS7D02G380300;TraesCS2A02G506500;TraesCS7B02G286600;TraesCS6D02G240200;TraesCS4D02G243700;TraesCS2B02G534800;TraesCS3B02G440200;TraesCS3A02G406500;TraesCS3D02G401700;TraesCS4A02G058800;TraesCS4D02G245300;TraesCS6D02G319900;TraesCS6B02G286400;TraesCS4B02G245900;TraesCS4A02G058900;TraesCS7D02G120500;TraesCS1A02G264300;…	26	TraesCS7D02G314600;TraesCSU02G097100;TraesCS7A02G317900;TraesCS5D02G322200;TraesCS1D02G265100;TraesCS5A02G013100;TraesCS4D02G262900;TraesCS5D02G018500;TraesCS5B02G011300;TraesCS4D02G061900;TraesCS1A02G264900;TraesCS2D02G302800;TraesCS7A02G430500;TraesCS2A02G304200;TraesCS2B02G320900;TraesCS4A02G042000;TraesCS4D02G236000;TraesCS7A02G418900;TraesCS1B02G092200;TraesCS4A02G103400;TraesCS7B02G319100;T…
Biological process	GO:0009853	photorespiration	53/8360	178/68604	3.32871e-10	2.84801e-08	53	TraesCS1A02G196500;TraesCS1D02G200000;TraesCS2A02G066700;TraesCS2A02G066800;TraesCS2A02G066900;TraesCS2A02G067000;TraesCS2A02G067100;TraesCS2A02G067200;TraesCS2A02G067300;TraesCS2A02G250800;TraesCS2B02G079200;TraesCS2B02G079300;TraesCS2B02G079400;TraesCS2B02G079500;TraesCS2B02G264100;TraesCS2B02G366900;TraesCS2D02G065100;TraesCS2D02G065200;TraesCS2D02G065300;TraesCS2D02G065600;TraesCS2D02G251800;…	8	TraesCS1B02G308900;TraesCS1D02G292100;TraesCS1A02G299100;TraesCS7A02G107200;TraesCS2B02G048000;TraesCS4B02G167100;TraesCS7A02G538500;TraesCS3A02G199800	45	TraesCS1A02G196500;TraesCS1D02G200000;TraesCS2A02G066700;TraesCS2A02G066800;TraesCS2A02G066900;TraesCS2A02G067000;TraesCS2A02G067100;TraesCS2A02G067200;TraesCS2A02G067300;TraesCS2A02G250800;TraesCS2B02G079200;TraesCS2B02G079300;TraesCS2B02G079400;TraesCS2B02G079500;TraesCS2B02G264100;TraesCS2B02G366900;TraesCS2D02G065100;TraesCS2D02G065200;TraesCS2D02G065300;TraesCS2D02G065600;TraesCS2D02G251800;…
Biological process	GO:0051017	actin filament bundle assembly	24/8360	50/68604	5.44085e-10	4.39651e-08	24	TraesCS4A02G156700;TraesCS4B02G152700;TraesCS4A02G071400;TraesCS6D02G219200;TraesCS6A02G236600;TraesCS4D02G163700;TraesCS6B02G265100;TraesCS4D02G228100;TraesCS1B02G190800;TraesCS6B02G226900;TraesCS2A02G370800;novel.4928;TraesCS2D02G367100;TraesCS2B02G388000;TraesCS1D02G165200;TraesCS6A02G200800;TraesCS1D02G101900;TraesCS6D02G186700;TraesCS6D02G189200;TraesCS6A02G200700;TraesCS1A02G173600;TraesCS7…	23	TraesCS4A02G156700;TraesCS4B02G152700;TraesCS4A02G071400;TraesCS6D02G219200;TraesCS6A02G236600;TraesCS4D02G163700;TraesCS6B02G265100;TraesCS4D02G228100;TraesCS1B02G190800;TraesCS6B02G226900;TraesCS2A02G370800;novel.4928;TraesCS2D02G367100;TraesCS2B02G388000;TraesCS1D02G165200;TraesCS6A02G200800;TraesCS6D02G186700;TraesCS6D02G189200;TraesCS6A02G200700;TraesCS1A02G173600;TraesCS7D02G226100;TraesCS6…	1	TraesCS1D02G101900
Biological process	GO:0061572	actin filament bundle organization	24/8360	50/68604	5.44085e-10	4.39651e-08	24	TraesCS4A02G156700;TraesCS4B02G152700;TraesCS4A02G071400;TraesCS6D02G219200;TraesCS6A02G236600;TraesCS4D02G163700;TraesCS6B02G265100;TraesCS4D02G228100;TraesCS1B02G190800;TraesCS6B02G226900;TraesCS2A02G370800;novel.4928;TraesCS2D02G367100;TraesCS2B02G388000;TraesCS1D02G165200;TraesCS6A02G200800;TraesCS1D02G101900;TraesCS6D02G186700;TraesCS6D02G189200;TraesCS6A02G200700;TraesCS1A02G173600;TraesCS7…	23	TraesCS4A02G156700;TraesCS4B02G152700;TraesCS4A02G071400;TraesCS6D02G219200;TraesCS6A02G236600;TraesCS4D02G163700;TraesCS6B02G265100;TraesCS4D02G228100;TraesCS1B02G190800;TraesCS6B02G226900;TraesCS2A02G370800;novel.4928;TraesCS2D02G367100;TraesCS2B02G388000;TraesCS1D02G165200;TraesCS6A02G200800;TraesCS6D02G186700;TraesCS6D02G189200;TraesCS6A02G200700;TraesCS1A02G173600;TraesCS7D02G226100;TraesCS6…	1	TraesCS1D02G101900
Biological process	GO:0030029	actin filament-based process	80/8360	328/68604	8.0659e-10	6.34154e-08	80	TraesCS5B02G357200;TraesCS5D02G362300;TraesCS4A02G156700;TraesCS4B02G152700;TraesCS5A02G355000;TraesCS4B02G261900;TraesCS6D02G068500;TraesCS4A02G041000;TraesCS6B02G094700;TraesCS4D02G038800;TraesCS4D02G261900;TraesCS6B02G277600;TraesCS4A02G071400;TraesCS6D02G219200;TraesCS2A02G410700;TraesCS2B02G429500;TraesCS6A02G236600;TraesCS4D02G163700;TraesCS6B02G265100;TraesCS6A02G247000;TraesCS4D02G228100;…	70	TraesCS4A02G156700;TraesCS4B02G152700;TraesCS6D02G068500;TraesCS6B02G094700;TraesCS6B02G277600;TraesCS4A02G071400;TraesCS6D02G219200;TraesCS2A02G410700;TraesCS2B02G429500;TraesCS6A02G236600;TraesCS4D02G163700;TraesCS6B02G265100;TraesCS6A02G247000;TraesCS4D02G228100;TraesCS1B02G190800;novel.9276;TraesCS2D02G408100;TraesCS6B02G226900;TraesCS3B02G429900;TraesCS2A02G370800;TraesCS6D02G229200;novel.49…	10	TraesCS5B02G357200;TraesCS5D02G362300;TraesCS5A02G355000;TraesCS4B02G261900;TraesCS4A02G041000;TraesCS4D02G038800;TraesCS4D02G261900;TraesCS1A02G201400;TraesCS4B02G041500;TraesCS1D02G101900
Biological process	GO:0044347	cell wall polysaccharide catabolic process	42/8360	132/68604	2.41473e-09	1.80114e-07	42	TraesCS6B02G331300;TraesCS6D02G281600;TraesCS2D02G562400;TraesCS2A02G061600;TraesCS2D02G060800;TraesCS4A02G186500;TraesCS2B02G591900;TraesCS5D02G194800;TraesCS2A02G591900;TraesCS5B02G138700;TraesCS4D02G127100;TraesCS5A02G389100;TraesCS3B02G045700;TraesCSU02G021800;TraesCS3D02G041600;TraesCS5B02G394000;TraesCS3A02G038000;TraesCS4D02G227700;TraesCS5D02G398300;TraesCS4B02G021800;TraesCS4A02G292300;T…	30	TraesCS6B02G331300;TraesCS6D02G281600;TraesCS2D02G562400;TraesCS4A02G186500;TraesCS2B02G591900;TraesCS5D02G194800;TraesCS2A02G591900;TraesCS4D02G127100;TraesCS5A02G389100;TraesCS3B02G045700;TraesCSU02G021800;TraesCS3D02G041600;TraesCS5B02G394000;TraesCS3A02G038000;TraesCS5D02G398300;TraesCS4B02G143900;TraesCS4D02G143900;novel.3290;TraesCS2A02G584800;TraesCS2D02G510500;TraesCS3D02G479300;TraesCS5A…	12	TraesCS2A02G061600;TraesCS2D02G060800;TraesCS5B02G138700;TraesCS4D02G227700;TraesCS4B02G021800;TraesCS4A02G292300;TraesCS6B02G280400;TraesCS6A02G243900;TraesCS2B02G075000;TraesCS4D02G019500;TraesCS5B02G394300;TraesCS2A02G478500
Biological process	GO:0045493	xylan catabolic process	42/8360	132/68604	2.41473e-09	1.80114e-07	42	TraesCS6B02G331300;TraesCS6D02G281600;TraesCS2D02G562400;TraesCS2A02G061600;TraesCS2D02G060800;TraesCS4A02G186500;TraesCS2B02G591900;TraesCS5D02G194800;TraesCS2A02G591900;TraesCS5B02G138700;TraesCS4D02G127100;TraesCS5A02G389100;TraesCS3B02G045700;TraesCSU02G021800;TraesCS3D02G041600;TraesCS5B02G394000;TraesCS3A02G038000;TraesCS4D02G227700;TraesCS5D02G398300;TraesCS4B02G021800;TraesCS4A02G292300;T…	30	TraesCS6B02G331300;TraesCS6D02G281600;TraesCS2D02G562400;TraesCS4A02G186500;TraesCS2B02G591900;TraesCS5D02G194800;TraesCS2A02G591900;TraesCS4D02G127100;TraesCS5A02G389100;TraesCS3B02G045700;TraesCSU02G021800;TraesCS3D02G041600;TraesCS5B02G394000;TraesCS3A02G038000;TraesCS5D02G398300;TraesCS4B02G143900;TraesCS4D02G143900;novel.3290;TraesCS2A02G584800;TraesCS2D02G510500;TraesCS3D02G479300;TraesCS5A…	12	TraesCS2A02G061600;TraesCS2D02G060800;TraesCS5B02G138700;TraesCS4D02G227700;TraesCS4B02G021800;TraesCS4A02G292300;TraesCS6B02G280400;TraesCS6A02G243900;TraesCS2B02G075000;TraesCS4D02G019500;TraesCS5B02G394300;TraesCS2A02G478500
Biological process	GO:0022604	regulation of cell morphogenesis	67/8360	266/68604	4.56066e-09	3.31674e-07	67	TraesCS7A02G555700;TraesCS7B02G480300;TraesCS6D02G068500;TraesCS6B02G094700;TraesCS7A02G146200;TraesCS7D02G446700;TraesCS7D02G554900;TraesCS7B02G357900;TraesCS3B02G142300;TraesCS7A02G458700;TraesCS4A02G441600;TraesCS7A02G455400;TraesCS7D02G050100;TraesCS4A02G131100;TraesCS7D02G147700;TraesCS3D02G124800;TraesCS6D02G126900;TraesCS3A02G305500;TraesCS7A02G055000;TraesCS6A02G070700;TraesCS4B02G173500;…	62	TraesCS7A02G555700;TraesCS7B02G480300;TraesCS6D02G068500;TraesCS6B02G094700;TraesCS7A02G146200;TraesCS7D02G446700;TraesCS7D02G554900;TraesCS7B02G357900;TraesCS3B02G142300;TraesCS7A02G458700;TraesCS4A02G441600;TraesCS7A02G455400;TraesCS7D02G050100;TraesCS4A02G131100;TraesCS7D02G147700;TraesCS3D02G124800;TraesCS6D02G126900;TraesCS3A02G305500;TraesCS7A02G055000;TraesCS6A02G070700;TraesCS4B02G173500;…	5	TraesCS2D02G358300;TraesCS2A02G359400;TraesCS2B02G521100;TraesCSU02G176200;TraesCS2B02G378700
Biological process	GO:0030036	actin cytoskeleton organization	76/8360	318/68604	5.46088e-09	3.87456e-07	76	TraesCS4A02G156700;TraesCS4B02G152700;TraesCS4B02G261900;TraesCS6D02G068500;TraesCS4A02G041000;TraesCS6B02G094700;TraesCS4D02G038800;TraesCS4D02G261900;TraesCS6B02G277600;TraesCS4A02G071400;TraesCS6D02G219200;TraesCS2A02G410700;TraesCS2B02G429500;TraesCS6A02G236600;TraesCS4D02G163700;TraesCS6B02G265100;TraesCS6A02G247000;TraesCS4D02G228100;TraesCS1B02G190800;novel.9276;TraesCS2D02G408100;TraesCS6…	70	TraesCS4A02G156700;TraesCS4B02G152700;TraesCS6D02G068500;TraesCS6B02G094700;TraesCS6B02G277600;TraesCS4A02G071400;TraesCS6D02G219200;TraesCS2A02G410700;TraesCS2B02G429500;TraesCS6A02G236600;TraesCS4D02G163700;TraesCS6B02G265100;TraesCS6A02G247000;TraesCS4D02G228100;TraesCS1B02G190800;novel.9276;TraesCS2D02G408100;TraesCS6B02G226900;TraesCS3B02G429900;TraesCS2A02G370800;TraesCS6D02G229200;novel.49…	6	TraesCS4B02G261900;TraesCS4A02G041000;TraesCS4D02G038800;TraesCS4D02G261900;TraesCS4B02G041500;TraesCS1D02G101900
Biological process	GO:0007015	actin filament organization	69/8360	283/68604	1.13589e-08	7.86742e-07	69	TraesCS4A02G156700;TraesCS4B02G152700;TraesCS4B02G261900;TraesCS6D02G068500;TraesCS4A02G041000;TraesCS6B02G094700;TraesCS4D02G038800;TraesCS4D02G261900;TraesCS6B02G277600;TraesCS4A02G071400;TraesCS6D02G219200;TraesCS2A02G410700;TraesCS2B02G429500;TraesCS6A02G236600;TraesCS4D02G163700;TraesCS6B02G265100;TraesCS6A02G247000;TraesCS4D02G228100;TraesCS1B02G190800;novel.9276;TraesCS2D02G408100;TraesCS6…	63	TraesCS4A02G156700;TraesCS4B02G152700;TraesCS6D02G068500;TraesCS6B02G094700;TraesCS6B02G277600;TraesCS4A02G071400;TraesCS6D02G219200;TraesCS2A02G410700;TraesCS2B02G429500;TraesCS6A02G236600;TraesCS4D02G163700;TraesCS6B02G265100;TraesCS6A02G247000;TraesCS4D02G228100;TraesCS1B02G190800;novel.9276;TraesCS2D02G408100;TraesCS6B02G226900;TraesCS3B02G429900;TraesCS2A02G370800;TraesCS6D02G229200;novel.49…	6	TraesCS4B02G261900;TraesCS4A02G041000;TraesCS4D02G038800;TraesCS4D02G261900;TraesCS4B02G041500;TraesCS1D02G101900
Biological process	GO:0006813	potassium ion transport	67/8360	272/68604	1.18961e-08	8.04784e-07	67	TraesCS2A02G256100;TraesCS5B02G029000;TraesCS3A02G458000;TraesCS3D02G450800;TraesCS4D02G078600;TraesCS1A02G037400;TraesCS3B02G481800;TraesCS4A02G235300;TraesCS1D02G039000;TraesCS3B02G498200;TraesCS2D02G287400;TraesCS4A02G235500;TraesCS7A02G246800;TraesCS4A02G298900;TraesCS2B02G306000;TraesCS3A02G446600;TraesCS2A02G251800;TraesCS1B02G314100;TraesCS1A02G303800;TraesCS5D02G155600;TraesCS1B02G047900;…	56	TraesCS3A02G458000;TraesCS3D02G450800;TraesCS3B02G481800;TraesCS3B02G498200;TraesCS2D02G287400;TraesCS7A02G246800;TraesCS2B02G306000;TraesCS3A02G446600;TraesCS2A02G251800;TraesCS1B02G314100;TraesCS1A02G303800;TraesCS5D02G155600;TraesCS3A02G340500;TraesCS6B02G340700;TraesCS5D02G268200;TraesCS4B02G290900;TraesCS5D02G030700;TraesCS2B02G551300;TraesCS1D02G303200;TraesCS7D02G066200;TraesCS5D02G002400;…	11	TraesCS2A02G256100;TraesCS5B02G029000;TraesCS4D02G078600;TraesCS1A02G037400;TraesCS4A02G235300;TraesCS1D02G039000;TraesCS4A02G235500;TraesCS4A02G298900;TraesCS1B02G047900;TraesCS7B02G371100;TraesCS7D02G411300
Biological process	GO:0000910	cytokinesis	73/8360	307/68604	1.35116e-08	8.8621e-07	73	TraesCS2D02G301000;TraesCS2D02G216800;TraesCS2A02G302300;TraesCS2B02G236200;TraesCS2D02G217200;TraesCS2B02G236600;TraesCS5B02G530800;TraesCS7A02G223100;TraesCS7A02G245400;TraesCS7D02G244000;TraesCS3B02G423500;TraesCS2A02G210700;TraesCS3D02G384300;TraesCS3A02G391300;TraesCS7B02G146100;TraesCS2A02G210000;TraesCS5A02G091200;TraesCS6A02G282800;TraesCS2B02G144900;TraesCS2D02G217100;TraesCS5A02G090500;…	57	TraesCS7A02G223100;TraesCS7A02G245400;TraesCS7D02G244000;TraesCS3B02G423500;TraesCS3D02G384300;TraesCS3A02G391300;TraesCS7B02G146100;TraesCS5A02G091200;TraesCS6A02G282800;TraesCS2B02G144900;TraesCS5A02G090500;TraesCS3A02G273500;TraesCS6B02G311200;TraesCS1B02G267200;TraesCS6D02G263300;TraesCS1D02G386100;TraesCS1D02G013300;TraesCS5A02G200800;TraesCS1D02G093800;TraesCS1A02G102200;TraesCS1A02G240300;…	16	TraesCS2D02G301000;TraesCS2D02G216800;TraesCS2A02G302300;TraesCS2B02G236200;TraesCS2D02G217200;TraesCS2B02G236600;TraesCS5B02G530800;TraesCS2A02G210700;TraesCS2A02G210000;TraesCS2D02G217100;TraesCS4B02G122700;TraesCS4A02G192600;TraesCS4D02G120700;TraesCS2D02G216900;TraesCS2B02G236300;TraesCS3B02G034600
Biological process	GO:0120029	proton export across plasma membrane	17/8360	31/68604	1.3709e-08	8.8621e-07	17	TraesCSU02G073200;TraesCS5D02G013100;TraesCS6D02G344000;TraesCS7D02G146700;TraesCS6A02G360500;TraesCS7B02G047600;TraesCS7A02G145400;TraesCS4A02G283100;TraesCS1D02G257600;TraesCS1B02G268800;TraesCS6B02G393400;TraesCS1A02G258300;TraesCS7D02G500200;TraesCS5A02G004200;TraesCS7A02G510800;TraesCS7B02G421700;TraesCS4D02G027900	14	TraesCSU02G073200;TraesCS5D02G013100;TraesCS6D02G344000;TraesCS7D02G146700;TraesCS6A02G360500;TraesCS7B02G047600;TraesCS7A02G145400;TraesCS4A02G283100;TraesCS6B02G393400;TraesCS7D02G500200;TraesCS5A02G004200;TraesCS7A02G510800;TraesCS7B02G421700;TraesCS4D02G027900	3	TraesCS1D02G257600;TraesCS1B02G268800;TraesCS1A02G258300
Biological process	GO:0048455	stamen formation	19/8360	38/68604	1.4521e-08	9.18293e-07	19	TraesCS7A02G383800;TraesCS6A02G259000;TraesCS7D02G380300;TraesCS7B02G286600;TraesCS6D02G240200;TraesCS3B02G440200;TraesCS3A02G406500;TraesCS3D02G401700;TraesCS6B02G286400;TraesCS1A02G264300;TraesCS3B02G157500;TraesCS3A02G314300;TraesCS3D02G140200;TraesCS6B02G095700;TraesCS6D02G069400;TraesCS6D02G069300;TraesCS6A02G071200;TraesCS6B02G095600;TraesCS6A02G071300	19	TraesCS7A02G383800;TraesCS6A02G259000;TraesCS7D02G380300;TraesCS7B02G286600;TraesCS6D02G240200;TraesCS3B02G440200;TraesCS3A02G406500;TraesCS3D02G401700;TraesCS6B02G286400;TraesCS1A02G264300;TraesCS3B02G157500;TraesCS3A02G314300;TraesCS3D02G140200;TraesCS6B02G095700;TraesCS6D02G069400;TraesCS6D02G069300;TraesCS6A02G071200;TraesCS6B02G095600;TraesCS6A02G071300	0	--
Biological process	GO:0098813	nuclear chromosome segregation	88/8360	396/68604	1.5397e-08	9.52974e-07	88	TraesCS6A02G268600;TraesCS6D02G246300;TraesCS6B02G295700;TraesCS5A02G286500;TraesCS1A02G054400;TraesCS1A02G260500;TraesCS1B02G271100;TraesCS1D02G055200;TraesCS3A02G097200;TraesCS3D02G097700;TraesCS3B02G112900;novel.7565;TraesCS1D02G314600;TraesCSU02G112500;TraesCS1A02G314100;TraesCS5B02G156500;TraesCS2D02G213200;TraesCS5A02G157200;TraesCS2A02G129900;TraesCS1B02G071500;TraesCS5D02G162500;TraesCS2D…	88	TraesCS6A02G268600;TraesCS6D02G246300;TraesCS6B02G295700;TraesCS5A02G286500;TraesCS1A02G054400;TraesCS1A02G260500;TraesCS1B02G271100;TraesCS1D02G055200;TraesCS3A02G097200;TraesCS3D02G097700;TraesCS3B02G112900;novel.7565;TraesCS1D02G314600;TraesCSU02G112500;TraesCS1A02G314100;TraesCS5B02G156500;TraesCS2D02G213200;TraesCS5A02G157200;TraesCS2A02G129900;TraesCS1B02G071500;TraesCS5D02G162500;TraesCS2D…	0	--
Biological process	GO:0016998	cell wall macromolecule catabolic process	58/8360	224/68604	1.64902e-08	9.99372e-07	58	TraesCS6B02G331300;TraesCS6D02G281600;TraesCS1D02G207100;TraesCS2D02G562400;TraesCS2A02G061600;TraesCS7A02G363000;TraesCS1A02G203700;TraesCS2D02G060800;TraesCS4A02G186500;TraesCS2B02G591900;TraesCS5D02G194800;TraesCS2A02G591900;TraesCS5B02G138700;TraesCS4D02G127100;TraesCS5A02G389100;TraesCS3D02G260500;TraesCS3B02G045700;TraesCSU02G021800;TraesCS3D02G041600;TraesCS5B02G394000;TraesCS4B02G383000;T…	37	TraesCS6B02G331300;TraesCS6D02G281600;TraesCS1D02G207100;TraesCS2D02G562400;TraesCS1A02G203700;TraesCS4A02G186500;TraesCS2B02G591900;TraesCS5D02G194800;TraesCS2A02G591900;TraesCS4D02G127100;TraesCS5A02G389100;TraesCS3D02G260500;TraesCS3B02G045700;TraesCSU02G021800;TraesCS3D02G041600;TraesCS5B02G394000;TraesCS4B02G383000;TraesCS3A02G038000;TraesCS5A02G500200;TraesCS5D02G398300;TraesCS3A02G260200;T…	21	TraesCS2A02G061600;TraesCS7A02G363000;TraesCS2D02G060800;TraesCS5B02G138700;TraesCS1D02G207000;TraesCS4D02G227700;TraesCS7D02G360100;TraesCS7B02G493700;TraesCS4B02G021800;TraesCS4A02G292300;TraesCS2A02G350800;TraesCS2A02G350900;TraesCS6B02G280400;TraesCS7B02G265000;TraesCS6A02G243900;TraesCS2B02G075000;TraesCS4D02G019500;novel.848;TraesCSU02G169600;TraesCS5B02G394300;TraesCS2A02G478500
Biological process	GO:0051231	spindle elongation	13/8360	20/68604	4.3473e-08	2.54042e-06	13	TraesCS1A02G054400;TraesCS1D02G055200;TraesCS5B02G156500;TraesCS2D02G213200;TraesCS5A02G157200;TraesCS1B02G071500;TraesCS5D02G162500;TraesCS2A02G202400;TraesCS2B02G229500;TraesCS7A02G279000;TraesCS7B02G181200;TraesCS7D02G278800;TraesCS4A02G101200	13	TraesCS1A02G054400;TraesCS1D02G055200;TraesCS5B02G156500;TraesCS2D02G213200;TraesCS5A02G157200;TraesCS1B02G071500;TraesCS5D02G162500;TraesCS2A02G202400;TraesCS2B02G229500;TraesCS7A02G279000;TraesCS7B02G181200;TraesCS7D02G278800;TraesCS4A02G101200	0	--
Biological process	GO:0071484	cellular response to light intensity	14/8360	23/68604	4.36649e-08	2.54042e-06	14	TraesCS7B02G179200;TraesCS7D02G280600;TraesCS4D02G172800;TraesCS3B02G470200;TraesCS7A02G282100;TraesCS4A02G134100;TraesCS4B02G170800;TraesCS3D02G428100;novel.10670;TraesCS7B02G306800;TraesCS7A02G406800;TraesCS2B02G273100;TraesCS2D02G254000;TraesCS2A02G253500	3	TraesCS2B02G273100;TraesCS2D02G254000;TraesCS2A02G253500	11	TraesCS7B02G179200;TraesCS7D02G280600;TraesCS4D02G172800;TraesCS3B02G470200;TraesCS7A02G282100;TraesCS4A02G134100;TraesCS4B02G170800;TraesCS3D02G428100;novel.10670;TraesCS7B02G306800;TraesCS7A02G406800
Biological process	GO:1901568	fatty acid derivative metabolic process	57/8360	226/68604	5.85603e-08	3.34023e-06	57	TraesCS1A02G150900;TraesCS1B02G093600;TraesCS1D02G077600;TraesCS1D02G147900;TraesCS5B02G010500;TraesCS5D02G372300;TraesCS1A02G075000;TraesCS3D02G505600;TraesCS1B02G147700;TraesCS5A02G076500;TraesCS1D02G147800;TraesCS7D02G278300;TraesCS6D02G139700;TraesCS4B02G010100;TraesCS7B02G176400;TraesCS5A02G363200;TraesCS1A02G439000;TraesCS1B02G402600;TraesCS4D02G356300;TraesCS2A02G507700;TraesCS7D02G385300;…	38	TraesCS1A02G150900;TraesCS1B02G093600;TraesCS1D02G077600;TraesCS1D02G147900;TraesCS1A02G075000;TraesCS1D02G147800;TraesCS7D02G278300;TraesCS6D02G139700;TraesCS7B02G176400;TraesCS1A02G439000;TraesCS1B02G402600;TraesCS7D02G385300;novel.5354;TraesCS7B02G291100;TraesCS1D02G042300;TraesCS1D02G439900;TraesCS4B02G274700;TraesCS7A02G376300;TraesCS3A02G014800;TraesCS7D02G102000;TraesCS7D02G372700;TraesCS1…	19	TraesCS5B02G010500;TraesCS5D02G372300;TraesCS3D02G505600;TraesCS1B02G147700;TraesCS5A02G076500;TraesCS4B02G010100;TraesCS5A02G363200;TraesCS4D02G356300;TraesCS2A02G507700;TraesCS5D02G017000;TraesCS5D02G154300;TraesCS4B02G010000;TraesCS6B02G036000;TraesCS2D02G508200;TraesCS3A02G013800;TraesCS7D02G208800;TraesCS4A02G008800;TraesCS4D02G282000;TraesCS6A02G025200
Biological process	GO:0030388	fructose 1,6-bisphosphate metabolic process	16/8360	30/68604	6.22106e-08	3.48021e-06	16	TraesCS3A02G367000;TraesCS3B02G398300;TraesCS3D02G359900;TraesCS4A02G093100;TraesCS4A02G206400;TraesCS4B02G109900;TraesCS4B02G211400;TraesCS4D02G107400;TraesCS4D02G212000;TraesCS5A02G108000;TraesCS5B02G115300;TraesCS7A02G381100;TraesCS7B02G283000;TraesCS7D02G377400;TraesCS3D02G383700;TraesCS5D02G122700	1	TraesCS3D02G383700	15	TraesCS3A02G367000;TraesCS3B02G398300;TraesCS3D02G359900;TraesCS4A02G093100;TraesCS4A02G206400;TraesCS4B02G109900;TraesCS4B02G211400;TraesCS4D02G107400;TraesCS4D02G212000;TraesCS5A02G108000;TraesCS5B02G115300;TraesCS7A02G381100;TraesCS7B02G283000;TraesCS7D02G377400;TraesCS5D02G122700
Biological process	GO:0034309	primary alcohol biosynthetic process	17/8360	34/68604	8.38625e-08	4.60294e-06	17	TraesCS2D02G423500;TraesCS6D02G358400;TraesCS6D02G082200;TraesCS6B02G411800;TraesCS6B02G128300;TraesCS2D02G423400;TraesCS7A02G082200;TraesCS1D02G147000;TraesCS6A02G100300;TraesCS2A02G425600;TraesCS6B02G128200;TraesCS7D02G076700;TraesCS5D02G299300;TraesCS5B02G291100;TraesCS5A02G291900;TraesCS6D02G082300;TraesCS2B02G445900	10	TraesCS6D02G358400;TraesCS6B02G411800;TraesCS2D02G423400;TraesCS7A02G082200;TraesCS6B02G128200;TraesCS7D02G076700;TraesCS5D02G299300;TraesCS5B02G291100;TraesCS5A02G291900;TraesCS6D02G082300	7	TraesCS2D02G423500;TraesCS6D02G082200;TraesCS6B02G128300;TraesCS1D02G147000;TraesCS6A02G100300;TraesCS2A02G425600;TraesCS2B02G445900
Biological process	GO:0015994	chlorophyll metabolic process	60/8360	246/68604	9.67181e-08	5.21024e-06	60	TraesCS1A02G057200;TraesCS1B02G075200;TraesCS1D02G058300;TraesCS2A02G134000;TraesCS2A02G590600;TraesCS2B02G157600;TraesCS2B02G593000;TraesCS2D02G136200;TraesCS3A02G191700;TraesCS3A02G506200;TraesCS3B02G219700;TraesCS3D02G194300;TraesCS3D02G514100;TraesCS5A02G355700;TraesCS6A02G307700;TraesCS6B02G336300;TraesCS6D02G135300;TraesCS1B02G266500;TraesCS2D02G563600;TraesCS1D02G165600;TraesCS1B02G191200;…	8	TraesCS7B02G003000;TraesCS5B02G568700;TraesCS5D02G560900;TraesCS3B02G030300;TraesCS2D02G176200;TraesCS4A02G132000;TraesCS4D02G174600;TraesCS5D02G199400	52	TraesCS1A02G057200;TraesCS1B02G075200;TraesCS1D02G058300;TraesCS2A02G134000;TraesCS2A02G590600;TraesCS2B02G157600;TraesCS2B02G593000;TraesCS2D02G136200;TraesCS3A02G191700;TraesCS3A02G506200;TraesCS3B02G219700;TraesCS3D02G194300;TraesCS3D02G514100;TraesCS5A02G355700;TraesCS6A02G307700;TraesCS6B02G336300;TraesCS6D02G135300;TraesCS1B02G266500;TraesCS2D02G563600;TraesCS1D02G165600;TraesCS1B02G191200;…
Biological process	GO:0006270	DNA replication initiation	25/8360	67/68604	1.25848e-07	6.65621e-06	25	TraesCS1B02G274600;TraesCS3B02G224600;TraesCS1A02G129400;TraesCS3A02G200400;TraesCS1A02G264000;TraesCS1B02G309300;TraesCS1A02G299500;TraesCS3D02G203400;TraesCS1D02G125300;TraesCS1D02G298400;TraesCS5B02G094600;TraesCS1D02G264100;TraesCS1B02G146200;TraesCS5A02G088400;TraesCS6A02G360600;TraesCS5D02G100800;TraesCS6D02G344100;TraesCS6B02G393500;TraesCS3D02G373300;TraesCS7A02G213600;TraesCS2A02G283300;…	25	TraesCS1B02G274600;TraesCS3B02G224600;TraesCS1A02G129400;TraesCS3A02G200400;TraesCS1A02G264000;TraesCS1B02G309300;TraesCS1A02G299500;TraesCS3D02G203400;TraesCS1D02G125300;TraesCS1D02G298400;TraesCS5B02G094600;TraesCS1D02G264100;TraesCS1B02G146200;TraesCS5A02G088400;TraesCS6A02G360600;TraesCS5D02G100800;TraesCS6D02G344100;TraesCS6B02G393500;TraesCS3D02G373300;TraesCS7A02G213600;TraesCS2A02G283300;…	0	--
Biological process	GO:0090307	mitotic spindle assembly	18/8360	39/68604	1.6645e-07	8.64646e-06	18	TraesCS1A02G054400;TraesCS1D02G055200;TraesCS5B02G156500;TraesCS5A02G157200;TraesCS1B02G071500;TraesCS5D02G162500;TraesCS5A02G390000;TraesCS7A02G279000;TraesCS7B02G181200;TraesCS7D02G278800;TraesCS5B02G395000;TraesCS2D02G232300;TraesCS5D02G399800;TraesCS2A02G233300;TraesCS2B02G250000;novel.66;TraesCS4A02G101200;TraesCS4A02G056100	18	TraesCS1A02G054400;TraesCS1D02G055200;TraesCS5B02G156500;TraesCS5A02G157200;TraesCS1B02G071500;TraesCS5D02G162500;TraesCS5A02G390000;TraesCS7A02G279000;TraesCS7B02G181200;TraesCS7D02G278800;TraesCS5B02G395000;TraesCS2D02G232300;TraesCS5D02G399800;TraesCS2A02G233300;TraesCS2B02G250000;novel.66;TraesCS4A02G101200;TraesCS4A02G056100	0	--
Biological process	GO:0019432	triglyceride biosynthetic process	36/8360	120/68604	1.70828e-07	8.71823e-06	36	TraesCS3B02G339300;TraesCS5A02G321800;TraesCS1B02G402900;TraesCS6D02G358400;TraesCS3D02G304900;TraesCS2B02G007200;TraesCS5D02G329000;TraesCS6D02G082200;TraesCS6B02G411800;TraesCS3A02G297400;TraesCS6B02G128300;TraesCS7A02G082200;novel.11210;TraesCS1D02G147000;TraesCS6A02G100300;TraesCS5D02G328700;TraesCS5B02G322300;TraesCSU02G179300;TraesCS3B02G029900;TraesCS1B02G144000;TraesCS3A02G017400;TraesCS4…	15	TraesCS1B02G402900;TraesCS6D02G358400;TraesCS6B02G411800;TraesCS7A02G082200;TraesCS4A02G456400;TraesCS6B02G128200;TraesCS7D02G076700;TraesCS5D02G299300;TraesCS5B02G291100;TraesCS5D02G328600;TraesCS5A02G291900;TraesCS5A02G322100;TraesCS6D02G082300;TraesCS3B02G368400;TraesCS7D02G029600	21	TraesCS3B02G339300;TraesCS5A02G321800;TraesCS3D02G304900;TraesCS2B02G007200;TraesCS5D02G329000;TraesCS6D02G082200;TraesCS3A02G297400;TraesCS6B02G128300;novel.11210;TraesCS1D02G147000;TraesCS6A02G100300;TraesCS5D02G328700;TraesCS5B02G322300;TraesCSU02G179300;TraesCS3B02G029900;TraesCS1B02G144000;TraesCS3A02G017400;TraesCS5B02G322500;TraesCS3B02G016400;TraesCS3A02G013700;TraesCS5D02G328800
Biological process	GO:0000819	sister chromatid segregation	64/8360	277/68604	3.05938e-07	1.53444e-05	64	TraesCS6A02G268600;TraesCS6D02G246300;TraesCS6B02G295700;TraesCS1A02G054400;TraesCS1A02G260500;TraesCS1B02G271100;TraesCS1D02G055200;TraesCS3A02G097200;TraesCS3D02G097700;TraesCS3B02G112900;TraesCS1D02G314600;TraesCSU02G112500;TraesCS1A02G314100;TraesCS5B02G156500;TraesCS5A02G157200;TraesCS2A02G129900;TraesCS1B02G071500;TraesCS5D02G162500;TraesCS7D02G207100;TraesCS5A02G336800;TraesCS7B02G111000;T…	64	TraesCS6A02G268600;TraesCS6D02G246300;TraesCS6B02G295700;TraesCS1A02G054400;TraesCS1A02G260500;TraesCS1B02G271100;TraesCS1D02G055200;TraesCS3A02G097200;TraesCS3D02G097700;TraesCS3B02G112900;TraesCS1D02G314600;TraesCSU02G112500;TraesCS1A02G314100;TraesCS5B02G156500;TraesCS5A02G157200;TraesCS2A02G129900;TraesCS1B02G071500;TraesCS5D02G162500;TraesCS7D02G207100;TraesCS5A02G336800;TraesCS7B02G111000;T…	0	--
Biological process	GO:0042126	nitrate metabolic process	45/8360	170/68604	3.17191e-07	1.53785e-05	45	TraesCS5B02G414000;TraesCS5D02G419200;TraesCS6B02G024900;TraesCS6D02G020700;TraesCS6D02G313100;TraesCS1D02G032700;TraesCS1B02G225000;TraesCS6A02G017500;TraesCS3B02G454100;TraesCS6B02G364600;TraesCS3D02G414400;TraesCS1A02G031300;TraesCS7D02G420900;TraesCS3A02G418800;TraesCS1D02G256700;TraesCS6A02G333900;TraesCS7A02G428500;TraesCS1A02G257400;TraesCS3A02G429700;TraesCS1A02G257900;TraesCS1D02G257200;…	23	TraesCS3B02G454100;TraesCS3D02G414400;TraesCS3A02G418800;TraesCS1D02G256700;TraesCS1A02G257400;TraesCS3A02G429700;TraesCS3B02G467600;TraesCS2B02G346100;TraesCS6B02G290500;TraesCS7A02G121700;TraesCS4D02G361500;TraesCS5B02G393100;TraesCS3D02G425000;TraesCS2A02G098000;TraesCS7D02G049400;TraesCS4B02G375800;TraesCS2D02G327000;TraesCS2A02G335800;TraesCS7A02G054100;TraesCS1B02G267900;TraesCS5D02G158500;…	22	TraesCS5B02G414000;TraesCS5D02G419200;TraesCS6B02G024900;TraesCS6D02G020700;TraesCS6D02G313100;TraesCS1D02G032700;TraesCS1B02G225000;TraesCS6A02G017500;TraesCS6B02G364600;TraesCS1A02G031300;TraesCS7D02G420900;TraesCS6A02G333900;TraesCS7A02G428500;TraesCS1A02G257900;TraesCS1D02G257200;TraesCS1B02G038700;TraesCS7D02G049300;TraesCS1B02G268300;TraesCS1A02G211000;TraesCS4A02G440600;TraesCS5A02G153200;…
Biological process	GO:0042128	nitrate assimilation	45/8360	170/68604	3.17191e-07	1.53785e-05	45	TraesCS5B02G414000;TraesCS5D02G419200;TraesCS6B02G024900;TraesCS6D02G020700;TraesCS6D02G313100;TraesCS1D02G032700;TraesCS1B02G225000;TraesCS6A02G017500;TraesCS3B02G454100;TraesCS6B02G364600;TraesCS3D02G414400;TraesCS1A02G031300;TraesCS7D02G420900;TraesCS3A02G418800;TraesCS1D02G256700;TraesCS6A02G333900;TraesCS7A02G428500;TraesCS1A02G257400;TraesCS3A02G429700;TraesCS1A02G257900;TraesCS1D02G257200;…	23	TraesCS3B02G454100;TraesCS3D02G414400;TraesCS3A02G418800;TraesCS1D02G256700;TraesCS1A02G257400;TraesCS3A02G429700;TraesCS3B02G467600;TraesCS2B02G346100;TraesCS6B02G290500;TraesCS7A02G121700;TraesCS4D02G361500;TraesCS5B02G393100;TraesCS3D02G425000;TraesCS2A02G098000;TraesCS7D02G049400;TraesCS4B02G375800;TraesCS2D02G327000;TraesCS2A02G335800;TraesCS7A02G054100;TraesCS1B02G267900;TraesCS5D02G158500;…	22	TraesCS5B02G414000;TraesCS5D02G419200;TraesCS6B02G024900;TraesCS6D02G020700;TraesCS6D02G313100;TraesCS1D02G032700;TraesCS1B02G225000;TraesCS6A02G017500;TraesCS6B02G364600;TraesCS1A02G031300;TraesCS7D02G420900;TraesCS6A02G333900;TraesCS7A02G428500;TraesCS1A02G257900;TraesCS1D02G257200;TraesCS1B02G038700;TraesCS7D02G049300;TraesCS1B02G268300;TraesCS1A02G211000;TraesCS4A02G440600;TraesCS5A02G153200;…
Biological process	GO:0009251	glucan catabolic process	50/8360	198/68604	3.51648e-07	1.64991e-05	50	TraesCS3A02G366300;TraesCS3D02G359200;TraesCS1B02G229000;TraesCS1A02G215500;TraesCS3A02G366400;TraesCS3B02G397900;TraesCS1D02G218000;TraesCS2B02G327300;TraesCS7D02G535400;TraesCS7A02G549100;TraesCS3B02G430000;TraesCS3A02G398000;TraesCS4B02G173200;TraesCS5A02G248700;TraesCS3D02G391900;TraesCS2D02G308600;novel.3759;TraesCS3B02G528400;TraesCS2A02G310300;TraesCS1A02G088700;TraesCS4D02G175300;TraesCS7…	45	TraesCS3A02G366300;TraesCS3D02G359200;TraesCS3A02G366400;TraesCS3B02G397900;TraesCS2B02G327300;TraesCS7D02G535400;TraesCS7A02G549100;TraesCS3B02G430000;TraesCS3A02G398000;TraesCS4B02G173200;TraesCS5A02G248700;TraesCS3D02G391900;TraesCS2D02G308600;novel.3759;TraesCS3B02G528400;TraesCS2A02G310300;TraesCS1A02G088700;TraesCS4D02G175300;TraesCS7D02G380400;TraesCS1A02G360700;TraesCS5D02G323700;TraesCS7…	5	TraesCS1B02G229000;TraesCS1A02G215500;TraesCS1D02G218000;TraesCS3D02G477300;TraesCS3A02G482200
Biological process	GO:0044247	cellular polysaccharide catabolic process	50/8360	198/68604	3.51648e-07	1.64991e-05	50	TraesCS3A02G366300;TraesCS3D02G359200;TraesCS1B02G229000;TraesCS1A02G215500;TraesCS3A02G366400;TraesCS3B02G397900;TraesCS1D02G218000;TraesCS2B02G327300;TraesCS7D02G535400;TraesCS7A02G549100;TraesCS3B02G430000;TraesCS3A02G398000;TraesCS4B02G173200;TraesCS5A02G248700;TraesCS3D02G391900;TraesCS2D02G308600;novel.3759;TraesCS3B02G528400;TraesCS2A02G310300;TraesCS1A02G088700;TraesCS4D02G175300;TraesCS7…	45	TraesCS3A02G366300;TraesCS3D02G359200;TraesCS3A02G366400;TraesCS3B02G397900;TraesCS2B02G327300;TraesCS7D02G535400;TraesCS7A02G549100;TraesCS3B02G430000;TraesCS3A02G398000;TraesCS4B02G173200;TraesCS5A02G248700;TraesCS3D02G391900;TraesCS2D02G308600;novel.3759;TraesCS3B02G528400;TraesCS2A02G310300;TraesCS1A02G088700;TraesCS4D02G175300;TraesCS7D02G380400;TraesCS1A02G360700;TraesCS5D02G323700;TraesCS7…	5	TraesCS1B02G229000;TraesCS1A02G215500;TraesCS1D02G218000;TraesCS3D02G477300;TraesCS3A02G482200
Biological process	GO:0015696	ammonium transport	13/8360	23/68604	4.48667e-07	2.03933e-05	13	TraesCS2A02G365000;TraesCS2D02G362900;TraesCS5D02G519400;TraesCS1D02G296600;TraesCS5B02G520200;TraesCS2B02G383600;TraesCS4A02G352900;TraesCS1A02G295300;novel.938;TraesCS5D02G398200;TraesCS6D02G208200;TraesCS6A02G226800;TraesCS5B02G393200	4	TraesCS5D02G398200;TraesCS6D02G208200;TraesCS6A02G226800;TraesCS5B02G393200	9	TraesCS2A02G365000;TraesCS2D02G362900;TraesCS5D02G519400;TraesCS1D02G296600;TraesCS5B02G520200;TraesCS2B02G383600;TraesCS4A02G352900;TraesCS1A02G295300;novel.938
Biological process	GO:0072488	ammonium transmembrane transport	13/8360	23/68604	4.48667e-07	2.03933e-05	13	TraesCS2A02G365000;TraesCS2D02G362900;TraesCS5D02G519400;TraesCS1D02G296600;TraesCS5B02G520200;TraesCS2B02G383600;TraesCS4A02G352900;TraesCS1A02G295300;novel.938;TraesCS5D02G398200;TraesCS6D02G208200;TraesCS6A02G226800;TraesCS5B02G393200	4	TraesCS5D02G398200;TraesCS6D02G208200;TraesCS6A02G226800;TraesCS5B02G393200	9	TraesCS2A02G365000;TraesCS2D02G362900;TraesCS5D02G519400;TraesCS1D02G296600;TraesCS5B02G520200;TraesCS2B02G383600;TraesCS4A02G352900;TraesCS1A02G295300;novel.938
Biological process	GO:0009767	photosynthetic electron transport chain	55/8360	229/68604	5.4556e-07	2.44159e-05	55	TraesCS2A02G207900;TraesCS2A02G296400;TraesCS2A02G312600;TraesCS2B02G234500;TraesCS2B02G312600;TraesCS2B02G329600;TraesCS2D02G214700;TraesCS2D02G294300;TraesCS2D02G311100;TraesCS4A02G031700;TraesCS4A02G232300;TraesCS4B02G083600;TraesCS4B02G274300;TraesCS4D02G045400;TraesCS5B02G560400;TraesCS5D02G569800;TraesCS6A02G303800;TraesCS6D02G283300;TraesCS7B02G179200;TraesCS7D02G280600;TraesCS4D02G273000;…	1	TraesCS6B02G170600	54	TraesCS2A02G207900;TraesCS2A02G296400;TraesCS2A02G312600;TraesCS2B02G234500;TraesCS2B02G312600;TraesCS2B02G329600;TraesCS2D02G214700;TraesCS2D02G294300;TraesCS2D02G311100;TraesCS4A02G031700;TraesCS4A02G232300;TraesCS4B02G083600;TraesCS4B02G274300;TraesCS4D02G045400;TraesCS5B02G560400;TraesCS5D02G569800;TraesCS6A02G303800;TraesCS6D02G283300;TraesCS7B02G179200;TraesCS7D02G280600;TraesCS4D02G273000;…
Biological process	GO:0019953	sexual reproduction	92/8360	454/68604	6.44215e-07	2.79705e-05	92	TraesCS1A02G212600;TraesCS1D02G215500;TraesCS1B02G226100;TraesCS1D02G215100;TraesCS2A02G168900;TraesCS1B02G225700;TraesCS1A02G212000;TraesCS4B02G362100;TraesCS7A02G146200;TraesCS4D02G361900;TraesCS5A02G286500;TraesCS7D02G446700;TraesCS7B02G357900;TraesCS1B02G402600;TraesCSU02G147400;TraesCS3D02G225300;TraesCS7A02G458700;TraesCS4D02G355700;TraesCS5D02G069500;TraesCS5A02G530700;TraesCS1A02G208200;T…	75	TraesCS1A02G212600;TraesCS1D02G215500;TraesCS1B02G226100;TraesCS2A02G168900;TraesCS4B02G362100;TraesCS7A02G146200;TraesCS4D02G361900;TraesCS5A02G286500;TraesCS7D02G446700;TraesCS7B02G357900;TraesCS1B02G402600;TraesCSU02G147400;TraesCS7A02G458700;TraesCS4D02G355700;TraesCS5D02G069500;TraesCS5A02G530700;TraesCS1A02G208200;TraesCS5B02G058300;TraesCS5A02G058400;TraesCS5A02G538000;TraesCS1D02G211500;T…	17	TraesCS1D02G215100;TraesCS1B02G225700;TraesCS1A02G212000;TraesCS3D02G225300;TraesCS5B02G028500;TraesCS7B02G419500;TraesCS3B02G257000;TraesCS3B02G524500;TraesCS5D02G037800;TraesCS3A02G227400;TraesCS3A02G480000;TraesCS5A02G029900;TraesCS1D02G215300;TraesCS4D02G282000;TraesCS3D02G474800;TraesCS3A02G478500;TraesCS1B02G225900
Biological process	GO:0044703	multi-organism reproductive process	92/8360	454/68604	6.44215e-07	2.79705e-05	92	TraesCS1A02G212600;TraesCS1D02G215500;TraesCS1B02G226100;TraesCS1D02G215100;TraesCS2A02G168900;TraesCS1B02G225700;TraesCS1A02G212000;TraesCS4B02G362100;TraesCS7A02G146200;TraesCS4D02G361900;TraesCS5A02G286500;TraesCS7D02G446700;TraesCS7B02G357900;TraesCS1B02G402600;TraesCSU02G147400;TraesCS3D02G225300;TraesCS7A02G458700;TraesCS4D02G355700;TraesCS5D02G069500;TraesCS5A02G530700;TraesCS1A02G208200;T…	75	TraesCS1A02G212600;TraesCS1D02G215500;TraesCS1B02G226100;TraesCS2A02G168900;TraesCS4B02G362100;TraesCS7A02G146200;TraesCS4D02G361900;TraesCS5A02G286500;TraesCS7D02G446700;TraesCS7B02G357900;TraesCS1B02G402600;TraesCSU02G147400;TraesCS7A02G458700;TraesCS4D02G355700;TraesCS5D02G069500;TraesCS5A02G530700;TraesCS1A02G208200;TraesCS5B02G058300;TraesCS5A02G058400;TraesCS5A02G538000;TraesCS1D02G211500;T…	17	TraesCS1D02G215100;TraesCS1B02G225700;TraesCS1A02G212000;TraesCS3D02G225300;TraesCS5B02G028500;TraesCS7B02G419500;TraesCS3B02G257000;TraesCS3B02G524500;TraesCS5D02G037800;TraesCS3A02G227400;TraesCS3A02G480000;TraesCS5A02G029900;TraesCS1D02G215300;TraesCS4D02G282000;TraesCS3D02G474800;TraesCS3A02G478500;TraesCS1B02G225900
Biological process	GO:0033481	galacturonate biosynthetic process	9/8360	12/68604	9.17255e-07	3.92396e-05	9	TraesCS5D02G288700;TraesCS5A02G281600;TraesCS5B02G280700;TraesCS7B02G056200;TraesCS7A02G152300;TraesCS7D02G154100;TraesCS7A02G256600;TraesCS7D02G257800;TraesCS7B02G153900	6	TraesCS7B02G056200;TraesCS7A02G152300;TraesCS7D02G154100;TraesCS7A02G256600;TraesCS7D02G257800;TraesCS7B02G153900	3	TraesCS5D02G288700;TraesCS5A02G281600;TraesCS5B02G280700
Biological process	GO:0034219	carbohydrate transmembrane transport	18/8360	43/68604	9.9977e-07	4.21497e-05	18	TraesCS1A02G196500;TraesCS1D02G200000;TraesCS1B02G211100;TraesCS1B02G353800;TraesCS5D02G234100;TraesCS5A02G226700;TraesCS5B02G040700;TraesCS1D02G343200;TraesCS1A02G341100;TraesCS5D02G209100;TraesCS5D02G046300;TraesCS5A02G039000;TraesCS5D02G046400;TraesCS5D02G234200;TraesCS5B02G498000;TraesCS5B02G040800;TraesCS5B02G225300;TraesCS5A02G226800	11	TraesCS1B02G353800;TraesCS5D02G234100;TraesCS5A02G226700;TraesCS1D02G343200;TraesCS1A02G341100;TraesCS5A02G039000;TraesCS5D02G046400;TraesCS5D02G234200;TraesCS5B02G040800;TraesCS5B02G225300;TraesCS5A02G226800	7	TraesCS1A02G196500;TraesCS1D02G200000;TraesCS1B02G211100;TraesCS5B02G040700;TraesCS5D02G209100;TraesCS5D02G046300;TraesCS5B02G498000
Biological process	GO:0009395	phospholipid catabolic process	28/8360	88/68604	1.03994e-06	4.32171e-05	28	TraesCS3A02G492100;TraesCS3D02G499600;TraesCS1B02G135200;TraesCS1A02G115300;TraesCS1D02G116700;TraesCS3B02G553200;TraesCS1B02G382600;TraesCS3D02G332200;TraesCS1D02G370600;TraesCS3B02G552800;TraesCS5B02G014700;novel.3647;TraesCS5D02G231100;TraesCS4B02G015300;TraesCS3B02G370300;TraesCS4A02G298300;TraesCS5D02G024200;TraesCS5A02G016600;TraesCS4D02G013500;TraesCS5A02G520900;TraesCS5B02G336100;TraesCS4…	22	TraesCS3A02G492100;TraesCS3D02G499600;TraesCS1B02G135200;TraesCS1A02G115300;TraesCS1D02G116700;TraesCS3B02G553200;TraesCS3D02G332200;TraesCS3B02G552800;novel.3647;TraesCS5D02G231100;TraesCS4B02G015300;TraesCS3B02G370300;TraesCS4A02G298300;TraesCS4D02G013500;TraesCS5A02G520900;TraesCS5B02G336100;TraesCS4D02G346700;TraesCS5A02G223500;TraesCS4B02G352300;TraesCS5A02G202000;TraesCS5B02G200600;TraesCS5…	6	TraesCS1B02G382600;TraesCS1D02G370600;TraesCS5B02G014700;TraesCS5D02G024200;TraesCS5A02G016600;TraesCS1B02G393300
Biological process	GO:0010930	negative regulation of auxin mediated signaling pathway	12/8360	21/68604	1.07458e-06	4.40274e-05	12	TraesCS1D02G012500;TraesCS5A02G265400;TraesCS5B02G265100;TraesCS5D02G273300;novel.2747;TraesCS4A02G256700;TraesCS1A02G014300;TraesCS4D02G058000;TraesCS4B02G057900;TraesCS5B02G171600;TraesCS5D02G178600;TraesCS5A02G174100	9	TraesCS5A02G265400;TraesCS5B02G265100;TraesCS5D02G273300;TraesCS4A02G256700;TraesCS4D02G058000;TraesCS4B02G057900;TraesCS5B02G171600;TraesCS5D02G178600;TraesCS5A02G174100	3	TraesCS1D02G012500;novel.2747;TraesCS1A02G014300
Biological process	GO:0051275	beta-glucan catabolic process	32/8360	108/68604	1.09155e-06	4.41015e-05	32	TraesCS3B02G430000;TraesCS3A02G398000;TraesCS4B02G173200;TraesCS3D02G391900;novel.3759;TraesCS3B02G528400;TraesCS1A02G088700;TraesCS4D02G175300;TraesCS1A02G360700;TraesCS3D02G477300;TraesCS5D02G323700;TraesCS7D02G207600;TraesCS5D02G208900;TraesCS6A02G337300;TraesCS3D02G477200;TraesCS1B02G377100;TraesCS6D02G318100;TraesCS1B02G107700;TraesCS5A02G202600;TraesCS3A02G482200;TraesCS3B02G198200;TraesCS5…	30	TraesCS3B02G430000;TraesCS3A02G398000;TraesCS4B02G173200;TraesCS3D02G391900;novel.3759;TraesCS3B02G528400;TraesCS1A02G088700;TraesCS4D02G175300;TraesCS1A02G360700;TraesCS5D02G323700;TraesCS7D02G207600;TraesCS5D02G208900;TraesCS6A02G337300;TraesCS3D02G477200;TraesCS1B02G377100;TraesCS6D02G318100;TraesCS1B02G107700;TraesCS5A02G202600;TraesCS3B02G198200;TraesCS5A02G317400;TraesCS6B02G368000;TraesCS3…	2	TraesCS3D02G477300;TraesCS3A02G482200
Biological process	GO:0046460	neutral lipid biosynthetic process	36/8360	129/68604	1.18961e-06	4.67645e-05	36	TraesCS3B02G339300;TraesCS5A02G321800;TraesCS1B02G402900;TraesCS6D02G358400;TraesCS3D02G304900;TraesCS2B02G007200;TraesCS5D02G329000;TraesCS6D02G082200;TraesCS6B02G411800;TraesCS3A02G297400;TraesCS6B02G128300;TraesCS7A02G082200;novel.11210;TraesCS1D02G147000;TraesCS6A02G100300;TraesCS5D02G328700;TraesCS5B02G322300;TraesCSU02G179300;TraesCS3B02G029900;TraesCS1B02G144000;TraesCS3A02G017400;TraesCS4…	15	TraesCS1B02G402900;TraesCS6D02G358400;TraesCS6B02G411800;TraesCS7A02G082200;TraesCS4A02G456400;TraesCS6B02G128200;TraesCS7D02G076700;TraesCS5D02G299300;TraesCS5B02G291100;TraesCS5D02G328600;TraesCS5A02G291900;TraesCS5A02G322100;TraesCS6D02G082300;TraesCS3B02G368400;TraesCS7D02G029600	21	TraesCS3B02G339300;TraesCS5A02G321800;TraesCS3D02G304900;TraesCS2B02G007200;TraesCS5D02G329000;TraesCS6D02G082200;TraesCS3A02G297400;TraesCS6B02G128300;novel.11210;TraesCS1D02G147000;TraesCS6A02G100300;TraesCS5D02G328700;TraesCS5B02G322300;TraesCSU02G179300;TraesCS3B02G029900;TraesCS1B02G144000;TraesCS3A02G017400;TraesCS5B02G322500;TraesCS3B02G016400;TraesCS3A02G013700;TraesCS5D02G328800
Biological process	GO:0046463	acylglycerol biosynthetic process	36/8360	129/68604	1.18961e-06	4.67645e-05	36	TraesCS3B02G339300;TraesCS5A02G321800;TraesCS1B02G402900;TraesCS6D02G358400;TraesCS3D02G304900;TraesCS2B02G007200;TraesCS5D02G329000;TraesCS6D02G082200;TraesCS6B02G411800;TraesCS3A02G297400;TraesCS6B02G128300;TraesCS7A02G082200;novel.11210;TraesCS1D02G147000;TraesCS6A02G100300;TraesCS5D02G328700;TraesCS5B02G322300;TraesCSU02G179300;TraesCS3B02G029900;TraesCS1B02G144000;TraesCS3A02G017400;TraesCS4…	15	TraesCS1B02G402900;TraesCS6D02G358400;TraesCS6B02G411800;TraesCS7A02G082200;TraesCS4A02G456400;TraesCS6B02G128200;TraesCS7D02G076700;TraesCS5D02G299300;TraesCS5B02G291100;TraesCS5D02G328600;TraesCS5A02G291900;TraesCS5A02G322100;TraesCS6D02G082300;TraesCS3B02G368400;TraesCS7D02G029600	21	TraesCS3B02G339300;TraesCS5A02G321800;TraesCS3D02G304900;TraesCS2B02G007200;TraesCS5D02G329000;TraesCS6D02G082200;TraesCS3A02G297400;TraesCS6B02G128300;novel.11210;TraesCS1D02G147000;TraesCS6A02G100300;TraesCS5D02G328700;TraesCS5B02G322300;TraesCSU02G179300;TraesCS3B02G029900;TraesCS1B02G144000;TraesCS3A02G017400;TraesCS5B02G322500;TraesCS3B02G016400;TraesCS3A02G013700;TraesCS5D02G328800
Biological process	GO:0009846	pollen germination	58/8360	252/68604	1.2123e-06	4.7021e-05	58	TraesCS7A02G146200;TraesCS5A02G278100;TraesCS5D02G285100;TraesCS5B02G277500;TraesCS6D02G011100;TraesCS6A02G006900;TraesCS6B02G013600;TraesCS4D02G220100;TraesCS5A02G468900;TraesCS6B02G226900;TraesCS6B02G224900;TraesCS4A02G084500;TraesCS7D02G147700;TraesCS2B02G152700;TraesCS6D02G188300;TraesCS5D02G481800;TraesCS5D02G389000;novel.5646;TraesCS4B02G219700;TraesCS4D02G277500;TraesCS2A02G275000;TraesCS4…	51	TraesCS7A02G146200;TraesCS5A02G278100;TraesCS5D02G285100;TraesCS5B02G277500;TraesCS6D02G011100;TraesCS6A02G006900;TraesCS6B02G013600;TraesCS4D02G220100;TraesCS5A02G468900;TraesCS6B02G226900;TraesCS6B02G224900;TraesCS4A02G084500;TraesCS7D02G147700;TraesCS6D02G188300;TraesCS5D02G481800;TraesCS5D02G389000;novel.5646;TraesCS4B02G219700;TraesCS4D02G277500;TraesCS2A02G275000;TraesCS4A02G025100;TraesCS6…	7	TraesCS2B02G152700;TraesCS2D02G132600;TraesCS7D02G196700;TraesCS4A02G242800;TraesCS4B02G072200;TraesCS7B02G100800;TraesCS4D02G071100
Biological process	GO:0008643	carbohydrate transport	59/8360	258/68604	1.23337e-06	4.72088e-05	59	TraesCS1A02G196500;TraesCS1D02G200000;TraesCS1B02G211100;TraesCS7B02G481200;TraesCS2B02G397500;TraesCS1B02G173400;TraesCS7A02G556800;TraesCS1B02G353800;TraesCS1D02G310900;TraesCS1D02G116600;TraesCS1A02G115200;TraesCS3A02G130300;TraesCS1D02G135900;TraesCS7A02G147300;TraesCS7A02G533900;TraesCS5D02G234100;TraesCS5B02G501700;TraesCS1B02G322400;TraesCS1A02G134100;TraesCS7D02G521400;TraesCS3B02G149400;…	43	TraesCS7B02G481200;TraesCS2B02G397500;TraesCS1B02G173400;TraesCS7A02G556800;TraesCS1B02G353800;TraesCS1D02G310900;TraesCS1D02G135900;TraesCS7A02G533900;TraesCS5D02G234100;TraesCS1B02G322400;TraesCS1A02G134100;TraesCS7D02G521400;TraesCS5A02G226700;TraesCS6A02G286500;TraesCS7B02G451200;TraesCS1D02G154900;TraesCS4B02G246000;TraesCS1D02G343200;TraesCS6D02G025400;TraesCS1A02G341100;TraesCS7D02G553900;…	16	TraesCS1A02G196500;TraesCS1D02G200000;TraesCS1B02G211100;TraesCS1D02G116600;TraesCS1A02G115200;TraesCS3A02G130300;TraesCS7A02G147300;TraesCS5B02G501700;TraesCS3B02G149400;TraesCS5B02G040700;TraesCS5D02G209100;TraesCS5D02G046300;TraesCS5B02G498000;TraesCS3D02G131200;TraesCS4B02G283600;TraesCS7A02G323600
Biological process	GO:0010019	chloroplast-nucleus signaling pathway	15/8360	32/68604	1.39804e-06	5.23846e-05	15	TraesCS4D02G081500;TraesCS4A02G232400;TraesCS3D02G268200;TraesCS1D02G452800;TraesCS1B02G479500;TraesCS3B02G302500;TraesCS1A02G444700;TraesCS3A02G268100;TraesCS4B02G134200;TraesCS4A02G184500;TraesCS1D02G395200;TraesCS1B02G414800;TraesCS4D02G129100;TraesCS1A02G387400;TraesCS1B02G230600	10	TraesCS1D02G452800;TraesCS1B02G479500;TraesCS1A02G444700;TraesCS4B02G134200;TraesCS4A02G184500;TraesCS1D02G395200;TraesCS1B02G414800;TraesCS4D02G129100;TraesCS1A02G387400;TraesCS1B02G230600	5	TraesCS4D02G081500;TraesCS4A02G232400;TraesCS3D02G268200;TraesCS3B02G302500;TraesCS3A02G268100
Biological process	GO:0048448	stamen morphogenesis	19/8360	48/68604	1.40461e-06	5.23846e-05	19	TraesCS7A02G383800;TraesCS6A02G259000;TraesCS7D02G380300;TraesCS7B02G286600;TraesCS6D02G240200;TraesCS3B02G440200;TraesCS3A02G406500;TraesCS3D02G401700;TraesCS6B02G286400;TraesCS1A02G264300;TraesCS3B02G157500;TraesCS3A02G314300;TraesCS3D02G140200;TraesCS6B02G095700;TraesCS6D02G069400;TraesCS6D02G069300;TraesCS6A02G071200;TraesCS6B02G095600;TraesCS6A02G071300	19	TraesCS7A02G383800;TraesCS6A02G259000;TraesCS7D02G380300;TraesCS7B02G286600;TraesCS6D02G240200;TraesCS3B02G440200;TraesCS3A02G406500;TraesCS3D02G401700;TraesCS6B02G286400;TraesCS1A02G264300;TraesCS3B02G157500;TraesCS3A02G314300;TraesCS3D02G140200;TraesCS6B02G095700;TraesCS6D02G069400;TraesCS6D02G069300;TraesCS6A02G071200;TraesCS6B02G095600;TraesCS6A02G071300	0	--
Biological process	GO:0042549	photosystem II stabilization	16/8360	36/68604	1.51653e-06	5.58428e-05	16	TraesCS2A02G247300;TraesCS2B02G270300;TraesCS2D02G248400;TraesCS3B02G344200;TraesCS3D02G309400;TraesCS1D02G301100;TraesCS1A02G301400;TraesCS1B02G311200;TraesCS1D02G328000;TraesCS1A02G326100;TraesCS1B02G339500;TraesCS1D02G332000;novel.382;TraesCS1B02G343300;TraesCS1D02G332300;TraesCS1B02G404500	4	TraesCS1D02G332000;novel.382;TraesCS1B02G343300;TraesCS1D02G332300	12	TraesCS2A02G247300;TraesCS2B02G270300;TraesCS2D02G248400;TraesCS3B02G344200;TraesCS3D02G309400;TraesCS1D02G301100;TraesCS1A02G301400;TraesCS1B02G311200;TraesCS1D02G328000;TraesCS1A02G326100;TraesCS1B02G339500;TraesCS1B02G404500
Biological process	GO:0005984	disaccharide metabolic process	52/8360	219/68604	1.57476e-06	5.72621e-05	52	TraesCS2A02G168200;TraesCS2B02G194200;TraesCS3A02G367000;TraesCS3A02G425500;TraesCS3B02G398300;TraesCS3B02G461800;TraesCS3D02G359900;TraesCS4A02G093100;TraesCS4A02G446700;TraesCS4B02G091100;TraesCS4B02G211400;TraesCS4D02G169800;TraesCS4D02G212000;TraesCS1B02G229000;TraesCS1A02G215500;TraesCS4A02G225100;TraesCS1D02G218000;TraesCS2D02G175600;TraesCS7A02G158900;TraesCS3A02G369900;TraesCS3D02G362800;…	32	TraesCS2A02G168200;TraesCS2B02G194200;TraesCS3A02G425500;TraesCS3B02G461800;TraesCS4A02G446700;TraesCS4D02G169800;TraesCS2D02G175600;TraesCS7A02G158900;TraesCS1D02G135900;TraesCS2A02G436100;TraesCS4A02G140000;TraesCS3D02G420300;TraesCS1A02G134100;TraesCS2B02G457100;TraesCS1B02G355800;TraesCS4B02G167500;TraesCS5A02G203500;TraesCS2A02G412100;TraesCS5A02G116500;TraesCS2D02G409300;TraesCS6D02G077600;…	20	TraesCS3A02G367000;TraesCS3B02G398300;TraesCS3D02G359900;TraesCS4A02G093100;TraesCS4B02G091100;TraesCS4B02G211400;TraesCS4D02G212000;TraesCS1B02G229000;TraesCS1A02G215500;TraesCS4A02G225100;TraesCS1D02G218000;TraesCS3A02G369900;TraesCS3D02G362800;TraesCS2D02G302800;TraesCS2A02G304200;TraesCS2B02G320900;TraesCS5D02G420800;TraesCS2A02G406700;TraesCS1D02G090000;TraesCS6D02G281100
Biological process	GO:0048438	floral whorl development	97/8360	496/68604	1.70409e-06	6.11999e-05	97	TraesCS1A02G150900;TraesCS1D02G147900;TraesCS7A02G383800;TraesCS6A02G259000;TraesCS7D02G380300;TraesCS7B02G286600;TraesCS6D02G240200;TraesCS3B02G440200;TraesCS3A02G406500;TraesCS3B02G339300;TraesCS5A02G321800;TraesCS3D02G401700;TraesCS4A02G058800;TraesCS1B02G402900;TraesCS4D02G245300;TraesCS6B02G286400;TraesCS4B02G245900;TraesCS3D02G304900;TraesCS1D02G127700;TraesCS1D02G012500;TraesCS1D02G147800;…	78	TraesCS1A02G150900;TraesCS1D02G147900;TraesCS7A02G383800;TraesCS6A02G259000;TraesCS7D02G380300;TraesCS7B02G286600;TraesCS6D02G240200;TraesCS3B02G440200;TraesCS3A02G406500;TraesCS3D02G401700;TraesCS4A02G058800;TraesCS1B02G402900;TraesCS4D02G245300;TraesCS6B02G286400;TraesCS4B02G245900;TraesCS1D02G127700;TraesCS1D02G147800;TraesCS1A02G264300;TraesCS5A02G265400;TraesCS5B02G265100;TraesCS3B02G157500;…	19	TraesCS3B02G339300;TraesCS5A02G321800;TraesCS3D02G304900;TraesCS1D02G012500;TraesCS3A02G297400;novel.11210;TraesCS5D02G328700;TraesCS1A02G195900;novel.2747;TraesCS1A02G014300;TraesCSU02G179300;TraesCS3B02G029900;TraesCS3A02G017400;TraesCS5B02G322500;TraesCS4B02G229500;TraesCS3B02G016400;TraesCS3A02G013700;TraesCS7B02G091900;TraesCS5D02G328800
Biological process	GO:0071941	nitrogen cycle metabolic process	45/8360	180/68604	1.76299e-06	6.25432e-05	45	TraesCS5B02G414000;TraesCS5D02G419200;TraesCS6B02G024900;TraesCS6D02G020700;TraesCS6D02G313100;TraesCS1D02G032700;TraesCS1B02G225000;TraesCS6A02G017500;TraesCS3B02G454100;TraesCS6B02G364600;TraesCS3D02G414400;TraesCS1A02G031300;TraesCS7D02G420900;TraesCS3A02G418800;TraesCS1D02G256700;TraesCS6A02G333900;TraesCS7A02G428500;TraesCS1A02G257400;TraesCS3A02G429700;TraesCS1A02G257900;TraesCS1D02G257200;…	23	TraesCS3B02G454100;TraesCS3D02G414400;TraesCS3A02G418800;TraesCS1D02G256700;TraesCS1A02G257400;TraesCS3A02G429700;TraesCS3B02G467600;TraesCS2B02G346100;TraesCS6B02G290500;TraesCS7A02G121700;TraesCS4D02G361500;TraesCS5B02G393100;TraesCS3D02G425000;TraesCS2A02G098000;TraesCS7D02G049400;TraesCS4B02G375800;TraesCS2D02G327000;TraesCS2A02G335800;TraesCS7A02G054100;TraesCS1B02G267900;TraesCS5D02G158500;…	22	TraesCS5B02G414000;TraesCS5D02G419200;TraesCS6B02G024900;TraesCS6D02G020700;TraesCS6D02G313100;TraesCS1D02G032700;TraesCS1B02G225000;TraesCS6A02G017500;TraesCS6B02G364600;TraesCS1A02G031300;TraesCS7D02G420900;TraesCS6A02G333900;TraesCS7A02G428500;TraesCS1A02G257900;TraesCS1D02G257200;TraesCS1B02G038700;TraesCS7D02G049300;TraesCS1B02G268300;TraesCS1A02G211000;TraesCS4A02G440600;TraesCS5A02G153200;…
Biological process	GO:0006268	DNA unwinding involved in DNA replication	20/8360	53/68604	1.82049e-06	6.38048e-05	20	TraesCS1B02G274600;TraesCS4D02G246300;TraesCS3B02G224600;TraesCS1A02G129400;TraesCS3A02G200400;TraesCS1A02G264000;TraesCS3D02G203400;TraesCS1D02G125300;TraesCS1D02G264100;TraesCS4A02G058000;TraesCS1B02G146200;TraesCS4B02G246900;TraesCS1B02G040800;novel.1140;TraesCS1A02G104500;TraesCS2B02G120600;TraesCS2A02G103300;TraesCS2B02G321700;TraesCS5B02G120700;TraesCS2D02G102800	20	TraesCS1B02G274600;TraesCS4D02G246300;TraesCS3B02G224600;TraesCS1A02G129400;TraesCS3A02G200400;TraesCS1A02G264000;TraesCS3D02G203400;TraesCS1D02G125300;TraesCS1D02G264100;TraesCS4A02G058000;TraesCS1B02G146200;TraesCS4B02G246900;TraesCS1B02G040800;novel.1140;TraesCS1A02G104500;TraesCS2B02G120600;TraesCS2A02G103300;TraesCS2B02G321700;TraesCS5B02G120700;TraesCS2D02G102800	0	--
Biological process	GO:0010022	meristem determinacy	32/8360	111/68604	2.11248e-06	7.31572e-05	32	TraesCS7A02G122000;TraesCS6A02G259000;TraesCS2A02G506500;TraesCS6D02G240200;TraesCS4D02G243700;TraesCS2B02G534800;TraesCS4A02G058800;TraesCS4D02G245300;TraesCS6B02G286400;TraesCS4B02G245900;TraesCS1D02G127700;TraesCS4A02G058900;TraesCS7D02G120500;TraesCS4B02G245800;TraesCS4A02G078700;TraesCS4D02G245200;TraesCS7B02G020800;TraesCS2D02G507200;TraesCS4B02G245700;TraesCS1A02G125800;TraesCS1B02G144800;…	29	TraesCS7A02G122000;TraesCS6A02G259000;TraesCS2A02G506500;TraesCS6D02G240200;TraesCS4D02G243700;TraesCS2B02G534800;TraesCS4A02G058800;TraesCS4D02G245300;TraesCS6B02G286400;TraesCS4B02G245900;TraesCS1D02G127700;TraesCS4A02G058900;TraesCS7D02G120500;TraesCS4B02G245800;TraesCS4A02G078700;TraesCS4D02G245200;TraesCS7B02G020800;TraesCS2D02G507200;TraesCS4B02G245700;TraesCS1A02G125800;TraesCS1B02G144800;…	3	TraesCS6D02G098200;TraesCS6B02G138200;TraesCS6A02G109700
Biological process	GO:1901141	regulation of lignin biosynthetic process	17/8360	41/68604	2.33706e-06	7.92142e-05	17	TraesCS6D02G027700;TraesCS6B02G033300;TraesCS6A02G024300;TraesCS5A02G013100;TraesCS5D02G018500;TraesCS5B02G011300;TraesCS7D02G369400;TraesCS5A02G205200;TraesCS5D02G210900;TraesCS5B02G203100;TraesCS6D02G274900;TraesCS4B02G162700;TraesCS4D02G170600;TraesCS3A02G116200;TraesCS4D02G166800;TraesCS6B02G324600;TraesCS3B02G135300	6	TraesCS6D02G274900;TraesCS4B02G162700;TraesCS3A02G116200;TraesCS4D02G166800;TraesCS6B02G324600;TraesCS3B02G135300	11	TraesCS6D02G027700;TraesCS6B02G033300;TraesCS6A02G024300;TraesCS5A02G013100;TraesCS5D02G018500;TraesCS5B02G011300;TraesCS7D02G369400;TraesCS5A02G205200;TraesCS5D02G210900;TraesCS5B02G203100;TraesCS4D02G170600
Biological process	GO:0055067	monovalent inorganic cation homeostasis	66/8360	305/68604	2.35099e-06	7.92142e-05	66	TraesCS2A02G365000;TraesCS2D02G362900;TraesCSU02G073200;TraesCS5D02G013100;TraesCS7D02G243000;TraesCS6D02G344000;TraesCS1A02G037400;TraesCS6D02G260500;TraesCS1D02G039000;TraesCS6A02G280200;TraesCS7D02G146700;TraesCS6A02G360500;TraesCS7B02G047600;TraesCS7A02G145400;TraesCS4A02G298900;TraesCS1B02G314100;TraesCS4A02G283100;TraesCS1A02G303800;TraesCS1D02G257600;TraesCS1B02G268800;TraesCS5D02G155600;T…	52	TraesCSU02G073200;TraesCS5D02G013100;TraesCS6D02G344000;TraesCS6D02G260500;TraesCS6A02G280200;TraesCS7D02G146700;TraesCS6A02G360500;TraesCS7B02G047600;TraesCS7A02G145400;TraesCS1B02G314100;TraesCS4A02G283100;TraesCS1A02G303800;TraesCS5D02G155600;TraesCS6B02G393400;TraesCS2B02G251700;TraesCS2D02G233800;TraesCS7D02G500200;TraesCS3A02G340500;TraesCS6B02G340700;TraesCS5D02G268200;TraesCS5A02G004200;T…	14	TraesCS2A02G365000;TraesCS2D02G362900;TraesCS7D02G243000;TraesCS1A02G037400;TraesCS1D02G039000;TraesCS4A02G298900;TraesCS1D02G257600;TraesCS1B02G268800;TraesCS1B02G047900;TraesCS1A02G258300;TraesCS2B02G383600;TraesCS4A02G103400;TraesCS4D02G201700;TraesCS6D02G116700
Biological process	GO:0009854	oxidative photosynthetic carbon pathway	16/8360	37/68604	2.36907e-06	7.92142e-05	16	TraesCS2A02G250800;TraesCS2B02G264100;TraesCS2D02G251800;TraesCS5A02G424400;TraesCS5B02G426500;TraesCS5D02G432900;TraesCS6D02G001700;TraesCS6B02G004400;TraesCS3A02G265900;TraesCS3D02G266100;TraesCS3B02G299300;TraesCS2A02G034800;TraesCS2A02G035500;TraesCS2B02G048000;TraesCS7A02G538500;TraesCS2A02G028600	2	TraesCS2B02G048000;TraesCS7A02G538500	14	TraesCS2A02G250800;TraesCS2B02G264100;TraesCS2D02G251800;TraesCS5A02G424400;TraesCS5B02G426500;TraesCS5D02G432900;TraesCS6D02G001700;TraesCS6B02G004400;TraesCS3A02G265900;TraesCS3D02G266100;TraesCS3B02G299300;TraesCS2A02G034800;TraesCS2A02G035500;TraesCS2A02G028600
Biological process	GO:0006641	triglyceride metabolic process	37/8360	138/68604	2.43672e-06	8.05501e-05	37	TraesCS3B02G339300;TraesCS5A02G321800;TraesCS1B02G402900;TraesCS6D02G358400;TraesCS3D02G304900;TraesCS2B02G007200;TraesCS5D02G329000;TraesCS6D02G082200;TraesCS6B02G411800;TraesCS3A02G297400;TraesCS6B02G128300;TraesCS7A02G082200;novel.11210;TraesCS1D02G147000;TraesCS6A02G100300;TraesCS5D02G328700;TraesCS5B02G322300;TraesCSU02G179300;TraesCS3B02G029900;TraesCS1B02G144000;TraesCS3A02G017400;TraesCS4…	15	TraesCS1B02G402900;TraesCS6D02G358400;TraesCS6B02G411800;TraesCS7A02G082200;TraesCS4A02G456400;TraesCS6B02G128200;TraesCS7D02G076700;TraesCS5D02G299300;TraesCS5B02G291100;TraesCS5D02G328600;TraesCS5A02G291900;TraesCS5A02G322100;TraesCS6D02G082300;TraesCS3B02G368400;TraesCS7D02G029600	22	TraesCS3B02G339300;TraesCS5A02G321800;TraesCS3D02G304900;TraesCS2B02G007200;TraesCS5D02G329000;TraesCS6D02G082200;TraesCS3A02G297400;TraesCS6B02G128300;novel.11210;TraesCS1D02G147000;TraesCS6A02G100300;TraesCS5D02G328700;TraesCS5B02G322300;TraesCSU02G179300;TraesCS3B02G029900;TraesCS1B02G144000;TraesCS3A02G017400;TraesCS5B02G322500;TraesCS2D02G373600;TraesCS3B02G016400;TraesCS3A02G013700;TraesCS5…
Biological process	GO:0019318	hexose metabolic process	87/8360	437/68604	2.6945e-06	8.72395e-05	87	TraesCS1A02G313300;TraesCS1D02G112300;TraesCS1D02G313800;TraesCS2A02G344600;TraesCS2B02G342200;TraesCS2D02G155200;TraesCS3A02G367000;TraesCS3B02G398300;TraesCS3D02G359900;TraesCS4A02G093100;TraesCS4A02G206400;TraesCS4B02G109900;TraesCS4B02G211400;TraesCS4B02G323000;TraesCS4D02G107400;TraesCS4D02G212000;TraesCS4D02G319400;TraesCS5A02G108000;TraesCS5A02G495100;TraesCS5B02G115300;TraesCS7A02G381100;…	41	TraesCS1B02G355600;TraesCS1D02G344600;TraesCS3D02G383700;TraesCS1A02G342500;TraesCS6D02G102400;TraesCS3A02G400000;TraesCS5A02G309000;TraesCS3B02G309700;TraesCS2A02G343900;TraesCS6A02G112800;TraesCS7D02G215200;TraesCS7B02G120300;TraesCS6B02G141400;TraesCS5D02G316000;TraesCS3B02G442100;TraesCS2B02G341100;TraesCS2D02G321800;TraesCS1B02G158900;TraesCS3D02G403500;TraesCS3A02G480900;TraesCS1B02G288800;…	46	TraesCS1A02G313300;TraesCS1D02G112300;TraesCS1D02G313800;TraesCS2A02G344600;TraesCS2B02G342200;TraesCS2D02G155200;TraesCS3A02G367000;TraesCS3B02G398300;TraesCS3D02G359900;TraesCS4A02G093100;TraesCS4A02G206400;TraesCS4B02G109900;TraesCS4B02G211400;TraesCS4B02G323000;TraesCS4D02G107400;TraesCS4D02G212000;TraesCS4D02G319400;TraesCS5A02G108000;TraesCS5A02G495100;TraesCS5B02G115300;TraesCS7A02G381100;…
Biological process	GO:0000070	mitotic sister chromatid segregation	47/8360	194/68604	2.69905e-06	8.72395e-05	47	TraesCS1A02G054400;TraesCS1D02G055200;TraesCS1D02G314600;TraesCS1A02G314100;TraesCS5B02G156500;TraesCS5A02G157200;TraesCS2A02G129900;TraesCS1B02G071500;TraesCS5D02G162500;TraesCS7D02G207100;TraesCS7B02G111000;TraesCS6A02G311200;TraesCS1B02G326400;TraesCS7A02G204000;TraesCS3A02G186500;TraesCS2A02G561600;TraesCS3D02G384700;TraesCS3D02G190400;TraesCS7A02G279000;TraesCS3A02G391800;TraesCS3A02G380700;…	47	TraesCS1A02G054400;TraesCS1D02G055200;TraesCS1D02G314600;TraesCS1A02G314100;TraesCS5B02G156500;TraesCS5A02G157200;TraesCS2A02G129900;TraesCS1B02G071500;TraesCS5D02G162500;TraesCS7D02G207100;TraesCS7B02G111000;TraesCS6A02G311200;TraesCS1B02G326400;TraesCS7A02G204000;TraesCS3A02G186500;TraesCS2A02G561600;TraesCS3D02G384700;TraesCS3D02G190400;TraesCS7A02G279000;TraesCS3A02G391800;TraesCS3A02G380700;…	0	--
Biological process	GO:0005985	sucrose metabolic process	35/8360	128/68604	2.76917e-06	8.85222e-05	35	TraesCS2A02G168200;TraesCS2B02G194200;TraesCS3A02G367000;TraesCS3A02G425500;TraesCS3B02G398300;TraesCS3B02G461800;TraesCS3D02G359900;TraesCS4A02G093100;TraesCS4A02G446700;TraesCS4B02G091100;TraesCS4B02G211400;TraesCS4D02G169800;TraesCS4D02G212000;TraesCS4A02G225100;TraesCS2D02G175600;TraesCS7A02G158900;TraesCS3A02G369900;TraesCS3D02G362800;TraesCS1D02G135900;TraesCS4A02G140000;TraesCS3D02G420300;…	20	TraesCS2A02G168200;TraesCS2B02G194200;TraesCS3A02G425500;TraesCS3B02G461800;TraesCS4A02G446700;TraesCS4D02G169800;TraesCS2D02G175600;TraesCS7A02G158900;TraesCS1D02G135900;TraesCS4A02G140000;TraesCS3D02G420300;TraesCS1A02G134100;TraesCS1B02G355800;TraesCS4B02G167500;TraesCS6D02G077600;TraesCS6D02G403800;TraesCS6B02G112900;TraesCSU02G082000;novel.472;TraesCS6B02G466600	15	TraesCS3A02G367000;TraesCS3B02G398300;TraesCS3D02G359900;TraesCS4A02G093100;TraesCS4B02G091100;TraesCS4B02G211400;TraesCS4D02G212000;TraesCS4A02G225100;TraesCS3A02G369900;TraesCS3D02G362800;TraesCS2D02G302800;TraesCS2A02G304200;TraesCS2B02G320900;TraesCS2A02G406700;TraesCS1D02G090000
Biological process	GO:0033075	isoquinoline alkaloid biosynthetic process	10/8360	16/68604	2.85287e-06	8.92366e-05	10	TraesCS2A02G544800;TraesCS2B02G575200;TraesCS7D02G142100;TraesCS7D02G142300;TraesCS7A02G140900;TraesCS7B02G042200;TraesCS2B02G575600;TraesCS2B02G575500;TraesCS7B02G042400;TraesCS2D02G545900	10	TraesCS2A02G544800;TraesCS2B02G575200;TraesCS7D02G142100;TraesCS7D02G142300;TraesCS7A02G140900;TraesCS7B02G042200;TraesCS2B02G575600;TraesCS2B02G575500;TraesCS7B02G042400;TraesCS2D02G545900	0	--
Biological process	GO:0033076	isoquinoline alkaloid metabolic process	10/8360	16/68604	2.85287e-06	8.92366e-05	10	TraesCS2A02G544800;TraesCS2B02G575200;TraesCS7D02G142100;TraesCS7D02G142300;TraesCS7A02G140900;TraesCS7B02G042200;TraesCS2B02G575600;TraesCS2B02G575500;TraesCS7B02G042400;TraesCS2D02G545900	10	TraesCS2A02G544800;TraesCS2B02G575200;TraesCS7D02G142100;TraesCS7D02G142300;TraesCS7A02G140900;TraesCS7B02G042200;TraesCS2B02G575600;TraesCS2B02G575500;TraesCS7B02G042400;TraesCS2D02G545900	0	--
Biological process	GO:0030261	chromosome condensation	23/8360	68/68604	2.89018e-06	8.94419e-05	23	TraesCS5D02G211400;TraesCS1D02G314600;TraesCS1A02G314100;TraesCS2A02G129900;TraesCS7D02G207100;TraesCS7B02G111000;TraesCS6A02G311200;TraesCS5B02G448400;TraesCS1B02G326400;TraesCS4D02G050000;TraesCS7A02G204000;TraesCS3D02G384700;TraesCS4B02G049600;TraesCS3A02G391800;TraesCS3B02G423800;TraesCS2D02G132100;TraesCS4A02G265200;TraesCS3B02G229800;TraesCS6B02G341400;TraesCS2A02G221800;TraesCS6D02G290500;…	23	TraesCS5D02G211400;TraesCS1D02G314600;TraesCS1A02G314100;TraesCS2A02G129900;TraesCS7D02G207100;TraesCS7B02G111000;TraesCS6A02G311200;TraesCS5B02G448400;TraesCS1B02G326400;TraesCS4D02G050000;TraesCS7A02G204000;TraesCS3D02G384700;TraesCS4B02G049600;TraesCS3A02G391800;TraesCS3B02G423800;TraesCS2D02G132100;TraesCS4A02G265200;TraesCS3B02G229800;TraesCS6B02G341400;TraesCS2A02G221800;TraesCS6D02G290500;…	0	--
Biological process	GO:2001057	reactive nitrogen species metabolic process	46/8360	189/68604	2.99647e-06	9.17552e-05	46	TraesCS5B02G414000;TraesCS5D02G419200;TraesCS6B02G024900;TraesCS6D02G020700;TraesCS6D02G313100;TraesCS1D02G032700;TraesCS1B02G225000;TraesCS6A02G017500;TraesCS3B02G454100;TraesCS6B02G364600;TraesCS3D02G414400;TraesCS1A02G031300;TraesCS7D02G420900;TraesCS3A02G418800;TraesCS1D02G256700;TraesCS6A02G333900;TraesCS7A02G428500;TraesCS1A02G257400;TraesCS3A02G429700;TraesCS1A02G257900;TraesCS1D02G257200;…	23	TraesCS3B02G454100;TraesCS3D02G414400;TraesCS3A02G418800;TraesCS1D02G256700;TraesCS1A02G257400;TraesCS3A02G429700;TraesCS3B02G467600;TraesCS2B02G346100;TraesCS6B02G290500;TraesCS7A02G121700;TraesCS4D02G361500;TraesCS5B02G393100;TraesCS3D02G425000;TraesCS2A02G098000;TraesCS7D02G049400;TraesCS4B02G375800;TraesCS2D02G327000;TraesCS2A02G335800;TraesCS7A02G054100;TraesCS1B02G267900;TraesCS5D02G158500;…	23	TraesCS5B02G414000;TraesCS5D02G419200;TraesCS6B02G024900;TraesCS6D02G020700;TraesCS6D02G313100;TraesCS1D02G032700;TraesCS1B02G225000;TraesCS6A02G017500;TraesCS6B02G364600;TraesCS1A02G031300;TraesCS7D02G420900;TraesCS6A02G333900;TraesCS7A02G428500;TraesCS1A02G257900;TraesCS1D02G257200;TraesCS1B02G038700;TraesCS7D02G049300;TraesCS1B02G268300;TraesCS1A02G211000;TraesCS4A02G440600;TraesCS5A02G153200;…
Biological process	GO:0046434	organophosphate catabolic process	64/8360	296/68604	3.40352e-06	0.000103134	64	TraesCS3A02G492100;TraesCS3D02G499600;TraesCSU02G131900;TraesCS1B02G135200;TraesCS5A02G547700;TraesCS1A02G115300;TraesCS1D02G116700;TraesCS6A02G233100;TraesCS3B02G553200;TraesCS4B02G363700;TraesCS6D02G216000;TraesCS5A02G278100;TraesCS5D02G285100;TraesCS1B02G382600;TraesCS5B02G277500;TraesCS3D02G332200;TraesCS1D02G370600;TraesCS3B02G552800;TraesCS2B02G233600;TraesCS5B02G014700;TraesCS3A02G044400;n…	45	TraesCS3A02G492100;TraesCS3D02G499600;TraesCSU02G131900;TraesCS1B02G135200;TraesCS5A02G547700;TraesCS1A02G115300;TraesCS1D02G116700;TraesCS3B02G553200;TraesCS5A02G278100;TraesCS5D02G285100;TraesCS5B02G277500;TraesCS3D02G332200;TraesCS3B02G552800;novel.3647;TraesCS5D02G231100;TraesCS4B02G015300;TraesCS3A02G338100;TraesCS3B02G370300;TraesCS4A02G298300;novel.10624;TraesCS4D02G013500;TraesCS5A02G5209…	19	TraesCS6A02G233100;TraesCS4B02G363700;TraesCS6D02G216000;TraesCS1B02G382600;TraesCS1D02G370600;TraesCS2B02G233600;TraesCS5B02G014700;TraesCS3A02G044400;TraesCS4A02G189600;TraesCS5D02G024200;TraesCS5A02G016600;TraesCS7D02G100000;TraesCS4B02G129000;TraesCS2D02G209700;TraesCS2A02G206300;TraesCS4D02G123400;TraesCS7A02G256900;TraesCS1B02G393300;TraesCS3B02G270600
Biological process	GO:0140014	mitotic nuclear division	59/8360	266/68604	3.46753e-06	0.00010399	59	TraesCS1A02G054400;TraesCS5D02G069500;TraesCS5B02G058300;TraesCS5A02G058400;TraesCS1D02G055200;TraesCS1D02G314600;TraesCS1A02G314100;TraesCS5B02G156500;TraesCS5A02G157200;TraesCS2A02G129900;TraesCS1B02G071500;TraesCS5D02G162500;TraesCS7D02G207100;TraesCS7B02G111000;TraesCS6A02G311200;TraesCS1B02G326400;TraesCS7A02G204000;TraesCS3A02G186500;TraesCS2A02G561600;TraesCS3D02G384700;TraesCS5A02G390000;…	59	TraesCS1A02G054400;TraesCS5D02G069500;TraesCS5B02G058300;TraesCS5A02G058400;TraesCS1D02G055200;TraesCS1D02G314600;TraesCS1A02G314100;TraesCS5B02G156500;TraesCS5A02G157200;TraesCS2A02G129900;TraesCS1B02G071500;TraesCS5D02G162500;TraesCS7D02G207100;TraesCS7B02G111000;TraesCS6A02G311200;TraesCS1B02G326400;TraesCS7A02G204000;TraesCS3A02G186500;TraesCS2A02G561600;TraesCS3D02G384700;TraesCS5A02G390000;…	0	--
Biological process	GO:1903175	fatty alcohol biosynthetic process	15/8360	34/68604	3.60889e-06	0.000107125	15	TraesCS6D02G358400;TraesCS6D02G082200;TraesCS6B02G411800;TraesCS6B02G128300;TraesCS7A02G082200;TraesCS1D02G147000;TraesCS6A02G100300;TraesCS1B02G402600;TraesCS6B02G128200;TraesCS7D02G076700;TraesCS5D02G299300;TraesCS5B02G291100;TraesCS4D02G282000;TraesCS5A02G291900;TraesCS6D02G082300	10	TraesCS6D02G358400;TraesCS6B02G411800;TraesCS7A02G082200;TraesCS1B02G402600;TraesCS6B02G128200;TraesCS7D02G076700;TraesCS5D02G299300;TraesCS5B02G291100;TraesCS5A02G291900;TraesCS6D02G082300	5	TraesCS6D02G082200;TraesCS6B02G128300;TraesCS1D02G147000;TraesCS6A02G100300;TraesCS4D02G282000
Biological process	GO:0022603	regulation of anatomical structure morphogenesis	93/8360	479/68604	3.75015e-06	0.000110194	93	TraesCS7A02G555700;TraesCS7B02G480300;TraesCS6D02G068500;TraesCS6B02G094700;TraesCS3A02G481400;TraesCS7A02G146200;novel.4099;TraesCS7D02G446700;TraesCS7D02G554900;TraesCS7B02G357900;TraesCS3B02G142300;TraesCS7A02G458700;TraesCS4A02G441600;TraesCS5D02G366700;TraesCS7A02G455400;TraesCS7D02G050100;TraesCS4A02G131100;TraesCS5A02G357600;TraesCS7D02G147700;TraesCS3D02G124800;TraesCS6D02G126900;TraesCS3…	80	TraesCS7A02G555700;TraesCS7B02G480300;TraesCS6D02G068500;TraesCS6B02G094700;TraesCS3A02G481400;TraesCS7A02G146200;TraesCS7D02G446700;TraesCS7D02G554900;TraesCS7B02G357900;TraesCS3B02G142300;TraesCS7A02G458700;TraesCS4A02G441600;TraesCS5D02G366700;TraesCS7A02G455400;TraesCS7D02G050100;TraesCS4A02G131100;TraesCS5A02G357600;TraesCS7D02G147700;TraesCS3D02G124800;TraesCS6D02G126900;TraesCS3A02G305500;…	13	novel.4099;TraesCS1D02G402600;TraesCS2D02G358300;TraesCS4D02G236000;TraesCS2A02G359400;TraesCS4A02G489700;TraesCS2B02G521100;TraesCSU02G176200;TraesCS4A02G280800;TraesCS4A02G103400;TraesCS6D02G240000;TraesCS4D02G201700;TraesCS2B02G378700
Biological process	GO:0010345	suberin biosynthetic process	34/8360	125/68604	4.32908e-06	0.000125933	34	TraesCS6D02G193600;TraesCS5D02G372300;TraesCS6B02G239400;TraesCS1D02G161500;TraesCS7D02G278300;TraesCS4B02G010100;TraesCS7B02G176400;TraesCS5A02G363200;TraesCS1B02G402600;TraesCS4D02G356300;TraesCS7D02G385300;TraesCS1B02G181300;TraesCS4B02G010000;TraesCSU02G073000;TraesCS4B02G342400;TraesCS7B02G291100;TraesCS6A02G210500;TraesCS3A02G013800;TraesCS1B02G177900;TraesCS1D02G439900;TraesCS3A02G014800;T…	21	TraesCS6D02G193600;TraesCS6B02G239400;TraesCS1D02G161500;TraesCS7D02G278300;TraesCS7B02G176400;TraesCS1B02G402600;TraesCS7D02G385300;TraesCS1B02G181300;TraesCSU02G073000;TraesCS4B02G342400;TraesCS7B02G291100;TraesCS6A02G210500;TraesCS1B02G177900;TraesCS1D02G439900;TraesCS3A02G014800;TraesCS7A02G278500;TraesCS1B02G465500;TraesCS4D02G338000;TraesCS7A02G389300;TraesCS1D02G150800;novel.10927	13	TraesCS5D02G372300;TraesCS4B02G010100;TraesCS5A02G363200;TraesCS4D02G356300;TraesCS4B02G010000;TraesCS3A02G013800;TraesCS4D02G282000;TraesCS2A02G191600;TraesCS3D02G361200;TraesCS4A02G103400;TraesCS2D02G195900;TraesCS2B02G215100;TraesCS4D02G201700
Biological process	GO:0007059	chromosome segregation	90/8360	462/68604	4.62174e-06	0.000133115	90	TraesCS6A02G268600;TraesCS6D02G246300;TraesCS6B02G295700;TraesCS5B02G331700;TraesCS5A02G286500;TraesCS5D02G337200;TraesCS1A02G054400;TraesCS1A02G260500;TraesCS1B02G271100;TraesCS1D02G055200;TraesCS3A02G097200;TraesCS3D02G097700;TraesCS3B02G112900;novel.7565;TraesCS1D02G314600;TraesCSU02G112500;TraesCS1A02G314100;TraesCS5B02G156500;TraesCS2D02G213200;TraesCS5A02G157200;TraesCS2A02G129900;TraesCS1B…	90	TraesCS6A02G268600;TraesCS6D02G246300;TraesCS6B02G295700;TraesCS5B02G331700;TraesCS5A02G286500;TraesCS5D02G337200;TraesCS1A02G054400;TraesCS1A02G260500;TraesCS1B02G271100;TraesCS1D02G055200;TraesCS3A02G097200;TraesCS3D02G097700;TraesCS3B02G112900;novel.7565;TraesCS1D02G314600;TraesCSU02G112500;TraesCS1A02G314100;TraesCS5B02G156500;TraesCS2D02G213200;TraesCS5A02G157200;TraesCS2A02G129900;TraesCS1B…	0	--
Biological process	GO:0000727	double-strand break repair via break-induced replication	15/8360	35/68604	5.60282e-06	0.00015979	15	TraesCS3B02G224600;TraesCS1A02G129400;TraesCS3A02G200400;TraesCS1B02G309300;TraesCS3D02G203400;TraesCS1D02G125300;TraesCS1B02G146200;TraesCS6A02G360600;TraesCS6D02G344100;TraesCS6B02G393500;TraesCS1A02G384200;TraesCS3D02G192600;TraesCS3A02G188900;TraesCS3B02G218300;TraesCS1D02G082300	15	TraesCS3B02G224600;TraesCS1A02G129400;TraesCS3A02G200400;TraesCS1B02G309300;TraesCS3D02G203400;TraesCS1D02G125300;TraesCS1B02G146200;TraesCS6A02G360600;TraesCS6D02G344100;TraesCS6B02G393500;TraesCS1A02G384200;TraesCS3D02G192600;TraesCS3A02G188900;TraesCS3B02G218300;TraesCS1D02G082300	0	--
Biological process	GO:0034308	primary alcohol metabolic process	17/8360	44/68604	7.37034e-06	0.000208158	17	TraesCS2D02G423500;TraesCS6D02G358400;TraesCS6D02G082200;TraesCS6B02G411800;TraesCS6B02G128300;TraesCS2D02G423400;TraesCS7A02G082200;TraesCS1D02G147000;TraesCS6A02G100300;TraesCS2A02G425600;TraesCS6B02G128200;TraesCS7D02G076700;TraesCS5D02G299300;TraesCS5B02G291100;TraesCS5A02G291900;TraesCS6D02G082300;TraesCS2B02G445900	10	TraesCS6D02G358400;TraesCS6B02G411800;TraesCS2D02G423400;TraesCS7A02G082200;TraesCS6B02G128200;TraesCS7D02G076700;TraesCS5D02G299300;TraesCS5B02G291100;TraesCS5A02G291900;TraesCS6D02G082300	7	TraesCS2D02G423500;TraesCS6D02G082200;TraesCS6B02G128300;TraesCS1D02G147000;TraesCS6A02G100300;TraesCS2A02G425600;TraesCS2B02G445900
Biological process	GO:0010866	regulation of triglyceride biosynthetic process	13/8360	28/68604	8.10519e-06	0.000222434	13	TraesCS6D02G358400;TraesCS6D02G082200;TraesCS6B02G411800;TraesCS6B02G128300;TraesCS7A02G082200;TraesCS1D02G147000;TraesCS6A02G100300;TraesCS6B02G128200;TraesCS7D02G076700;TraesCS5D02G299300;TraesCS5B02G291100;TraesCS5A02G291900;TraesCS6D02G082300	9	TraesCS6D02G358400;TraesCS6B02G411800;TraesCS7A02G082200;TraesCS6B02G128200;TraesCS7D02G076700;TraesCS5D02G299300;TraesCS5B02G291100;TraesCS5A02G291900;TraesCS6D02G082300	4	TraesCS6D02G082200;TraesCS6B02G128300;TraesCS1D02G147000;TraesCS6A02G100300
Biological process	GO:0033520	phytol biosynthetic process	13/8360	28/68604	8.10519e-06	0.000222434	13	TraesCS6D02G358400;TraesCS6D02G082200;TraesCS6B02G411800;TraesCS6B02G128300;TraesCS7A02G082200;TraesCS1D02G147000;TraesCS6A02G100300;TraesCS6B02G128200;TraesCS7D02G076700;TraesCS5D02G299300;TraesCS5B02G291100;TraesCS5A02G291900;TraesCS6D02G082300	9	TraesCS6D02G358400;TraesCS6B02G411800;TraesCS7A02G082200;TraesCS6B02G128200;TraesCS7D02G076700;TraesCS5D02G299300;TraesCS5B02G291100;TraesCS5A02G291900;TraesCS6D02G082300	4	TraesCS6D02G082200;TraesCS6B02G128300;TraesCS1D02G147000;TraesCS6A02G100300
Biological process	GO:1904963	regulation of phytol biosynthetic process	13/8360	28/68604	8.10519e-06	0.000222434	13	TraesCS6D02G358400;TraesCS6D02G082200;TraesCS6B02G411800;TraesCS6B02G128300;TraesCS7A02G082200;TraesCS1D02G147000;TraesCS6A02G100300;TraesCS6B02G128200;TraesCS7D02G076700;TraesCS5D02G299300;TraesCS5B02G291100;TraesCS5A02G291900;TraesCS6D02G082300	9	TraesCS6D02G358400;TraesCS6B02G411800;TraesCS7A02G082200;TraesCS6B02G128200;TraesCS7D02G076700;TraesCS5D02G299300;TraesCS5B02G291100;TraesCS5A02G291900;TraesCS6D02G082300	4	TraesCS6D02G082200;TraesCS6B02G128300;TraesCS1D02G147000;TraesCS6A02G100300
Biological process	GO:0000724	double-strand break repair via homologous recombination	69/8360	335/68604	8.45767e-06	0.000229938	69	TraesCS7B02G202900;TraesCS7D02G298100;TraesCS7A02G302800;TraesCS4D02G246300;TraesCS4D02G116000;TraesCS3B02G224600;TraesCS4A02G197000;TraesCS1A02G129400;TraesCS3A02G200400;TraesCS1B02G309300;TraesCS3D02G203400;TraesCS1D02G125300;TraesCS7A02G321900;TraesCS4A02G058000;TraesCS3B02G198800;TraesCS1B02G146200;TraesCS4B02G246900;TraesCS1D02G103100;TraesCS3A02G167400;TraesCS5B02G077500;TraesCSU02G112500;T…	69	TraesCS7B02G202900;TraesCS7D02G298100;TraesCS7A02G302800;TraesCS4D02G246300;TraesCS4D02G116000;TraesCS3B02G224600;TraesCS4A02G197000;TraesCS1A02G129400;TraesCS3A02G200400;TraesCS1B02G309300;TraesCS3D02G203400;TraesCS1D02G125300;TraesCS7A02G321900;TraesCS4A02G058000;TraesCS3B02G198800;TraesCS1B02G146200;TraesCS4B02G246900;TraesCS1D02G103100;TraesCS3A02G167400;TraesCS5B02G077500;TraesCSU02G112500;T…	0	--
Biological process	GO:0010206	photosystem II repair	14/8360	32/68604	8.59061e-06	0.000230208	14	TraesCS2D02G236100;TraesCS1A02G251200;TraesCS2A02G237200;TraesCS4D02G223500;TraesCS2B02G260200;TraesCS4B02G223100;TraesCS4D02G172800;TraesCS4A02G134100;TraesCS4B02G170800;TraesCS7B02G313800;TraesCS4A02G080900;TraesCS7D02G407100;TraesCS7A02G413800;TraesCS5B02G391300	0	--	14	TraesCS2D02G236100;TraesCS1A02G251200;TraesCS2A02G237200;TraesCS4D02G223500;TraesCS2B02G260200;TraesCS4B02G223100;TraesCS4D02G172800;TraesCS4A02G134100;TraesCS4B02G170800;TraesCS7B02G313800;TraesCS4A02G080900;TraesCS7D02G407100;TraesCS7A02G413800;TraesCS5B02G391300
Biological process	GO:0006778	porphyrin-containing compound metabolic process	63/8360	298/68604	8.62587e-06	0.000230208	63	TraesCS1A02G057200;TraesCS1B02G075200;TraesCS1D02G058300;TraesCS2A02G134000;TraesCS2A02G590600;TraesCS2B02G157600;TraesCS2B02G593000;TraesCS2D02G136200;TraesCS3A02G191700;TraesCS3A02G506200;TraesCS3B02G219700;TraesCS3D02G194300;TraesCS3D02G514100;TraesCS5A02G355700;TraesCS6A02G307700;TraesCS6B02G336300;TraesCS6D02G135300;TraesCS1B02G266500;TraesCS2D02G563600;TraesCS1D02G165600;TraesCS1B02G191200;…	11	TraesCS7B02G003000;TraesCS5B02G568700;TraesCS5D02G560900;TraesCS3B02G030300;TraesCS2D02G176200;TraesCS4A02G132000;TraesCS4D02G174600;TraesCS1A02G093000;TraesCS1D02G101700;novel.173;TraesCS5D02G199400	52	TraesCS1A02G057200;TraesCS1B02G075200;TraesCS1D02G058300;TraesCS2A02G134000;TraesCS2A02G590600;TraesCS2B02G157600;TraesCS2B02G593000;TraesCS2D02G136200;TraesCS3A02G191700;TraesCS3A02G506200;TraesCS3B02G219700;TraesCS3D02G194300;TraesCS3D02G514100;TraesCS5A02G355700;TraesCS6A02G307700;TraesCS6B02G336300;TraesCS6D02G135300;TraesCS1B02G266500;TraesCS2D02G563600;TraesCS1D02G165600;TraesCS1B02G191200;…
Biological process	GO:0048359	mucilage metabolic process involved in seed coat development	30/8360	108/68604	9.80662e-06	0.00025934	30	TraesCS4A02G237500;TraesCS4D02G076000;TraesCS4B02G077600;TraesCS3A02G494800;TraesCS5A02G216900;TraesCS5D02G225000;TraesCS3B02G142300;TraesCS3D02G501900;TraesCS3D02G124800;TraesCS5B02G404600;TraesCS3B02G556500;TraesCS5A02G188600;TraesCS5D02G194400;TraesCS2B02G319700;TraesCS3A02G123100;TraesCS1A02G284500;TraesCS1B02G293800;TraesCS4B02G112500;TraesCS5B02G186700;TraesCS5D02G131300;TraesCS2A02G303100;…	26	TraesCS3A02G494800;TraesCS5A02G216900;TraesCS5D02G225000;TraesCS3B02G142300;TraesCS3D02G501900;TraesCS3D02G124800;TraesCS5B02G404600;TraesCS3B02G556500;TraesCS5A02G188600;TraesCS5D02G194400;TraesCS2B02G319700;TraesCS3A02G123100;TraesCS1A02G284500;TraesCS1B02G293800;TraesCS5B02G186700;TraesCS5D02G131300;TraesCS2A02G303100;TraesCS5A02G123300;TraesCS1D02G283500;TraesCS3B02G556600;TraesCS3A02G358900;…	4	TraesCS4A02G237500;TraesCS4D02G076000;TraesCS4B02G077600;TraesCS4B02G112500
Biological process	GO:0006261	DNA-dependent DNA replication	79/8360	400/68604	1.01404e-05	0.000265752	79	TraesCS1B02G274600;TraesCS4D02G246300;TraesCS3B02G224600;TraesCS1A02G129400;TraesCS3A02G200400;TraesCS1A02G264000;TraesCS1B02G309300;TraesCS1A02G299500;TraesCS3D02G203400;TraesCS1D02G125300;TraesCS1D02G298400;TraesCS2A02G364000;TraesCS5B02G094600;TraesCS1D02G264100;TraesCS4A02G058000;TraesCS3A02G097200;TraesCS1B02G146200;TraesCS3D02G097700;TraesCS2D02G361800;TraesCS4B02G246900;TraesCS5A02G088400;…	78	TraesCS1B02G274600;TraesCS4D02G246300;TraesCS3B02G224600;TraesCS1A02G129400;TraesCS3A02G200400;TraesCS1A02G264000;TraesCS1B02G309300;TraesCS1A02G299500;TraesCS3D02G203400;TraesCS1D02G125300;TraesCS1D02G298400;TraesCS2A02G364000;TraesCS5B02G094600;TraesCS1D02G264100;TraesCS4A02G058000;TraesCS3A02G097200;TraesCS1B02G146200;TraesCS3D02G097700;TraesCS2D02G361800;TraesCS4B02G246900;TraesCS5A02G088400;…	1	TraesCS7B02G091900
Biological process	GO:0043562	cellular response to nitrogen levels	29/8360	103/68604	1.02943e-05	0.000267375	29	TraesCS6B02G430000;TraesCS1B02G308900;TraesCS6D02G374200;TraesCS6D02G358400;TraesCS6A02G389300;TraesCS6D02G082200;TraesCS6B02G411800;TraesCS6B02G128300;TraesCS1D02G292100;TraesCS7A02G082200;TraesCS1D02G147000;TraesCS6A02G100300;TraesCS1A02G299100;TraesCS5B02G040700;TraesCS2B02G409300;TraesCS6B02G128200;TraesCS7D02G076700;TraesCS5D02G046300;novel.10143;TraesCS5A02G039000;TraesCS5D02G299300;TraesCS…	18	TraesCS1B02G308900;TraesCS6D02G358400;TraesCS6B02G411800;TraesCS1D02G292100;TraesCS7A02G082200;TraesCS1A02G299100;TraesCS2B02G409300;TraesCS6B02G128200;TraesCS7D02G076700;novel.10143;TraesCS5A02G039000;TraesCS5D02G299300;TraesCS5D02G046400;TraesCS5B02G291100;TraesCS5B02G040800;TraesCS4B02G167100;TraesCS5A02G291900;TraesCS6D02G082300	11	TraesCS6B02G430000;TraesCS6D02G374200;TraesCS6A02G389300;TraesCS6D02G082200;TraesCS6B02G128300;TraesCS1D02G147000;TraesCS6A02G100300;TraesCS5B02G040700;TraesCS5D02G046300;TraesCS6B02G346000;TraesCS7A02G176700
Biological process	GO:0006885	regulation of pH	51/8360	227/68604	1.04973e-05	0.000270237	51	TraesCSU02G073200;TraesCS5D02G013100;TraesCS7D02G243000;TraesCS6D02G344000;TraesCS1A02G037400;TraesCS1D02G039000;TraesCS7D02G146700;TraesCS6A02G360500;TraesCS7B02G047600;TraesCS7A02G145400;TraesCS1B02G314100;TraesCS4A02G283100;TraesCS1A02G303800;TraesCS1D02G257600;TraesCS1B02G268800;TraesCS5D02G155600;TraesCS6B02G393400;TraesCS1B02G047900;TraesCS1A02G258300;TraesCS7D02G500200;TraesCS3A02G340500;T…	43	TraesCSU02G073200;TraesCS5D02G013100;TraesCS6D02G344000;TraesCS7D02G146700;TraesCS6A02G360500;TraesCS7B02G047600;TraesCS7A02G145400;TraesCS1B02G314100;TraesCS4A02G283100;TraesCS1A02G303800;TraesCS5D02G155600;TraesCS6B02G393400;TraesCS7D02G500200;TraesCS3A02G340500;TraesCS6B02G340700;TraesCS5D02G268200;TraesCS5A02G004200;TraesCS7A02G510800;TraesCS5D02G270600;TraesCS7B02G421700;TraesCS2B02G551300;T…	8	TraesCS7D02G243000;TraesCS1A02G037400;TraesCS1D02G039000;TraesCS1D02G257600;TraesCS1B02G268800;TraesCS1B02G047900;TraesCS1A02G258300;TraesCS6D02G116700
Biological process	GO:0006995	cellular response to nitrogen starvation	22/8360	68/68604	1.06685e-05	0.000272233	22	TraesCS6B02G430000;TraesCS6D02G374200;TraesCS6D02G358400;TraesCS6A02G389300;TraesCS6D02G082200;TraesCS6B02G411800;TraesCS6B02G128300;TraesCS7A02G082200;TraesCS1D02G147000;TraesCS6A02G100300;TraesCS5B02G040700;TraesCS2B02G409300;TraesCS6B02G128200;TraesCS7D02G076700;TraesCS5D02G046300;TraesCS5A02G039000;TraesCS5D02G299300;TraesCS5D02G046400;TraesCS5B02G291100;TraesCS5B02G040800;TraesCS5A02G291900;…	13	TraesCS6D02G358400;TraesCS6B02G411800;TraesCS7A02G082200;TraesCS2B02G409300;TraesCS6B02G128200;TraesCS7D02G076700;TraesCS5A02G039000;TraesCS5D02G299300;TraesCS5D02G046400;TraesCS5B02G291100;TraesCS5B02G040800;TraesCS5A02G291900;TraesCS6D02G082300	9	TraesCS6B02G430000;TraesCS6D02G374200;TraesCS6A02G389300;TraesCS6D02G082200;TraesCS6B02G128300;TraesCS1D02G147000;TraesCS6A02G100300;TraesCS5B02G040700;TraesCS5D02G046300
Biological process	GO:0006638	neutral lipid metabolic process	37/8360	147/68604	1.18256e-05	0.000296558	37	TraesCS3B02G339300;TraesCS5A02G321800;TraesCS1B02G402900;TraesCS6D02G358400;TraesCS3D02G304900;TraesCS2B02G007200;TraesCS5D02G329000;TraesCS6D02G082200;TraesCS6B02G411800;TraesCS3A02G297400;TraesCS6B02G128300;TraesCS7A02G082200;novel.11210;TraesCS1D02G147000;TraesCS6A02G100300;TraesCS5D02G328700;TraesCS5B02G322300;TraesCSU02G179300;TraesCS3B02G029900;TraesCS1B02G144000;TraesCS3A02G017400;TraesCS4…	15	TraesCS1B02G402900;TraesCS6D02G358400;TraesCS6B02G411800;TraesCS7A02G082200;TraesCS4A02G456400;TraesCS6B02G128200;TraesCS7D02G076700;TraesCS5D02G299300;TraesCS5B02G291100;TraesCS5D02G328600;TraesCS5A02G291900;TraesCS5A02G322100;TraesCS6D02G082300;TraesCS3B02G368400;TraesCS7D02G029600	22	TraesCS3B02G339300;TraesCS5A02G321800;TraesCS3D02G304900;TraesCS2B02G007200;TraesCS5D02G329000;TraesCS6D02G082200;TraesCS3A02G297400;TraesCS6B02G128300;novel.11210;TraesCS1D02G147000;TraesCS6A02G100300;TraesCS5D02G328700;TraesCS5B02G322300;TraesCSU02G179300;TraesCS3B02G029900;TraesCS1B02G144000;TraesCS3A02G017400;TraesCS5B02G322500;TraesCS2D02G373600;TraesCS3B02G016400;TraesCS3A02G013700;TraesCS5…
Biological process	GO:0006639	acylglycerol metabolic process	37/8360	147/68604	1.18256e-05	0.000296558	37	TraesCS3B02G339300;TraesCS5A02G321800;TraesCS1B02G402900;TraesCS6D02G358400;TraesCS3D02G304900;TraesCS2B02G007200;TraesCS5D02G329000;TraesCS6D02G082200;TraesCS6B02G411800;TraesCS3A02G297400;TraesCS6B02G128300;TraesCS7A02G082200;novel.11210;TraesCS1D02G147000;TraesCS6A02G100300;TraesCS5D02G328700;TraesCS5B02G322300;TraesCSU02G179300;TraesCS3B02G029900;TraesCS1B02G144000;TraesCS3A02G017400;TraesCS4…	15	TraesCS1B02G402900;TraesCS6D02G358400;TraesCS6B02G411800;TraesCS7A02G082200;TraesCS4A02G456400;TraesCS6B02G128200;TraesCS7D02G076700;TraesCS5D02G299300;TraesCS5B02G291100;TraesCS5D02G328600;TraesCS5A02G291900;TraesCS5A02G322100;TraesCS6D02G082300;TraesCS3B02G368400;TraesCS7D02G029600	22	TraesCS3B02G339300;TraesCS5A02G321800;TraesCS3D02G304900;TraesCS2B02G007200;TraesCS5D02G329000;TraesCS6D02G082200;TraesCS3A02G297400;TraesCS6B02G128300;novel.11210;TraesCS1D02G147000;TraesCS6A02G100300;TraesCS5D02G328700;TraesCS5B02G322300;TraesCSU02G179300;TraesCS3B02G029900;TraesCS1B02G144000;TraesCS3A02G017400;TraesCS5B02G322500;TraesCS2D02G373600;TraesCS3B02G016400;TraesCS3A02G013700;TraesCS5…
Biological process	GO:0033013	tetrapyrrole metabolic process	63/8360	301/68604	1.20112e-05	0.000298638	63	TraesCS1A02G057200;TraesCS1B02G075200;TraesCS1D02G058300;TraesCS2A02G134000;TraesCS2A02G590600;TraesCS2B02G157600;TraesCS2B02G593000;TraesCS2D02G136200;TraesCS3A02G191700;TraesCS3A02G506200;TraesCS3B02G219700;TraesCS3D02G194300;TraesCS3D02G514100;TraesCS5A02G355700;TraesCS6A02G307700;TraesCS6B02G336300;TraesCS6D02G135300;TraesCS1B02G266500;TraesCS2D02G563600;TraesCS1D02G165600;TraesCS1B02G191200;…	11	TraesCS7B02G003000;TraesCS5B02G568700;TraesCS5D02G560900;TraesCS3B02G030300;TraesCS2D02G176200;TraesCS4A02G132000;TraesCS4D02G174600;TraesCS1A02G093000;TraesCS1D02G101700;novel.173;TraesCS5D02G199400	52	TraesCS1A02G057200;TraesCS1B02G075200;TraesCS1D02G058300;TraesCS2A02G134000;TraesCS2A02G590600;TraesCS2B02G157600;TraesCS2B02G593000;TraesCS2D02G136200;TraesCS3A02G191700;TraesCS3A02G506200;TraesCS3B02G219700;TraesCS3D02G194300;TraesCS3D02G514100;TraesCS5A02G355700;TraesCS6A02G307700;TraesCS6B02G336300;TraesCS6D02G135300;TraesCS1B02G266500;TraesCS2D02G563600;TraesCS1D02G165600;TraesCS1B02G191200;…
Biological process	GO:0009821	alkaloid biosynthetic process	10/8360	18/68604	1.2351e-05	0.000304483	10	TraesCS2A02G544800;TraesCS2B02G575200;TraesCS7D02G142100;TraesCS7D02G142300;TraesCS7A02G140900;TraesCS7B02G042200;TraesCS2B02G575600;TraesCS2B02G575500;TraesCS7B02G042400;TraesCS2D02G545900	10	TraesCS2A02G544800;TraesCS2B02G575200;TraesCS7D02G142100;TraesCS7D02G142300;TraesCS7A02G140900;TraesCS7B02G042200;TraesCS2B02G575600;TraesCS2B02G575500;TraesCS7B02G042400;TraesCS2D02G545900	0	--
Biological process	GO:1903173	fatty alcohol metabolic process	15/8360	37/68604	1.27165e-05	0.000305965	15	TraesCS6D02G358400;TraesCS6D02G082200;TraesCS6B02G411800;TraesCS6B02G128300;TraesCS7A02G082200;TraesCS1D02G147000;TraesCS6A02G100300;TraesCS1B02G402600;TraesCS6B02G128200;TraesCS7D02G076700;TraesCS5D02G299300;TraesCS5B02G291100;TraesCS4D02G282000;TraesCS5A02G291900;TraesCS6D02G082300	10	TraesCS6D02G358400;TraesCS6B02G411800;TraesCS7A02G082200;TraesCS1B02G402600;TraesCS6B02G128200;TraesCS7D02G076700;TraesCS5D02G299300;TraesCS5B02G291100;TraesCS5A02G291900;TraesCS6D02G082300	5	TraesCS6D02G082200;TraesCS6B02G128300;TraesCS1D02G147000;TraesCS6A02G100300;TraesCS4D02G282000
Biological process	GO:0048441	petal development	18/8360	50/68604	1.27266e-05	0.000305965	18	TraesCS3B02G339300;TraesCS5A02G321800;TraesCS1B02G402900;TraesCS3D02G304900;TraesCS3A02G297400;novel.11210;TraesCS5D02G328700;TraesCSU02G179300;TraesCS3B02G029900;TraesCS3A02G017400;TraesCS4B02G079900;TraesCS4D02G078800;TraesCS5B02G322500;TraesCS4A02G235100;TraesCS3B02G016400;TraesCS5A02G322100;TraesCS3A02G013700;TraesCS5D02G328800	5	TraesCS1B02G402900;TraesCS4B02G079900;TraesCS4D02G078800;TraesCS4A02G235100;TraesCS5A02G322100	13	TraesCS3B02G339300;TraesCS5A02G321800;TraesCS3D02G304900;TraesCS3A02G297400;novel.11210;TraesCS5D02G328700;TraesCSU02G179300;TraesCS3B02G029900;TraesCS3A02G017400;TraesCS5B02G322500;TraesCS3B02G016400;TraesCS3A02G013700;TraesCS5D02G328800
Biological process	GO:0048465	corolla development	18/8360	50/68604	1.27266e-05	0.000305965	18	TraesCS3B02G339300;TraesCS5A02G321800;TraesCS1B02G402900;TraesCS3D02G304900;TraesCS3A02G297400;novel.11210;TraesCS5D02G328700;TraesCSU02G179300;TraesCS3B02G029900;TraesCS3A02G017400;TraesCS4B02G079900;TraesCS4D02G078800;TraesCS5B02G322500;TraesCS4A02G235100;TraesCS3B02G016400;TraesCS5A02G322100;TraesCS3A02G013700;TraesCS5D02G328800	5	TraesCS1B02G402900;TraesCS4B02G079900;TraesCS4D02G078800;TraesCS4A02G235100;TraesCS5A02G322100	13	TraesCS3B02G339300;TraesCS5A02G321800;TraesCS3D02G304900;TraesCS3A02G297400;novel.11210;TraesCS5D02G328700;TraesCSU02G179300;TraesCS3B02G029900;TraesCS3A02G017400;TraesCS5B02G322500;TraesCS3B02G016400;TraesCS3A02G013700;TraesCS5D02G328800
Biological process	GO:0006063	uronic acid metabolic process	9/8360	15/68604	1.47599e-05	0.000346263	9	TraesCS5D02G288700;TraesCS5A02G281600;TraesCS5B02G280700;TraesCS7B02G056200;TraesCS7A02G152300;TraesCS7D02G154100;TraesCS7A02G256600;TraesCS7D02G257800;TraesCS7B02G153900	6	TraesCS7B02G056200;TraesCS7A02G152300;TraesCS7D02G154100;TraesCS7A02G256600;TraesCS7D02G257800;TraesCS7B02G153900	3	TraesCS5D02G288700;TraesCS5A02G281600;TraesCS5B02G280700
Biological process	GO:0019586	galacturonate metabolic process	9/8360	15/68604	1.47599e-05	0.000346263	9	TraesCS5D02G288700;TraesCS5A02G281600;TraesCS5B02G280700;TraesCS7B02G056200;TraesCS7A02G152300;TraesCS7D02G154100;TraesCS7A02G256600;TraesCS7D02G257800;TraesCS7B02G153900	6	TraesCS7B02G056200;TraesCS7A02G152300;TraesCS7D02G154100;TraesCS7A02G256600;TraesCS7D02G257800;TraesCS7B02G153900	3	TraesCS5D02G288700;TraesCS5A02G281600;TraesCS5B02G280700
Biological process	GO:0097753	membrane bending	9/8360	15/68604	1.47599e-05	0.000346263	9	TraesCS6A02G292800;TraesCS7A02G206700;TraesCS7B02G114100;TraesCS7D02G209600;TraesCS1D02G203500;TraesCS2D02G238700;TraesCS2B02G256300;TraesCS6A02G314600;TraesCS6D02G273900	0	--	9	TraesCS6A02G292800;TraesCS7A02G206700;TraesCS7B02G114100;TraesCS7D02G209600;TraesCS1D02G203500;TraesCS2D02G238700;TraesCS2B02G256300;TraesCS6A02G314600;TraesCS6D02G273900
Biological process	GO:0035336	long-chain fatty-acyl-CoA metabolic process	16/8360	42/68604	1.68059e-05	0.000391107	16	TraesCS5D02G372300;TraesCS7D02G278300;TraesCS4B02G010100;TraesCS7B02G176400;TraesCS5A02G363200;TraesCS1B02G402600;TraesCS4D02G356300;TraesCS7D02G385300;TraesCS4B02G010000;TraesCS7B02G291100;TraesCS3A02G013800;TraesCS3A02G014800;TraesCS7A02G278500;TraesCS4D02G282000;TraesCS7A02G389300;novel.10927	9	TraesCS7D02G278300;TraesCS7B02G176400;TraesCS1B02G402600;TraesCS7D02G385300;TraesCS7B02G291100;TraesCS3A02G014800;TraesCS7A02G278500;TraesCS7A02G389300;novel.10927	7	TraesCS5D02G372300;TraesCS4B02G010100;TraesCS5A02G363200;TraesCS4D02G356300;TraesCS4B02G010000;TraesCS3A02G013800;TraesCS4D02G282000
Biological process	GO:0044275	cellular carbohydrate catabolic process	62/8360	298/68604	1.69799e-05	0.000392021	62	TraesCS3A02G366300;TraesCS3D02G359200;TraesCS1B02G229000;TraesCS1A02G215500;TraesCS3A02G366400;TraesCS3B02G397900;TraesCS1D02G218000;TraesCS7A02G464200;TraesCS2B02G327300;TraesCS3A02G369900;TraesCS3D02G362800;TraesCS7D02G535400;TraesCS7B02G269900;TraesCS7A02G549100;TraesCS3B02G430000;TraesCS3A02G398000;TraesCS4B02G173200;TraesCS5A02G248700;TraesCS3D02G391900;TraesCS2D02G308600;novel.3759;TraesCS3…	51	TraesCS3A02G366300;TraesCS3D02G359200;TraesCS3A02G366400;TraesCS3B02G397900;TraesCS7A02G464200;TraesCS2B02G327300;TraesCS7D02G535400;TraesCS7B02G269900;TraesCS7A02G549100;TraesCS3B02G430000;TraesCS3A02G398000;TraesCS4B02G173200;TraesCS5A02G248700;TraesCS3D02G391900;TraesCS2D02G308600;novel.3759;TraesCS3B02G528400;TraesCS2A02G310300;TraesCS1A02G088700;TraesCS4D02G175300;TraesCS7D02G380400;TraesCS1…	11	TraesCS1B02G229000;TraesCS1A02G215500;TraesCS1D02G218000;TraesCS3A02G369900;TraesCS3D02G362800;TraesCS3D02G477300;TraesCS2D02G302800;TraesCS2A02G304200;TraesCS2B02G320900;TraesCS3A02G482200;novel.4399
Biological process	GO:0048235	pollen sperm cell differentiation	21/8360	65/68604	1.7208e-05	0.00039408	21	TraesCS7D02G446700;TraesCS7B02G357900;TraesCSU02G147400;TraesCS3D02G225300;TraesCS7A02G458700;TraesCS6D02G126900;TraesCS7B02G419500;TraesCS3B02G257000;TraesCS2B02G431900;TraesCS3A02G227400;TraesCS4D02G050000;TraesCS4B02G049600;TraesCS2A02G413200;TraesCS5B02G219800;TraesCS6D02G230900;TraesCS2D02G410400;TraesCS6A02G248800;TraesCS5B02G314600;TraesCS6B02G276000;TraesCS5D02G228700;TraesCS4A02G265200	17	TraesCS7D02G446700;TraesCS7B02G357900;TraesCSU02G147400;TraesCS7A02G458700;TraesCS6D02G126900;TraesCS2B02G431900;TraesCS4D02G050000;TraesCS4B02G049600;TraesCS2A02G413200;TraesCS5B02G219800;TraesCS6D02G230900;TraesCS2D02G410400;TraesCS6A02G248800;TraesCS5B02G314600;TraesCS6B02G276000;TraesCS5D02G228700;TraesCS4A02G265200	4	TraesCS3D02G225300;TraesCS7B02G419500;TraesCS3B02G257000;TraesCS3A02G227400
Biological process	GO:0015995	chlorophyll biosynthetic process	38/8360	155/68604	1.73401e-05	0.00039408	38	TraesCS1A02G057200;TraesCS1B02G075200;TraesCS1D02G058300;TraesCS2A02G134000;TraesCS2A02G590600;TraesCS2B02G157600;TraesCS2B02G593000;TraesCS2D02G136200;TraesCS3A02G191700;TraesCS3A02G506200;TraesCS3B02G219700;TraesCS3D02G194300;TraesCS3D02G514100;TraesCS6A02G307700;TraesCS6B02G336300;TraesCS1B02G266500;TraesCS2D02G563600;TraesCS1D02G165600;TraesCS1B02G191200;TraesCS7B02G003000;TraesCS3B02G574300;…	7	TraesCS7B02G003000;TraesCS5B02G568700;TraesCS5D02G560900;TraesCS2D02G176200;TraesCS4A02G132000;TraesCS4D02G174600;TraesCS5D02G199400	31	TraesCS1A02G057200;TraesCS1B02G075200;TraesCS1D02G058300;TraesCS2A02G134000;TraesCS2A02G590600;TraesCS2B02G157600;TraesCS2B02G593000;TraesCS2D02G136200;TraesCS3A02G191700;TraesCS3A02G506200;TraesCS3B02G219700;TraesCS3D02G194300;TraesCS3D02G514100;TraesCS6A02G307700;TraesCS6B02G336300;TraesCS1B02G266500;TraesCS2D02G563600;TraesCS1D02G165600;TraesCS1B02G191200;TraesCS3B02G574300;TraesCS1A02G255800;…
Biological process	GO:0042548	regulation of photosynthesis, light reaction	22/8360	70/68604	1.79042e-05	0.000403747	22	TraesCS2A02G247300;TraesCS2B02G270300;TraesCS2D02G248400;TraesCS3B02G344200;TraesCS3D02G309400;TraesCS1D02G301100;TraesCS1A02G301400;TraesCS1A02G369800;TraesCS5A02G119300;TraesCS1B02G311200;TraesCS1D02G328000;TraesCS1A02G326100;TraesCS1B02G339500;TraesCS5D02G126600;TraesCS5B02G121300;TraesCS1D02G332000;TraesCS6B02G170600;novel.382;TraesCS1B02G343300;TraesCS1D02G332300;TraesCS3A02G226000;TraesCS1B…	6	TraesCS1D02G332000;TraesCS6B02G170600;novel.382;TraesCS1B02G343300;TraesCS1D02G332300;TraesCS3A02G226000	16	TraesCS2A02G247300;TraesCS2B02G270300;TraesCS2D02G248400;TraesCS3B02G344200;TraesCS3D02G309400;TraesCS1D02G301100;TraesCS1A02G301400;TraesCS1A02G369800;TraesCS5A02G119300;TraesCS1B02G311200;TraesCS1D02G328000;TraesCS1A02G326100;TraesCS1B02G339500;TraesCS5D02G126600;TraesCS5B02G121300;TraesCS1B02G404500
Biological process	GO:0000725	recombinational repair	70/8360	349/68604	1.8471e-05	0.000413325	70	TraesCS7B02G202900;TraesCS7D02G298100;TraesCS7A02G302800;TraesCS4D02G246300;TraesCS4D02G116000;TraesCS3B02G224600;TraesCS4A02G197000;TraesCS1A02G129400;TraesCS3A02G200400;TraesCS1B02G309300;TraesCS3D02G203400;TraesCS1D02G125300;TraesCS7A02G321900;TraesCS4A02G058000;TraesCS3B02G198800;TraesCS1B02G146200;TraesCS4B02G246900;TraesCS1D02G103100;TraesCS3A02G167400;TraesCS5B02G077500;TraesCS7B02G136200;…	70	TraesCS7B02G202900;TraesCS7D02G298100;TraesCS7A02G302800;TraesCS4D02G246300;TraesCS4D02G116000;TraesCS3B02G224600;TraesCS4A02G197000;TraesCS1A02G129400;TraesCS3A02G200400;TraesCS1B02G309300;TraesCS3D02G203400;TraesCS1D02G125300;TraesCS7A02G321900;TraesCS4A02G058000;TraesCS3B02G198800;TraesCS1B02G146200;TraesCS4B02G246900;TraesCS1D02G103100;TraesCS3A02G167400;TraesCS5B02G077500;TraesCS7B02G136200;…	0	--
Biological process	GO:0000911	cytokinesis by cell plate formation	41/8360	174/68604	2.27943e-05	0.00050395	41	TraesCS5B02G530800;TraesCS7A02G223100;TraesCS3B02G423500;TraesCS3D02G384300;TraesCS3A02G391300;TraesCS5A02G091200;TraesCS6A02G282800;TraesCS4B02G122700;TraesCS3A02G273500;TraesCS4A02G192600;TraesCS6B02G311200;TraesCS1B02G267200;TraesCS6D02G263300;TraesCS1D02G386100;TraesCS1D02G013300;TraesCS5A02G200800;TraesCS1D02G093800;TraesCS1A02G102200;TraesCS4D02G120700;TraesCS5D02G111200;TraesCSU02G016800;T…	37	TraesCS7A02G223100;TraesCS3B02G423500;TraesCS3D02G384300;TraesCS3A02G391300;TraesCS5A02G091200;TraesCS6A02G282800;TraesCS3A02G273500;TraesCS6B02G311200;TraesCS1B02G267200;TraesCS6D02G263300;TraesCS1D02G386100;TraesCS1D02G013300;TraesCS5A02G200800;TraesCS1D02G093800;TraesCS1A02G102200;TraesCS5D02G111200;TraesCSU02G016800;TraesCS1B02G018900;TraesCS2A02G095300;TraesCS1A02G256800;TraesCS5D02G206500;T…	4	TraesCS5B02G530800;TraesCS4B02G122700;TraesCS4A02G192600;TraesCS4D02G120700
Biological process	GO:0010097	specification of stamen identity	10/8360	19/68604	2.32139e-05	0.00050395	10	TraesCS7A02G383800;TraesCS7D02G380300;TraesCS7B02G286600;TraesCS3B02G440200;TraesCS3A02G406500;TraesCS3D02G401700;TraesCS1A02G264300;TraesCS3B02G157500;TraesCS3A02G314300;TraesCS3D02G140200	10	TraesCS7A02G383800;TraesCS7D02G380300;TraesCS7B02G286600;TraesCS3B02G440200;TraesCS3A02G406500;TraesCS3D02G401700;TraesCS1A02G264300;TraesCS3B02G157500;TraesCS3A02G314300;TraesCS3D02G140200	0	--
Biological process	GO:0032352	positive regulation of hormone metabolic process	10/8360	19/68604	2.32139e-05	0.00050395	10	TraesCS3A02G007100;TraesCS3B02G006900;TraesCS5B02G232200;TraesCS3D02G003600;TraesCS3B02G011600;TraesCS4D02G232000;TraesCS5A02G233700;TraesCS4A02G074700;TraesCS5D02G240600;TraesCS4B02G230800	10	TraesCS3A02G007100;TraesCS3B02G006900;TraesCS5B02G232200;TraesCS3D02G003600;TraesCS3B02G011600;TraesCS4D02G232000;TraesCS5A02G233700;TraesCS4A02G074700;TraesCS5D02G240600;TraesCS4B02G230800	0	--
Biological process	GO:0090355	positive regulation of auxin metabolic process	10/8360	19/68604	2.32139e-05	0.00050395	10	TraesCS3A02G007100;TraesCS3B02G006900;TraesCS5B02G232200;TraesCS3D02G003600;TraesCS3B02G011600;TraesCS4D02G232000;TraesCS5A02G233700;TraesCS4A02G074700;TraesCS5D02G240600;TraesCS4B02G230800	10	TraesCS3A02G007100;TraesCS3B02G006900;TraesCS5B02G232200;TraesCS3D02G003600;TraesCS3B02G011600;TraesCS4D02G232000;TraesCS5A02G233700;TraesCS4A02G074700;TraesCS5D02G240600;TraesCS4B02G230800	0	--
Biological process	GO:0051273	beta-glucan metabolic process	88/8360	468/68604	2.3763e-05	0.000512048	88	TraesCS7A02G555700;TraesCS7B02G480300;TraesCS2D02G301000;TraesCS2D02G216800;TraesCS2A02G302300;TraesCS2B02G236200;TraesCS3B02G430000;TraesCS7A02G146200;TraesCS2D02G217200;TraesCS2B02G236600;TraesCS3A02G398000;TraesCS4B02G173200;TraesCS3D02G391900;TraesCS7D02G554900;novel.3759;TraesCS3B02G528400;TraesCS1A02G088700;TraesCS6D02G280300;TraesCS4D02G175300;TraesCS1A02G360700;TraesCS3D02G477300;TraesCS2…	69	TraesCS7A02G555700;TraesCS7B02G480300;TraesCS3B02G430000;TraesCS7A02G146200;TraesCS3A02G398000;TraesCS4B02G173200;TraesCS3D02G391900;TraesCS7D02G554900;novel.3759;TraesCS3B02G528400;TraesCS1A02G088700;TraesCS6D02G280300;TraesCS4D02G175300;TraesCS1A02G360700;TraesCS5D02G323700;TraesCS7D02G147700;TraesCS7D02G207600;TraesCS5A02G425800;TraesCS5D02G208900;TraesCS6A02G337300;TraesCS3D02G477200;TraesCS1…	19	TraesCS2D02G301000;TraesCS2D02G216800;TraesCS2A02G302300;TraesCS2B02G236200;TraesCS2D02G217200;TraesCS2B02G236600;TraesCS3D02G477300;TraesCS2A02G210700;TraesCS5D02G015600;TraesCS2A02G210000;TraesCS2D02G217100;TraesCS3A02G482200;TraesCS2B02G521100;TraesCS2D02G216900;TraesCS2B02G236300;TraesCS7D02G384800;TraesCS3B02G034600;TraesCS3B02G478200;TraesCS1D02G394500
Biological process	GO:0032881	regulation of polysaccharide metabolic process	34/8360	135/68604	2.57733e-05	0.000551284	34	TraesCS1A02G272000;TraesCS2B02G397500;TraesCS1B02G173400;novel.2833;TraesCS2A02G132200;TraesCS6D02G280300;TraesCS1D02G059200;TraesCS5B02G232200;TraesCS1B02G355800;TraesCS1D02G154900;TraesCS5A02G425800;TraesCS1B02G076300;TraesCS1D02G272900;TraesCS4D02G232000;TraesCS5A02G233700;TraesCS4A02G074700;TraesCS7B02G085300;TraesCSU02G143200;TraesCS5B02G427800;TraesCS1A02G156400;TraesCS5D02G240600;TraesCS7D…	22	TraesCS2B02G397500;TraesCS1B02G173400;TraesCS6D02G280300;TraesCS5B02G232200;TraesCS1B02G355800;TraesCS1D02G154900;TraesCS5A02G425800;TraesCS4D02G232000;TraesCS5A02G233700;TraesCS4A02G074700;TraesCS7B02G085300;TraesCSU02G143200;TraesCS5B02G427800;TraesCS1A02G156400;TraesCS5D02G240600;TraesCS2D02G429600;TraesCS6B02G171900;TraesCS2B02G453100;TraesCSU02G076200;TraesCS2B02G157700;TraesCS4B02G230800;Tr…	12	TraesCS1A02G272000;novel.2833;TraesCS2A02G132200;TraesCS1D02G059200;TraesCS1B02G076300;TraesCS1D02G272900;TraesCS7D02G475000;TraesCS2A02G079200;TraesCS7D02G384800;TraesCS2B02G094000;TraesCS1A02G058400;TraesCS2D02G076600
Biological process	GO:0010166	wax metabolic process	41/8360	176/68604	3.02791e-05	0.000642933	41	TraesCS1A02G150900;TraesCS1B02G093600;TraesCS1D02G077600;TraesCS1D02G147900;TraesCS5B02G010500;TraesCS1A02G075000;TraesCS3D02G505600;TraesCS1B02G147700;TraesCS5A02G076500;TraesCS1D02G147800;TraesCS6D02G139700;TraesCS1A02G439000;TraesCS2A02G507700;novel.5354;TraesCS5D02G017000;TraesCS6B02G036000;TraesCS2D02G508200;TraesCS1D02G042300;TraesCS7D02G208800;TraesCS1D02G439900;TraesCS4B02G274700;TraesCS4…	30	TraesCS1A02G150900;TraesCS1B02G093600;TraesCS1D02G077600;TraesCS1D02G147900;TraesCS1A02G075000;TraesCS1D02G147800;TraesCS6D02G139700;TraesCS1A02G439000;novel.5354;TraesCS1D02G042300;TraesCS1D02G439900;TraesCS4B02G274700;TraesCS7A02G376300;TraesCS3A02G014800;TraesCS7D02G102000;TraesCS7D02G372700;TraesCS1D02G401000;TraesCS3D02G279300;TraesCS1B02G421100;TraesCS1B02G465500;TraesCS1A02G392800;TraesCS7…	11	TraesCS5B02G010500;TraesCS3D02G505600;TraesCS1B02G147700;TraesCS5A02G076500;TraesCS2A02G507700;TraesCS5D02G017000;TraesCS6B02G036000;TraesCS2D02G508200;TraesCS7D02G208800;TraesCS4A02G008800;TraesCS6A02G025200
Biological process	GO:0033306	phytol metabolic process	13/8360	31/68604	3.12953e-05	0.00065495	13	TraesCS6D02G358400;TraesCS6D02G082200;TraesCS6B02G411800;TraesCS6B02G128300;TraesCS7A02G082200;TraesCS1D02G147000;TraesCS6A02G100300;TraesCS6B02G128200;TraesCS7D02G076700;TraesCS5D02G299300;TraesCS5B02G291100;TraesCS5A02G291900;TraesCS6D02G082300	9	TraesCS6D02G358400;TraesCS6B02G411800;TraesCS7A02G082200;TraesCS6B02G128200;TraesCS7D02G076700;TraesCS5D02G299300;TraesCS5B02G291100;TraesCS5A02G291900;TraesCS6D02G082300	4	TraesCS6D02G082200;TraesCS6B02G128300;TraesCS1D02G147000;TraesCS6A02G100300
Biological process	GO:0090207	regulation of triglyceride metabolic process	13/8360	31/68604	3.12953e-05	0.00065495	13	TraesCS6D02G358400;TraesCS6D02G082200;TraesCS6B02G411800;TraesCS6B02G128300;TraesCS7A02G082200;TraesCS1D02G147000;TraesCS6A02G100300;TraesCS6B02G128200;TraesCS7D02G076700;TraesCS5D02G299300;TraesCS5B02G291100;TraesCS5A02G291900;TraesCS6D02G082300	9	TraesCS6D02G358400;TraesCS6B02G411800;TraesCS7A02G082200;TraesCS6B02G128200;TraesCS7D02G076700;TraesCS5D02G299300;TraesCS5B02G291100;TraesCS5A02G291900;TraesCS6D02G082300	4	TraesCS6D02G082200;TraesCS6B02G128300;TraesCS1D02G147000;TraesCS6A02G100300
Biological process	GO:0009904	chloroplast accumulation movement	18/8360	53/68604	3.17244e-05	0.000659188	18	TraesCS4D02G120400;TraesCS4B02G122300;TraesCS4A02G192900;TraesCSU02G126800;novel.6695;TraesCS4D02G255500;TraesCS3D02G261000;TraesCS4B02G386100;TraesCS4B02G261900;TraesCS3A02G260700;TraesCS4A02G041000;TraesCS4D02G261900;novel.9966;TraesCS5A02G098800;TraesCS5D02G245400;TraesCS5B02G103500;TraesCS2D02G107200;TraesCS2B02G124200	5	TraesCS5A02G098800;TraesCS5D02G245400;TraesCS5B02G103500;TraesCS2D02G107200;TraesCS2B02G124200	13	TraesCS4D02G120400;TraesCS4B02G122300;TraesCS4A02G192900;TraesCSU02G126800;novel.6695;TraesCS4D02G255500;TraesCS3D02G261000;TraesCS4B02G386100;TraesCS4B02G261900;TraesCS3A02G260700;TraesCS4A02G041000;TraesCS4D02G261900;novel.9966
Biological process	GO:0009954	proximal/distal pattern formation	8/8360	13/68604	3.5256e-05	0.000727373	8	TraesCS4B02G079900;TraesCS4D02G078800;TraesCS3A02G380700;TraesCS2B02G263600;TraesCS2D02G249000;TraesCS3B02G413400;TraesCS4A02G235100;TraesCS3D02G373800	8	TraesCS4B02G079900;TraesCS4D02G078800;TraesCS3A02G380700;TraesCS2B02G263600;TraesCS2D02G249000;TraesCS3B02G413400;TraesCS4A02G235100;TraesCS3D02G373800	0	--
Biological process	GO:0015749	monosaccharide transmembrane transport	15/8360	40/68604	3.81788e-05	0.000776659	15	TraesCS1B02G353800;TraesCS5D02G234100;TraesCS5A02G226700;TraesCS5B02G040700;TraesCS1D02G343200;TraesCS1A02G341100;TraesCS5D02G209100;TraesCS5D02G046300;TraesCS5A02G039000;TraesCS5D02G046400;TraesCS5D02G234200;TraesCS5B02G498000;TraesCS5B02G040800;TraesCS5B02G225300;TraesCS5A02G226800	11	TraesCS1B02G353800;TraesCS5D02G234100;TraesCS5A02G226700;TraesCS1D02G343200;TraesCS1A02G341100;TraesCS5A02G039000;TraesCS5D02G046400;TraesCS5D02G234200;TraesCS5B02G040800;TraesCS5B02G225300;TraesCS5A02G226800	4	TraesCS5B02G040700;TraesCS5D02G209100;TraesCS5D02G046300;TraesCS5B02G498000
Biological process	GO:0048446	petal morphogenesis	15/8360	40/68604	3.81788e-05	0.000776659	15	TraesCS3B02G339300;TraesCS5A02G321800;TraesCS1B02G402900;TraesCS3D02G304900;TraesCS3A02G297400;novel.11210;TraesCS5D02G328700;TraesCSU02G179300;TraesCS3B02G029900;TraesCS3A02G017400;TraesCS5B02G322500;TraesCS3B02G016400;TraesCS5A02G322100;TraesCS3A02G013700;TraesCS5D02G328800	2	TraesCS1B02G402900;TraesCS5A02G322100	13	TraesCS3B02G339300;TraesCS5A02G321800;TraesCS3D02G304900;TraesCS3A02G297400;novel.11210;TraesCS5D02G328700;TraesCSU02G179300;TraesCS3B02G029900;TraesCS3A02G017400;TraesCS5B02G322500;TraesCS3B02G016400;TraesCS3A02G013700;TraesCS5D02G328800
Biological process	GO:0018105	peptidyl-serine phosphorylation	58/8360	281/68604	3.93665e-05	0.000789773	58	TraesCS4B02G321900;TraesCS6D02G211900;TraesCS2A02G168900;TraesCS6B02G257800;TraesCS6A02G223500;TraesCS3A02G334200;TraesCS3D02G327700;TraesCS5D02G119100;TraesCS7B02G165200;TraesCS5A02G118200;TraesCS5A02G426800;TraesCS6D02G404800;TraesCS6A02G421000;TraesCS5B02G297700;TraesCS5B02G428700;TraesCS5A02G298500;TraesCS7D02G267700;TraesCS6D02G174700;TraesCS2B02G398900;TraesCS2D02G239500;TraesCS7A02G267000;…	52	TraesCS6D02G211900;TraesCS2A02G168900;TraesCS6B02G257800;TraesCS6A02G223500;TraesCS3A02G334200;TraesCS3D02G327700;TraesCS5D02G119100;TraesCS7B02G165200;TraesCS5A02G118200;TraesCS5A02G426800;TraesCS6D02G404800;TraesCS6A02G421000;TraesCS5B02G297700;TraesCS5B02G428700;TraesCS5A02G298500;TraesCS7D02G267700;TraesCS2B02G398900;TraesCS2D02G239500;TraesCS7A02G267000;TraesCS5B02G112900;TraesCS3B02G365200;…	6	TraesCS4B02G321900;TraesCS6D02G174700;TraesCS4D02G027600;TraesCS5B02G109300;TraesCS6D02G360900;TraesCS4A02G283400
Biological process	GO:0018209	peptidyl-serine modification	58/8360	281/68604	3.93665e-05	0.000789773	58	TraesCS4B02G321900;TraesCS6D02G211900;TraesCS2A02G168900;TraesCS6B02G257800;TraesCS6A02G223500;TraesCS3A02G334200;TraesCS3D02G327700;TraesCS5D02G119100;TraesCS7B02G165200;TraesCS5A02G118200;TraesCS5A02G426800;TraesCS6D02G404800;TraesCS6A02G421000;TraesCS5B02G297700;TraesCS5B02G428700;TraesCS5A02G298500;TraesCS7D02G267700;TraesCS6D02G174700;TraesCS2B02G398900;TraesCS2D02G239500;TraesCS7A02G267000;…	52	TraesCS6D02G211900;TraesCS2A02G168900;TraesCS6B02G257800;TraesCS6A02G223500;TraesCS3A02G334200;TraesCS3D02G327700;TraesCS5D02G119100;TraesCS7B02G165200;TraesCS5A02G118200;TraesCS5A02G426800;TraesCS6D02G404800;TraesCS6A02G421000;TraesCS5B02G297700;TraesCS5B02G428700;TraesCS5A02G298500;TraesCS7D02G267700;TraesCS2B02G398900;TraesCS2D02G239500;TraesCS7A02G267000;TraesCS5B02G112900;TraesCS3B02G365200;…	6	TraesCS4B02G321900;TraesCS6D02G174700;TraesCS4D02G027600;TraesCS5B02G109300;TraesCS6D02G360900;TraesCS4A02G283400
Biological process	GO:0098655	cation transmembrane transport	83/8360	442/68604	4.1602e-05	0.000828905	83	TraesCS1A02G191800;TraesCS2A02G223600;TraesCS2A02G365000;TraesCS2B02G273900;TraesCS2D02G229600;TraesCS2D02G362900;TraesCS4B02G204500;TraesCS4D02G205400;TraesCS1D02G195400;TraesCS1B02G206800;TraesCSU02G073200;TraesCS5B02G270000;TraesCS7A02G385000;TraesCS5D02G277600;TraesCS5D02G013100;TraesCS5A02G269500;TraesCS7A02G183100;TraesCS6D02G344000;TraesCS6D02G260500;TraesCS6A02G280200;TraesCS6B02G201300;T…	49	TraesCSU02G073200;TraesCS5B02G270000;TraesCS5D02G277600;TraesCS5D02G013100;TraesCS5A02G269500;TraesCS6D02G344000;TraesCS6D02G260500;TraesCS6A02G280200;TraesCS6B02G201300;TraesCS7D02G146700;TraesCS6A02G360500;TraesCS7B02G047600;TraesCS1B02G206900;TraesCS2A02G424200;TraesCS1A02G352800;TraesCS3A02G340300;TraesCS5A02G017000;TraesCS3D02G333800;TraesCS1D02G195500;TraesCS3B02G371900;TraesCS7A02G145400;T…	34	TraesCS1A02G191800;TraesCS2A02G223600;TraesCS2A02G365000;TraesCS2B02G273900;TraesCS2D02G229600;TraesCS2D02G362900;TraesCS4B02G204500;TraesCS4D02G205400;TraesCS1D02G195400;TraesCS1B02G206800;TraesCS7A02G385000;TraesCS7A02G183100;TraesCS6A02G099800;novel.10497;TraesCS5D02G519400;TraesCS4A02G298900;TraesCS1D02G296600;TraesCS6B02G128000;TraesCS1D02G257600;TraesCS1B02G268800;TraesCS1A02G258300;TraesCS…
Biological process	GO:0009900	dehiscence	23/8360	79/68604	4.58435e-05	0.000907203	23	TraesCS1D02G012500;TraesCS5A02G265400;TraesCS7D02G062300;TraesCS5B02G265100;TraesCS7D02G314000;TraesCS5D02G273300;TraesCS3A02G149500;novel.2747;TraesCS4A02G256700;TraesCS1A02G014300;TraesCS5D02G323700;TraesCS4D02G058000;TraesCS7A02G317100;TraesCS4B02G057900;TraesCS7D02G062600;TraesCS3D02G157600;TraesCS3B02G176800;TraesCS7D02G062400;TraesCS5A02G317400;TraesCS5B02G171600;TraesCS5D02G178600;TraesCS5…	20	TraesCS5A02G265400;TraesCS7D02G062300;TraesCS5B02G265100;TraesCS7D02G314000;TraesCS5D02G273300;TraesCS3A02G149500;TraesCS4A02G256700;TraesCS5D02G323700;TraesCS4D02G058000;TraesCS7A02G317100;TraesCS4B02G057900;TraesCS7D02G062600;TraesCS3D02G157600;TraesCS3B02G176800;TraesCS7D02G062400;TraesCS5A02G317400;TraesCS5B02G171600;TraesCS5D02G178600;TraesCS5A02G174100;TraesCS4A02G419900	3	TraesCS1D02G012500;novel.2747;TraesCS1A02G014300
Biological process	GO:0055073	cadmium ion homeostasis	13/8360	32/68604	4.68301e-05	0.000920465	13	TraesCS1D02G052900;TraesCS1A02G050800;TraesCS5D02G250700;TraesCS5B02G242000;TraesCS1A02G050600;TraesCS1A02G050900;TraesCS2A02G287200;TraesCS1A02G050700;TraesCS2D02G285700;TraesCS2B02G304100;TraesCS5A02G244000;TraesCS1B02G017700;TraesCS1D02G053000	7	TraesCS1D02G052900;TraesCS1A02G050800;TraesCS1A02G050600;TraesCS1A02G050900;TraesCS1A02G050700;TraesCS1B02G017700;TraesCS1D02G053000	6	TraesCS5D02G250700;TraesCS5B02G242000;TraesCS2A02G287200;TraesCS2D02G285700;TraesCS2B02G304100;TraesCS5A02G244000
Biological process	GO:0010584	pollen exine formation	26/8360	95/68604	4.91769e-05	0.000960104	26	TraesCS1A02G150900;TraesCS1D02G147900;TraesCS6A02G266700;TraesCS1D02G147800;TraesCS6A02G098200;TraesCS1B02G402600;TraesCS6A02G098000;TraesCS2D02G421700;TraesCS4D02G215800;TraesCS6B02G294100;TraesCS6D02G084693;TraesCS4A02G089000;TraesCS6D02G248000;TraesCS6A02G098100;novel.7536;TraesCS4B02G215300;TraesCS7B02G153600;novel.6517;TraesCS4B02G017900;TraesCS4D02G282000;TraesCS6D02G084600;novel.8236;novel…	21	TraesCS1A02G150900;TraesCS1D02G147900;TraesCS1D02G147800;TraesCS6A02G098200;TraesCS1B02G402600;TraesCS6A02G098000;TraesCS2D02G421700;TraesCS4D02G215800;TraesCS6D02G084693;TraesCS4A02G089000;TraesCS6A02G098100;novel.7536;TraesCS4B02G215300;TraesCS7B02G153600;novel.6517;TraesCS6D02G084600;novel.8236;novel.8814;TraesCS7D02G257600;TraesCS6B02G126200;TraesCS7A02G256800	5	TraesCS6A02G266700;TraesCS6B02G294100;TraesCS6D02G248000;TraesCS4B02G017900;TraesCS4D02G282000
Biological process	GO:0035337	fatty-acyl-CoA metabolic process	16/8360	46/68604	6.19867e-05	0.00120213	16	TraesCS5D02G372300;TraesCS7D02G278300;TraesCS4B02G010100;TraesCS7B02G176400;TraesCS5A02G363200;TraesCS1B02G402600;TraesCS4D02G356300;TraesCS7D02G385300;TraesCS4B02G010000;TraesCS7B02G291100;TraesCS3A02G013800;TraesCS3A02G014800;TraesCS7A02G278500;TraesCS4D02G282000;TraesCS7A02G389300;novel.10927	9	TraesCS7D02G278300;TraesCS7B02G176400;TraesCS1B02G402600;TraesCS7D02G385300;TraesCS7B02G291100;TraesCS3A02G014800;TraesCS7A02G278500;TraesCS7A02G389300;novel.10927	7	TraesCS5D02G372300;TraesCS4B02G010100;TraesCS5A02G363200;TraesCS4D02G356300;TraesCS4B02G010000;TraesCS3A02G013800;TraesCS4D02G282000
Biological process	GO:0030245	cellulose catabolic process	24/8360	86/68604	6.72106e-05	0.00129481	24	TraesCS3B02G430000;TraesCS3A02G398000;TraesCS4B02G173200;TraesCS3D02G391900;TraesCS1A02G088700;TraesCS4D02G175300;TraesCS1A02G360700;TraesCS5D02G323700;TraesCS7D02G207600;TraesCS5D02G208900;TraesCS6A02G337300;TraesCS1B02G377100;TraesCS6D02G318100;TraesCS1B02G107700;TraesCS5A02G202600;TraesCS5A02G317400;TraesCS6B02G368000;TraesCS7B02G288700;TraesCS7D02G382400;TraesCS7A02G204500;TraesCS3D02G153400;…	24	TraesCS3B02G430000;TraesCS3A02G398000;TraesCS4B02G173200;TraesCS3D02G391900;TraesCS1A02G088700;TraesCS4D02G175300;TraesCS1A02G360700;TraesCS5D02G323700;TraesCS7D02G207600;TraesCS5D02G208900;TraesCS6A02G337300;TraesCS1B02G377100;TraesCS6D02G318100;TraesCS1B02G107700;TraesCS5A02G202600;TraesCS5A02G317400;TraesCS6B02G368000;TraesCS7B02G288700;TraesCS7D02G382400;TraesCS7A02G204500;TraesCS3D02G153400;…	0	--
Biological process	GO:0048443	stamen development	58/8360	287/68604	7.30579e-05	0.00138905	58	TraesCS1A02G150900;TraesCS1D02G147900;TraesCS7A02G383800;TraesCS6A02G259000;TraesCS7D02G380300;TraesCS7B02G286600;TraesCS6D02G240200;TraesCS3B02G440200;TraesCS3A02G406500;TraesCS3D02G401700;TraesCS6B02G286400;TraesCS1D02G012500;TraesCS1D02G147800;TraesCS1A02G264300;TraesCS5A02G265400;TraesCS5B02G265100;TraesCS3B02G157500;TraesCS3A02G314300;TraesCS5D02G273300;TraesCS3D02G140200;TraesCS2A02G344300;…	52	TraesCS1A02G150900;TraesCS1D02G147900;TraesCS7A02G383800;TraesCS6A02G259000;TraesCS7D02G380300;TraesCS7B02G286600;TraesCS6D02G240200;TraesCS3B02G440200;TraesCS3A02G406500;TraesCS3D02G401700;TraesCS6B02G286400;TraesCS1D02G147800;TraesCS1A02G264300;TraesCS5A02G265400;TraesCS5B02G265100;TraesCS3B02G157500;TraesCS3A02G314300;TraesCS5D02G273300;TraesCS3D02G140200;TraesCS2A02G344300;TraesCS3A02G149500;…	6	TraesCS1D02G012500;TraesCS1A02G195900;novel.2747;TraesCS1A02G014300;TraesCS4B02G229500;TraesCS7B02G091900
Biological process	GO:0048466	androecium development	58/8360	287/68604	7.30579e-05	0.00138905	58	TraesCS1A02G150900;TraesCS1D02G147900;TraesCS7A02G383800;TraesCS6A02G259000;TraesCS7D02G380300;TraesCS7B02G286600;TraesCS6D02G240200;TraesCS3B02G440200;TraesCS3A02G406500;TraesCS3D02G401700;TraesCS6B02G286400;TraesCS1D02G012500;TraesCS1D02G147800;TraesCS1A02G264300;TraesCS5A02G265400;TraesCS5B02G265100;TraesCS3B02G157500;TraesCS3A02G314300;TraesCS5D02G273300;TraesCS3D02G140200;TraesCS2A02G344300;…	52	TraesCS1A02G150900;TraesCS1D02G147900;TraesCS7A02G383800;TraesCS6A02G259000;TraesCS7D02G380300;TraesCS7B02G286600;TraesCS6D02G240200;TraesCS3B02G440200;TraesCS3A02G406500;TraesCS3D02G401700;TraesCS6B02G286400;TraesCS1D02G147800;TraesCS1A02G264300;TraesCS5A02G265400;TraesCS5B02G265100;TraesCS3B02G157500;TraesCS3A02G314300;TraesCS5D02G273300;TraesCS3D02G140200;TraesCS2A02G344300;TraesCS3A02G149500;…	6	TraesCS1D02G012500;TraesCS1A02G195900;novel.2747;TraesCS1A02G014300;TraesCS4B02G229500;TraesCS7B02G091900
Biological process	GO:0097435	supramolecular fiber organization	87/8360	476/68604	7.53524e-05	0.00142338	87	TraesCS4A02G156700;TraesCS4B02G152700;TraesCS4B02G261900;TraesCS6D02G068500;TraesCS4A02G041000;TraesCS6B02G094700;TraesCS4D02G038800;TraesCS4D02G261900;TraesCS6B02G277600;TraesCS4A02G071400;TraesCS6D02G219200;TraesCS2A02G410700;TraesCS2B02G429500;TraesCS6A02G236600;TraesCS7A02G223100;TraesCS4D02G163700;TraesCS6B02G265100;TraesCS6A02G247000;TraesCS4D02G228100;TraesCS1B02G190800;novel.9276;TraesCS2…	81	TraesCS4A02G156700;TraesCS4B02G152700;TraesCS6D02G068500;TraesCS6B02G094700;TraesCS6B02G277600;TraesCS4A02G071400;TraesCS6D02G219200;TraesCS2A02G410700;TraesCS2B02G429500;TraesCS6A02G236600;TraesCS7A02G223100;TraesCS4D02G163700;TraesCS6B02G265100;TraesCS6A02G247000;TraesCS4D02G228100;TraesCS1B02G190800;novel.9276;TraesCS2D02G408100;TraesCS6B02G226900;TraesCS3B02G429900;TraesCS2A02G370800;TraesCS6…	6	TraesCS4B02G261900;TraesCS4A02G041000;TraesCS4D02G038800;TraesCS4D02G261900;TraesCS4B02G041500;TraesCS1D02G101900
Biological process	GO:0010214	seed coat development	42/8360	190/68604	8.83657e-05	0.00165842	42	TraesCS4A02G237500;TraesCS4D02G076000;TraesCS4B02G077600;TraesCS3A02G494800;TraesCS5A02G216900;TraesCS7D02G300000;TraesCS7A02G304500;TraesCS5D02G225000;TraesCS3B02G142300;TraesCS7D02G215200;TraesCS7B02G120300;TraesCS3D02G501900;TraesCS5D02G398300;TraesCS3D02G124800;TraesCS7B02G204800;TraesCS5B02G404600;TraesCS3B02G556500;TraesCS5A02G188600;TraesCS5D02G194400;TraesCS2B02G319700;TraesCS3A02G123100;…	36	TraesCS3A02G494800;TraesCS5A02G216900;TraesCS7D02G300000;TraesCS7A02G304500;TraesCS5D02G225000;TraesCS3B02G142300;TraesCS7D02G215200;TraesCS7B02G120300;TraesCS3D02G501900;TraesCS5D02G398300;TraesCS3D02G124800;TraesCS7B02G204800;TraesCS5B02G404600;TraesCS3B02G556500;TraesCS5A02G188600;TraesCS5D02G194400;TraesCS2B02G319700;TraesCS3A02G123100;TraesCS1A02G284500;TraesCS1B02G293800;TraesCS5B02G186700;…	6	TraesCS4A02G237500;TraesCS4D02G076000;TraesCS4B02G077600;TraesCS1A02G083100;TraesCS4B02G112500;TraesCS4D02G016200
Biological process	GO:0010109	regulation of photosynthesis	30/8360	121/68604	0.000101497	0.00184662	30	TraesCS2A02G247300;TraesCS2A02G250800;TraesCS2B02G264100;TraesCS2B02G270300;TraesCS2D02G248400;TraesCS2D02G251800;TraesCS3B02G344200;TraesCS3D02G309400;TraesCS5A02G424400;TraesCS5B02G426500;TraesCS5D02G432900;TraesCS1D02G301100;TraesCS1A02G301400;TraesCS1A02G369800;TraesCS5B02G029000;TraesCS5A02G119300;TraesCS7B02G184800;TraesCS1B02G311200;TraesCS1D02G328000;TraesCS1A02G326100;TraesCS1B02G339500;…	6	TraesCS1D02G332000;TraesCS6B02G170600;novel.382;TraesCS1B02G343300;TraesCS1D02G332300;TraesCS3A02G226000	24	TraesCS2A02G247300;TraesCS2A02G250800;TraesCS2B02G264100;TraesCS2B02G270300;TraesCS2D02G248400;TraesCS2D02G251800;TraesCS3B02G344200;TraesCS3D02G309400;TraesCS5A02G424400;TraesCS5B02G426500;TraesCS5D02G432900;TraesCS1D02G301100;TraesCS1A02G301400;TraesCS1A02G369800;TraesCS5B02G029000;TraesCS5A02G119300;TraesCS7B02G184800;TraesCS1B02G311200;TraesCS1D02G328000;TraesCS1A02G326100;TraesCS1B02G339500;…
Biological process	GO:0007164	establishment of tissue polarity	9/8360	18/68604	0.000101567	0.00184662	9	TraesCS2B02G152700;TraesCS2D02G132600;TraesCS4D02G161900;TraesCS4A02G165400;TraesCS4A02G143600;TraesCS4B02G152500;TraesCS4B02G157800;TraesCS4D02G161800;TraesCS3B02G114200	7	TraesCS4D02G161900;TraesCS4A02G165400;TraesCS4A02G143600;TraesCS4B02G152500;TraesCS4B02G157800;TraesCS4D02G161800;TraesCS3B02G114200	2	TraesCS2B02G152700;TraesCS2D02G132600
Biological process	GO:0010258	NADH dehydrogenase complex (plastoquinone) assembly	9/8360	18/68604	0.000101567	0.00184662	9	TraesCS3A02G407200;TraesCS3D02G402500;TraesCS3B02G441000;TraesCS5D02G237400;TraesCS5A02G230400;TraesCS5B02G228900;TraesCS3B02G566000;TraesCS3A02G502300;TraesCS3D02G509100	0	--	9	TraesCS3A02G407200;TraesCS3D02G402500;TraesCS3B02G441000;TraesCS5D02G237400;TraesCS5A02G230400;TraesCS5B02G228900;TraesCS3B02G566000;TraesCS3A02G502300;TraesCS3D02G509100
Biological process	GO:0048450	floral organ structural organization	9/8360	18/68604	0.000101567	0.00184662	9	TraesCS7D02G400000;TraesCS7B02G306300;TraesCS7A02G406300;TraesCS5A02G319200;TraesCS7B02G169200;TraesCS5B02G208700;TraesCS5D02G325400;TraesCS7A02G270900;TraesCS5A02G215100	9	TraesCS7D02G400000;TraesCS7B02G306300;TraesCS7A02G406300;TraesCS5A02G319200;TraesCS7B02G169200;TraesCS5B02G208700;TraesCS5D02G325400;TraesCS7A02G270900;TraesCS5A02G215100	0	--
Biological process	GO:0090391	granum assembly	9/8360	18/68604	0.000101567	0.00184662	9	TraesCS6A02G292800;TraesCS7A02G206700;TraesCS7B02G114100;TraesCS7D02G209600;TraesCS1D02G203500;TraesCS2D02G238700;TraesCS2B02G256300;TraesCS6A02G314600;TraesCS6D02G273900	0	--	9	TraesCS6A02G292800;TraesCS7A02G206700;TraesCS7B02G114100;TraesCS7D02G209600;TraesCS1D02G203500;TraesCS2D02G238700;TraesCS2B02G256300;TraesCS6A02G314600;TraesCS6D02G273900
Biological process	GO:0010252	auxin homeostasis	31/8360	127/68604	0.000107208	0.00193707	31	TraesCS3D02G367600;TraesCS5A02G278100;TraesCS5D02G285100;TraesCS5B02G277500;TraesCS5D02G293100;TraesCS7A02G492400;TraesCS7B02G398100;TraesCS7A02G190600;TraesCS2D02G191800;TraesCS2B02G210600;TraesCS7D02G478800;TraesCS7B02G095500;TraesCS4A02G188100;TraesCS2A02G214800;TraesCS3A02G231500;TraesCS1B02G445400;TraesCS1D02G422900;TraesCS5B02G284900;TraesCS2A02G538000;TraesCS3B02G260700;TraesCS1A02G415400;…	28	TraesCS5A02G278100;TraesCS5D02G285100;TraesCS5B02G277500;TraesCS5D02G293100;TraesCS7A02G492400;TraesCS7B02G398100;TraesCS7A02G190600;TraesCS2D02G191800;TraesCS2B02G210600;TraesCS7D02G478800;TraesCS7B02G095500;TraesCS4A02G188100;TraesCS2A02G214800;TraesCS3A02G231500;TraesCS1B02G445400;TraesCS1D02G422900;TraesCS5B02G284900;TraesCS2A02G538000;TraesCS3B02G260700;TraesCS1A02G415400;TraesCS2A02G183900;…	3	TraesCS3D02G367600;TraesCS2B02G045000;TraesCS7B02G091900
Biological process	GO:0010158	abaxial cell fate specification	12/8360	30/68604	0.000109506	0.00196638	12	TraesCS5A02G371500;TraesCS5B02G025100;TraesCS5A02G025900;TraesCS5D02G380900;TraesCS5D02G033700;TraesCS5B02G373600;TraesCS1A02G176300;TraesCS1D02G162600;TraesCS1B02G203800;TraesCS7B02G200700;TraesCS7D02G294400;TraesCS6D02G248300	12	TraesCS5A02G371500;TraesCS5B02G025100;TraesCS5A02G025900;TraesCS5D02G380900;TraesCS5D02G033700;TraesCS5B02G373600;TraesCS1A02G176300;TraesCS1D02G162600;TraesCS1B02G203800;TraesCS7B02G200700;TraesCS7D02G294400;TraesCS6D02G248300	0	--
Biological process	GO:0000281	mitotic cytokinesis	27/8360	105/68604	0.000114395	0.00204156	27	TraesCS2D02G301000;TraesCS2D02G216800;TraesCS2A02G302300;TraesCS2B02G236200;TraesCS2D02G217200;TraesCS2B02G236600;TraesCS7A02G245400;TraesCS7D02G244000;TraesCS2A02G210700;TraesCS7B02G146100;TraesCS2A02G210000;TraesCS2B02G144900;TraesCS2D02G217100;TraesCS5A02G090500;TraesCS1A02G240300;TraesCS1B02G252400;TraesCS2D02G216900;TraesCS2D02G126100;TraesCS2B02G236300;TraesCS4A02G240200;TraesCS3A02G178900;…	15	TraesCS7A02G245400;TraesCS7D02G244000;TraesCS7B02G146100;TraesCS2B02G144900;TraesCS5A02G090500;TraesCS1A02G240300;TraesCS1B02G252400;TraesCS2D02G126100;TraesCS4A02G240200;TraesCS3A02G178900;TraesCS3B02G206600;TraesCS1D02G240400;TraesCS5B02G096200;TraesCS5D02G102600;TraesCS3D02G182400	12	TraesCS2D02G301000;TraesCS2D02G216800;TraesCS2A02G302300;TraesCS2B02G236200;TraesCS2D02G217200;TraesCS2B02G236600;TraesCS2A02G210700;TraesCS2A02G210000;TraesCS2D02G217100;TraesCS2D02G216900;TraesCS2B02G236300;TraesCS3B02G034600
Biological process	GO:0015802	basic amino acid transport	11/8360	26/68604	0.000116015	0.00205786	11	TraesCS4D02G097400;TraesCS4A02G215300;TraesCS4B02G100800;TraesCS5B02G116100;TraesCS5D02G125700;TraesCS3D02G402300;TraesCS3B02G441300;TraesCS2D02G347000;TraesCS3A02G406800;TraesCS2B02G367000;TraesCS3A02G406900	7	TraesCS4D02G097400;TraesCS4A02G215300;TraesCS4B02G100800;TraesCS3B02G441300;TraesCS2D02G347000;TraesCS3A02G406800;TraesCS2B02G367000	4	TraesCS5B02G116100;TraesCS5D02G125700;TraesCS3D02G402300;TraesCS3A02G406900
Biological process	GO:0009903	chloroplast avoidance movement	17/8360	53/68604	0.000117689	0.00207488	17	TraesCS5B02G357200;TraesCS5D02G362300;TraesCS5A02G355000;TraesCSU02G126800;novel.6695;TraesCS3D02G261000;TraesCS4B02G386100;TraesCS4B02G261900;TraesCS3A02G260700;TraesCS4A02G041000;TraesCS4D02G261900;TraesCS1A02G201400;TraesCS5A02G098800;TraesCS5D02G245400;TraesCS5B02G103500;TraesCS2D02G107200;TraesCS2B02G124200	5	TraesCS5A02G098800;TraesCS5D02G245400;TraesCS5B02G103500;TraesCS2D02G107200;TraesCS2B02G124200	12	TraesCS5B02G357200;TraesCS5D02G362300;TraesCS5A02G355000;TraesCSU02G126800;novel.6695;TraesCS3D02G261000;TraesCS4B02G386100;TraesCS4B02G261900;TraesCS3A02G260700;TraesCS4A02G041000;TraesCS4D02G261900;TraesCS1A02G201400
Biological process	GO:0010208	pollen wall assembly	30/8360	122/68604	0.000119054	0.00208631	30	TraesCS1A02G150900;TraesCS1D02G147900;TraesCS6A02G266700;TraesCS1D02G147800;TraesCS6A02G098200;TraesCS7A02G146200;TraesCS1B02G402600;TraesCS6A02G098000;TraesCS7D02G147700;TraesCS2D02G421700;TraesCS4D02G215800;TraesCS6B02G294100;TraesCS6D02G084693;TraesCS4A02G089000;TraesCS6D02G248000;TraesCS6A02G098100;novel.7536;TraesCS4B02G215300;TraesCS7B02G153600;novel.6517;TraesCS4B02G017900;TraesCS7B02G0487…	25	TraesCS1A02G150900;TraesCS1D02G147900;TraesCS1D02G147800;TraesCS6A02G098200;TraesCS7A02G146200;TraesCS1B02G402600;TraesCS6A02G098000;TraesCS7D02G147700;TraesCS2D02G421700;TraesCS4D02G215800;TraesCS6D02G084693;TraesCS4A02G089000;TraesCS6A02G098100;novel.7536;TraesCS4B02G215300;TraesCS7B02G153600;novel.6517;TraesCS7B02G048700;TraesCS6D02G084600;novel.8236;novel.8814;TraesCS7D02G257600;TraesCS6B02G1…	5	TraesCS6A02G266700;TraesCS6B02G294100;TraesCS6D02G248000;TraesCS4B02G017900;TraesCS4D02G282000
Biological process	GO:0051639	actin filament network formation	8/8360	15/68604	0.000140482	0.00244708	8	TraesCS6B02G226900;TraesCS6A02G200800;TraesCS6D02G186700;TraesCS6D02G189200;TraesCS6A02G200700;TraesCS7D02G226100;TraesCS6B02G226800;TraesCS7B02G191200	8	TraesCS6B02G226900;TraesCS6A02G200800;TraesCS6D02G186700;TraesCS6D02G189200;TraesCS6A02G200700;TraesCS7D02G226100;TraesCS6B02G226800;TraesCS7B02G191200	0	--
Biological process	GO:0045132	meiotic chromosome segregation	41/8360	188/68604	0.000145209	0.00251436	41	TraesCS6A02G268600;TraesCS6D02G246300;TraesCS6B02G295700;TraesCS5A02G286500;TraesCS1A02G260500;TraesCS1B02G271100;novel.7565;TraesCS2D02G017900;TraesCS5A02G336800;TraesCS1D02G260500;TraesCS4D02G050000;TraesCS7A02G233700;TraesCS2A02G016400;TraesCS4B02G049600;TraesCS5D02G341500;TraesCS7A02G233900;TraesCS6B02G145100;TraesCS4A02G265200;TraesCS5D02G294100;TraesCS5B02G335800;TraesCS6A02G168100;TraesCS5…	41	TraesCS6A02G268600;TraesCS6D02G246300;TraesCS6B02G295700;TraesCS5A02G286500;TraesCS1A02G260500;TraesCS1B02G271100;novel.7565;TraesCS2D02G017900;TraesCS5A02G336800;TraesCS1D02G260500;TraesCS4D02G050000;TraesCS7A02G233700;TraesCS2A02G016400;TraesCS4B02G049600;TraesCS5D02G341500;TraesCS7A02G233900;TraesCS6B02G145100;TraesCS4A02G265200;TraesCS5D02G294100;TraesCS5B02G335800;TraesCS6A02G168100;TraesCS5…	0	--
Biological process	GO:0098660	inorganic ion transmembrane transport	87/8360	486/68604	0.000157303	0.00270321	87	TraesCS2A02G223600;TraesCS2A02G365000;TraesCS2B02G273900;TraesCS2D02G229600;TraesCS2D02G362900;TraesCS4B02G204500;TraesCS4D02G205400;TraesCS5D02G097600;TraesCSU02G073200;TraesCS5B02G270000;TraesCS7A02G385000;TraesCS5D02G277600;TraesCS2B02G335500;TraesCS5D02G013100;TraesCS5A02G269500;TraesCS7A02G183100;TraesCS6D02G344000;TraesCS2A02G316900;TraesCS2D02G314800;TraesCS6D02G260500;TraesCS6A02G280200;T…	54	TraesCS5D02G097600;TraesCSU02G073200;TraesCS5B02G270000;TraesCS5D02G277600;TraesCS2B02G335500;TraesCS5D02G013100;TraesCS5A02G269500;TraesCS6D02G344000;TraesCS2A02G316900;TraesCS2D02G314800;TraesCS6D02G260500;TraesCS6A02G280200;TraesCS6B02G201300;TraesCS7D02G146700;TraesCS6A02G360500;TraesCS7B02G047600;TraesCS2A02G424200;TraesCS1A02G352800;TraesCS3A02G340300;TraesCS5A02G017000;TraesCS3D02G333800;T…	33	TraesCS2A02G223600;TraesCS2A02G365000;TraesCS2B02G273900;TraesCS2D02G229600;TraesCS2D02G362900;TraesCS4B02G204500;TraesCS4D02G205400;TraesCS7A02G385000;TraesCS7A02G183100;TraesCS6A02G099800;novel.10497;TraesCS5D02G519400;TraesCS4A02G298900;TraesCS1D02G296600;TraesCS6B02G128000;TraesCS1D02G257600;TraesCS1B02G268800;TraesCS1A02G258300;TraesCS5B02G520200;TraesCS2B02G383600;TraesCS4A02G352900;TraesCS…
Biological process	GO:0005986	sucrose biosynthetic process	12/8360	31/68604	0.000158903	0.00270321	12	TraesCS3A02G367000;TraesCS3A02G425500;TraesCS3B02G398300;TraesCS3B02G461800;TraesCS3D02G359900;TraesCS4A02G093100;TraesCS4B02G091100;TraesCS4B02G211400;TraesCS4D02G212000;TraesCS4A02G225100;TraesCS3D02G420300;TraesCS1D02G090000	3	TraesCS3A02G425500;TraesCS3B02G461800;TraesCS3D02G420300	9	TraesCS3A02G367000;TraesCS3B02G398300;TraesCS3D02G359900;TraesCS4A02G093100;TraesCS4B02G091100;TraesCS4B02G211400;TraesCS4D02G212000;TraesCS4A02G225100;TraesCS1D02G090000
Biological process	GO:0048461	flower structural organization	12/8360	31/68604	0.000158903	0.00270321	12	TraesCS6A02G259000;TraesCS6D02G240200;TraesCS6B02G286400;TraesCS7D02G400000;TraesCS7B02G306300;TraesCS7A02G406300;TraesCS5A02G319200;TraesCS7B02G169200;TraesCS5B02G208700;TraesCS5D02G325400;TraesCS7A02G270900;TraesCS5A02G215100	12	TraesCS6A02G259000;TraesCS6D02G240200;TraesCS6B02G286400;TraesCS7D02G400000;TraesCS7B02G306300;TraesCS7A02G406300;TraesCS5A02G319200;TraesCS7B02G169200;TraesCS5B02G208700;TraesCS5D02G325400;TraesCS7A02G270900;TraesCS5A02G215100	0	--
Biological process	GO:0006302	double-strand break repair	81/8360	447/68604	0.000173067	0.00292704	81	TraesCS7B02G202900;TraesCS7D02G298100;TraesCS7A02G302800;TraesCS4D02G246300;TraesCS4D02G116000;TraesCS3B02G224600;TraesCS4A02G197000;TraesCS1A02G129400;TraesCS3A02G200400;TraesCS1B02G309300;TraesCS3D02G203400;TraesCS1D02G125300;TraesCS7A02G321900;TraesCS4A02G058000;TraesCS3B02G198800;TraesCS1B02G146200;TraesCS4B02G246900;TraesCS1D02G103100;TraesCS3A02G167400;TraesCS5B02G077500;TraesCSU02G112500;T…	81	TraesCS7B02G202900;TraesCS7D02G298100;TraesCS7A02G302800;TraesCS4D02G246300;TraesCS4D02G116000;TraesCS3B02G224600;TraesCS4A02G197000;TraesCS1A02G129400;TraesCS3A02G200400;TraesCS1B02G309300;TraesCS3D02G203400;TraesCS1D02G125300;TraesCS7A02G321900;TraesCS4A02G058000;TraesCS3B02G198800;TraesCS1B02G146200;TraesCS4B02G246900;TraesCS1D02G103100;TraesCS3A02G167400;TraesCS5B02G077500;TraesCSU02G112500;T…	0	--
Biological process	GO:0010069	zygote asymmetric cytokinesis in embryo sac	7/8360	12/68604	0.000179934	0.00300695	7	TraesCS7A02G245400;TraesCS7D02G244000;TraesCS7B02G146100;TraesCS1A02G240300;TraesCS1B02G252400;TraesCS4A02G240200;TraesCS1D02G240400	7	TraesCS7A02G245400;TraesCS7D02G244000;TraesCS7B02G146100;TraesCS1A02G240300;TraesCS1B02G252400;TraesCS4A02G240200;TraesCS1D02G240400	0	--
Biological process	GO:0045740	positive regulation of DNA replication	7/8360	12/68604	0.000179934	0.00300695	7	TraesCS2A02G364000;TraesCS2D02G361800;TraesCS5D02G111200;TraesCS6D02G357600;TraesCS6B02G411100;TraesCS6A02G373400;TraesCS5A02G187100	6	TraesCS2A02G364000;TraesCS2D02G361800;TraesCS5D02G111200;TraesCS6D02G357600;TraesCS6B02G411100;TraesCS6A02G373400	1	TraesCS5A02G187100
Biological process	GO:1902969	mitotic DNA replication	10/8360	23/68604	0.000180892	0.00300695	10	TraesCS3B02G224600;TraesCS1A02G129400;TraesCS3A02G200400;TraesCS1B02G309300;TraesCS3D02G203400;TraesCS1D02G125300;TraesCS1B02G146200;TraesCS3D02G373300;TraesCS7A02G384800;TraesCS7D02G381300	10	TraesCS3B02G224600;TraesCS1A02G129400;TraesCS3A02G200400;TraesCS1B02G309300;TraesCS3D02G203400;TraesCS1D02G125300;TraesCS1B02G146200;TraesCS3D02G373300;TraesCS7A02G384800;TraesCS7D02G381300	0	--
Biological process	GO:0009685	gibberellin metabolic process	38/8360	172/68604	0.000187987	0.00310713	38	TraesCS2D02G423500;TraesCS4D02G010200;TraesCS2D02G423400;TraesCS2D02G537200;TraesCS3D02G124500;TraesCS3A02G122600;TraesCS7D02G026000;TraesCS3B02G141800;TraesCS1B02G313400;TraesCS1A02G303100;TraesCS7A02G358300;TraesCS7D02G364500;TraesCS2A02G425600;TraesCS7B02G269400;novel.10253;TraesCS7A02G543300;TraesCS2D02G424300;TraesCS1D02G302500;TraesCS7D02G529200;TraesCS3D02G293800;novel.10983;TraesCS2D02G37…	29	TraesCS4D02G010200;TraesCS2D02G423400;TraesCS3D02G124500;TraesCS3A02G122600;TraesCS3B02G141800;TraesCS1B02G313400;TraesCS1A02G303100;TraesCS7A02G358300;TraesCS7D02G364500;TraesCS7B02G269400;novel.10253;TraesCS7A02G543300;TraesCS1D02G302500;TraesCS7D02G529200;TraesCS3D02G293800;novel.10983;TraesCS2D02G375300;TraesCS1A02G126400;TraesCS1A02G392600;TraesCS1D02G400800;TraesCS2A02G379000;TraesCS2B02G39…	9	TraesCS2D02G423500;TraesCS2D02G537200;TraesCS7D02G026000;TraesCS2A02G425600;TraesCS2D02G424300;TraesCS2B02G445300;TraesCS2B02G446500;TraesCS2B02G445900;TraesCS1A02G334400
Biological process	GO:0140115	export across plasma membrane	60/8360	310/68604	0.000193109	0.00314464	60	TraesCSU02G073200;TraesCS5D02G013100;TraesCS5A02G142000;TraesCS4D02G068900;TraesCS6D02G344000;TraesCS7B02G137200;TraesCS7A02G131600;TraesCS7D02G240600;TraesCS2B02G247700;TraesCS7A02G241600;TraesCS7D02G146700;TraesCS6A02G360500;TraesCS7B02G047600;TraesCS2D02G228200;TraesCS7A02G145400;TraesCS2A02G222300;TraesCS7A02G473200;TraesCS7B02G393200;TraesCS4A02G283100;TraesCS4A02G245300;TraesCS1D02G257600;T…	35	TraesCSU02G073200;TraesCS5D02G013100;TraesCS6D02G344000;TraesCS2B02G247700;TraesCS7D02G146700;TraesCS6A02G360500;TraesCS7B02G047600;TraesCS2D02G228200;TraesCS7A02G145400;TraesCS2A02G222300;TraesCS7A02G473200;TraesCS7B02G393200;TraesCS4A02G283100;TraesCS6B02G393400;TraesCS7D02G460200;TraesCS7D02G500200;TraesCS6B02G360800;TraesCS7D02G476400;TraesCS6B02G383300;TraesCS5A02G004200;TraesCS7D02G067300;T…	25	TraesCS5A02G142000;TraesCS4D02G068900;TraesCS7B02G137200;TraesCS7A02G131600;TraesCS7D02G240600;TraesCS7A02G241600;TraesCS4A02G245300;TraesCS1D02G257600;TraesCS1B02G268800;TraesCS4A02G404500;TraesCS4B02G070100;TraesCS7A02G554500;TraesCS1A02G258300;TraesCS4D02G236000;TraesCS3B02G563500;TraesCS5D02G355500;TraesCS7D02G014200;TraesCS4B02G128600;TraesCS5D02G150100;novel.4392;TraesCS7D02G488000;TraesCS5…
Biological process	GO:0009902	chloroplast relocation	25/8360	97/68604	0.0001935	0.00314464	25	TraesCS1A02G415200;TraesCS1D02G422700;TraesCS4D02G120400;TraesCS5B02G357200;TraesCS4B02G122300;TraesCS5D02G362300;TraesCS4A02G192900;TraesCS5A02G355000;TraesCSU02G126800;novel.6695;TraesCS4D02G255500;TraesCS3D02G261000;TraesCS4B02G386100;TraesCS4B02G261900;TraesCS3A02G260700;TraesCS4A02G041000;TraesCS4D02G261900;TraesCS1A02G201400;novel.3559;novel.9966;TraesCS5A02G098800;TraesCS5D02G245400;TraesC…	6	novel.3559;TraesCS5A02G098800;TraesCS5D02G245400;TraesCS5B02G103500;TraesCS2D02G107200;TraesCS2B02G124200	19	TraesCS1A02G415200;TraesCS1D02G422700;TraesCS4D02G120400;TraesCS5B02G357200;TraesCS4B02G122300;TraesCS5D02G362300;TraesCS4A02G192900;TraesCS5A02G355000;TraesCSU02G126800;novel.6695;TraesCS4D02G255500;TraesCS3D02G261000;TraesCS4B02G386100;TraesCS4B02G261900;TraesCS3A02G260700;TraesCS4A02G041000;TraesCS4D02G261900;TraesCS1A02G201400;novel.9966
Biological process	GO:0051667	establishment of plastid localization	25/8360	97/68604	0.0001935	0.00314464	25	TraesCS1A02G415200;TraesCS1D02G422700;TraesCS4D02G120400;TraesCS5B02G357200;TraesCS4B02G122300;TraesCS5D02G362300;TraesCS4A02G192900;TraesCS5A02G355000;TraesCSU02G126800;novel.6695;TraesCS4D02G255500;TraesCS3D02G261000;TraesCS4B02G386100;TraesCS4B02G261900;TraesCS3A02G260700;TraesCS4A02G041000;TraesCS4D02G261900;TraesCS1A02G201400;novel.3559;novel.9966;TraesCS5A02G098800;TraesCS5D02G245400;TraesC…	6	novel.3559;TraesCS5A02G098800;TraesCS5D02G245400;TraesCS5B02G103500;TraesCS2D02G107200;TraesCS2B02G124200	19	TraesCS1A02G415200;TraesCS1D02G422700;TraesCS4D02G120400;TraesCS5B02G357200;TraesCS4B02G122300;TraesCS5D02G362300;TraesCS4A02G192900;TraesCS5A02G355000;TraesCSU02G126800;novel.6695;TraesCS4D02G255500;TraesCS3D02G261000;TraesCS4B02G386100;TraesCS4B02G261900;TraesCS3A02G260700;TraesCS4A02G041000;TraesCS4D02G261900;TraesCS1A02G201400;novel.9966
Biological process	GO:0098662	inorganic cation transmembrane transport	78/8360	429/68604	0.00020199	0.00326438	78	TraesCS2A02G223600;TraesCS2A02G365000;TraesCS2B02G273900;TraesCS2D02G229600;TraesCS2D02G362900;TraesCS4B02G204500;TraesCS4D02G205400;TraesCSU02G073200;TraesCS5B02G270000;TraesCS7A02G385000;TraesCS5D02G277600;TraesCS5D02G013100;TraesCS5A02G269500;TraesCS7A02G183100;TraesCS6D02G344000;TraesCS6D02G260500;TraesCS6A02G280200;TraesCS6B02G201300;TraesCS7D02G146700;TraesCS6A02G099800;TraesCS6A02G360500;T…	47	TraesCSU02G073200;TraesCS5B02G270000;TraesCS5D02G277600;TraesCS5D02G013100;TraesCS5A02G269500;TraesCS6D02G344000;TraesCS6D02G260500;TraesCS6A02G280200;TraesCS6B02G201300;TraesCS7D02G146700;TraesCS6A02G360500;TraesCS7B02G047600;TraesCS2A02G424200;TraesCS1A02G352800;TraesCS3A02G340300;TraesCS5A02G017000;TraesCS3D02G333800;TraesCS3B02G371900;TraesCS7A02G145400;TraesCS5B02G015000;TraesCS1B02G188300;T…	31	TraesCS2A02G223600;TraesCS2A02G365000;TraesCS2B02G273900;TraesCS2D02G229600;TraesCS2D02G362900;TraesCS4B02G204500;TraesCS4D02G205400;TraesCS7A02G385000;TraesCS7A02G183100;TraesCS6A02G099800;novel.10497;TraesCS5D02G519400;TraesCS4A02G298900;TraesCS1D02G296600;TraesCS6B02G128000;TraesCS1D02G257600;TraesCS1B02G268800;TraesCS1A02G258300;TraesCS5B02G520200;TraesCS2B02G383600;TraesCS4A02G352900;TraesCS…
Biological process	GO:0042761	very long-chain fatty acid biosynthetic process	29/8360	120/68604	0.000211228	0.00339481	29	TraesCS6D02G193600;TraesCS6B02G239400;TraesCS6A02G242600;TraesCS1B02G294800;TraesCS6B02G281900;TraesCS6D02G224600;TraesCS1A02G285600;TraesCS5D02G393400;TraesCSU02G073000;TraesCS5B02G388800;TraesCSU02G166000;TraesCS1B02G295000;TraesCS4B02G342400;TraesCS6A02G210500;TraesCS5B02G268900;TraesCS2A02G392700;TraesCS7A02G094200;TraesCS1B02G177900;TraesCS5B02G008100;TraesCS7A02G220900;TraesCS5A02G384000;no…	16	TraesCS6D02G193600;TraesCS6B02G239400;TraesCS5D02G393400;TraesCSU02G073000;TraesCS5B02G388800;TraesCS4B02G342400;TraesCS6A02G210500;TraesCS2A02G392700;TraesCS1B02G177900;TraesCS5B02G008100;TraesCS7A02G220900;TraesCS5A02G384000;TraesCS4D02G338000;TraesCS3D02G446400;TraesCS3B02G492200;TraesCS7B02G089300	13	TraesCS6A02G242600;TraesCS1B02G294800;TraesCS6B02G281900;TraesCS6D02G224600;TraesCS1A02G285600;TraesCSU02G166000;TraesCS1B02G295000;TraesCS5B02G268900;TraesCS7A02G094200;novel.10456;TraesCS4B02G213800;TraesCS7A02G115600;TraesCS4A02G090900
Biological process	GO:0006094	gluconeogenesis	21/8360	76/68604	0.000217254	0.00345351	21	TraesCS1A02G313300;TraesCS1D02G313800;TraesCS3A02G367000;TraesCS3B02G398300;TraesCS3D02G359900;TraesCS4A02G093100;TraesCS4A02G206400;TraesCS4B02G109900;TraesCS4B02G211400;TraesCS4D02G107400;TraesCS4D02G212000;TraesCS5A02G108000;TraesCS5B02G115300;TraesCS7A02G381100;TraesCS7B02G283000;TraesCS7D02G377400;TraesCS4A02G083900;TraesCS3D02G383700;TraesCS1B02G325100;TraesCS5D02G122700;TraesCS3A02G359400	2	TraesCS3D02G383700;TraesCS3A02G359400	19	TraesCS1A02G313300;TraesCS1D02G313800;TraesCS3A02G367000;TraesCS3B02G398300;TraesCS3D02G359900;TraesCS4A02G093100;TraesCS4A02G206400;TraesCS4B02G109900;TraesCS4B02G211400;TraesCS4D02G107400;TraesCS4D02G212000;TraesCS5A02G108000;TraesCS5B02G115300;TraesCS7A02G381100;TraesCS7B02G283000;TraesCS7D02G377400;TraesCS4A02G083900;TraesCS1B02G325100;TraesCS5D02G122700
Biological process	GO:0019319	hexose biosynthetic process	21/8360	76/68604	0.000217254	0.00345351	21	TraesCS1A02G313300;TraesCS1D02G313800;TraesCS3A02G367000;TraesCS3B02G398300;TraesCS3D02G359900;TraesCS4A02G093100;TraesCS4A02G206400;TraesCS4B02G109900;TraesCS4B02G211400;TraesCS4D02G107400;TraesCS4D02G212000;TraesCS5A02G108000;TraesCS5B02G115300;TraesCS7A02G381100;TraesCS7B02G283000;TraesCS7D02G377400;TraesCS4A02G083900;TraesCS3D02G383700;TraesCS1B02G325100;TraesCS5D02G122700;TraesCS3A02G359400	2	TraesCS3D02G383700;TraesCS3A02G359400	19	TraesCS1A02G313300;TraesCS1D02G313800;TraesCS3A02G367000;TraesCS3B02G398300;TraesCS3D02G359900;TraesCS4A02G093100;TraesCS4A02G206400;TraesCS4B02G109900;TraesCS4B02G211400;TraesCS4D02G107400;TraesCS4D02G212000;TraesCS5A02G108000;TraesCS5B02G115300;TraesCS7A02G381100;TraesCS7B02G283000;TraesCS7D02G377400;TraesCS4A02G083900;TraesCS1B02G325100;TraesCS5D02G122700
Biological process	GO:0046942	carboxylic acid transport	50/8360	248/68604	0.000232268	0.00367211	50	TraesCS1A02G191800;TraesCS1A02G196500;TraesCS1D02G200000;TraesCS3A02G135800;TraesCS3A02G161300;TraesCS3B02G153900;TraesCS3B02G192400;TraesCS1B02G211100;TraesCS1D02G195400;TraesCS3D02G136800;TraesCS1B02G206800;TraesCS7D02G243000;TraesCS4B02G244400;TraesCS1D02G116600;TraesCS1A02G115200;TraesCS4D02G245000;TraesCS3A02G130300;TraesCS3D02G363200;TraesCS7D02G189000;TraesCS4A02G066800;TraesCS1B02G206900;…	28	TraesCS4B02G244400;TraesCS4D02G245000;TraesCS3D02G363200;TraesCS7D02G189000;TraesCS4A02G066800;TraesCS1B02G206900;TraesCS1D02G195500;TraesCS7B02G271151;TraesCS7A02G188200;TraesCS7D02G366000;TraesCS4D02G040800;TraesCS4A02G270800;TraesCS7B02G093200;TraesCS2B02G322600;TraesCS2D02G295900;TraesCS5D02G270600;TraesCS5B02G393100;TraesCS7B02G100100;TraesCS7A02G356639;TraesCS2D02G304300;TraesCS7A02G220200;…	22	TraesCS1A02G191800;TraesCS1A02G196500;TraesCS1D02G200000;TraesCS3A02G135800;TraesCS3A02G161300;TraesCS3B02G153900;TraesCS3B02G192400;TraesCS1B02G211100;TraesCS1D02G195400;TraesCS3D02G136800;TraesCS1B02G206800;TraesCS7D02G243000;TraesCS1D02G116600;TraesCS1A02G115200;TraesCS3A02G130300;TraesCS3B02G149400;TraesCS2D02G134100;TraesCS2B02G224800;novel.1627;TraesCS3D02G131200;TraesCS2B02G154600;TraesCS1…
Biological process	GO:0009808	lignin metabolic process	86/8360	485/68604	0.000235917	0.00370964	86	TraesCS1A02G177800;TraesCS1B02G098800;TraesCS1D02G082800;TraesCS5A02G205600;TraesCS5A02G268400;TraesCS5B02G202800;TraesCS5B02G414500;TraesCS1D02G176400;TraesCS1B02G202400;TraesCS6A02G369800;TraesCS4D02G208900;TraesCS1A02G194900;TraesCS5D02G210700;TraesCS6D02G353300;TraesCS6D02G027700;TraesCS4A02G096400;TraesCS3D02G358500;TraesCS7D02G549800;TraesCS7A02G560100;TraesCS5B02G268100;TraesCS3A02G365300;…	33	TraesCS1A02G177800;TraesCS1B02G098800;TraesCS1D02G082800;TraesCS5B02G414500;TraesCS1D02G176400;TraesCS1B02G202400;TraesCS4D02G208900;TraesCS4A02G096400;TraesCS7D02G549800;TraesCS7A02G560100;TraesCS3B02G393000;TraesCS2B02G444200;TraesCS7A02G380100;TraesCS2D02G422400;TraesCS2A02G424600;TraesCS7B02G282100;TraesCS1B02G447900;TraesCS4B02G208000;TraesCS6D02G274900;TraesCS3A02G180000;TraesCS2A02G157500;…	53	TraesCS5A02G205600;TraesCS5A02G268400;TraesCS5B02G202800;TraesCS6A02G369800;TraesCS1A02G194900;TraesCS5D02G210700;TraesCS6D02G353300;TraesCS6D02G027700;TraesCS3D02G358500;TraesCS5B02G268100;TraesCS3A02G365300;TraesCS6B02G033300;TraesCS6A02G024300;TraesCS5A02G013100;TraesCS5D02G018500;TraesCS3B02G397200;TraesCS7D02G392100;TraesCS6D02G105400;TraesCS2A02G255500;TraesCS2D02G064900;TraesCS5D02G276300;…
Biological process	GO:0030243	cellulose metabolic process	73/8360	398/68604	0.000241441	0.00377609	73	TraesCS2D02G301000;TraesCS2D02G216800;TraesCS2A02G302300;TraesCS2B02G236200;TraesCS3B02G430000;TraesCS2D02G217200;TraesCS2B02G236600;TraesCS3A02G398000;TraesCS4B02G173200;TraesCS3D02G391900;TraesCS1A02G088700;TraesCS6D02G280300;TraesCS4D02G175300;TraesCS1A02G360700;TraesCS2A02G210700;TraesCS5D02G015600;TraesCS5D02G323700;TraesCS7D02G207600;TraesCS5A02G425800;TraesCS5D02G208900;TraesCS6A02G337300;…	57	TraesCS3B02G430000;TraesCS3A02G398000;TraesCS4B02G173200;TraesCS3D02G391900;TraesCS1A02G088700;TraesCS6D02G280300;TraesCS4D02G175300;TraesCS1A02G360700;TraesCS5D02G323700;TraesCS7D02G207600;TraesCS5A02G425800;TraesCS5D02G208900;TraesCS6A02G337300;TraesCS1B02G377100;TraesCS2B02G201500;TraesCS2D02G182500;TraesCS2A02G175100;TraesCS6D02G318100;TraesCS2B02G144900;TraesCS1B02G107700;TraesCS5A02G090500;…	16	TraesCS2D02G301000;TraesCS2D02G216800;TraesCS2A02G302300;TraesCS2B02G236200;TraesCS2D02G217200;TraesCS2B02G236600;TraesCS2A02G210700;TraesCS5D02G015600;TraesCS2A02G210000;TraesCS2D02G217100;TraesCS2D02G216900;TraesCS2B02G236300;TraesCS7D02G384800;TraesCS3B02G034600;TraesCS3B02G478200;TraesCS1D02G394500
Biological process	GO:0010052	guard cell differentiation	17/8360	56/68604	0.000249303	0.00385757	17	TraesCS1D02G289400;TraesCS1B02G300100;TraesCS1A02G290800;TraesCS1B02G309600;TraesCS3D02G339700;TraesCS1D02G299100;TraesCS3A02G346000;TraesCS4B02G277700;TraesCS4D02G276000;TraesCS3B02G377700;TraesCS4A02G028300;TraesCS4D02G057700;TraesCS2A02G079200;TraesCS6D02G296500;TraesCS2B02G094000;TraesCS4B02G057500;TraesCS2D02G076600	11	TraesCS1B02G309600;TraesCS3D02G339700;TraesCS1D02G299100;TraesCS3A02G346000;TraesCS4B02G277700;TraesCS4D02G276000;TraesCS3B02G377700;TraesCS4A02G028300;TraesCS4D02G057700;TraesCS6D02G296500;TraesCS4B02G057500	6	TraesCS1D02G289400;TraesCS1B02G300100;TraesCS1A02G290800;TraesCS2A02G079200;TraesCS2B02G094000;TraesCS2D02G076600
Biological process	GO:0010582	floral meristem determinacy	17/8360	56/68604	0.000249303	0.00385757	17	TraesCS6A02G259000;TraesCS2A02G506500;TraesCS6D02G240200;TraesCS2B02G534800;TraesCS4A02G058800;TraesCS4D02G245300;TraesCS6B02G286400;TraesCS4B02G245900;TraesCS1D02G127700;TraesCS2D02G507200;TraesCS1A02G125800;TraesCS1B02G144800;TraesCS6D02G098200;TraesCS6B02G138200;TraesCS3D02G388900;TraesCS3B02G427100;TraesCS6A02G109700	14	TraesCS6A02G259000;TraesCS2A02G506500;TraesCS6D02G240200;TraesCS2B02G534800;TraesCS4A02G058800;TraesCS4D02G245300;TraesCS6B02G286400;TraesCS4B02G245900;TraesCS1D02G127700;TraesCS2D02G507200;TraesCS1A02G125800;TraesCS1B02G144800;TraesCS3D02G388900;TraesCS3B02G427100	3	TraesCS6D02G098200;TraesCS6B02G138200;TraesCS6A02G109700
Biological process	GO:2000762	regulation of phenylpropanoid metabolic process	24/8360	93/68604	0.000251865	0.00387659	24	TraesCS6D02G027700;TraesCS7D02G352400;novel.9487;TraesCS7B02G257400;TraesCS6B02G033300;TraesCS6A02G024300;TraesCS5A02G013100;TraesCS5D02G018500;TraesCS5B02G011300;TraesCS6D02G167900;TraesCS5D02G335700;TraesCS7D02G369400;TraesCS5A02G329900;TraesCS5A02G205200;TraesCS5D02G210900;TraesCS5B02G203100;TraesCS2A02G238200;TraesCS6D02G274900;TraesCS4B02G162700;TraesCS4D02G170600;TraesCS3A02G116200;TraesCS4…	7	TraesCS2A02G238200;TraesCS6D02G274900;TraesCS4B02G162700;TraesCS3A02G116200;TraesCS4D02G166800;TraesCS6B02G324600;TraesCS3B02G135300	17	TraesCS6D02G027700;TraesCS7D02G352400;novel.9487;TraesCS7B02G257400;TraesCS6B02G033300;TraesCS6A02G024300;TraesCS5A02G013100;TraesCS5D02G018500;TraesCS5B02G011300;TraesCS6D02G167900;TraesCS5D02G335700;TraesCS7D02G369400;TraesCS5A02G329900;TraesCS5A02G205200;TraesCS5D02G210900;TraesCS5B02G203100;TraesCS4D02G170600
Biological process	GO:0034644	cellular response to UV	13/8360	37/68604	0.000266341	0.00407782	13	TraesCS3B02G470200;TraesCS3D02G428100;novel.10670;TraesCS3B02G280100;TraesCS3A02G250600;TraesCS7B02G306800;TraesCS3D02G251000;TraesCS7A02G406800;TraesCS2A02G364000;TraesCS2D02G361800;TraesCS6D02G357600;TraesCS6B02G411100;TraesCS6A02G373400	5	TraesCS2A02G364000;TraesCS2D02G361800;TraesCS6D02G357600;TraesCS6B02G411100;TraesCS6A02G373400	8	TraesCS3B02G470200;TraesCS3D02G428100;novel.10670;TraesCS3B02G280100;TraesCS3A02G250600;TraesCS7B02G306800;TraesCS3D02G251000;TraesCS7A02G406800
Biological process	GO:0010025	wax biosynthetic process	37/8360	169/68604	0.000273715	0.00416878	37	TraesCS1A02G150900;TraesCS1B02G093600;TraesCS1D02G077600;TraesCS1D02G147900;TraesCS5B02G010500;TraesCS1A02G075000;TraesCS3D02G505600;TraesCS1B02G147700;TraesCS5A02G076500;TraesCS1D02G147800;TraesCS6D02G139700;TraesCS1A02G439000;TraesCS2A02G507700;novel.5354;TraesCS5D02G017000;TraesCS6B02G036000;TraesCS2D02G508200;TraesCS1D02G042300;TraesCS7D02G208800;TraesCS1D02G439900;TraesCS4B02G274700;TraesCS4…	26	TraesCS1A02G150900;TraesCS1B02G093600;TraesCS1D02G077600;TraesCS1D02G147900;TraesCS1A02G075000;TraesCS1D02G147800;TraesCS6D02G139700;TraesCS1A02G439000;novel.5354;TraesCS1D02G042300;TraesCS1D02G439900;TraesCS4B02G274700;TraesCS3A02G014800;TraesCS7D02G102000;TraesCS1D02G401000;TraesCS3D02G279300;TraesCS1B02G421100;TraesCS1B02G465500;TraesCS1A02G392800;TraesCS7A02G107700;TraesCS3B02G313800;TraesCS2…	11	TraesCS5B02G010500;TraesCS3D02G505600;TraesCS1B02G147700;TraesCS5A02G076500;TraesCS2A02G507700;TraesCS5D02G017000;TraesCS6B02G036000;TraesCS2D02G508200;TraesCS7D02G208800;TraesCS4A02G008800;TraesCS6A02G025200
Biological process	GO:0006272	leading strand elongation	10/8360	24/68604	0.000276292	0.00418611	10	TraesCS2A02G364000;TraesCS2D02G361800;TraesCS1B02G156600;TraesCS6D02G357600;TraesCS1A02G130700;TraesCS1D02G139000;TraesCS3D02G373300;TraesCS6B02G411100;TraesCS6A02G373400;TraesCS4D02G007000	10	TraesCS2A02G364000;TraesCS2D02G361800;TraesCS1B02G156600;TraesCS6D02G357600;TraesCS1A02G130700;TraesCS1D02G139000;TraesCS3D02G373300;TraesCS6B02G411100;TraesCS6A02G373400;TraesCS4D02G007000	0	--
Biological process	GO:0009642	response to light intensity	63/8360	334/68604	0.00028476	0.00429206	63	TraesCS2A02G187200;TraesCS2B02G220100;TraesCS2D02G200700;TraesCS2D02G236100;TraesCS3A02G381000;TraesCS3B02G413700;TraesCS3D02G374200;TraesCS7B02G179200;TraesCS7D02G280600;TraesCS2A02G237200;TraesCS6B02G430000;TraesCS2B02G260200;TraesCS4D02G172800;TraesCS3B02G470200;TraesCS1A02G369800;TraesCS7A02G282100;TraesCS5B02G029000;TraesCS6A02G319700;TraesCS6D02G299200;TraesCS4A02G134100;TraesCS4B02G170800;…	19	TraesCS7D02G059900;TraesCS4A02G064600;TraesCS4B02G242000;TraesCS1B02G211700;TraesCS6B02G170600;TraesCS4D02G241600;TraesCS2B02G273100;TraesCS2D02G254000;TraesCS1A02G197100;TraesCS2B02G543100;TraesCS2A02G253500;TraesCS5A02G039000;TraesCS1D02G200600;TraesCS5D02G046400;TraesCS5B02G040800;TraesCS2A02G514800;TraesCS5D02G199400;TraesCS2D02G424200;TraesCS2D02G516300	44	TraesCS2A02G187200;TraesCS2B02G220100;TraesCS2D02G200700;TraesCS2D02G236100;TraesCS3A02G381000;TraesCS3B02G413700;TraesCS3D02G374200;TraesCS7B02G179200;TraesCS7D02G280600;TraesCS2A02G237200;TraesCS6B02G430000;TraesCS2B02G260200;TraesCS4D02G172800;TraesCS3B02G470200;TraesCS1A02G369800;TraesCS7A02G282100;TraesCS5B02G029000;TraesCS6A02G319700;TraesCS6D02G299200;TraesCS4A02G134100;TraesCS4B02G170800;…
Biological process	GO:0030091	protein repair	14/8360	42/68604	0.000294043	0.00438674	14	TraesCS2D02G236100;TraesCS1A02G251200;TraesCS2A02G237200;TraesCS4D02G223500;TraesCS2B02G260200;TraesCS4B02G223100;TraesCS4D02G172800;TraesCS4A02G134100;TraesCS4B02G170800;TraesCS7B02G313800;TraesCS4A02G080900;TraesCS7D02G407100;TraesCS7A02G413800;TraesCS5B02G391300	0	--	14	TraesCS2D02G236100;TraesCS1A02G251200;TraesCS2A02G237200;TraesCS4D02G223500;TraesCS2B02G260200;TraesCS4B02G223100;TraesCS4D02G172800;TraesCS4A02G134100;TraesCS4B02G170800;TraesCS7B02G313800;TraesCS4A02G080900;TraesCS7D02G407100;TraesCS7A02G413800;TraesCS5B02G391300
Biological process	GO:0006282	regulation of DNA repair	30/8360	128/68604	0.000294058	0.00438674	30	TraesCS7B02G202900;TraesCS7D02G298100;TraesCS7A02G302800;TraesCS4D02G116000;TraesCS4A02G197000;TraesCS2A02G364000;TraesCS3B02G198800;TraesCS7A02G235300;TraesCS7B02G133500;TraesCS2D02G361800;TraesCS7D02G235400;TraesCS1D02G103100;TraesCS3A02G167400;TraesCS5B02G077500;TraesCS7A02G399000;TraesCS2A02G252400;TraesCS2D02G253100;TraesCS1A02G094500;TraesCS7B02G299600;TraesCS6D02G357600;TraesCS3D02G493800;…	30	TraesCS7B02G202900;TraesCS7D02G298100;TraesCS7A02G302800;TraesCS4D02G116000;TraesCS4A02G197000;TraesCS2A02G364000;TraesCS3B02G198800;TraesCS7A02G235300;TraesCS7B02G133500;TraesCS2D02G361800;TraesCS7D02G235400;TraesCS1D02G103100;TraesCS3A02G167400;TraesCS5B02G077500;TraesCS7A02G399000;TraesCS2A02G252400;TraesCS2D02G253100;TraesCS1A02G094500;TraesCS7B02G299600;TraesCS6D02G357600;TraesCS3D02G493800;…	0	--
Biological process	GO:0016101	diterpenoid metabolic process	80/8360	448/68604	0.000303288	0.00450134	80	TraesCS2B02G032300;TraesCS2D02G423500;TraesCS4D02G010200;TraesCS6D02G358400;TraesCS2A02G565700;TraesCS6A02G058400;TraesCS6D02G082200;TraesCS6B02G411800;TraesCS5A02G056500;TraesCS6D02G057800;TraesCS6B02G128300;TraesCS2D02G423400;TraesCS7A02G082200;TraesCS1D02G147000;TraesCS6A02G100300;TraesCS2D02G537200;TraesCS3D02G124500;TraesCS5B02G014700;TraesCS2B02G064700;TraesCS3A02G122600;TraesCS6B02G074100;…	45	TraesCS4D02G010200;TraesCS6D02G358400;TraesCS6B02G411800;TraesCS2D02G423400;TraesCS7A02G082200;TraesCS3D02G124500;TraesCS3A02G122600;TraesCS3B02G141800;TraesCS1B02G313400;TraesCS1A02G303100;TraesCS7A02G358300;TraesCS7D02G364500;TraesCS7B02G269400;TraesCS6B02G128200;TraesCS7D02G076700;novel.10253;TraesCS7A02G543300;TraesCS1D02G302500;TraesCS7D02G529200;TraesCS3D02G293800;novel.10983;TraesCS1A02G00…	35	TraesCS2B02G032300;TraesCS2D02G423500;TraesCS2A02G565700;TraesCS6A02G058400;TraesCS6D02G082200;TraesCS5A02G056500;TraesCS6D02G057800;TraesCS6B02G128300;TraesCS1D02G147000;TraesCS6A02G100300;TraesCS2D02G537200;TraesCS5B02G014700;TraesCS2B02G064700;TraesCS6B02G074100;TraesCS7D02G026000;TraesCS2A02G425600;TraesCS2D02G023100;TraesCS2D02G002700;TraesCS3A02G086000;TraesCS5D02G024200;TraesCS5A02G016600;…
Biological process	GO:0006006	glucose metabolic process	42/8360	201/68604	0.0003216	0.00474891	42	TraesCS1A02G313300;TraesCS1D02G313800;TraesCS2A02G344600;TraesCS2B02G342200;TraesCS2D02G155200;TraesCS3A02G367000;TraesCS3B02G398300;TraesCS3D02G359900;TraesCS4A02G093100;TraesCS4A02G206400;TraesCS4B02G109900;TraesCS4B02G211400;TraesCS4B02G323000;TraesCS4D02G107400;TraesCS4D02G212000;TraesCS4D02G319400;TraesCS5A02G108000;TraesCS5A02G495100;TraesCS5B02G115300;TraesCS7A02G381100;TraesCS7B02G283000;…	14	TraesCS1B02G355600;TraesCS1D02G344600;TraesCS3D02G383700;TraesCS1A02G342500;TraesCS3B02G309700;TraesCS3B02G442100;TraesCS2D02G321800;TraesCS3D02G403500;TraesCS3A02G359400;TraesCS3A02G408400;TraesCS2D02G322300;TraesCS7A02G171700;TraesCS3B02G426400;TraesCS2B02G184900	28	TraesCS1A02G313300;TraesCS1D02G313800;TraesCS2A02G344600;TraesCS2B02G342200;TraesCS2D02G155200;TraesCS3A02G367000;TraesCS3B02G398300;TraesCS3D02G359900;TraesCS4A02G093100;TraesCS4A02G206400;TraesCS4B02G109900;TraesCS4B02G211400;TraesCS4B02G323000;TraesCS4D02G107400;TraesCS4D02G212000;TraesCS4D02G319400;TraesCS5A02G108000;TraesCS5A02G495100;TraesCS5B02G115300;TraesCS7A02G381100;TraesCS7B02G283000;…
Biological process	GO:0010927	cellular component assembly involved in morphogenesis	30/8360	129/68604	0.000339023	0.00495587	30	TraesCS1A02G150900;TraesCS1D02G147900;TraesCS6A02G266700;TraesCS1D02G147800;TraesCS6A02G098200;TraesCS7A02G146200;TraesCS1B02G402600;TraesCS6A02G098000;TraesCS7D02G147700;TraesCS2D02G421700;TraesCS4D02G215800;TraesCS6B02G294100;TraesCS6D02G084693;TraesCS4A02G089000;TraesCS6D02G248000;TraesCS6A02G098100;novel.7536;TraesCS4B02G215300;TraesCS7B02G153600;novel.6517;TraesCS4B02G017900;TraesCS7B02G0487…	25	TraesCS1A02G150900;TraesCS1D02G147900;TraesCS1D02G147800;TraesCS6A02G098200;TraesCS7A02G146200;TraesCS1B02G402600;TraesCS6A02G098000;TraesCS7D02G147700;TraesCS2D02G421700;TraesCS4D02G215800;TraesCS6D02G084693;TraesCS4A02G089000;TraesCS6A02G098100;novel.7536;TraesCS4B02G215300;TraesCS7B02G153600;novel.6517;TraesCS7B02G048700;TraesCS6D02G084600;novel.8236;novel.8814;TraesCS7D02G257600;TraesCS6B02G1…	5	TraesCS6A02G266700;TraesCS6B02G294100;TraesCS6D02G248000;TraesCS4B02G017900;TraesCS4D02G282000
Biological process	GO:0032989	cellular component morphogenesis	30/8360	129/68604	0.000339023	0.00495587	30	TraesCS1A02G150900;TraesCS1D02G147900;TraesCS6A02G266700;TraesCS1D02G147800;TraesCS6A02G098200;TraesCS7A02G146200;TraesCS1B02G402600;TraesCS6A02G098000;TraesCS7D02G147700;TraesCS2D02G421700;TraesCS4D02G215800;TraesCS6B02G294100;TraesCS6D02G084693;TraesCS4A02G089000;TraesCS6D02G248000;TraesCS6A02G098100;novel.7536;TraesCS4B02G215300;TraesCS7B02G153600;novel.6517;TraesCS4B02G017900;TraesCS7B02G0487…	25	TraesCS1A02G150900;TraesCS1D02G147900;TraesCS1D02G147800;TraesCS6A02G098200;TraesCS7A02G146200;TraesCS1B02G402600;TraesCS6A02G098000;TraesCS7D02G147700;TraesCS2D02G421700;TraesCS4D02G215800;TraesCS6D02G084693;TraesCS4A02G089000;TraesCS6A02G098100;novel.7536;TraesCS4B02G215300;TraesCS7B02G153600;novel.6517;TraesCS7B02G048700;TraesCS6D02G084600;novel.8236;novel.8814;TraesCS7D02G257600;TraesCS6B02G1…	5	TraesCS6A02G266700;TraesCS6B02G294100;TraesCS6D02G248000;TraesCS4B02G017900;TraesCS4D02G282000
Biological process	GO:0046351	disaccharide biosynthetic process	26/8360	106/68604	0.000340916	0.00495863	26	TraesCS3A02G367000;TraesCS3A02G425500;TraesCS3B02G398300;TraesCS3B02G461800;TraesCS3D02G359900;TraesCS4A02G093100;TraesCS4B02G091100;TraesCS4B02G211400;TraesCS4D02G212000;TraesCS1B02G229000;TraesCS1A02G215500;TraesCS4A02G225100;TraesCS1D02G218000;TraesCS3D02G420300;TraesCS5A02G203500;TraesCS2A02G412100;TraesCS5A02G116500;TraesCS5D02G420800;TraesCS2D02G409300;TraesCS5D02G129600;TraesCS2B02G430700;…	12	TraesCS3A02G425500;TraesCS3B02G461800;TraesCS3D02G420300;TraesCS5A02G203500;TraesCS2A02G412100;TraesCS5A02G116500;TraesCS2D02G409300;TraesCS5D02G129600;TraesCS2B02G430700;TraesCS5D02G210000;TraesCS2B02G187000;TraesCS2A02G161000	14	TraesCS3A02G367000;TraesCS3B02G398300;TraesCS3D02G359900;TraesCS4A02G093100;TraesCS4B02G091100;TraesCS4B02G211400;TraesCS4D02G212000;TraesCS1B02G229000;TraesCS1A02G215500;TraesCS4A02G225100;TraesCS1D02G218000;TraesCS5D02G420800;TraesCS1D02G090000;TraesCS6D02G281100
Biological process	GO:0010191	mucilage metabolic process	36/8360	165/68604	0.000351818	0.00509174	36	TraesCS4A02G237500;TraesCS4D02G076000;TraesCS4B02G077600;TraesCS3A02G494800;TraesCS1B02G191800;TraesCS1A02G183400;TraesCS5A02G216900;TraesCS5D02G225000;TraesCS4B02G396900;TraesCS3B02G142300;TraesCS3D02G501900;TraesCS3D02G124800;TraesCS5B02G404600;TraesCS3B02G556500;TraesCS5A02G188600;TraesCS5D02G194400;TraesCS2B02G319700;TraesCS6B02G284400;TraesCS3A02G123100;TraesCS1A02G284500;TraesCS1B02G293800;…	29	TraesCS3A02G494800;TraesCS5A02G216900;TraesCS5D02G225000;TraesCS3B02G142300;TraesCS3D02G501900;TraesCS3D02G124800;TraesCS5B02G404600;TraesCS3B02G556500;TraesCS5A02G188600;TraesCS5D02G194400;TraesCS2B02G319700;TraesCS6B02G284400;TraesCS3A02G123100;TraesCS1A02G284500;TraesCS1B02G293800;TraesCS5B02G186700;TraesCS5D02G131300;TraesCS2A02G303100;TraesCS5A02G123300;TraesCS1D02G283500;TraesCS3B02G556600;…	7	TraesCS4A02G237500;TraesCS4D02G076000;TraesCS4B02G077600;TraesCS1B02G191800;TraesCS1A02G183400;TraesCS4B02G396900;TraesCS4B02G112500
Biological process	GO:0009606	tropism	76/8360	424/68604	0.000375209	0.00540338	76	TraesCS4D02G120400;TraesCS4B02G122300;TraesCS4A02G156700;TraesCS4B02G152700;TraesCS4A02G192900;TraesCS3D02G367600;TraesCS7A02G010300;TraesCS2B02G554600;TraesCS2A02G524500;TraesCS4A02G484700;TraesCS3A02G345200;TraesCS5A02G278100;TraesCS5D02G285100;TraesCS1B02G449200;TraesCS5B02G277500;TraesCS4D02G163700;TraesCS4D02G339200;TraesCS2A02G344300;TraesCS2D02G361900;TraesCS2D02G527500;TraesCS5D02G214100;…	57	TraesCS4A02G156700;TraesCS4B02G152700;TraesCS7A02G010300;TraesCS2B02G554600;TraesCS2A02G524500;TraesCS4A02G484700;TraesCS5A02G278100;TraesCS5D02G285100;TraesCS5B02G277500;TraesCS4D02G163700;TraesCS4D02G339200;TraesCS2A02G344300;TraesCS2D02G361900;TraesCS2D02G527500;TraesCS5A02G512800;TraesCS5B02G232200;TraesCS4A02G131100;TraesCS4B02G344100;TraesCS2B02G341800;TraesCS2A02G364100;TraesCS2A02G045100;…	19	TraesCS4D02G120400;TraesCS4B02G122300;TraesCS4A02G192900;TraesCS3D02G367600;TraesCS3A02G345200;TraesCS1B02G449200;TraesCS5D02G214100;TraesCS5B02G137400;TraesCS1A02G302400;TraesCS1D02G426700;TraesCS5A02G208100;TraesCS4A02G187700;TraesCS1A02G419100;TraesCS5B02G206100;TraesCS1D02G426800;TraesCS1B02G312600;TraesCS5D02G002700;TraesCS4A02G218000;TraesCS2B02G045000
Biological process	GO:0032508	DNA duplex unwinding	21/8360	79/68604	0.000387619	0.0055546	21	TraesCS1B02G274600;TraesCS4D02G246300;TraesCS3B02G224600;TraesCS1A02G129400;TraesCS3A02G200400;TraesCS1A02G264000;TraesCS3D02G203400;TraesCS1D02G125300;TraesCS1D02G264100;TraesCS4A02G058000;TraesCS1B02G146200;TraesCS4B02G246900;TraesCS1B02G040800;novel.1140;TraesCS1A02G104500;TraesCS5D02G091200;TraesCS2B02G120600;TraesCS2A02G103300;TraesCS2B02G321700;TraesCS5B02G120700;TraesCS2D02G102800	21	TraesCS1B02G274600;TraesCS4D02G246300;TraesCS3B02G224600;TraesCS1A02G129400;TraesCS3A02G200400;TraesCS1A02G264000;TraesCS3D02G203400;TraesCS1D02G125300;TraesCS1D02G264100;TraesCS4A02G058000;TraesCS1B02G146200;TraesCS4B02G246900;TraesCS1B02G040800;novel.1140;TraesCS1A02G104500;TraesCS5D02G091200;TraesCS2B02G120600;TraesCS2A02G103300;TraesCS2B02G321700;TraesCS5B02G120700;TraesCS2D02G102800	0	--
Biological process	GO:0030042	actin filament depolymerization	17/8360	58/68604	0.000395761	0.00564347	17	TraesCS4A02G156700;TraesCS4B02G152700;TraesCS6B02G277600;TraesCS4A02G071400;TraesCS2A02G410700;TraesCS2B02G429500;TraesCS4D02G163700;TraesCS6A02G247000;TraesCS4D02G228100;TraesCS2D02G408100;TraesCS6D02G229200;TraesCS5B02G491800;TraesCS1B02G122300;TraesCS2B02G255200;TraesCS2A02G227300;TraesCS1A02G094200;TraesCS2D02G235200	17	TraesCS4A02G156700;TraesCS4B02G152700;TraesCS6B02G277600;TraesCS4A02G071400;TraesCS2A02G410700;TraesCS2B02G429500;TraesCS4D02G163700;TraesCS6A02G247000;TraesCS4D02G228100;TraesCS2D02G408100;TraesCS6D02G229200;TraesCS5B02G491800;TraesCS1B02G122300;TraesCS2B02G255200;TraesCS2A02G227300;TraesCS1A02G094200;TraesCS2D02G235200	0	--
Biological process	GO:0080112	seed growth	15/8360	48/68604	0.000400789	0.0056873	15	TraesCS6A02G259000;TraesCS6D02G240200;TraesCS6B02G286400;TraesCS5A02G013100;TraesCS5D02G018500;TraesCS5B02G011300;TraesCS5D02G214100;TraesCS6B02G334600;TraesCS6D02G285300;TraesCS7B02G090500;TraesCS5A02G208100;TraesCS5B02G206100;TraesCS6A02G306200;TraesCS7A02G185300;TraesCS7D02G187000	9	TraesCS6A02G259000;TraesCS6D02G240200;TraesCS6B02G286400;TraesCS6B02G334600;TraesCS6D02G285300;TraesCS7B02G090500;TraesCS6A02G306200;TraesCS7A02G185300;TraesCS7D02G187000	6	TraesCS5A02G013100;TraesCS5D02G018500;TraesCS5B02G011300;TraesCS5D02G214100;TraesCS5A02G208100;TraesCS5B02G206100
Biological process	GO:0009809	lignin biosynthetic process	67/8360	365/68604	0.000412173	0.00582044	67	TraesCS1A02G177800;TraesCS1B02G098800;TraesCS1D02G082800;TraesCS5A02G205600;TraesCS5A02G268400;TraesCS5B02G202800;TraesCS5B02G414500;TraesCS1D02G176400;TraesCS1B02G202400;TraesCS6A02G369800;TraesCS1A02G194900;TraesCS5D02G210700;TraesCS6D02G353300;TraesCS6D02G027700;TraesCS5B02G268100;TraesCS6B02G033300;TraesCS6A02G024300;TraesCS5A02G013100;TraesCS2B02G444200;TraesCS5D02G018500;TraesCS7D02G392100;…	25	TraesCS1A02G177800;TraesCS1B02G098800;TraesCS1D02G082800;TraesCS5B02G414500;TraesCS1D02G176400;TraesCS1B02G202400;TraesCS2B02G444200;TraesCS7A02G380100;TraesCS2D02G422400;TraesCS2A02G424600;TraesCS7B02G282100;TraesCS1B02G447900;TraesCS6D02G274900;TraesCS3A02G180000;TraesCS4B02G162700;TraesCS3D02G184900;TraesCS3A02G116200;TraesCS5B02G156100;TraesCS7B02G298100;TraesCS4D02G166800;TraesCS4D02G133100;…	42	TraesCS5A02G205600;TraesCS5A02G268400;TraesCS5B02G202800;TraesCS6A02G369800;TraesCS1A02G194900;TraesCS5D02G210700;TraesCS6D02G353300;TraesCS6D02G027700;TraesCS5B02G268100;TraesCS6B02G033300;TraesCS6A02G024300;TraesCS5A02G013100;TraesCS5D02G018500;TraesCS7D02G392100;TraesCS6D02G105400;TraesCS2D02G064900;TraesCS5D02G276300;TraesCS5B02G011300;TraesCS7D02G328300;TraesCS3B02G380500;TraesCS5A02G268300;…
Biological process	GO:0010315	auxin efflux	20/8360	74/68604	0.000417452	0.00586652	20	TraesCS3A02G007100;TraesCS5D02G293100;TraesCS7A02G492400;TraesCS3B02G006900;TraesCS7B02G398100;TraesCS7A02G190600;TraesCS3D02G003600;TraesCS7D02G478800;TraesCS3B02G011600;TraesCS7B02G095500;TraesCS4A02G188100;TraesCS3A02G231500;TraesCS1B02G445400;TraesCS1D02G422900;TraesCS5B02G284900;TraesCS3B02G260700;TraesCS1A02G415400;TraesCS3D02G221900;TraesCS5D02G293000;TraesCS4D02G125300	20	TraesCS3A02G007100;TraesCS5D02G293100;TraesCS7A02G492400;TraesCS3B02G006900;TraesCS7B02G398100;TraesCS7A02G190600;TraesCS3D02G003600;TraesCS7D02G478800;TraesCS3B02G011600;TraesCS7B02G095500;TraesCS4A02G188100;TraesCS3A02G231500;TraesCS1B02G445400;TraesCS1D02G422900;TraesCS5B02G284900;TraesCS3B02G260700;TraesCS1A02G415400;TraesCS3D02G221900;TraesCS5D02G293000;TraesCS4D02G125300	0	--
Biological process	GO:0090354	regulation of auxin metabolic process	12/8360	34/68604	0.000434693	0.00600601	12	TraesCS3A02G007100;TraesCS3B02G006900;TraesCS5B02G232200;TraesCS6B02G288500;TraesCS3D02G003600;TraesCS6D02G241900;TraesCS3B02G011600;TraesCS4D02G232000;TraesCS5A02G233700;TraesCS4A02G074700;TraesCS5D02G240600;TraesCS4B02G230800	10	TraesCS3A02G007100;TraesCS3B02G006900;TraesCS5B02G232200;TraesCS3D02G003600;TraesCS3B02G011600;TraesCS4D02G232000;TraesCS5A02G233700;TraesCS4A02G074700;TraesCS5D02G240600;TraesCS4B02G230800	2	TraesCS6B02G288500;TraesCS6D02G241900
Biological process	GO:1901570	fatty acid derivative biosynthetic process	38/8360	179/68604	0.000435245	0.00600601	38	TraesCS1A02G150900;TraesCS1B02G093600;TraesCS1D02G077600;TraesCS1D02G147900;TraesCS5B02G010500;TraesCS1A02G075000;TraesCS3D02G505600;TraesCS1B02G147700;TraesCS5A02G076500;TraesCS1D02G147800;TraesCS6D02G139700;TraesCS1A02G439000;TraesCS2A02G507700;novel.5354;TraesCS5D02G017000;TraesCS5D02G154300;TraesCS6B02G036000;TraesCS2D02G508200;TraesCS1D02G042300;TraesCS7D02G208800;TraesCS1D02G439900;TraesCS4…	26	TraesCS1A02G150900;TraesCS1B02G093600;TraesCS1D02G077600;TraesCS1D02G147900;TraesCS1A02G075000;TraesCS1D02G147800;TraesCS6D02G139700;TraesCS1A02G439000;novel.5354;TraesCS1D02G042300;TraesCS1D02G439900;TraesCS4B02G274700;TraesCS3A02G014800;TraesCS7D02G102000;TraesCS1D02G401000;TraesCS3D02G279300;TraesCS1B02G421100;TraesCS1B02G465500;TraesCS1A02G392800;TraesCS7A02G107700;TraesCS3B02G313800;TraesCS2…	12	TraesCS5B02G010500;TraesCS3D02G505600;TraesCS1B02G147700;TraesCS5A02G076500;TraesCS2A02G507700;TraesCS5D02G017000;TraesCS5D02G154300;TraesCS6B02G036000;TraesCS2D02G508200;TraesCS7D02G208800;TraesCS4A02G008800;TraesCS6A02G025200
Biological process	GO:0006741	NADP biosynthetic process	9/8360	21/68604	0.000435637	0.00600601	9	TraesCS4A02G221400;TraesCS1D02G327600;novel.3634;TraesCS4D02G068300;TraesCS3A02G495300;TraesCS1A02G242500;TraesCS3B02G343900;TraesCS3D02G309600;TraesCS1A02G325800	5	novel.3634;TraesCS3A02G495300;TraesCS1A02G242500;TraesCS3B02G343900;TraesCS3D02G309600	4	TraesCS4A02G221400;TraesCS1D02G327600;TraesCS4D02G068300;TraesCS1A02G325800
Biological process	GO:0009052	pentose-phosphate shunt, non-oxidative branch	9/8360	21/68604	0.000435637	0.00600601	9	TraesCS4A02G019100;TraesCS4B02G285000;TraesCS4D02G283800;TraesCS2D02G238600;TraesCS6D02G061600;TraesCS2A02G234900;TraesCS6A02G063200;TraesCS5D02G424700;TraesCS7B02G202400	1	TraesCS7B02G202400	8	TraesCS4A02G019100;TraesCS4B02G285000;TraesCS4D02G283800;TraesCS2D02G238600;TraesCS6D02G061600;TraesCS2A02G234900;TraesCS6A02G063200;TraesCS5D02G424700
Biological process	GO:0051302	regulation of cell division	51/8360	261/68604	0.000440184	0.006015	51	TraesCS4D02G010200;TraesCS1D02G265100;TraesCS1D02G289400;TraesCS1B02G300100;TraesCS1A02G264900;TraesCS5D02G069500;TraesCS3B02G376200;TraesCS5B02G058300;TraesCS5A02G058400;TraesCS2B02G344800;TraesCS2D02G325800;TraesCS3D02G337800;TraesCS3A02G344300;TraesCS2A02G337100;TraesCS2B02G251700;TraesCS1A02G290800;TraesCS2D02G233800;TraesCS4D02G172000;TraesCS7D02G296700;TraesCS7B02G201600;TraesCS3D02G402900;…	42	TraesCS4D02G010200;TraesCS5D02G069500;TraesCS3B02G376200;TraesCS5B02G058300;TraesCS5A02G058400;TraesCS2B02G344800;TraesCS2D02G325800;TraesCS3D02G337800;TraesCS3A02G344300;TraesCS2A02G337100;TraesCS2B02G251700;TraesCS2D02G233800;TraesCS4D02G172000;TraesCS7D02G296700;TraesCS7B02G201600;TraesCS3D02G402900;TraesCS2A02G214800;TraesCS7A02G301300;TraesCS6B02G281500;TraesCS4D02G267300;TraesCS5D02G111200;…	9	TraesCS1D02G265100;TraesCS1D02G289400;TraesCS1B02G300100;TraesCS1A02G264900;TraesCS1A02G290800;TraesCS2D02G424300;TraesCS4A02G489700;TraesCS2B02G446500;TraesCS4A02G280800
Biological process	GO:0006335	DNA replication-dependent nucleosome assembly	6/8360	10/68604	0.000442493	0.006015	6	TraesCS1B02G403000;TraesCS1D02G388000;TraesCS7D02G319800;TraesCS1A02G380700;TraesCS7A02G323200;TraesCS7B02G224100	6	TraesCS1B02G403000;TraesCS1D02G388000;TraesCS7D02G319800;TraesCS1A02G380700;TraesCS7A02G323200;TraesCS7B02G224100	0	--
Biological process	GO:0034723	DNA replication-dependent nucleosome organization	6/8360	10/68604	0.000442493	0.006015	6	TraesCS1B02G403000;TraesCS1D02G388000;TraesCS7D02G319800;TraesCS1A02G380700;TraesCS7A02G323200;TraesCS7B02G224100	6	TraesCS1B02G403000;TraesCS1D02G388000;TraesCS7D02G319800;TraesCS1A02G380700;TraesCS7A02G323200;TraesCS7B02G224100	0	--
Biological process	GO:0000038	very long-chain fatty acid metabolic process	33/8360	149/68604	0.000456281	0.00614891	33	TraesCS6D02G193600;TraesCS6B02G239400;TraesCS6A02G242600;TraesCS1B02G294800;TraesCS6B02G281900;TraesCS6D02G224600;TraesCS1A02G285600;TraesCS5D02G393400;TraesCSU02G073000;TraesCS5B02G388800;TraesCSU02G166000;TraesCS1B02G295000;TraesCS4B02G342400;TraesCS6A02G210500;TraesCS5B02G268900;TraesCS2A02G392700;TraesCS7A02G094200;TraesCS1B02G177900;TraesCS5B02G008100;TraesCS5A02G416500;TraesCS7A02G220900;Tr…	20	TraesCS6D02G193600;TraesCS6B02G239400;TraesCS5D02G393400;TraesCSU02G073000;TraesCS5B02G388800;TraesCS4B02G342400;TraesCS6A02G210500;TraesCS2A02G392700;TraesCS1B02G177900;TraesCS5B02G008100;TraesCS5A02G416500;TraesCS7A02G220900;TraesCS5A02G384000;TraesCS5B02G418800;TraesCS4D02G338000;TraesCS3D02G446400;TraesCS3B02G492200;TraesCS5D02G024600;TraesCS5D02G424200;TraesCS7B02G089300	13	TraesCS6A02G242600;TraesCS1B02G294800;TraesCS6B02G281900;TraesCS6D02G224600;TraesCS1A02G285600;TraesCSU02G166000;TraesCS1B02G295000;TraesCS5B02G268900;TraesCS7A02G094200;novel.10456;TraesCS4B02G213800;TraesCS7A02G115600;TraesCS4A02G090900
Biological process	GO:0090332	stomatal closure	41/8360	198/68604	0.000456571	0.00614891	41	TraesCS6A02G290600;TraesCS6B02G320900;TraesCS6D02G271900;TraesCS3B02G430900;TraesCS2A02G398000;TraesCS2B02G416100;TraesCS2D02G395700;TraesCS5D02G366700;TraesCS5A02G357600;TraesCS4D02G109600;TraesCS2B02G273100;TraesCS4A02G208500;TraesCS2D02G254000;TraesCS5B02G137400;TraesCS1B02G247700;TraesCS5D02G130800;TraesCS1D02G236200;TraesCS2A02G253500;TraesCS6D02G057900;TraesCS4A02G187700;TraesCS5A02G122400;…	25	TraesCS5D02G366700;TraesCS5A02G357600;TraesCS4D02G109600;TraesCS2B02G273100;TraesCS4A02G208500;TraesCS2D02G254000;TraesCS1B02G247700;TraesCS5D02G130800;TraesCS1D02G236200;TraesCS2A02G253500;TraesCS6D02G057900;TraesCS5A02G122400;TraesCS5B02G122500;TraesCS4B02G112100;TraesCS5B02G336100;TraesCS5A02G202000;TraesCS5B02G200600;TraesCS5D02G208300;TraesCS3A02G348200;TraesCS4A02G175100;TraesCS1D02G235500;…	16	TraesCS6A02G290600;TraesCS6B02G320900;TraesCS6D02G271900;TraesCS3B02G430900;TraesCS2A02G398000;TraesCS2B02G416100;TraesCS2D02G395700;TraesCS5B02G137400;TraesCS4A02G187700;TraesCS2B02G115700;TraesCS7A02G388800;TraesCS2D02G098700;TraesCS7D02G384700;TraesCS4A02G218000;TraesCS2A02G431100;TraesCS7B02G290700
Biological process	GO:0030641	regulation of cellular pH	23/8360	91/68604	0.000462838	0.00617612	23	TraesCSU02G073200;TraesCS5D02G013100;TraesCS7D02G243000;TraesCS6D02G344000;TraesCS7D02G146700;TraesCS6A02G360500;TraesCS7B02G047600;TraesCS7A02G145400;TraesCS4A02G283100;TraesCS1D02G257600;TraesCS1B02G268800;TraesCS6B02G393400;TraesCS1A02G258300;TraesCS7D02G500200;TraesCS5D02G268200;TraesCS5A02G004200;TraesCS7A02G510800;TraesCS5D02G270600;TraesCS7B02G421700;TraesCS4D02G027900;TraesCS5B02G259100;T…	19	TraesCSU02G073200;TraesCS5D02G013100;TraesCS6D02G344000;TraesCS7D02G146700;TraesCS6A02G360500;TraesCS7B02G047600;TraesCS7A02G145400;TraesCS4A02G283100;TraesCS6B02G393400;TraesCS7D02G500200;TraesCS5D02G268200;TraesCS5A02G004200;TraesCS7A02G510800;TraesCS5D02G270600;TraesCS7B02G421700;TraesCS4D02G027900;TraesCS5B02G259100;TraesCS5A02G260700;TraesCS5A02G263100	4	TraesCS7D02G243000;TraesCS1D02G257600;TraesCS1B02G268800;TraesCS1A02G258300
Biological process	GO:0051453	regulation of intracellular pH	23/8360	91/68604	0.000462838	0.00617612	23	TraesCSU02G073200;TraesCS5D02G013100;TraesCS7D02G243000;TraesCS6D02G344000;TraesCS7D02G146700;TraesCS6A02G360500;TraesCS7B02G047600;TraesCS7A02G145400;TraesCS4A02G283100;TraesCS1D02G257600;TraesCS1B02G268800;TraesCS6B02G393400;TraesCS1A02G258300;TraesCS7D02G500200;TraesCS5D02G268200;TraesCS5A02G004200;TraesCS7A02G510800;TraesCS5D02G270600;TraesCS7B02G421700;TraesCS4D02G027900;TraesCS5B02G259100;T…	19	TraesCSU02G073200;TraesCS5D02G013100;TraesCS6D02G344000;TraesCS7D02G146700;TraesCS6A02G360500;TraesCS7B02G047600;TraesCS7A02G145400;TraesCS4A02G283100;TraesCS6B02G393400;TraesCS7D02G500200;TraesCS5D02G268200;TraesCS5A02G004200;TraesCS7A02G510800;TraesCS5D02G270600;TraesCS7B02G421700;TraesCS4D02G027900;TraesCS5B02G259100;TraesCS5A02G260700;TraesCS5A02G263100	4	TraesCS7D02G243000;TraesCS1D02G257600;TraesCS1B02G268800;TraesCS1A02G258300
[truncated: 3,950 more rows]

## Sheet: KEGG enrichment
KEGG_pathway	ko_id	Cluster_frequency	Genome_frequency	P-value	Corrected_P-value	count	GeneID	KEGG Orthology	Up	Up_gene	Down	Down_gene	hyperlink
[truncated: 134 more rows]
