# Supplementary material for: Genome-wide evolutionary analysis of TKL_CTR1-DRK-2 gene family and functional characterization reveals that TaCTR1 positively regulates flowering time in wheat
Source: BMC Genomics. 2024 May 14;25:474. doi: 10.1186/s12864-024-10383-2 (PMC11092142; doi:10.1186/s12864-024-10383-2)
Supplement: Supplementary file 20 — Supplementary Material 20 [file 12864_2024_10383_MOESM20_ESM.xlsx]

## Sheet: ET signalling pathway
Table S11. The gene information in different pathways.
BHMT	TraesCS4D02G242100(-1.3916484658821)
DCM	TraesCS6B02G419000(2.05185281875938)
	TraesCS2D02G241800(1.78537979159923)
	TraesCS7D02G537800(5.60551111379963)
	TraesCS7D02G519000(2.44554133661234)
	TraesCS6A02G380200(2.067078777321)
	TraesCS7B02G448900(3.52787299827248)
	TraesCS2A02G235900(1.94250673994753)
	TraesCS2B02G260800(1.93230374397731)
	TraesCS4A02G077400(2.67642473745008)
	TraesCS4D02G234700(4.81334552939631)
	TraesCS6D02G364900(2.05845845256843)
AHCY	TraesCS2B02G517500(1.22762343898239)
	TraesCS2D02G489900(1.18636041727725)
	TraesCS2A02G489600(1.17105898746898)
ACO	TraesCS6B02G355900(1.45186555686895)
	TraesCS6B02G355700(2.29064729664822)
	TraesCS5D02G241100(1.02403982579516)
	TraesCS6D02G305100(3.71551482443219)
	TraesCS6D02G305400(1.58188612338293)
	TraesCS6A02G325700(1.80068625955259)
	TraesCS6B02G356200(2.9472757869631)
	TraesCS6A02G325400(4.07955610562514)
	TraesCS1B02G117500(-1.36698210883076)
	TraesCS5B02G232600(-1.05194556428774)
CTR	TraesCS4D02G010200(2.87897272371833)
	TraesCS2B02G446500(-1.11490079569932)
	TraesCS2D02G424300(-1.24013353433358
EIN2	TraesCS4B02G038100(3.02904502781663)
	TraesCS5A02G547500(-1.30788247250788)
ERF	novel.3292(-5.69479593506008)
	novel.5885(-2.23573991145354)
ODC1	TraesCS7B02G060700(8.15817786091608)
SMOX	TraesCS4D02G265800(5.93037154444735)
	TraesCS7A02G378800(-1.56825659429917)
APX	TraesCS2A02G437700(-1.12697429368466)
	TraesCS6B02G462300(-1.27283319166079)
	TraesCS6D02G397200(-1.23853666676322)
	TraesCS2B02G457600(-1.33430425136414)
	TraesCS2D02G434500(-1.18991390109201)
	TraesCS2D02G070500(-1.01471507088153)
	TraesCS6A02G412900(-1.21231960231933)
RRM1	TraesCS7B02G031500(1.36552248092978)
	TraesCS7D02G130500(1.25215917568447)
	TraesCS7A02G131200(1.22716532415275)
GST	TraesCS6D02G016700(2.16602737970528)
	TraesCS1A02G186200(1.40007757225377)
	TraesCS6A02G139100(4.09324501931436)
	TraesCS3D02G486800(1.965289618646)
	TraesCS4D02G327800(1.12817170683288)
	TraesCS7D02G465400(1.02657966043978)
	TraesCSU02G115900(-1.12979969468877)
	TraesCS4B02G274400(-1.3580281885992)
	TraesCS3A02G309000(-1.66665841303941)
	TraesCS3B02G152200(-1.26130225069566)
	TraesCS3A02G309100(-2.8787212029427)
	TraesCS4B02G059300(-2.14237767095457)
	TraesCS6B02G429400(-1.19559271083795)
	TraesCS7A02G374900(-2.77882420169786)
	TraesCS7B02G084400(-1.45073667349547)
	TraesCS5D02G440700(-1.06607089056299)
	TraesCS5B02G259700(-1.29754870559517)
	TraesCS5B02G426300(-1.00531516041375)
	TraesCS1D02G190000(-1.46297479802968)
	TraesCS7D02G514500(-1.11698205419359)
	TraesCS5B02G435000(-1.7139547064655)
	TraesCS3D02G262000(-1.29596185986482)
	TraesCS5D02G268900(-2.97403851545354)
	TraesCS1D02G189700(-2.19474987572197)
	TraesCS5D02G027500(-1.60057687871715)
	TraesCS4B02G059100(-2.12348976698942)
	TraesCS3D02G299700(-1.07177337738999)
	TraesCS7D02G192500(-1.38591775046473)
	TraesCS4D02G327700(-1.01556061501601)
	TraesCS6B02G429600(-1.41065395676267)
	TraesCS3B02G152300(-1.08346079695186)
	TraesCS3D02G133100(-1.26068396956595)
	TraesCS5A02G432600(-1.48361009903246)
GPX	TraesCS7A02G150500(-1.05680355019921)
	TraesCS7D02G152400(-1.00689246854261)
	TraesCS2A02G582100(-1.84898223486283)
	TraesCS7A02G160300(-1.07834047914087)
	TraesCS2B02G604800(-1.80520253813308)

## Sheet: flavonoid biosynthesis pathway
PAL	TraesCS2D02G377400(-1.38415360897873)
	TraesCS2B02G398400(-1.10027913086032)
	TraesCS2A02G380900(-1.27237018234867)
	TraesCS2B02G224000(-1.23567292394905)
	TraesCS2A02G380800(-2.47019565497028)
	TraesCS2B02G398000(-2.08712654111032)
	TraesCS2D02G204400(-1.2532005301358)
4CL	TraesCS1A02G196700(2.5993412745772)
	TraesCS4A02G036200(1.28610874196078)
	TraesCS6D02G248000(-4.60417405063554)
	TraesCS6A02G266700(-3.68851530918008)
	TraesCS2B02G171200(-1.14749185172965)
	TraesCS6B02G294100(-5.48812323123031)
CHS	TraesCS7B02G462200(1.67099909748737)
	TraesCS2B02G048400(-1.36497206606702)
F3H	TraesCS2A02G493500(1.76347733822522)
	TraesCS2B02G521500(1.90053308136526)
DFR	TraesCS7A02G450700(3.45429814107463)
	TraesCS3A02G226600(-1.7283414671989)
ANR	TraesCS2D02G481800(2.02045768160473)
	TraesCS2A02G481500(2.32676549347136)
	TraesCS2D02G185400(-2.08866967882453)
	TraesCS2B02G204500(-1.09885246219971)
	TraesCS2A02G177200(-1.03511257312033)
FLS	TraesCS4D02G363300(1.00932568046968)
	TraesCS7B02G042400(1.02144354679969)
	TraesCS1A02G070200(2.29720533942979)
	TraesCS4D02G339800(2.69462943954741)
	TraesCS7D02G142300(2.38505577336937)
	TraesCS3B02G520100(1.45833492871813)
	TraesCS4B02G195000(1.91872022436526)
	TraesCS6B02G362100(2.05393109189967)
	TraesCS7B02G042200(1.40119585002904)
	TraesCS6A02G331400(4.21371519801841)
	TraesCS6D02G310700(1.27794981261332)
	TraesCS3A02G477000(1.33552006319663)
	TraesCS7A02G140900(1.26725456948172)
	TraesCS7D02G142100(1.60570554286125)
	TraesCS7D02G050500(-5.40153831459164)
	TraesCS4B02G335300(-1.44899834156061)
	TraesCS6D02G359300(-1.16397388551468)
CYP75A	TraesCS7A02G101300(3.60917632784087)
	TraesCS4B02G005900(1.99075496418475)
	TraesCS7D02G095700(2.27244986386724)
	TraesCS7D02G095500(1.38822016288026)
	TraesCS7D02G036900(1.02318348966009)
	TraesCS6A02G058400(-1.07170566850949)
	TraesCS6B02G074100(-1.07105680372331)
	TraesCS4A02G308600(-2.13373588566863)
	TraesCS6D02G057800(-1.13790081066755)
	TraesCS5A02G397800(-1.14926802061538)
	TraesCS2D02G491000(-1.71012732797453)
CYP75B1	TraesCS1D02G450100(-3.19203163011789)
	TraesCS7A02G271200(-1.6138020146266)
	TraesCS6B02G018800(-1.28242442838559)
	TraesCS1B02G476400(-3.18017241687184)
	TraesCS7D02G271600(-1.10110483444406)
	TraesCS1A02G442300(-2.82130129746936
UGT73C6	TraesCS5A02G383900(6.71130373176713)
	TraesCS4B02G054800(9.73564807211771)
	TraesCS5B02G388700(5.91493893448041)
	TraesCS2B02G395100(1.03331309936858)
	TraesCS2D02G374400(1.03261307063875)
	TraesCS4D02G054900(3.54475083136502)
	TraesCS7A02G210200(1.1913301146741)
	TraesCS5D02G393300(7.12503789453628)
	TraesCS3B02G144400(-1.07105621120107)
	TraesCS2D02G029800(-1.5963567747865)
	TraesCS4B02G364500(-1.21661460984408)
	TraesCS3B02G144800(-1.16509151832725)
	TraesCS2D02G025100(-1.03172117409082)
	TraesCSU02G009000(-1.41925611273314)
	TraesCS3B02G143300(-1.28266011104349)
	TraesCS2A02G028000(-1.83007938462475)
	TraesCS3A02G124700(-1.09729515593974)
	TraesCS3D02G126300(-1.08200959324857)
	TraesCS3D02G126500(-1.43994430178472)
FG2	TraesCS5D02G114100(4.03838238471046)
	TraesCS5A02G102200(5.8436491281271)
	TraesCS5A02G325200(-3.49747012509469)
	TraesCS2A02G568000(-2.8901047275294)
	TraesCS5D02G464400(-1.45811983270059)
	TraesCS5D02G540000(-5.13747408411982)
	TraesCS7B02G320500(-3.09604711027736)
	TraesCS7D02G215100(-5.80394555258786)

## Sheet: ABA signalling pathway
ctrB	TraesCS7B02G482000(-1.07393049676861)
	TraesCS7D02G553300(-1.15428665403136)
	TraesCS7A02G557300(-1.24207673907951)
	TraesCS5D02G026000(-1.28797113199189)
	TraesCS5B02G017900(-1.1314205409445)
ctrH	TraesCSU02G062000(-1.01587315111188)
	TraesCS1D02G074300(-1.09814346157966)
lcyB	TraesCS6D02G161000(1.0932799720686)
	TraesCS6A02G171200(-1.0740193168044)
ctrZ	TraesCS2D02G393900(-1.20521496239699)
	TraesCS4D02G314400(-1.34996622833955)
	TraesCS2A02G396200(-1.04256761885174)
ABAI	TraesCS4D02G099100(-1.34471567447898)
	TraesCS4B02G129700(-1.10250051470147)
	TraesCS4D02G269300(-1.1138592274092)
	TraesCS4B02G102500(-1.08837059245729)
	TraesCS2B02G335400(-1.03308529946856)
	TraesCS4A02G213300(-1.34192918468935)
NCED	TraesCS6A02G271600(-1.20174313325909)
	TraesCS6B02G298700(-1.48997368112632)
ABA2	TraesCS2B02G106400(7.55031924306205)
	TraesCS2D02G124600(1.61107475721658)
	TraesCS4B02G188800(4.47680416257946)
	TraesCS1A02G036700(2.43579555865232)
	TraesCS2D02G090200(9.31442685904416)
	TraesCS2A02G090900(8.96173628927486)
	TraesCS5D02G477700(1.56382683826978)
	TraesCS2D02G089000(9.22799345951832)
	TraesCS2B02G106500(8.34786828865719)
	TraesCS5B02G476900(2.1086950769569)
	TraesCS2D02G088800(8.30431962341912)
	TraesCS2A02G091100(8.17294040735724)
	TraesCS4A02G115400(3.16550607308899)
	TraesCS2D02G088900(9.2265813716119)
	TraesCS2A02G091000(8.14757310447739)
	TraesCS2D02G125800(4.56886294955374)
	TraesCS7B02G011200(-1.69607673934901)
	TraesCS3A02G108300(-2.76182194648287)
	TraesCS2B02G145100(-1.59430493076474)
AAO3	TraesCS7D02G498300(2.1021151868781)
	TraesCS7B02G417900(5.51430818422157)
PYR/PYL	TraesCS2A02G477000(3.37378339468122)
	TraesCS2D02G328200(1.07781955716711)
	TraesCS1A02G297600(1.28730159710325)
	TraesCS7A02G358200(-1.08682469577216)
	TraesCS4A02G114400(-1.20859602446104)
	TraesCS4D02G191200(-1.04195633317168)
	TraesCS4B02G189800(-1.39785285119866)
PP2C	TraesCS4B02G210100(1.60910385893761)
	TraesCS5A02G183600(1.47132211229542)
	TraesCS5B02G182000(1.53179780652544)
	TraesCS1D02G419000(2.3746325372412)
	TraesCS4B02G162100(2.03431444017578)
	TraesCS3B02G171100(4.6711693850885)
	TraesCS3D02G238000(3.62869218161715)
SnRK2	TraesCS1D02G271000(1.31941920554519)
	TraesCS4D02G078100(-1.11934097306628)
	TraesCS4B02G079300(-1.1909264350343)
	TraesCS4A02G235600(-1.4358957314387)
ABF	TraesCS7A02G170600(1.00276380968075)
	TraesCS7B02G075600(1.01890127485296)
	TraesCS2D02G098700(-1.98899221002126)
	TraesCS2B02G115700(-1.54902018915776)
	TraesCS4A02G128900(-1.21790017194599)

## Sheet: SA signalling pathway
PAL	TraesCS2D02G377400(-1.38415360897873)
	TraesCS2B02G398400(-1.10027913086032)
	TraesCS2A02G380900(-1.27237018234867)
	TraesCS2B02G224000(-1.23567292394905)
	TraesCS2A02G380800(-2.47019565497028)
	TraesCS2B02G398000(-2.08712654111032)
	TraesCS2D02G204400(-1.2532005301358)
aroK	TraesCS2A02G523400(1.18236439597173)
	TraesCS2D02G525500(1.06862611130035)
NPR1	TraesCS3D02G484100(1.71199669600842)
	TraesCS3A02G489000(1.30538127532217)
	TraesCS3B02G537400(1.32249099864375)
	TraesCS4B02G018900(-1.14083442846436)
	TraesCS6A02G193400(-1.0966529707998)
TGA	TraesCS3D02G327600(2.88775152603191)
	TraesCS6A02G165800(1.47036513314192)
	TraesCS1A02G276600(3.71072451392701)
	TraesCS6D02G154400(1.82561370277995)
	TraesCS3A02G334100(1.82369105076897)
	TraesCS1B02G285800(3.45556955819057)
PR1	TraesCS1B02G478300(8.76160717716426)
	TraesCS5A02G012900(8.03277818756771)
	TraesCS1A02G443800(7.5182104294651)
	TraesCS1D02G452000(6.43059355891625)
	TraesCS4A02G251300(3.40451390250841)
	TraesCS5B02G011200(9.81586858079695)
	TraesCS1B02G478500(7.25227047762694)
	TraesCS4B02G063600(4.17945175350692)
	TraesCS4D02G062500(4.2672842713527)
	TraesCS1A02G444000(8.49216928495689)
	TraesCS5D02G446900(-1.16482399414896)
	TraesCS5B02G442700(-1.12160699490267)
	TraesCS5B02G442600(-1.10429782478153)

## Sheet: IAA signalling pathway
TRP3	TraesCS5A02G169500(3.44867787790807)
	TraesCS5B02G166300(3.39301744858571)
	TraesCS5D02G173900(8.36739803335873)
DDC	TraesCS3A02G393300(3.25231307454622)
	TraesCS1B02G343000(-2.42009458156027)
	TraesCS3B02G340000(-1.16764228529672)
	TraesCS7D02G383500(-1.22397286609056)
	TraesCS3D02G305600(-1.12073631031525)
	TraesCS6D02G014100(-7.74742384210623)
	TraesCS1D02G331600(-4.07028983653447)
	TraesCS3A02G296900(-1.05451949798159)
	TraesCS7A02G387000(-1.50323266932217)
TAA1	TraesCS1A02G113400(7.5608700847761)
	TraesCS1D02G114800(9.43208024261851)
	TraesCS1B02G133500(10.3407676218812)
	TraesCS1D02G238100(2.56706688855465)
	TraesCS1A02G113600(2.57375565034116)
YUCCA	TraesCS3A02G149500(8.56092661220245)
	TraesCS6B02G178800(2.01138392569801)
	TraesCS4A02G026600(1.95638713292982)
	TraesCS3D02G157600(9.92122477050609)
	TraesCS6A02G150700(2.75499429723506)
	TraesCS3B02G176800(11.4327054281771)
	TraesCS5B02G216000(-2.34977715397604)
	TraesCS5D02G225200(-2.85525439802178)
	TraesCS2B02G618000(-1.51039297576515)
ASMT	TraesCS1D02G016700(2.4707157898718)
	TraesCS4A02G383300(8.33422391983961)
	TraesCS2A02G441100(8.29618798048949)
	TraesCS1B02G348700(2.4603496568401)
	TraesCS2D02G437900(8.48137116108179)
	TraesCS1A02G335200(3.88410657578105)
	TraesCS2D02G437800(3.24036002371333)
	TraesCS2B02G460100(1.55029049019696)
	TraesCS1D02G337900(2.26043693280702)
	TraesCS7A02G084800(9.75845636017864)
	TraesCS1A02G335700(-1.23306926788633)
	TraesCS1D02G338000(-6.40100159766197)
	TraesCS7D02G041500(-1.24223637203074)
	TraesCS4B02G291900(-3.09729777678155)
	TraesCS2B02G041200(-9.76920073348849)
	TraesCS1D02G338200(-3.58748797048095)
	TraesCS2B02G460000(-2.01825101738326)
	TraesCS1B02G349100(-1.57139258285045)
	TraesCS1B02G348900(-2.52933847681647)
	TraesCS4D02G073600(-2.05914750650946)
	TraesCS1A02G335800(-1.22446803680914)
	TraesCS1D02G338100(-3.80991856935991)
	TraesCS2D02G030500(-8.49990550981775)
	TraesCS2B02G110700(-1.40484776881186)
ALDH	TraesCS2A02G388900(1.03812260608978)
	TraesCS2D02G386700(1.1928572006788)
	TraesCS2B02G406900(1.63527634168847)
	TraesCS5B02G120100(3.1013879422029)
	TraesCS6B02G321400(5.87830768530223)
	TraesCS5A02G113200(3.3078218335757)
	TraesCS5D02G127300(3.24960476598716)
	TraesCS6D02G272400(3.63121417764003)
	TraesCS6D02G222300(-1.33712111766048)
	TraesCS6B02G284600(-1.17258475759563)
	TraesCSU02G066700(-2.29209802827919)
	TraesCS5A02G213600(1.16386808171495)
AMI	TraesCSU02G008400(-1.2907156389526)
	TraesCS2D02G573300(-1.13554358287599)
	TraesCS2B02G035200(-1.35411343796111)
	TraesCS2B02G037400(-1.80886440826794)
AUX1	TraesCS4A02G207600(1.16412743580728)
	TraesCS1D02G277600(1.35218885810228)
TIR1	TraesCS4A02G001800(2.17894855184077)
	TraesCS4D02G301800(1.22923639745669)
AUX/IAA	TraesCS2B02G534500(1.53857170979737)
	TraesCS6A02G373300(2.64904518857539)
	TraesCS5D02G449400(2.92063286699643)
	TraesCS2A02G506100(2.17455508684817)
	TraesCS6B02G411000(2.9271679480684)
	TraesCS3B02G127400(-1.21561306286158)
	TraesCS7A02G322000(-1.0302264160069)
	TraesCS3A02G108400(-1.6052869757526)
	TraesCS3B02G310500(-1.24860694389069)
	TraesCS5D02G388300(-1.12555354166186)
	TraesCS3D02G110200(-1.38661192468857)
	TraesCS1A02G082700(-1.08506289770622)
	TraesCS3A02G276500(-1.20975612515598)
	TraesCS1A02G343300(-1.05931462841031)
	TraesCS7A02G371500(-1.30905835165739)
	TraesCS7B02G256100(-1.19714062875369)
ARF	TraesCS2D02G548900(1.56277904071688)
	TraesCS5D02G045700(1.13026942957199)
	TraesCS3B02G190100(1.7353481681061)
	TraesCS5B02G039800(1.0308727084208)
	TraesCS2A02G547800(1.4043097690347)
	TraesCS7D02G161900(1.97044676210008)
	TraesCS7A02G160800(1.58958616498079)
	TraesCS2B02G578500(1.23911618191661)
	TraesCS3D02G166700(4.37461979671133)
	TraesCS3A02G159200(2.24673370971619)
	TraesCS6A02G111900(2.68758833468415)
GH3	TraesCS3D02G300600(8.48541150890896)
	TraesCS3B02G353200(6.24103714363645)
	TraesCS2D02G115800(3.18000724485996)
	TraesCS3A02G301200(8.029742330871)
	TraesCS1B02G332400(7.48950717050836)
	TraesCS1A02G320200(6.59082025544797)
	TraesCS1D02G320000(5.77455081534593)
	TraesCS2A02G183900(3.68869907802699)
	TraesCS3D02G317600(6.13930910832815)
	TraesCS2B02G210600(7.50464381401985)
	TraesCS3A02G324100(6.54929865797101)
	TraesCS3B02G335300(7.43508352940121)
	TraesCS2A02G115000(2.16601048798529)
	TraesCS2D02G191800(3.90611130985735)
SAUR	TraesCS7B02G370600(1.59138941433362)
	TraesCS5D02G351800(1.24634624773908)
	TraesCS5B02G054900(1.58532972264026)
	TraesCS5A02G344800(1.57854909228295)
	TraesCS4D02G014900(1.14962294946044)
	TraesCS7D02G072600(1.26556383020618)
	TraesCS7B02G255600(6.03295302780204)
	TraesCS5B02G212600(1.19155295559644)
	TraesCS4A02G297100(1.60010056581062)
	TraesCS5A02G345500(1.01630733665283)
	TraesCS7D02G350800(4.30709917254843)
	TraesCS7A02G159100(6.40436357368908)
	TraesCS5D02G351700(1.05213769732634)
	TraesCS7A02G372100(5.88048459337831)
	TraesCS1A02G178700(-1.73614814614553)
	TraesCS7A02G418100(-1.69497317273546)
	TraesCS5D02G347900(-1.53106004865102)
	TraesCS2B02G403800(-1.20116927615347)
	TraesCS2A02G494900(-2.26793691777896)
	TraesCS2D02G383200(-1.1873250510024)

## Sheet: JA signalling pathway
PLA2G16	TraesCS7D02G547700(6.63886434881521)
PLA2G	TraesCS4A02G270800(2.03937355746521)
	TraesCS4D02G040800(2.31305567683153)
LOX	TraesCS5D02G013400(-4.95386663625963)
	TraesCS5A02G007900(-4.65908915305689)
	TraesCS1D02G215800(-1.17533023471711)
	TraesCS1A02G212900(-1.13988004515139)
	TraesCS6A02G166000(-1.54474067508188)
	TraesCS1B02G226400(-1.23811850604486)
	TraesCS5B02G006500(-3.15023742860216)
	TraesCS5D02G041100(-6.05274800990497)
AOS	TraesCS6D02G172200(1.65733718860433)
	TraesCS4A02G061900(1.38362941720587)
	TraesCS4A02G061800(-4.6625652247742)
JAZ	TraesCS5A02G533100(8.15874253373101)
	TraesCS4A02G007900(1.43000970149182)
	TraesCS6B02G324300(8.07866972554991)
	TraesCS5A02G533000(8.27525231302927)
	TraesCS2B02G534800(1.21302036223242)
	TraesCS4B02G296900(4.76687874848818)
	TraesCS4D02G295800(3.74595336757005)
	TraesCS4B02G297000(1.13882521760802)
	TraesCS2D02G507200(1.20926667137845)
	TraesCS6A02G293800(6.1529575255153)
	TraesCS2A02G286700(4.95390197378862)
	TraesCSU02G139000(8.71154548951331)
	TraesCS2A02G506500(1.35681231562097)
	TraesCS4B02G364700(9.01558297290937)
	TraesCS6D02G274700(5.52318330975284)
	TraesCSU02G139100(8.48718817340951)
	TraesCS4A02G008000(4.1731732232427)
MYC2	TraesCS6B02G295900(2.41397617962402)
	TraesCS1D02G374800(1.02872772392779)
	TraesCS7A02G543300(1.59379576145304)
	TraesCS6D02G069300(6.67279443053952)
	TraesCS6B02G095700(5.22398825753036)
	TraesCS6A02G071300(7.61471931233655)
	TraesCS6D02G069400(5.46041534966972)
	TraesCS2A02G442700(1.51886928918831)
	TraesCS3D02G435200(1.29584680609066)
	TraesCS6B02G095600(6.70702295960339)
	TraesCS6A02G071200(4.06064008663536)
	TraesCS7D02G529200(1.6513086518054)
	TraesCS7B02G465400(1.22264850133785)
	TraesCS2D02G270000(-1.04623352066962)
	TraesCS3B02G284800(-1.5668374660946)
	TraesCS3D02G253700(-1.3113889525906)
	TraesCS3B02G018400(-1.01717306992925)
	TraesCS4B02G397800(-4.26143666166618)
	TraesCSU02G138400(-2.42542172072262)
	TraesCSU02G116000(-6.01629273068772)

## Sheet: BR signalling pathway
DET2	TraesCS2A02G113600(-1.26795063898535)
CYP90B	TraesCS2B02G616600(-1.9291790573632)
CYP85A1	TraesCS1D02G200600(1.68735772765085)
	TraesCS1A02G197100(3.0403698350409)
CYP92A6	TraesCS5B02G209100(-1.02171147964805)
	TraesCS5A02G214800(-1.32321284852943)
	TraesCS5D02G217200(-1.39905748404695)
	TraesCS5A02G214600(-2.19618526098706)
	TraesCS5B02G209200(-2.04183901533125)
	TraesCS2A02G546500(-1.18833585338927)
	TraesCS5D02G217400(-1.01788882888138)
	TraesCS2B02G577100(-1.35654032034891)
BRI1	TraesCS7D02G162700(7.64212171295877)
	TraesCS7D02G475200(7.82348210033214)
	TraesCS6B02G182900(5.17431122771369)
	TraesCS6A02G154900(5.92965705972011)
	TraesCS3D02G311500(2.01120940348651)
	TraesCS4D02G132100(1.55915524437915)
	TraesCS4D02G126900(1.3751386930962)
	TraesCS4B02G137400(1.72931482985599)
	TraesCS1D02G240400(1.04734473201792)
	TraesCS3D02G042500(1.86197748193279)
	TraesCS3A02G423400(1.5769621135618)
	TraesCS7B02G392000(5.1956694153557)
	TraesCS2A02G337000(1.35020831549697)
	TraesCS3A02G037200(1.86369755433475)
	TraesCS7B02G267900(1.17744644373974)
	TraesCS7B02G139900(8.08366791139294)
	TraesCS3B02G458900(2.54185974038899)
	TraesCS7D02G190900(4.25014795364369)
	TraesCS5A02G177300(1.22204347358845)
	TraesCS3B02G374400(1.91342495783706)
	TraesCS1B02G252400(1.60156324666414)
	TraesCS6D02G144800(5.59227306871052)
	TraesCS3D02G336200(1.53334531664972)
	TraesCS7A02G488800(5.88513441756938)
	TraesCS7A02G366200(1.39136236581338)
	TraesCS7A02G251200(8.78599139375082)
	TraesCS7D02G251100(7.71856008241298)
	TraesCS3A02G342300(1.69639927613305)
	TraesCS5B02G174400(1.17570684665213)
	TraesCS4A02G180100(1.7118909853095)
	TraesCS2B02G281900(1.22005985672992)
	TraesCS3B02G046700(1.81044123186928)
	TraesCS2D02G263500(1.74388163429938)
	TraesCS1D02G426400(-1.07809597956296)
	TraesCS7D02G358300(-1.29054350733168)
	TraesCS3D02G391600(-1.16354337991983)
	TraesCS7A02G365400(-1.55583073199359)
	TraesCS2A02G574800(-1.72204935744407)
	TraesCS7B02G122800(-1.04800510993088)
	TraesCS7B02G261900(-3.24139508020794)
	TraesCS7D02G036700(-1.11328386677636)
	TraesCS7A02G365500(-1.30678878703959)
	TraesCS3B02G429600(-1.19066689126066)
	TraesCS6D02G002200(-1.36781232489047)
	TraesCS2D02G571100(-1.20948818798875)
	TraesCS7D02G530500(-1.26455190903631)
	TraesCS1A02G418700(-1.13022615746629)
	TraesCSU02G105700(-1.55246485508868)
	TraesCS3D02G438600(-1.10465998083684)
	TraesCS3A02G397700(-1.0644826246645)
	TraesCS2D02G496300(-1.62140557879915)
	TraesCS2B02G106900(-1.62577298570187)
	TraesCS7D02G217500(-1.18200539722134)
	TraesCS7B02G378300(-1.46871950163504)
	TraesCS4A02G488900(-1.65691259770795)
	TraesCS5B02G541000(-1.33389791123197)
	TraesCS1B02G244600(-1.03400813675112)
	TraesCS5B02G202900(-1.32607579229027)
	TraesCS3D02G132500(-1.0790093115928)
	TraesCS6B02G259100(-1.11374325395655)
	TraesCS5D02G476100(-1.38937297006585)
	TraesCS6D02G052100(-2.59030258444354)
	TraesCS1B02G009000(-1.0579613765488)
	TraesCS3A02G307600(-1.44072992039163)
	TraesCS6B02G470600(-1.18533355003123)
	TraesCS2B02G084000(-1.14668050258332)
	TraesCS2B02G080300(-1.29857570947722)
	TraesCS5A02G205500(-1.62512099187825)
	TraesCS7D02G530900(-1.33031088933372)
	TraesCS1D02G317400(-1.06388852596063)
	TraesCS5B02G539900(-1.18177740670737)
	TraesCS7B02G466300(-2.12977180384953)
	TraesCS7B02G396600(-1.33958942659027)
	TraesCS1A02G006200(-1.36895968836757)
	TraesCS2D02G474300(-1.1312335229948)
	TraesCS3B02G550900(-1.18962241353476)
	TraesCS6D02G271500(-1.73875780891152)
	TraesCS7A02G550100(-1.0156629081128)
	TraesCS1A02G006800(-1.06580645610398)
	TraesCS5D02G210800(-1.45449524852671)
	TraesCS3B02G481000(-2.30424057847521)
	TraesCS2B02G625200(-1.40456208194394)
	TraesCS7D02G463700(-1.3603630871199)
BSK	TraesCS5A02G487000(1.17162149279779)
	TraesCS1B02G053900(3.83120669883638)
	TraesCS3D02G127500(2.00045917344766)
	TraesCS3B02G145700(2.09411451922663)
	TraesCS1A02G190200(1.11389998985953)
	TraesCS3D02G127800(1.64006993582664)
	TraesCS1B02G192300(1.61980975261645)
	TraesCS2B02G587500(4.14886437075405)
	TraesCS2D02G558500(3.32828434089997)
	TraesCS2B02G587800(3.58027447984414)
TCH4	TraesCS7D02G419600(2.40541120296717)
	TraesCS7A02G427200(1.16764347123709)
	TraesCS7B02G327500(2.48707913926458)
CYCD3	TraesCS5D02G165900(1.39898952398796)
	TraesCS5A02G161000(1.68199328662507)

## Sheet: circadian rhythm pathway
PIF3	TraesCS3A02G440600(7.97484203060356)
	TraesCS3B02G236900(-1.58265649185039)
	TraesCS3A02G204800(-1.27084156247781)
	TraesCS3A02G252200(-1.93508402714961)
	TraesCS3D02G252700(-2.42825649173931)
PRR7	TraesCS1B02G166000(1.74024283924277)
	TraesCS4B02G340600(1.80062209230013)
	TraesCS5D02G391200(6.11702103257107)
	TraesCS1D02G146000(1.59961555290736)
	TraesCS1A02G148300(1.432272272994)
	TraesCS2D02G079600(-1.01083614829963)
	TraesCS6D02G274100(-1.02995539006635)
	TraesCS4A02G268500(-1.43446584065508)
	TraesCS5B02G163500(-1.21015525176135)
	TraesCS5D02G170700(-1.36333430280126)
	TraesCS4B02G045700(-1.50435582353529)
	TraesCS5A02G166100(-1.28333060565863)
	TraesCS2A02G081900(-2.08574824805225)
PRR5	TraesCS6A02G150900(-1.40953711889657)
LHY	TraesCS3A02G375500(1.94867091520249)
	TraesCS7B02G478200(-1.21996467667784)
	TraesCS6B02G288500(-1.21914742016361)
	TraesCS7A02G299400(-1.1070639544099)
	TraesCS6B02G266800(-1.22016453476718)
	TraesCS6A02G258600(-1.20337571924559)
	TraesCS7B02G188000(-1.14741278093682)
	TraesCS7D02G295400(-1.3302798611868)
	TraesCS6D02G239800(-1.29703448107039)
	TraesCS1D02G278200(-1.22414637794724)
	TraesCS7A02G553800(-1.23500153488802)
	TraesCS1B02G287700(-1.24753293910607)
	TraesCS6D02G241900(-1.01611447826108)
CHE	TraesCS4D02G090500(2.19122235029902)
	TraesCS6D02G285600(1.8491736738567)
	TraesCS4B02G093700(1.46545729735657)
	TraesCS2A02G376000(2.08976305084188)
	TraesCS5B02G117100(1.55948928080416)
	TraesCS2B02G392900(2.08700950815606)
	TraesCS5A02G121800(1.95492937859117)
	TraesCS2D02G372200(1.31655984850591)
	TraesCS4A02G222700(1.6370329371271)
	TraesCS6A02G306500(1.53039642081129)
	TraesCS7B02G091900(-1.15114379344538)
TOC1	TraesCS6D02G140900(-1.13639045511645)
	TraesCS2D02G351900(-1.07437970850062)
	TraesCS2B02G372000(-1.16422068422648)
	TraesCS2A02G353900(-1.19890824946694)
COP1	TraesCS6B02G054100(-1.54961890597028)
	TraesCS6D02G045000(-1.39103113146878)
CHS	TraesCS7B02G462200(1.67099909748737)
	TraesCS2B02G048400(-1.36497206606702)
FT	TraesCS5A02G297300(1.063859742684)
	TraesCS5B02G296600(1.25482492895181)
	TraesCS7B02G013100(1.19153453764168)
	TraesCS2B02G154800(1.13073566317672)
	TraesCS5B02G127600(1.36107320606577)
	TraesCS7A02G115400(2.03683428890553)
	TraesCS7D02G111600(1.03665262232066)
	TraesCS3B02G007400(-2.28210089073314)
