# Supplementary material for: Genome-wide evolutionary analysis of TKL_CTR1-DRK-2 gene family and functional characterization reveals that TaCTR1 positively regulates flowering time in wheat
Source: BMC Genomics. 2024 May 14;25:474. doi: 10.1186/s12864-024-10383-2 (PMC11092142; doi:10.1186/s12864-024-10383-2)
Supplement: Supplementary file 21 — Supplementary Material 21 [file 12864_2024_10383_MOESM21_ESM.xlsx]

## Sheet: Sheet1
Table S12. The flavonoid contents in TaCTR1 overexpression lines and WT plants.
Compounds	CK-1	CK-2	CK-3	TaCTR1-1	TaCTR1-2	TaCTR1-3	VIP	P-value	Fold_Change	Log2FC	Type
5,7-dihydroxy-6,8-dimethyl-3-(4'-methoxybenzyl)-chroman-4-one	5984.13	5450.47	4322.46	1361.76	986.599	648.639	1.29162	0.0060106	0.1902	-2.39441	down
Kaempferol-3-O-galactoside (Trifolin)*	5.20797e+06	5.55229e+06	5.68445e+06	2.58413e+06	2.19303e+06	2.53552e+06	1.3275	9.74134e-05	0.444682	-1.16915	down
Aracarpene 2*	991102	989305	953620	457831	477194	467976	1.33987	6.86557e-05	0.478183	-1.06437	down
3,5,7,2'-Tetrahydroxyflavone; Datiscetin	213340	221632	202869	66263.2	65926.9	63825.5	1.33963	0.00112365	0.307311	-1.70223	down
7,2',4'-Trihydroxy-8,3'-dimethoxyisoflavanglucoside	126207	105406	197856	45885.7	86485.6	78149.9	1.06786	0.105031	0.49019	-1.02859	down
Carthamone*	5.91732e+06	6.68609e+06	6.31793e+06	2.72194e+06	3.1425e+06	3.0758e+06	1.32601	0.000680626	0.472495	-1.08163	down
Neosakuranin	5.21793e+06	4.57695e+06	5.78073e+06	2.51576e+06	2.1488e+06	2.47404e+06	1.31108	0.00915814	0.458319	-1.12557	down
(Z)-4,6-Dihydroxy-2-(4-Hydroxy-3-Methoxybenzylidene)-7-Methylbenzofuran-3(2h)-One*	13028.8	11095.4	7474.18	1446.37	1772.83	1348.86	1.31738	0.0304697	0.144566	-2.7902	down
Tupichinol E*	13028.8	11095.4	7474.18	1446.37	1772.83	1348.86	1.31738	0.0304697	0.144566	-2.7902	down
5,7,3',4'-Tetrahydroxy-6,8-dimethoxyflavone	641642	534426	682489	243682	313252	246543	1.29768	0.00584966	0.432312	-1.20986	down
6-Hydroxy-2'-methoxyflavone	196987	261958	159915	15786.9	16867.9	29392.4	1.31319	0.0229047	0.10026	-3.31818	down
Mearnsetin-3-O-glucuronide	22052.5	30541.1	22690	62680.4	55869.2	72189.6	1.29391	0.00475257	2.53361	1.34119	up
Chrysoeriol glucosyl xylosyl glucoside	1.15398e+06	1.29326e+06	1.46843e+06	547852	790283	399002	1.20082	0.00861445	0.443636	-1.17255	down
Isoluteolin-6,8-di-C-glucoside*	1.12625e+06	1.34176e+06	1.04462e+06	471921	437047	401685	1.31988	0.0111325	0.373126	-1.42226	down
Isorhamnetin 3-galactoside	385905	344570	325958	781610	751406	883037	1.32188	0.00269694	2.28699	1.19345	up
kaempferol-3-feruloyldiglucoside-7-glucoside	148912	132482	146724	50278.2	55623.7	57228.8	1.33346	0.00106201	0.381041	-1.39198	down
Eupatilin-7-O-glucoside*	343616	289691	309283	125214	158741	148896	1.31032	0.00171353	0.459214	-1.12276	down
Protoapigenone	218489	202578	228666	76319.2	89194.9	67149.5	1.32127	0.000180042	0.358091	-1.4816	down
kaempferol-3-p-coumaroyldiglucoside	186922	200862	175345	81454.2	91609.1	96601.3	1.32201	0.000948575	0.478868	-1.0623	down
Kaempferol-3-O-sophoroside-7-O-(2''-Feruloyl)glucoside	53525.9	36811	44955.2	19612.7	11791	16040.1	1.26768	0.0137034	0.350676	-1.51179	down
Hydroxy isoliquiritigenin glucoside*	276518	258235	231201	96698.9	138364	88539.3	1.27257	0.00208867	0.422482	-1.24304	down
Gallocatechin-(4α→8)-gallocatechin	2.41171e+06	2.30929e+06	2.01721e+06	1.10852e+06	1.09416e+06	1.03908e+06	1.32514	0.00849264	0.481101	-1.05559	down
Luteolin-6,8-di-C-glucoside	6.45448e+06	6.3641e+06	5.98285e+06	2.83609e+06	2.78043e+06	2.5788e+06	1.33575	0.00018578	0.435888	-1.19797	down
"""Tricin-4'-O-Vanillicaldehyde-4""""-O-glucoside"""	7416.88	15804.2	16860.9	5073.04	3314.31	913.824	1.08791	0.0596565	0.232053	-2.10747	down
3-Hydroxy-5,7,8-trimethoxyflavone*	365141	347495	416649	58277.6	80828	60594.6	1.32931	0.00200664	0.176838	-2.4995	down
Luteolin-4'-O-glucoside*	108832	136262	123915	47925	52647.4	71135.3	1.2664	0.00362023	0.465322	-1.1037	down
3,5-Dihydroxy-7,4'-dimethoxyflavone	46971	46823.9	44647.5	9932.21	6944.68	7393.3	1.3302	8.71459e-06	0.175309	-2.51203	down
Kaempferol-7-O-glucoside*	5.81425e+06	5.54185e+06	4.90089e+06	2.55581e+06	2.57324e+06	2.55626e+06	1.32928	0.0088353	0.472739	-1.08088	down
Kumatakenin malonyl glucoside	89585.1	104888	91361.5	9516.43	18829.6	15222.3	1.31117	0.000541493	0.152425	-2.71383	down
Rhamnetin; 3,5,3',4'-Tetrahydroxy-7-Methoxyflavone	9543.72	10480.5	9034.36	3713.22	3112.52	3570.84	1.32927	0.0014569	0.35778	-1.48285	down
kaempferol-3-p-coumaroyldiglucoside-7-glucoside	47134.5	48742.5	44781.2	15303.5	15099.8	19878.6	1.32084	0.000172765	0.357476	-1.48408	down
Luteolin (5,7,3',4'-Tetrahydroxyflavone)	154520	151621	149658	39542	48284	50625.5	1.33097	0.000201107	0.303756	-1.71902	down
Phloretin-2'-O-glucoside (Phlorizin)	18030.7	12954.3	14842.9	41926.2	38974.3	40469.2	1.31454	0.000481443	2.64838	1.40511	up
Kaempferol-3-O-(6''-Feruloyl)glucosyl-(1→4)-galactoside	178814	89053.3	184389	25672	68180.2	34229.6	1.16223	0.0565296	0.283206	-1.82008	down
Diosmetin-7-O-glucoside*	1.20694e+06	2357695	1.3932e+06	554053	649402	396573	1.22077	0.0826413	0.322727	-1.63161	down
Tricin-4'-O-(guaiacylglycerol)ether-7-O-glucoside*	9.00708e+06	8.9427e+06	9.14513e+06	5.63271e+06	1.96062e+06	2.12791e+06	1.15341	0.0398738	0.358785	-1.47881	down
Tricin-5-O-(guaiacylglycerol)ether-7-O-glucoside*	9.00708e+06	8.9427e+06	9.14513e+06	5.63271e+06	1.96062e+06	2.12791e+06	1.15341	0.0398738	0.358785	-1.47881	down
Hesperetin-7-O-glucoside	69189.1	96814.3	77795.2	43345	18507	58350	1.00173	0.0502462	0.493038	-1.02023	down
6,7,8-Tetrahydroxy-5-methoxyflavone*	77629.2	57710.7	51826.7	26404.6	30012.9	26846.1	1.27865	0.0446614	0.444863	-1.16857	down
5,7,3',5'-tetrahydroxy-6-methylfavanone*	71198.6	86092.1	64659.1	30582.4	35363.3	24510.6	1.28344	0.00912721	0.407553	-1.29494	down
8-Methoxyapigenin*	71198.6	86092.1	64659.1	30582.4	35363.3	24510.6	1.28344	0.00912721	0.407553	-1.29494	down
Kaempferol-3-O-glucoside (Astragalin)*	276940	124365	243545	69462	133400	45427.4	1.04659	0.0845963	0.385034	-1.37694	down
5,4'-Dihydroxy-3,7-dimethoxyflavone(Kumatakenin)*	10570.7	26103.8	12316.5	1179.38	2145.09	738.993	1.27157	0.091827	0.082943	-3.59174	down
Kaempferol-6,8-di-C-glucoside-7-O-glucoside	5.4109e+06	5.29255e+06	4.45486e+06	1.37456e+06	1.17097e+06	1.45305e+06	1.32971	0.00400723	0.263788	-1.92255	down
Kaempferol-6,8-di-C-glucoside*	2.79995e+06	2.7766e+06	2.52206e+06	999332	709392	780928	1.31957	0.000115227	0.307417	-1.70173	down
Kaempferol triglucoside*	297193	545220	439668	112014	136625	100634	1.27934	0.046786	0.272426	-1.87606	down
Chrysoeriol-7-O-gentiobioside	2537410	3671745	1.41422e+06	633320	594406	654654	1.23634	0.0989345	0.246922	-2.01787	down
Rhamnazine-4'-O-β-D-glucoside*	322355	397675	327589	126643	136714	156827	1.31497	0.00721122	0.401084	-1.31802	down
6'''-Vanilloylspinosin	14110.7	20005	19104.6	7867.27	1670	8828.41	1.01874	0.0172639	0.345087	-1.53497	down
Orientin-2''-O-galactoside*	1.5369e+06	1.19339e+06	1.41096e+06	654771	577620	556959	1.31198	0.0108757	0.43208	-1.21063	down
Procyanidin B1	42880.9	935.642	726.862	9	9	9	1.22369	0.400727	0.00060615	-10.688	down
Swertisin	9	9	9	53689.1	83365	63601.2	1.34064	0.0165897	7431.68	12.8595	up
Kaempferol-3,7-O-diglucoside*	2.71132e+06	2.51851e+06	2.35506e+06	1295480	1.23865e+06	1209153	1.33041	0.00438269	0.493518	-1.01882	down
Monohydroxy-trimethoxyflavone*	448188	359828	385895	69379.9	45297.7	58734.2	1.32761	0.00374973	0.145247	-2.78342	down
Diosmetin-7-O-galactoside*	1.5966e+06	1.4297e+06	1.57462e+06	725081	665926	696093	1.33365	0.00183923	0.453627	-1.14042	down
3,5,8,3',4'-Pentahydroxy-7-methoxyflavone; Ranupetin	31742	23010	27797.8	10742.3	3297.22	8394.35	1.18638	0.00415534	0.271761	-1.87959	down
Chrysoeriol-6-C-glucoside-4'-O-(6''-sinapoyl)glucoside	34902	56663.8	50774.7	23377	9333.25	17005.3	1.17009	0.0222183	0.349272	-1.51758	down
Eriodictyol-6,8-di-C-glucoside-4'-O-glucoside	169701	148481	119378	33732.5	44522.2	32386.3	1.31335	0.0129581	0.252859	-1.98359	down
Amoenin	8.23095e+06	8.48139e+06	8.40936e+06	3.60218e+06	4.68157e+06	4.17864e+06	1.31121	0.00371763	0.496081	-1.01135	down
3',5'-dihydroxy-5,7,4'-trimethoxyflavone glucoside*	314195	313458	331360	152562	159602	127507	1.31915	0.000373338	0.458462	-1.12513	down
Apigenin-7,4'-dimethyl ether	45224.1	39854	35455.8	5110.43	4479.22	3905.58	1.33508	0.00562376	0.111962	-3.15892	down
Hispidulin-8-C-glucoside*	1.31962e+06	1.44754e+06	725180	431496	466977	592905	1.1618	0.0893314	0.427042	-1.22755	down
Glucosyl-rhamnazin-3-O-β-D-glucoside*	9919050	12219835	6515790	2817610	1.57729e+06	3791490	1.20309	0.040339	0.285691	-1.80747	down
3,5,4'-Trihydroxy-7-methoxyflavone (Rhamnocitrin)*	79341.6	80291.6	83159.3	33177.3	18318.1	25548.7	1.28665	0.00379455	0.317324	-1.65597	down
5,6,7-Tetrahydroxy-8-methoxyflavone*	79341.6	80291.6	83159.3	33177.3	18318.1	25548.7	1.28665	0.00379455	0.317324	-1.65597	down
Hispidulin (5,7,4'-Trihydroxy-6-methoxyflavone)*	79341.6	80291.6	83159.3	33177.3	18318.1	25548.7	1.28665	0.00379455	0.317324	-1.65597	down
Isorhamnetin-3-O-Glucoside*	95214.2	120627	125974	47596.1	56826.4	54468.6	1.29493	0.0170824	0.464845	-1.10518	down
Eriodictyol-7-O-rutinoside-4'-O-Sophoroside	30735.5	26031.7	15290.4	11513.1	14096.3	9037.66	1.10042	0.100918	0.480824	-1.05642	down
Tricin-4'-O-glucoside-7-O-glucoside*	3301165	2814210	2583225	341458	1499525	1033745	1.09633	0.0124649	0.330482	-1.59736	down
5,7,4'-Trihydroxy-6,8-dimethoxyisoflavone-7-O-galactoside-glucoside*	3301165	2814210	2583225	341458	1499525	1033745	1.09633	0.0124649	0.330482	-1.59736	down
5-Hydroxy-7,3',4'-trimethoxyflavone	35655.5	41890.7	32996.5	3249.73	8602.48	3058.07	1.27596	0.00101675	0.134882	-2.89022	down
Isoorientin-7-O-(2''-rhamnosyl)glucoside	1.14904e+06	1.04444e+06	1.02329e+06	402046	398939	286077	1.3108	0.000200405	0.337936	-1.56518	down
Luteolin-6,8-di-C-glucoside-7-O-glucoside	156721	213947	140001	43499.8	41532.3	48151.7	1.31469	0.0294267	0.260802	-1.93897	down
Tricin-5-O-guaiacylglycerol	273600	145080	201815	552740	525975	292804	1.10104	0.0761143	2.21036	1.14428	up
"""""""Isoscoparin-2""""""""-O-(6'''-(E)-Caffeoyl)-glucopyranoside"""""""	5.23248e+06	5.19278e+06	4.68399e+06	2.68948e+06	3.18041e+06	1.60623e+06	1.16768	0.0209713	0.494805	-1.01507	down
Andrographidine E aglycone	10895.5	10479.8	10011.5	1944.35	1931.81	1329.21	1.32759	1.78496e-05	0.165846	-2.59208	down
Luteolin-7-O-Sophoroside-5-O-arabinoside	66955.3	126730	83365	45010	31396.3	28679.9	1.20354	0.0750588	0.379304	-1.39857	down
Chrysoeriol-7,4'-di-O-glucoside*	3316515	5175740	1.70179e+06	897971	1408605	373580	1.07864	0.120279	0.262914	-1.92734	down
Oroxin A	34462.7	39867.3	68762	8227.52	18027.8	18604.1	1.16226	0.0800837	0.313501	-1.67346	down
Kaempferol-3-O-neohesperidoside-7-O-glucoside*	25801.2	31016.6	34541.7	10186.3	14734.7	17259.3	1.22328	0.00828089	0.461695	-1.11499	down
Kaempferol-3-O-rhamnosyl(1→2)glucoside	790826	659282	1378310	524905	459360	427300	1.09251	0.164074	0.499065	-1.0027	down
Luteolin-7-O-(2'''-O-rhamnosyl)sophoroside-5-O-glucoside	73013.6	71323.3	94612.8	22075.1	34122.2	15079.7	1.24335	0.00504493	0.298293	-1.7452	down
Luteolin-3'-O-glucoside*	166152	108887	116815	59348.4	64930.8	61202.4	1.26137	0.0604677	0.473344	-1.07904	down
Luteolin-7-O-glucoside-5-O-(6''-feruloyl)arabinoside	140075	165100	190130	31290	33340	103375	1.12909	0.0244962	0.339195	-1.55981	down
Tricin-7-O-(2''-feruloyl)glucoside	64321.8	68718.4	49440.4	22967.7	30534.6	25100.6	1.28064	0.0170301	0.430746	-1.21509	down
Nepetin-7-O-glucoside(Nepitrin)*	178450	156760	110943	60689.7	81695	66915.4	1.22548	0.0475354	0.469122	-1.09197	down
Kaempferol-4'-O-glucoside*	1546690	1260560	510920	403910	301848	157349	1.11485	0.111064	0.260115	-1.94278	down
Kaempferol-3-O-sophorotrioside*	835308	1.46406e+06	807061	394377	402650	202574	1.18789	0.0712151	0.321784	-1.63583	down
Apigenin-4'-O-glucoside*	57907.7	65457.8	50827.3	35000	13368.7	22274.1	1.15383	0.0140073	0.405544	-1.30207	down
6-C-MethylKaempferol-3-glucoside*	1.257e+06	1.09336e+06	943452	540003	442825	561939	1.28789	0.0134319	0.46899	-1.09237	down
Chrysoeriol-8-C-glucoside (Scoparin)*	621353	1.26238e+06	575340	356643	332335	489175	1.04224	0.189478	0.479104	-1.06159	down
Quercetagetin; 3,3',4',5,6,7-Hexahydroxyflavone	70020	85030	41019.1	26574.5	24100.3	14253.8	1.18319	0.0673721	0.331152	-1.59443	down
Apigenin-7-O-(2''-glucosyl)arabinoside*	20050.5	11150.4	8830.02	45010	21265.1	46680	1.10707	0.081427	2.8217	1.49656	up
Apigenin-7-O-(2''-apiosyl)glucoside (Apiin)*	20050.5	11150.4	8830.02	45010	21265.1	46680	1.10707	0.081427	2.8217	1.49656	up
Apigenin-7-O-rutinoside-4'-O-rhamnoside	8340	5806.41	11086.4	11670	20308	23340	1.08314	0.0863236	2.19231	1.13245	up
5-Hydroxy-7,4'-dimethoxyflavanone	4717.7	5242.91	4563.75	1595.06	1799.75	1640.86	1.33384	0.00223173	0.346705	-1.52822	down
Abrusin	7251.24	30008	33685.7	9	9	9	1.32975	0.103634	0.000380577	-11.3595	down
