# Supplementary material for: Genome-wide evolutionary analysis of TKL_CTR1-DRK-2 gene family and functional characterization reveals that TaCTR1 positively regulates flowering time in wheat
Source: BMC Genomics. 2024 May 14;25:474. doi: 10.1186/s12864-024-10383-2 (PMC11092142; doi:10.1186/s12864-024-10383-2)
Supplement: Supplementary file 22 — Supplementary Material 22 [file 12864_2024_10383_MOESM22_ESM.xls]

## Sheet: A-Grain development of wheat
Table S13: Normalized gene expression RPKM values of TKL_CTR1-DRK-2 subfamily of protein kinase gene family in transcriptomes of wheat.
Grain development of wheat (Triticum aestivum)
Subfamily_Gene_ID	root of five-leaf-stage seedling	stem of five-leaf-stage seedling	leaf of five-leaf-stage seedling	flag leaf	young spike from wheat plant at booting stage (5d)	spike from wheat plants at heading stages (15d)	grains at 5 days post-anthesis	grains at 10 days post-anthesis	grains at 15 days post-anthesis	grains at 20 days post-anthesis
I_TraesCS6B02G352700	0.420951	1.38408	1.13704	1.48513	0.870929	2.99031	0.0983198	0.763424	0.571931	0.669062
III_TraesCS4D02G274400	47.9083	17.6428	18.1148	10.2989	6.60723	18.0268	23.9382	14.2118	10.2197	7.51825
III_TraesCS6A02G186100	1.25278	4.90965	6.98734	4.24352	1.74804	6.34929	1.08688	3.66804	6.03135	6.57695
I_TraesCS5B02G091700	2.29064	13.591	20.2078	21.865	5.13055	12.5758	1.11641	3.42243	2.34653	3.52939
IV_TraesCS7D02G191400	5.7545	10.4565	18.2859	13.2227	1.98704	10.7412	1.60733	7.45127	7.82375	7.69959
II_TraesCS2B02G446500	1.3549	0.929502	0.989548	0.771698	0.306098	0.536118	0.068756	0.0990375	0.210472	0.245219
I_TraesCS5D02G097900	1.37608	12.2394	17.0204	16.6661	4.24105	6.80877	0.87089	3.51479	3.98207	3.04702
IV_TraesCS6D02G287700	3.15671	7.72352	6.93269	5.71243	4.29344	5.67956	2.62451	5.74701	7.56756	6.99576
I_TraesCS5A02G396300	0.164851	1.19726	0.909716	1.13271	0.667397	1.94455	0.261185	0.610552	0.551683	2.87465
I_TraesCS4B02G127400	0.482421	2.2356	2.11878	1.51556	0.561875	2.1027	0.78409	1.71836	1.69793	2.41786
IV_TraesCS6B02G337200	2.73197	8.31034	8.42421	5.43322	4.52085	7.22612	2.19962	6.45204	7.70826	9.78178
I_TraesCS6A02G321900	0.39567	1.01381	0.174197	0.540089	0.109518	1.73097	0.330628	0.296311	0.239205	0.347261
I_TraesCS5B02G401200	0.155496	0.938551	0.8084	0.831379	0.208662	1.33132	0.49833	0.402161	1.25775	1.71427
I_TraesCS4A02G171500	0.864842	2.14958	1.81025	0.525923	0.977179	0.75004	1.63737	2.54106	3.45955	2.78334
II_TraesCS4D02G010200	1.95258	6.15049	12.3089	14.0179	3.04369	6.38241	3.01454	8.1133	6.97456	10.3492
excluding_TraesCS5D02G405700	0.44846	0.196695	0.225447	0.222158	0.880425	0.694199	0.330954	0.433384	0.395005	0.579629
III_TraesCS4B02G276200	41.4299	11.8499	14.7726	9.73938	8.2221	16.7688	15.7512	6.59531	6.70998	6.00615
III_TraesCS1B02G154400	0.829771	2.73787	3.97135	5.31471	0.799968	4.5923	2.45787	8.39128	8.83705	9.89533
III_TraesCS6D02G173100	0.951116	3.64132	7.57666	4.73075	1.43077	6.40686	1.56439	4.55891	5.07066	6.68869
I_TraesCS6D02G301700	0.40146	0.69775	0.22195	0.351955	0.34859	0.7843	0.0729519	0.242948	0.170025	0.217126
III_TraesCS1A02G131600	0.736419	1.75071	1.70389	2.4405	1.3212	2.84495	1.23115	3.79797	3.79846	4.61762
II_TraesCS4A02G302000	2.14025	7.75176	10.922	10.4515	3.69584	10.8477	4.78318	9.64419	7.34702	8.50471
III_TraesCS4A02G029800	50.7594	9.88502	15.1721	11.9379	10.2843	20.8772	28.1835	7.95507	8.38897	7.31453
IV_TraesCS7A02G190300	3.23481	10.7213	16.4458	10.628	1.39663	9.36277	2.03226	7.23729	7.59697	7.50439
I_TraesCS5A02G085900	1.10322	10.5388	15.6237	13.0591	5.40772	7.76478	0.495968	2.75579	1.5506	2.84623
II_TraesCS2A02G426200	8.05907	1.62648	0.579333	2.08256	0.456609	0.866993	0.0674541	0.343726	0.193476	0.428717
III_TraesCS1D02G136400	0.693237	1.80803	2.79872	3.29384	1.34322	3.96322	1.9893	7.4671	8.89753	9.12779
III_TraesCS6B02G215100	0.784014	3.41627	6.75017	4.47527	1.4513	4.21844	1.47525	5.36079	5.29137	5.7711
IV_TraesCS6A02G308500	2.67842	5.32937	6.89026	5.71462	2.47841	4.84222	2.02996	5.72814	5.73229	6.97227
I_TraesCS5D02G405800	0.123886	3.94808	1.43855	3.66916	0.668303	2.77888	0.238399	0.942363	0.928625	1.95541
II_TraesCS4B02G012100	1.68275	5.28898	12.8215	12.1842	2.99348	9.90958	4.71438	7.13162	7.75654	8.66645
IV_TraesCS7B02G095300	3.37437	9.62075	14.6169	14.1742	2.63549	8.96392	2.03085	5.78478	7.2412	7.5304

## Sheet: B-Early wheat spike development
Early wheat (Triticum aestivum) spike development
Subfamily_Gene_ID	Spike tissue I (vegetative stage)	Spike tissue II (elongation stage)	Spike tissue III (single ridge stage)	Spike tissue IV (double ridge stage)	Spike tissue V (glume primordium differentiation stage)	Spike tissue VI (floret differentiation stage)
IV_TraesCS6B02G337200	4.36334	5.87527	3.63576	7.41987	2.03005	6.85992
IV_TraesCS7D02G191400	13.68	16.4643	14.8663	13.8439	15.4969	16.3064
III_TraesCS4D02G274400	4.4925	6.93668	8.77549	8.29136	14.631	6.26677
I_TraesCS5B02G401200	6.04782	14.7461	5.03936	8.22747	9.84814	8.1499
II_TraesCS4A02G302000	9.41162	17.1906	28.1121	25.1374	26.2726	17.9506
III_TraesCS6A02G186100	5.60138	6.56676	14.0021	26.6705	20.8484	9.70066
I_TraesCS5D02G097900	19.3225	50.177	34.2247	35.6616	21.8072	42.9794
IV_TraesCS7B02G095300	9.13715	30.2353	8.92409	27.5119	10.2122	16.2568
II_TraesCS2A02G426200	212.388	166.879	146.301	135.422	150.916	171.602
I_TraesCS4B02G127400	6.4752	13.2298	14.5059	4.40444	7.61365	4.6696
III_TraesCS6B02G215100	5.64041	6.74444	14.7417	12.3282	12.5366	15.2018
II_TraesCS4B02G012100	6.28253	26.26	18.7657	40.5972	5.92563	11.5858
II_TraesCS2B02G446500	12.6965	6.00662	12.5883	8.63615	19.6409	10.7322
III_TraesCS6D02G173100	5.60785	17.3177	18.691	14.1643	17.8246	17.2689
I_TraesCS5D02G405800	6.101	25.5013	22.7793	13.1827	18.4502	23.2944
III_TraesCS1D02G136400	5.04299	7.02631	7.5316	11.88	7.03877	9.06108
III_TraesCS4A02G029800	4.79881	7.40963	17.9173	5.59252	6.69796	31.256
II_TraesCS4D02G010200	12.5977	23.07	22.256	14.9957	19.0485	11.6159
IV_TraesCS7A02G190300	4.56	29.2777	29.1512	12.9547	17.7342	21.2112
I_TraesCS5A02G085900	12.8817	41.3537	70.209	72.9007	51.0241	79.9461

## Sheet: C-Wheat flag leaves
Four growth stages of wheat (Chinese Spring) flag leaves
Subfamily_Gene_ID	CSFL_ES	CSFL_LS	CSFL_ML	CSFL_YL
III_TraesCS4B02G276200	10.9027	15.2521	9.97669	7.76331
I_TraesCS6D02G301700	1.4594	1.77697	1.59162	1.52426
II_TraesCS4B02G012100	29.8805	40.6982	22.2688	19.5316
I_TraesCS4A02G171500	2.76849	5.59542	3.3812	2.52414
III_TraesCS6D02G173100	15.218	19.7614	14.4073	16.8618
I_TraesCS5A02G085900	21.1103	20.7227	18.5067	16.8019
III_TraesCS6B02G215100	9.80348	11.4541	9.1028	9.99305
I_TraesCS3B02G455600	1.11844	1.03559	2.34393	1.08967
IV_TraesCS6D02G287700	11.3862	15.9317	11.6162	9.76369
III_TraesCS1D02G136400	8.17526	12.788	8.51416	8.19372
II_TraesCS2D02G424300	6.17029	8.46197	5.86702	8.17998
III_TraesCS6A02G186100	12.9521	14.561	12.1176	14.2077
I_TraesCS5D02G097900	21.0257	24.6186	19.1597	19.2429
IV_TraesCS7B02G095300	29.8956	27.9939	24.0097	21.7628
II_TraesCS2B02G446500	6.05991	5.74019	5.82647	5.8578
IV_TraesCS7A02G190300	24.9987	21.348	22.3614	19.4347
I_TraesCS5D02G405800	17.7179	15.1242	16.9019	17.3676
III_TraesCS1B02G154400	12.1929	16.0812	11.9786	10.186
II_TraesCS4A02G302000	25.1686	28.652	17.5661	16.4259
I_TraesCS4B02G127400	5.91405	11.9434	4.16304	3.58784
I_TraesCS3A02G420200	0.517982	0.582729	0.362533	0.217954
excluding_TraesCS5D02G405700	0.47712	0.77719	0.789796	0.496551
I_TraesCS6B02G352700	7.21517	4.9102	8.08442	9.22186
III_TraesCS4D02G274400	12.4669	17.9266	9.00964	9.22807
IV_TraesCS6B02G337200	11.0064	11.8186	9.39188	8.98624
I_TraesCS5A02G396300	5.31896	4.57332	5.54096	5.23338
I_TraesCS5B02G091700	26.6327	31.9225	21.6718	27.1368
I_TraesCS6A02G321900	2.53564	2.00986	2.33077	2.89859
II_TraesCS4D02G010200	32.8462	36.1421	26.5923	25.5305
III_TraesCS1A02G131600	6.07921	8.34917	5.87587	3.51752
I_TraesCS5B02G401200	4.46815	4.24334	4.21399	3.48994
IV_TraesCS6A02G308500	11.8775	12.3327	8.06422	9.94527
III_TraesCS4A02G029800	19.477	21.2483	11.5538	9.88683
I_TraesCS3A02G420300	0.185762	0.56142	0.441441	0.346535
IV_TraesCS7D02G191400	25.8098	24.9901	20.7768	18.365
I_TraesCSU02G156700	2.63901	4.17343	1.18543	1.06584
II_TraesCS2A02G426200	4.62116	7.95542	4.50691	7.9545
I_TraesCS3D02G415800	0.215317	0.2167	0.168609	0.255352

## Sheet: D-Wheat headign date
Wheat early and late headign date
Subfamily_Gene_ID	MHd-A20	MHd-A35	MHd-L20	MHd-L35	WHd-A20	WHd-A35	WHd-L20	WHd-L35
I_TraesCS3D02G415800	1.11428	0.730948	0.153137	0.169769	2.83449	1.06569	0.982794	0.448133
III_TraesCS1A02G131600	13.0362	7.9774	10.5967	9.99745	10.1598	7.07352	7.01425	10.4267
II_TraesCS2A02G426200	1.27344	3.33926	4.57049	2.416	20.0039	5.55413	3.99616	4.23147
II_TraesCS2B02G446500	2.81611	3.74858	4.93201	2.80289	20.1605	5.80594	4.08144	6.29608
III_TraesCS6D02G173100	21.4062	22.4534	36.5756	34.7817	18.1992	16.863	30.9894	35.4048
I_TraesCS5A02G396300	7.07266	12.5357	5.00492	4.99943	9.41569	7.3608	4.60035	3.30107
II_TraesCS4D02G010200	34.3469	31.565	35.7843	36.1588	29.4179	23.5478	30.9779	36.6204
I_TraesCS5A02G085900	35.2499	49.8978	25.5284	19.0878	33.8473	46.5267	33.3548	25.0487
III_TraesCS1B02G154400	18.7764	12.157	20.1578	16.0003	18.1453	10.2825	13.4313	16.4036
IV_TraesCS6B02G337200	15.4122	17.9663	18.6777	20.2106	11.7137	12.6817	17.655	18.9776
II_TraesCS2D02G424300	0.527729	2.77452	5.39024	2.11761	14.7539	6.67546	4.16181	3.7947
I_TraesCS6D02G301700	2.75558	3.54879	0.509406	2.10506	5.35561	3.40879	0.967592	0.692294
III_TraesCS4B02G276200	18.1571	21.7375	22.5046	17.7305	15.456	15.5358	24.5317	20.269
IV_TraesCS7D02G191400	31.7499	18.6689	37.6082	28.1426	36.1476	20.5869	38.5547	29.2359
I_TraesCS5D02G097900	30.47	32.5307	55.035	33.5065	30.167	36.4552	63.8886	61.612
I_TraesCS6B02G352700	8.94355	6.18208	3.0505	3.38299	13.1045	5.49017	3.75283	3.56397
II_TraesCS4A02G302000	24.9974	33.6765	23.8448	22.4696	26.5813	28.203	23.2465	22.0252
I_TraesCS5D02G405800	10.861	19.4592	12.7761	14.0055	10.9113	10.2137	7.22944	10.4124
II_TraesCS4B02G012100	40.0878	39.2218	27.3403	31.5005	25.4348	25.7732	27.8965	25.0327
IV_TraesCS7A02G190300	37.5823	24.3462	42.5826	38.0218	36.6238	29.6814	34.2435	32.9687
I_TraesCS5B02G401200	3.68698	3.99243	2.59135	2.92227	6.70761	3.64192	0.767741	1.78424
I_TraesCS6A02G321900	3.5549	2.57964	0.989408	0.782933	7.06194	3.25744	1.20973	0.310489
III_TraesCS6A02G186100	13.6199	12.5674	21.5378	17.7553	13.5345	10.5869	18.8692	23.1785
III_TraesCS4A02G029800	13.7981	18.9202	17.1213	24.355	13.9036	12.2379	27.2559	24.0304
I_TraesCS5B02G091700	45.1153	54.8214	35.3337	30.6004	49.8034	49.8711	46.8724	33.6259
I_TraesCS4A02G171500	7.1694	9.18858	7.24173	4.60326	6.80713	6.59226	4.87552	7.20194
III_TraesCS1D02G136400	15.132	11.5269	15.4976	14.0358	16.9372	10.1782	9.65519	12.9226
III_TraesCS4D02G274400	27.8663	24.1866	23.5867	24.3968	19.6947	18.6344	37.6083	24.9431
III_TraesCS6B02G215100	12.4251	8.85193	17.6255	16.1919	9.08561	9.02235	12.847	23.1397
IV_TraesCS6A02G308500	14.3867	19.9912	21.6833	25.4688	14.4011	14.2259	16.6773	19.9837
IV_TraesCS7B02G095300	39.9355	24.954	45.6887	30.8533	28.8403	23.9284	36.4593	29.9919
I_TraesCS4B02G127400	4.57449	8.16559	9.55928	7.37395	6.72767	5.6248	8.78556	10.8303
I_TraesCSU02G156700	1.296	2.97946	2.57143	3.25777	2.73034	0.552001	1.4018	2.34084
IV_TraesCS6D02G287700	16.9435	20.0483	16.9029	23.6476	13.0914	16.8944	12.079	19.841
