# Supplementary material for: Genome-wide evolutionary analysis of TKL_CTR1-DRK-2 gene family and functional characterization reveals that TaCTR1 positively regulates flowering time in wheat
Source: BMC Genomics. 2024 May 14;25:474. doi: 10.1186/s12864-024-10383-2 (PMC11092142; doi:10.1186/s12864-024-10383-2)
Supplement: Supplementary file 23 — Supplementary Material 23 [file 12864_2024_10383_MOESM23_ESM.xlsx]

## Sheet: Table.S9
Table S14：Primers used for analysis.
Gene	primer-F	primer-R	Description
TaCTR1	TTTTAAGCTTATGGAGCTGCCGGCCGCCGGCGG	TTTTGGATCCCTATGAGTCTGAGCGGATCAACTG	cloned
	GCTGCACAATCGTGTCAAATTA	TGTGGCTTTAGCAGAATCCTAG	qRT-PCR
PPD1	CGGCATTCACGAGGTACAATAC	GAGCCTTGCTTCATCTGAGCG
CO1	CACATCAGAGTGGTTATGC	GGACTGGACCGTATTGTC
CO2	AAGGGTGTGAGTGTGTAG	GATATGTCATTGCTGATGGAAG
FT	CAGCAGCCCAGGGTTGAG	ATCTGGGTCTACCATCACGAGTG
ETR1	GAGTCTTTTCGGTCAGCTCC	CTTCTGGAGCAGACCGTTTATC
ETR2	GAAATCCAATCCCCTCCCAATC	GAAGACGAAGACGAAGACATTG
EIN2	CTTGGTTCAGTGATGGGAATTG	GCGCTACTTCAACAAACTACAA
EIN3-1	CTGATGAGCATGTACGAGACC	ATAAGGTTGTTCGTGCCAGAAA
EIN3-2	CGACAGTATGTTCAGTGATGTC	TTCAGTAGTACCAATTTGGGCC
ERF1	ATAAAGGGAAGGTTCAGGAAGG	CTAGCTAGCGGAGATAAGGATG
ERF3	AGGAACTGTAGAGCCTGTGAAA	CATGCATCTTTCTTAGCCAGTG
qRT-TaCTR1	GCTGCACAATCGTGTCAAATTA	TGTGGCTTTAGCAGAATCCTAG
					SA2
					SA4
					SA7
					SA8
					SA9
					SA10
					SA11
