# Supplementary material for: Genome-wide evolutionary analysis of TKL_CTR1-DRK-2 gene family and functional characterization reveals that TaCTR1 positively regulates flowering time in wheat
Source: BMC Genomics. 2024 May 14;25:474. doi: 10.1186/s12864-024-10383-2 (PMC11092142; doi:10.1186/s12864-024-10383-2)
Supplement: Supplementary file 24 — Supplementary Material 24 [file 12864_2024_10383_MOESM24_ESM.xls]

## Sheet: shhet1
Table S2: Comparison of PK subfamilies size in 15 plants.
Subfamily	Chlamydomonas reinhardtii	Physcomitrella patens	Selaginella moellendorffii	Amborella trichopoda	Vitis vinifera	Arabidopsis thaliana	Oryza sativa	Zea mays	Brachypodium distachyon	Aegilops tauschii	Triticum urartu	Triticum dicoccoides	Triticum turgidum	Triticum spelta	Triticum aestivum
AGC_MAST	1	5	4	3	3	4	2	4	2	2	1	4	4	6	6
AGC_NDR	1	7	6	3	6	8	4	7	5	5	4	10	10	15	15
AGC_PDK1	1	1	2	1	1	2	1	1	1	1	0	2	2	3	3
AGC_PKA-PKG	6	5	6	1	1	1	1	1	1	1	0	2	2	3	3
AGC_RSK-1	1	0	0	0	0	0	0	0	0	0	0	0	0	0	0
AGC_RSK-2	2	12	16	13	16	23	22	24	20	20	11	42	38	64	64
AGC-Pl	1	3	3	2	2	2	2	3	2	2	1	4	4	6	6
Aur	1	2	2	2	2	3	2	3	2	3	3	6	6	9	9
AurL-Cr-1	37	0	3	0	0	0	0	0	0	0	0	0	0	0	0
AurL-Cr-2	9	0	0	0	0	0	0	0	0	0	0	0	0	0	0
BUB	0	0	0	1	1	1	1	1	1	1	0	2	2	3	2
CAMK_AMPK	1	5	6	2	2	3	4	5	3	5	4	3	14	18	17
CAMK_CAMK1-DCAMKL	1	3	4	1	1	0	1	1	1	1	0	2	2	3	3
CAMK_CAMK1-Scer	1	0	0	0	0	0	0	0	0	0	0	0	0	0	0
CAMK_CAMK1-Tthe	4	0	1	0	0	0	0	0	0	0	0	0	0	0	0
CAMK_CAMKL-CHK1	0	8	10	13	19	27	33	47	29	35	23	63	66	98	99
CAMK_CAMKL-LKB	4	5	1	1	2	2	1	2	1	2	2	4	4	6	6
CAMK_CAMKL-MARK-Scer	5	0	0	0	0	0	0	0	0	0	0	0	0	0	0
CAMK_CAMKL-PASK-PIM	3	0	0	0	0	0	0	0	0	0	0	0	0	0	0
CAMK_CDPK	16	13	93	18	27	46	36	59	40	37	29	74	70	108	113
CAMK_CDPK-Pp	1	14	5	0	0	0	0	0	0	0	0	0	0	0	0
CAMK_Cr-1	2	0	0	0	0	0	0	0	0	0	0	0	0	0	0
CAMK_Cr-single	1	0	0	0	0	0	0	0	0	0	0	0	0	0	0
CAMK_OST1L	15	4	8	4	8	10	10	14	10	10	9	18	21	31	32
CK1_CK1	1	4	6	3	5	13	8	14	7	8	8	16	16	24	26
CK1_CK1-Cr	1	0	0	0	0	0	0	0	0	0	0	0	0	0	0
CK1_CK1-Pl	2	2	3	3	5	4	6	8	7	8	4	13	14	21	23
CMGC_CDK-CCRK	1	1	2	1	1	1	1	1	1	1	1	2	2	3	3
CMGC_CDK-CDK7	1	3	2	1	2	3	0	2	1	1	0	2	2	3	3
CMGC_CDK-CDK8	1	2	2	1	1	1	1	1	1	1	1	2	2	2	3
CMGC_CDK-Cr	3	0	0	0	0	0	0	0	0	0	0	0	0	0	0
CMGC_CDK-CRK7-CDK9	1	6	8	8	15	18	11	24	16	14	11	26	23	37	37
CMGC_CDKL-Cr	30	0	7	0	0	0	0	0	0	0	0	0	0	0	0
CMGC_CDKL-Os	0	0	4	0	0	0	12	33	22	19	14	22	46	110	97
CMGC_CDK-PITSLRE	2	0	4	1	2	2	2	3	2	2	2	4	4	6	6
CMGC_CDK-Pl	3	9	8	5	3	5	4	9	5	5	4	10	7	13	14
CMGC_CK2	3	4	2	2	3	4	3	5	4	4	3	8	7	12	12
CMGC_CLK	1	3	5	4	4	3	2	6	5	4	3	8	8	12	12
CMGC_DYRK-DRYK2	1	1	4	0	0	0	0	0	0	0	0	0	0	0	0
CMGC_DYRK-PRP4	3	6	8	3	3	7	5	8	4	6	5	8	11	15	16
CMGC_DYRK-YAK	1	7	2	1	1	1	2	3	2	2	2	3	4	6	6
CMGC_GSK	1	7	4	5	7	10	9	13	8	7	6	15	15	22	21
CMGC_GSKL	1	1	2	1	0	1	1	0	1	1	0	0	1	2	3
CMGC_MAPK	7	11	26	9	12	20	16	21	16	18	12	36	32	54	53
CMGC_Pl-Tthe	1	2	2	1	1	1	0	2	1	1	1	2	2	3	3
CMGC_RCK	1	5	6	2	2	3	2	4	3	3	3	6	6	8	9
CMGC_SRPK	1	0	2	2	2	3	2	5	3	3	1	5	6	7	9
Group-Cr-1	44	0	4	0	0	0	0	0	0	0	0	0	0	0	0
Group-Cr-2	2	0	0	0	0	0	0	0	0	0	0	0	0	0	0
Group-Pl-1	1	1	2	0	0	0	0	0	0	0	0	0	0	0	0
Group-Pl-2	0	1	1	1	2	1	1	2	1	1	0	2	2	3	3
Group-Pl-3	1	3	6	3	4	4	2	4	3	4	1	5	6	10	9
Group-Pl-4	2	4	8	2	4	4	4	4	4	3	1	6	6	8	8
IRE1	1	2	0	1	2	3	1	2	1	1	1	2	2	3	3
NAK	1	2	4	2	2	2	4	5	4	4	4	8	8	12	12
NEK	15	3	4	3	5	7	5	7	6	6	5	12	10	12	15
PEK_GCN2	0	1	2	1	0	1	0	1	1	1	1	2	2	3	3
PEK_PEK	0	0	4	0	0	1	0	0	2	0	0	3	0	2	1
RLK-Pelle_C-LEC	1	2	2	1	1	1	1	1	1	1	1	2	2	3	3
RLK-Pelle_CR4L	0	7	8	6	9	8	14	14	15	14	8	22	35	42	45
RLK-Pelle_CrRLK1L-1	0	4	6	8	30	15	16	17	13	22	18	40	43	63	68
RLK-Pelle_DLSV	0	31	20	30	160	88	109	102	120	214	179	383	535	672	829
RLK-Pelle_Extensin	0	9	12	5	6	5	6	10	7	7	6	13	12	20	21
RLK-Pelle_L-LEC	1	4	27	37	43	45	62	51	85	98	71	173	182	303	320
RLK-Pelle_LRK10L-2	0	0	0	5	109	13	39	17	19	40	35	95	88	127	152
RLK-Pelle_LRR-I-1	0	21	8	13	23	48	17	8	24	26	32	50	76	106	118
RLK-Pelle_LRR-I-2	0	2	6	2	3	2	2	2	2	2	1	4	2	6	6
RLK-Pelle_LRR-II	0	7	8	7	14	14	11	16	12	11	10	23	23	32	33
RLK-Pelle_LRR-III	0	20	26	28	35	45	29	51	38	41	22	84	78	124	133
RLK-Pelle_LRR-IV	0	2	2	1	3	3	2	5	3	3	2	5	6	8	9
RLK-Pelle_LRR-IX	0	3	8	3	6	4	3	5	3	3	2	6	6	9	9
RLK-Pelle_LRR-V	0	6	6	5	6	9	9	15	10	10	9	20	20	30	30
RLK-Pelle_LRR-VI-1	0	1	5	3	5	4	3	4	4	4	4	8	8	12	12
RLK-Pelle_LRR-VI-2	0	0	4	3	5	8	7	8	7	8	5	15	16	26	26
RLK-Pelle_LRR-VII-1	0	5	5	3	4	5	6	7	4	4	2	8	7	10	11
RLK-Pelle_LRR-VII-2	0	4	2	1	2	3	1	1	1	1	1	2	2	3	3
RLK-Pelle_LRR-VII-3	0	3	4	1	2	2	1	2	1	1	0	2	2	3	3
RLK-Pelle_LRR-VIII-1	0	8	9	5	4	8	8	9	9	8	8	17	23	32	33
RLK-Pelle_LRR-Xa	0	0	6	2	6	4	3	7	3	3	2	6	5	8	9
RLK-Pelle_LRR-Xb-1	0	7	16	8	11	9	23	17	17	24	16	43	34	69	71
RLK-Pelle_LRR-Xb-2	0	0	0	1	1	1	1	1	1	1	0	2	2	3	3
RLK-Pelle_LRR-XI-1	0	10	55	30	79	33	35	49	59	70	64	116	158	214	237
RLK-Pelle_LRR-XI-2	0	2	2	2	2	2	2	2	2	2	1	4	4	6	6
RLK-Pelle_LRR-XII-1	0	6	7	13	34	8	61	40	52	96	93	153	209	303	337
RLK-Pelle_LRR-XIIIa	0	13	4	4	4	4	3	5	3	3	3	6	6	9	9
RLK-Pelle_LRR-XIIIb	0	6	4	2	2	3	3	3	2	3	3	6	6	9	9
RLK-Pelle_LRR-XIV	0	5	4	1	2	2	3	4	3	3	3	6	5	9	9
RLK-Pelle_LRR-XV	0	0	2	2	4	2	2	3	4	4	3	8	7	11	11
RLK-Pelle_LysM	0	7	12	13	13	6	9	14	8	12	5	18	20	32	36
RLK-Pelle_PERK-1	0	5	7	4	7	15	15	19	13	12	5	23	12	31	29
RLK-Pelle_PERK-2	0	6	15	5	8	3	1	4	3	3	3	6	6	8	9
RLK-Pelle_Pp	0	2	0	0	0	0	0	0	0	0	0	0	0	0	0
RLK-Pelle_RKF3	0	1	6	4	4	2	3	3	3	3	2	6	6	9	9
RLK-Pelle_RLCK-II	0	4	3	1	1	1	1	3	1	1	1	2	2	3	3
RLK-Pelle_RLCK-IV	0	9	6	2	3	3	4	8	6	7	4	14	14	19	20
RLK-Pelle_RLCK-IXa	0	0	2	2	3	2	3	3	2	3	3	6	6	9	9
RLK-Pelle_RLCK-IXb	2	0	4	6	12	20	19	19	19	24	21	47	50	72	75
RLK-Pelle_RLCK-Os	0	0	0	7	6	0	4	7	8	4	3	13	10	14	17
RLK-Pelle_RLCK-Pp	0	8	0	0	0	0	0	0	0	0	0	0	0	0	0
RLK-Pelle_RLCK-V	0	2	9	3	8	11	13	15	12	12	11	23	24	35	36
RLK-Pelle_RLCK-VI	0	10	9	8	13	14	9	10	9	9	8	18	16	25	27
RLK-Pelle_RLCK-VIIa-1	0	4	4	5	13	15	16	23	17	20	15	36	38	57	55
RLK-Pelle_RLCK-VIIa-2	0	6	8	15	26	32	36	43	36	45	33	91	89	136	136
RLK-Pelle_RLCK-VIIb	0	0	6	1	1	1	1	1	1	1	1	2	2	3	3
RLK-Pelle_RLCK-VIII	0	2	7	3	4	11	8	13	9	10	8	20	19	30	31
RLK-Pelle_RLCK-X	0	1	5	1	3	4	2	3	3	2	2	4	4	6	6
RLK-Pelle_RLCK-XI	0	0	4	2	2	4	2	1	3	2	0	5	5	7	8
RLK-Pelle_RLCK-XII-1	0	7	2	5	7	13	4	9	6	6	4	12	12	18	18
RLK-Pelle_RLCK-XII-2	0	0	0	0	3	12	0	0	0	0	0	0	0	0	0
RLK-Pelle_RLCK-XIII	0	0	0	2	1	2	5	8	5	5	0	10	6	15	15
RLK-Pelle_RLCK-XV	0	4	10	3	2	2	4	6	4	3	3	6	8	12	12
RLK-Pelle_RLCK-XVI	0	0	0	1	1	1	1	1	1	1	0	2	2	4	3
RLK-Pelle_RLCK-XVII	0	0	0	0	0	2	0	0	0	0	0	0	0	0	0
RLK-Pelle_SD-2b	0	10	115	33	68	8	71	45	62	101	107	192	209	306	331
RLK-Pelle_Singleton	0	1	0	0	1	1	0	0	0	0	0	0	0	0	0
RLK-Pelle_URK-1	0	0	2	2	1	3	2	2	2	2	1	4	6	7	9
RLK-Pelle_URK-2	0	0	4	3	3	0	2	2	2	2	1	4	4	6	6
RLK-Pelle_URK-3	0	0	0	0	1	1	1	1	0	1	0	2	2	3	3
RLK-Pelle_URK-Pp-1	0	13	2	0	0	0	0	0	0	0	0	0	0	0	0
RLK-Pelle_URK-Pp-2	0	4	0	0	0	0	0	0	0	0	0	0	0	0	0
RLK-Pelle_WAK	0	0	3	6	22	19	84	38	73	153	106	248	318	381	385
RLK-Pelle_WAK_LRK10L-1	0	4	19	6	12	9	8	10	7	12	7	17	18	31	33
SCY1_SCYL1	1	1	1	1	1	1	1	2	1	1	1	2	2	3	3
SCY1_SCYL2	0	2	2	1	1	2	0	2	1	1	1	2	2	3	3
STE_STE11	3	14	28	15	23	36	19	27	20	24	8	43	33	66	65
STE_STE20-Fray	2	6	6	4	5	7	5	9	6	6	6	11	13	20	20
STE_STE20-Pl	1	1	2	1	1	1	1	1	1	1	1	2	2	3	3
STE_STE20-YSK	1	2	2	1	1	2	1	1	1	1	1	2	2	3	3
STE_STE7	2	5	7	7	5	10	11	20	13	13	6	24	23	38	38
STE_STE-Pl	1	3	1	0	1	2	1	2	1	1	1	2	2	3	3
TK_TK-Cr	3	0	0	0	0	0	0	0	0	0	0	0	0	0	0
TKL_CTR1-DRK-1	1	3	1	1	1	3	2	3	2	2	1	4	4	5	6
TKL_CTR1-DRK-2	1	1	9	7	8	12	8	11	11	12	9	25	26	33	40
TKL_CTR1-DRK-Cr	1	0	0	0	0	0	0	0	0	0	0	0	0	0	0
TKL_Gdt	0	82	6	1	2	3	2	2	2	2	2	4	4	5	6
TKL_RIPK	0	1	0	0	0	0	0	0	0	0	0	0	0	0	0
TKL-Cr-1	8	0	0	0	0	0	0	0	0	0	0	0	0	0	0
TKL-Cr-2	12	0	0	0	0	0	0	0	0	0	0	0	0	0	0
TKL-Cr-3	132	0	3	0	0	0	0	0	0	0	0	0	0	0	0
TKL-Cr-4	54	0	0	0	0	0	0	0	0	0	0	0	0	0	0
TKL-Cr-Single	3	0	0	0	0	0	0	0	0	0	0	0	0	0	0
TKL-Pl-1	1	1	3	2	3	2	1	3	2	2	2	3	4	4	6
TKL-Pl-2	0	1	2	1	1	1	1	1	1	1	1	2	2	3	3
TKL-Pl-3	1	1	2	1	1	1	1	0	1	1	1	2	2	3	3
TKL-Pl-4	1	15	23	10	15	20	24	30	24	23	22	43	42	64	67
TKL-Pl-5	2	9	6	4	5	6	4	4	4	4	3	8	8	12	12
TKL-Pl-6	3	2	4	5	6	7	3	7	7	7	6	10	12	17	18
TKL-Pl-7	0	0	0	1	1	2	1	2	1	1	1	2	2	3	3
TKL-Pl-8	1	0	2	1	1	0	0	1	1	1	0	2	2	0	0
TLK	1	1	2	1	1	1	1	2	1	1	1	2	2	3	3
TTK	1	2	2	1	1	1	1	1	1	1	1	2	2	3	3
ULK_Fused	1	1	2	1	1	1	1	1	1	1	1	2	2	2	3
ULK_ULK4	1	2	1	1	1	1	1	2	1	2	1	3	3	6	6
WEE	2	2	5	1	1	1	1	1	1	1	1	2	2	3	3
WNK_NRBP	4	3	7	8	11	11	9	11	7	6	6	13	12	18	18
