# Supplementary material for: Genome-wide evolutionary analysis of TKL_CTR1-DRK-2 gene family and functional characterization reveals that TaCTR1 positively regulates flowering time in wheat
Source: BMC Genomics. 2024 May 14;25:474. doi: 10.1186/s12864-024-10383-2 (PMC11092142; doi:10.1186/s12864-024-10383-2)
Supplement: Supplementary file 25 — Supplementary Material 25 [file 12864_2024_10383_MOESM25_ESM.xls]

## Sheet: Sheet1
Table S3: The classification of TKL_CTR1-DRK-2 subfamily of protein kinase gene family in 15 plants.
Chlamydomonas reinhardtii
Serial number	Gene ID	HMM classification in PK	E value of HMM classification	Bayes tree classification in TKL_CTR1-DRK-2 subfamily	ML tree classification in TKL_CTR1-DRK-2 subfamily	NJ tree with JTT model classification in TKL_CTR1-DRK-2 subfamily	NJ tree with p distance model classification in TKL_CTR1-DRK-2 subfamily
1	PNW85595	TKL_CTR1-DRK-2	8.6e-129	root	root	root	root
Physcomitrella patens
Serial number	Gene ID	HMM classification in PK	E value of HMM classification	Bayes tree classification in TKL_CTR1-DRK-2 subfamily	ML tree classification in TKL_CTR1-DRK-2 subfamily	NJ tree with JTT model classification in TKL_CTR1-DRK-2 subfamily	NJ tree with p distance model classification in TKL_CTR1-DRK-2 subfamily
1	Pp3c12_3550V3.2	TKL_CTR1-DRK-2	2e-141	near I and II	near I and II	root	near III and IV
Selaginella moellendorffii
Serial number	Gene ID	HMM classification in PK	E value of HMM classification	Bayes tree classification in TKL_CTR1-DRK-2 subfamily	ML tree classification in TKL_CTR1-DRK-2 subfamily	NJ tree with JTT model classification in TKL_CTR1-DRK-2 subfamily	NJ tree with p distance model classification in TKL_CTR1-DRK-2 subfamily
1	EFJ04327	TKL_CTR1-DRK-2	3.9e-99	I	I	I	I
2	EFJ08554	TKL_CTR1-DRK-2	1.1e-112	I	I	I	I
3	EFJ07496	TKL_CTR1-DRK-2	4.9e-127	II	II	II	II
4	EFJ10671	TKL_CTR1-DRK-2	9.4e-127	II	II	II	II
5	EFJ14700	TKL_CTR1-DRK-2	3.7e-134	near I and II	near I and II	root	near III and IV
6	EFJ26362	TKL_CTR1-DRK-2	3.7e-134	near I and II	near I and II	root	near III and IV
7	EFJ06927	TKL_CTR1-DRK-2	3.6e-142	root	root	near IV	near IV
8	EFJ09552	TKL_CTR1-DRK-2	4.8e-141	root	root	near IV	near IV
9	EFJ13394	TKL_CTR1-DRK-2	2.1e-142	root	root	near IV	near IV
Amborella trichopoda
Serial number	Gene ID	HMM classification in PK	E value of HMM classification	Bayes tree classification in TKL_CTR1-DRK-2 subfamily	ML tree classification in TKL_CTR1-DRK-2 subfamily	NJ tree with JTT model classification in TKL_CTR1-DRK-2 subfamily	NJ tree with p distance model classification in TKL_CTR1-DRK-2 subfamily
1	ERN19342	TKL_CTR1-DRK-2	3.2e-131	I	I	I	I
2	ERN03125	TKL_CTR1-DRK-2	1.5e-144	I	I	I	I
3	ERN13176	TKL_CTR1-DRK-2	7.2e-137	II	II	II	II
4	ERM93492	TKL_CTR1-DRK-2	6.3e-143	III	III	III	III
5	ERN19783	TKL_CTR1-DRK-2	1.7e-136	III	III	III	III
6	ERN00598	TKL_CTR1-DRK-2	3.9e-137	IV	IV	IV	IV
7	ERN14379	TKL_CTR1-DRK-2	1.3e-85	excluding in phylogenetic analysis	excluding in phylogenetic analysis	excluding in phylogenetic analysis	excluding in phylogenetic analysis
Vitis vinifera
Serial number	Gene ID	HMM classification in PK	E value of HMM classification	Bayes tree classification in TKL_CTR1-DRK-2 subfamily	ML tree classification in TKL_CTR1-DRK-2 subfamily	NJ tree with JTT model classification in TKL_CTR1-DRK-2 subfamily	NJ tree with p distance model classification in TKL_CTR1-DRK-2 subfamily
1	VIT_05s0077g00920.t01	TKL_CTR1-DRK-2	2.1e-144	I	I	I	I
2	VIT_18s0001g07700.t01	TKL_CTR1-DRK-2	2.9e-136	II	II	II	II
3	VIT_13s0074g00430.t01	TKL_CTR1-DRK-2	2e-128	II	II	II	II
4	VIT_08s0007g03910.t01	TKL_CTR1-DRK-2	8.5e-137	II	II	II	II
5	VIT_14s0030g01440.t01	TKL_CTR1-DRK-2	2.2e-141	III	III	III	III
6	VIT_04s0008g01310.t01	TKL_CTR1-DRK-2	1.3e-142	III	III	III	III
7	VIT_17s0000g02540.t01	TKL_CTR1-DRK-2	1.4e-142	IV	IV	IV	IV
8	VIT_02s0025g04110.t01	TKL_CTR1-DRK-2	2.9e-92	excluding in phylogenetic analysis	excluding in phylogenetic analysis	excluding in phylogenetic analysis	excluding in phylogenetic analysis
Arabidopsis thaliana
Serial number	Gene ID	HMM classification in PK	E value of HMM classification	Bayes tree classification in TKL_CTR1-DRK-2 subfamily	ML tree classification in TKL_CTR1-DRK-2 subfamily	NJ tree with JTT model classification in TKL_CTR1-DRK-2 subfamily	NJ tree with p distance model classification in TKL_CTR1-DRK-2 subfamily
1	AT1G67890.1	TKL_CTR1-DRK-2	1.4e-146	I	I	I	I
2	AT3G06620.1	TKL_CTR1-DRK-2	1.6e-147	I	I	I	I
3	AT3G06640.1	TKL_CTR1-DRK-2	4.3e-144	I	I	I	I
4	AT5G49470.2	TKL_CTR1-DRK-2	4.5e-141	I	I	I	I
5	AT3G06630.2	TKL_CTR1-DRK-2	3.2e-146	I	I	I	I
6	AT4G23050.2	TKL_CTR1-DRK-2	1e-131	I	I	I	I
7	AT4G24480.1	TKL_CTR1-DRK-2	4.1e-130	II	II	II	II
8	AT5G03730.1	TKL_CTR1-DRK-2	2e-137	II	II	II	II
9	AT5G11850.1	TKL_CTR1-DRK-2	6e-143	III	III	III	III
10	AT1G08720.1	TKL_CTR1-DRK-2	4.4e-139	III	III	III	III
11	AT1G18160.1	TKL_CTR1-DRK-2	4.2e-142	IV	IV	IV	IV
12	AT1G73660.1	TKL_CTR1-DRK-2	6.9e-144	IV	IV	IV	IV
Oryza sativa
Serial number	Gene ID	HMM classification in PK	E value of HMM classification	Bayes tree classification in TKL_CTR1-DRK-2 subfamily	ML tree classification in TKL_CTR1-DRK-2 subfamily	NJ tree with JTT model classification in TKL_CTR1-DRK-2 subfamily	NJ tree with p distance model classification in TKL_CTR1-DRK-2 subfamily
1	Os04t0610900-01	TKL_CTR1-DRK-2	5e-133	II	II	II	II
2	Os09t0566550-01	TKL_CTR1-DRK-2	3.1e-137	II	II	II	II
3	Os02t0527600-01	TKL_CTR1-DRK-2	2.5e-137	II	II	II	II
4	Os10t0430900-01	TKL_CTR1-DRK-2	5.1e-140	III	III	III	III
5	Os03t0160100-01	TKL_CTR1-DRK-2	4.9e-141	III	III	III	III
6	Os02t0743500-02	TKL_CTR1-DRK-2	6.5e-143	IV	IV	IV	IV
7	Os06t0232100-02	TKL_CTR1-DRK-2	1.8e-143	IV	IV	IV	IV
8	Os02t0220700-01	TKL_CTR1-DRK-2	4.5e-85	excluding in phylogenetic analysis	excluding in phylogenetic analysis	excluding in phylogenetic analysis	excluding in phylogenetic analysis
Zea mays
Serial number	Gene ID	HMM classification in PK	E value of HMM classification	Bayes tree classification in TKL_CTR1-DRK-2 subfamily	ML tree classification in TKL_CTR1-DRK-2 subfamily	NJ tree with JTT model classification in TKL_CTR1-DRK-2 subfamily	NJ tree with p distance model classification in TKL_CTR1-DRK-2 subfamily
1	Zm00001eb165210_P001	TKL_CTR1-DRK-2	2.6e-119	I	I	I	I
2	Zm00001eb028510_P003	TKL_CTR1-DRK-2	8.6e-144	I	I	I	I
3	Zm00001eb136940_P001	TKL_CTR1-DRK-2	7.1e-144	I	I	I	I
4	Zm00001eb096080_P001	TKL_CTR1-DRK-2	3e-136	II	II	II	II
5	Zm00001eb242490_P003	TKL_CTR1-DRK-2	1.3e-135	II	II	II	II
6	Zm00001eb071130_P001	TKL_CTR1-DRK-2	2.9e-132	II	II	II	II
7	Zm00001eb205140_P002	TKL_CTR1-DRK-2	6.1e-140	III	III	III	III
8	Zm00001eb004500_P001	TKL_CTR1-DRK-2	1.7e-140	III	III	III	III
9	Zm00001eb403280_P001	TKL_CTR1-DRK-2	1.5e-140	III	III	III	III
10	Zm00001eb254410_P001	TKL_CTR1-DRK-2	1.3e-143	IV	IV	IV	IV
11	Zm00001eb372210_P003	TKL_CTR1-DRK-2	5.7e-141	IV	IV	IV	IV
Brachypodium distachyon
Serial number	Gene ID	HMM classification in PK	E value of HMM classification	Bayes tree classification in TKL_CTR1-DRK-2 subfamily	ML tree classification in TKL_CTR1-DRK-2 subfamily	NJ tree with JTT model classification in TKL_CTR1-DRK-2 subfamily	NJ tree with p distance model classification in TKL_CTR1-DRK-2 subfamily
1	KQJ99862	TKL_CTR1-DRK-2	1.1e-139	I	I	I	I
2	KQJ87248	TKL_CTR1-DRK-2	1.5e-142	I	I	I	I
3	KQJ86280	TKL_CTR1-DRK-2	2e-144	I	I	I	I
4	KQJ99696	TKL_CTR1-DRK-2	5.6e-134	II	II	II	II
5	KQJ91573	TKL_CTR1-DRK-2	5.6e-136	II	II	II	II
6	PNT61822	TKL_CTR1-DRK-2	1.6e-131	II	II	II	II
7	KQK23540	TKL_CTR1-DRK-2	1.9e-141	III	III	III	III
8	KQJ94061	TKL_CTR1-DRK-2	1.5e-139	III	III	III	III
9	KQJ96788	TKL_CTR1-DRK-2	3.1e-140	III	III	III	III
10	KQK18836	TKL_CTR1-DRK-2	4.9e-142	IV	IV	IV	IV
11	KQK01959	TKL_CTR1-DRK-2	5.3e-144	IV	IV	IV	IV
Aegilops tauschii
Serial number	Gene ID	HMM classification in PK	E value of HMM classification	Bayes tree classification in TKL_CTR1-DRK-2 subfamily	ML tree classification in TKL_CTR1-DRK-2 subfamily	NJ tree with JTT model classification in TKL_CTR1-DRK-2 subfamily	NJ tree with p distance model classification in TKL_CTR1-DRK-2 subfamily
1	AET3Gv20935900.28	TKL_CTR1-DRK-2	1.7e-136	I	I	I	I
2	AET5Gv20234400.6	TKL_CTR1-DRK-2	2.5e-144	I	I	I	I
3	AET6Gv20792500.7	TKL_CTR1-DRK-2	1.5e-138	I	I	I	I
4	AET5Gv20917800.24	TKL_CTR1-DRK-2	3.8e-139	I	I	I	I
5	AET4Gv20307600.3	TKL_CTR1-DRK-2	9.3e-142	I	I	I	I
6	AET4Gv20017100.11	TKL_CTR1-DRK-2	4.9e-136	II	II	II	II
7	AET2Gv20942500.17	TKL_CTR1-DRK-2	4.3e-130	II	II	II	II
8	AET4Gv20673000.8	TKL_CTR1-DRK-2	2.1e-140	III	III	III	III
9	AET1Gv20349100.2	TKL_CTR1-DRK-2	5.3e-140	III	III	III	III
10	AET6Gv20464300.22	TKL_CTR1-DRK-2	2.9e-137	III	III	III	III
11	AET7Gv20485700.7	TKL_CTR1-DRK-2	5.3e-135	IV	IV	IV	IV
12	AET6Gv20762700.3	TKL_CTR1-DRK-2	4.7e-143	IV	IV	IV	IV
Triticum urartu
Serial number	Gene ID	HMM classification in PK	E value of HMM classification	Bayes tree classification in TKL_CTR1-DRK-2 subfamily	ML tree classification in TKL_CTR1-DRK-2 subfamily	NJ tree with JTT model classification in TKL_CTR1-DRK-2 subfamily	NJ tree with p distance model classification in TKL_CTR1-DRK-2 subfamily
1	TRIUR3_08830-P1	TKL_CTR1-DRK-2	1.5e-116	I	I	I	I
2	TRIUR3_17777-P1	TKL_CTR1-DRK-2	3.2e-139	I	I	I	I
3	TRIUR3_31038-P1	TKL_CTR1-DRK-2	1.8e-141	I	I	I	I
4	TRIUR3_35169-P1	TKL_CTR1-DRK-2	3.4e-138	I	I	I	I
5	TRIUR3_01817-P1	TKL_CTR1-DRK-2	3e-119	II	II	II	II
6	TRIUR3_09886-P1	TKL_CTR1-DRK-2	2.8e-129	II	II	II	II
7	TRIUR3_18071-P1	TKL_CTR1-DRK-2	3e-140	III	III	III	III
8	TRIUR3_08565-P1	TKL_CTR1-DRK-2	3.7e-110	IV	IV	IV	IV
9	TRIUR3_24032-P1	TKL_CTR1-DRK-2	1.3e-166	excluding in phylogenetic analysis	excluding in phylogenetic analysis	excluding in phylogenetic analysis	excluding in phylogenetic analysis
Triticum dicoccoides
Serial number	Gene ID	HMM classification in PK	E value of HMM classification	Bayes tree classification in TKL_CTR1-DRK-2 subfamily	ML tree classification in TKL_CTR1-DRK-2 subfamily	NJ tree with JTT model classification in TKL_CTR1-DRK-2 subfamily	NJ tree with p distance model classification in TKL_CTR1-DRK-2 subfamily
1	TRIDC3BG066980.1	TKL_CTR1-DRK-2	5.8e-138	I	I	I	I
2	TRIDC3AG059610.5	TKL_CTR1-DRK-2	2.2e-135	I	I	I	I
3	TRIDC5BG061830.1	TKL_CTR1-DRK-2	1.8e-138	I	I	I	I
4	TRIDC4BG020080.2	TKL_CTR1-DRK-2	1.6e-141	I	I	I	I
5	TRIDC3AG059630.1	TKL_CTR1-DRK-2	1.6e-135	I	I	I	I
6	TRIDC4AG027570.9	TKL_CTR1-DRK-2	4.9e-141	I	I	I	I
7	TRIDC5AG057660.1	TKL_CTR1-DRK-2	1.5e-138	I	I	I	I
8	TRIDC5AG013160.4	TKL_CTR1-DRK-2	4.3e-143	I	I	I	I
9	TRIDC6AG048310.2	TKL_CTR1-DRK-2	8.7e-139	I	I	I	I
10	TRIDC6BG056450.9	TKL_CTR1-DRK-2	4.9e-137	I	I	I	I
11	TRIDC5BG015110.1	TKL_CTR1-DRK-2	3.4e-144	I	I	I	I
12	TRIDC2AG061460.11	TKL_CTR1-DRK-2	2.8e-130	II	II	II	II
13	TRIDC4AG046260.5	TKL_CTR1-DRK-2	9e-136	II	II	II	II
14	TRIDC2BG065180.14	TKL_CTR1-DRK-2	1.5e-130	II	II	II	II
15	TRIDC4BG002110.6	TKL_CTR1-DRK-2	1.5e-128	II	II	II	II
16	TRIDC1AG019560.1	TKL_CTR1-DRK-2	9.6e-140	III	III	III	III
17	TRIDC1BG025030.1	TKL_CTR1-DRK-2	9.9e-140	III	III	III	III
18	TRIDC4AG004070.7	TKL_CTR1-DRK-2	3.8e-140	III	III	III	III
19	TRIDC4BG047650.3	TKL_CTR1-DRK-2	4.4e-140	III	III	III	III
20	TRIDC6BG033330.2	TKL_CTR1-DRK-2	3.5e-126	III	III	III	III
21	TRIDC6AG027120.2	TKL_CTR1-DRK-2	5.9e-139	III	III	III	III
22	TRIDC7BG014200.11	TKL_CTR1-DRK-2	7.5e-135	IV	IV	IV	IV
23	TRIDC7AG023710.9	TKL_CTR1-DRK-2	9.5e-135	IV	IV	IV	IV
24	TRIDC6AG046420.2	TKL_CTR1-DRK-2	7.3e-143	IV	IV	IV	IV
25	TRIDC6BG054100.1	TKL_CTR1-DRK-2	1.1e-130	IV	IV	IV	IV
Triticum turgidum
Serial number	Gene ID	HMM classification in PK	E value of HMM classification	Bayes tree classification in TKL_CTR1-DRK-2 subfamily	ML tree classification in TKL_CTR1-DRK-2 subfamily	NJ tree with JTT model classification in TKL_CTR1-DRK-2 subfamily	NJ tree with p distance model classification in TKL_CTR1-DRK-2 subfamily
1	TRITD3Bv1G232030.1	TKL_CTR1-DRK-2	7.1e-136	I	I	I	I
2	TRITD5Bv1G202100.2	TKL_CTR1-DRK-2	2.3e-138	I	I	I	I
3	TRITD6Bv1G188650.3	TKL_CTR1-DRK-2	7.4e-138	I	I	I	I
4	TRITD3Bv1G230400.2	TKL_CTR1-DRK-2	5e-138	I	I	I	I
5	TRITD5Av1G045620.11	TKL_CTR1-DRK-2	4.6e-137	I	I	I	I
6	TRITD5Av1G206020.12	TKL_CTR1-DRK-2	7.5e-136	I	I	I	I
7	TRITD4Bv1G055540.3	TKL_CTR1-DRK-2	7.4e-142	I	I	I	I
8	TRITD5Bv1G043010.13	TKL_CTR1-DRK-2	3.4e-137	I	I	I	I
9	TRITD3Av1G240490.4	TKL_CTR1-DRK-2	2e-136	I	I	I	I
10	TRITD6Av1G195350.3	TKL_CTR1-DRK-2	1.4e-138	I	I	I	I
11	TRITD4Av1G134780.6	TKL_CTR1-DRK-2	3.8e-141	I	I	I	I
12	TRITD3Av1G240480.1	TKL_CTR1-DRK-2	9.3e-138	I	I	I	I
13	TRITD4Av1G202650.2	TKL_CTR1-DRK-2	1e-135	II	II	II	II
14	TRITD4Bv1G002590.2	TKL_CTR1-DRK-2	2.2e-135	II	II	II	II
15	TRITD2Av1G248370.2	TKL_CTR1-DRK-2	3.2e-130	II	II	II	II
16	TRITD2Bv1G210550.3	TKL_CTR1-DRK-2	3.1e-130	II	II	II	II
17	TRITD1Av1G070570.4	TKL_CTR1-DRK-2	1.1e-139	III	III	III	III
18	TRITD4Bv1G164470.12	TKL_CTR1-DRK-2	4.4e-140	III	III	III	III
19	TRITD1Bv1G084240.8	TKL_CTR1-DRK-2	1.1e-139	III	III	III	III
20	TRITD6Bv1G090340.3	TKL_CTR1-DRK-2	3.7e-138	III	III	III	III
21	TRITD4Av1G009730.5	TKL_CTR1-DRK-2	4.3e-140	III	III	III	III
22	TRITD6Av1G085990.3	TKL_CTR1-DRK-2	9e-139	III	III	III	III
23	TRITD6Av1G189500.2	TKL_CTR1-DRK-2	9.8e-143	IV	IV	IV	IV
24	TRITD7Bv1G039730.8	TKL_CTR1-DRK-2	1.8e-141	IV	IV	IV	IV
25	TRITD7Av1G062980.6	TKL_CTR1-DRK-2	1.8e-141	IV	IV	IV	IV
26	TRITD6Bv1G179730.1	TKL_CTR1-DRK-2	9.9e-143	IV	IV	IV	IV
Triticum spelta
Serial number	Gene ID	HMM classification in PK	E value of HMM classification	Bayes tree classification in TKL_CTR1-DRK-2 subfamily	ML tree classification in TKL_CTR1-DRK-2 subfamily	NJ tree with JTT model classification in TKL_CTR1-DRK-2 subfamily	NJ tree with p distance model classification in TKL_CTR1-DRK-2 subfamily
1	TraesTSP6D01G320200.1	TKL_CTR1-DRK-2	5.4e-138	I	I	I	I
2	TraesTSP3B01G493100.1	TKL_CTR1-DRK-2	1.2e-134	I	I	I	I
3	TraesTSP5D01G440400.1	TKL_CTR1-DRK-2	1.6e-138	I	I	I	I
4	TraesTSP4B01G134500.1	TKL_CTR1-DRK-2	1.1e-141	I	I	I	I
5	TraesTSP4A01G178400.1	TKL_CTR1-DRK-2	8.2e-141	I	I	I	I
6	TraesTSP3D01G449000.1	TKL_CTR1-DRK-2	1.2e-136	I	I	I	I
7	TraesTSP6A01G304500.1	TKL_CTR1-DRK-2	1.4e-138	I	I	I	I
8	TraesTSP5B01G437700.1	TKL_CTR1-DRK-2	3.4e-138	I	I	I	I
9	TraesTSP5D01G107800.1	TKL_CTR1-DRK-2	7.7e-144	I	I	I	I
10	TraesTSP5B01G099800.1	TKL_CTR1-DRK-2	7.7e-144	I	I	I	I
11	TraesTSP6B01G378500.1	TKL_CTR1-DRK-2	7.9e-137	I	I	I	I
12	TraesTSP4D01G010000.1	TKL_CTR1-DRK-2	1.5e-135	II	II	II	II
13	TraesTSP4B01G013300.1	TKL_CTR1-DRK-2	3.2e-135	II	II	II	II
14	TraesTSP2D01G462100.1	TKL_CTR1-DRK-2	8.4e-130	II	II	II	II
15	TraesTSP2B01G485400.1	TKL_CTR1-DRK-2	2.2e-129	II	II	II	II
16	TraesTSP2A01G457700.1	TKL_CTR1-DRK-2	4.5e-130	II	II	II	II
17	TraesTSP4A01G314000.1	TKL_CTR1-DRK-2	1.5e-135	II	II	II	II
18	TraesTSP6B01G232500.1	TKL_CTR1-DRK-2	3.8e-138	III	III	III	III
19	TraesTSP6D01G182600.1	TKL_CTR1-DRK-2	1.2e-138	III	III	III	III
20	TraesTSP1B01G163400.1	TKL_CTR1-DRK-2	1.6e-139	III	III	III	III
21	TraesTSP6A01G161700.1	TKL_CTR1-DRK-2	1.3e-138	III	III	III	III
22	TraesTSP4A01G030100.1	TKL_CTR1-DRK-2	6.3e-140	III	III	III	III
23	TraesTSP1A01G151600.1	TKL_CTR1-DRK-2	1.6e-139	III	III	III	III
24	TraesTSP4D01G291500.1	TKL_CTR1-DRK-2	3.7e-137	III	III	III	III
25	TraesTSP6D01G305900.1	TKL_CTR1-DRK-2	1.4e-142	IV	IV	IV	IV
26	TraesTSP7A01G229300.1	TKL_CTR1-DRK-2	2.6e-141	IV	IV	IV	IV
27	TraesTSP6A01G290300.1	TKL_CTR1-DRK-2	1.4e-142	IV	IV	IV	IV
28	TraesTSP7D01G213800.1	TKL_CTR1-DRK-2	2.6e-141	IV	IV	IV	IV
29	TraesTSP6B01G362600.1	TKL_CTR1-DRK-2	1.4e-142	IV	IV	IV	IV
30	TraesTSP7B01G100100.1	TKL_CTR1-DRK-2	1.9e-141	IV	IV	IV	IV
31	TraesTSP5D01G440300.1	TKL_CTR1-DRK-2	3.8e-65	excluding in phylogenetic analysis	excluding in phylogenetic analysis	excluding in phylogenetic analysis	excluding in phylogenetic analysis
32	TraesTSP3D01G449100.1	TKL_CTR1-DRK-2	5.3e-70	excluding in phylogenetic analysis	excluding in phylogenetic analysis	excluding in phylogenetic analysis	excluding in phylogenetic analysis
33	TraesTSP3A01G446500.1	TKL_CTR1-DRK-2	8.8e-71	excluding in phylogenetic analysis	excluding in phylogenetic analysis	excluding in phylogenetic analysis	excluding in phylogenetic analysis
Triticum aestivum
Serial number	Gene ID	HMM classification in PK	E value of HMM classification	Bayes tree classification in TKL_CTR1-DRK-2 subfamily	ML tree classification in TKL_CTR1-DRK-2 subfamily	NJ tree with JTT model classification in TKL_CTR1-DRK-2 subfamily	NJ tree with p distance model classification in TKL_CTR1-DRK-2 subfamily
1	TraesCS5B02G401200.1	TKL_CTR1-DRK-2	3.6e-138	I	I	I	I
2	TraesCS3A02G420200.2	TKL_CTR1-DRK-2	9.3e-138	I	I	I	I
3	TraesCS4D02G143700.4	TKL_CTR1-DRK-2	3e-141	I	I	I	I
4	TraesCS4A02G171500.1	TKL_CTR1-DRK-2	5.9e-141	I	I	I	I
5	TraesCS3D02G415800.1	TKL_CTR1-DRK-2	1.3e-136	I	I	I	I
6	TraesCS4B02G127400.1	TKL_CTR1-DRK-2	1.2e-141	I	I	I	I
7	TraesCS5A02G396300.3	TKL_CTR1-DRK-2	2.7e-138	I	I	I	I
8	TraesCS6A02G321900.1	TKL_CTR1-DRK-2	1.5e-138	I	I	I	I
9	TraesCS6D02G301700.1	TKL_CTR1-DRK-2	5.8e-138	I	I	I	I
10	TraesCS5A02G085900.2	TKL_CTR1-DRK-2	8.2e-144	I	I	I	I
11	TraesCSU02G156700.4	TKL_CTR1-DRK-2	3.1e-141	I	I	I	I
12	TraesCS6B02G352700.1	TKL_CTR1-DRK-2	1.1e-137	I	I	I	I
13	TraesCS3D02G415900.2	TKL_CTR1-DRK-2	5.3e-136	I	I	I	I
14	TraesCS3A02G420300.2	TKL_CTR1-DRK-2	3.1e-136	I	I	I	I
15	TraesCS5B02G091700.1	TKL_CTR1-DRK-2	8.3e-144	I	I	I	I
16	TraesCS3B02G455600.1	TKL_CTR1-DRK-2	1.2e-134	I	I	I	I
17	TraesCS5D02G097900.1	TKL_CTR1-DRK-2	8.2e-144	I	I	I	I
18	TraesCS5D02G405800.1	TKL_CTR1-DRK-2	1.7e-138	I	I	I	I
19	TraesCS4A02G302000.1	TKL_CTR1-DRK-2	1.6e-135	II	II	II	II
20	TraesCS4B02G012100.1	TKL_CTR1-DRK-2	3.4e-135	II	II	II	II
21	TraesCS2A02G426200.3	TKL_CTR1-DRK-2	5e-130	II	II	II	II
22	TraesCS2D02G424300.1	TKL_CTR1-DRK-2	9.1e-130	II	II	II	II
23	TraesCS2B02G446500.2	TKL_CTR1-DRK-2	1.2e-129	II	II	II	II
24	TraesCS4D02G010200.1	TKL_CTR1-DRK-2	1.6e-135	II	II	II	II
25	TraesCS6D02G173100.2	TKL_CTR1-DRK-2	1.4e-138	III	III	III	III
26	TraesCS1D02G136400.2	TKL_CTR1-DRK-2	1.7e-139	III	III	III	III
27	TraesCS4A02G029800.1	TKL_CTR1-DRK-2	6.7e-140	III	III	III	III
28	TraesCS6B02G215100.2	TKL_CTR1-DRK-2	5.8e-138	III	III	III	III
29	TraesCS1A02G131600.1	TKL_CTR1-DRK-2	1.7e-139	III	III	III	III
30	TraesCS6A02G186100.1	TKL_CTR1-DRK-2	1.4e-138	III	III	III	III
31	TraesCS4B02G276200.1	TKL_CTR1-DRK-2	6.7e-140	III	III	III	III
32	TraesCS4D02G274400.2	TKL_CTR1-DRK-2	7.6e-140	III	III	III	III
33	TraesCS1B02G154400.1	TKL_CTR1-DRK-2	1.7e-139	III	III	III	III
34	TraesCS7B02G095300.2	TKL_CTR1-DRK-2	2.8e-141	IV	IV	IV	IV
35	TraesCS6B02G337200.1	TKL_CTR1-DRK-2	1.5e-142	IV	IV	IV	IV
36	TraesCS7A02G190300.1	TKL_CTR1-DRK-2	2.8e-141	IV	IV	IV	IV
37	TraesCS7D02G191400.1	TKL_CTR1-DRK-2	2.8e-141	IV	IV	IV	IV
38	TraesCS6D02G287700.1	TKL_CTR1-DRK-2	1.5e-142	IV	IV	IV	IV
39	TraesCS6A02G308500.1	TKL_CTR1-DRK-2	1.5e-142	IV	IV	IV	IV
40	TraesCS5D02G405700.1	TKL_CTR1-DRK-2	4.1e-65	excluding in phylogenetic analysis	excluding in phylogenetic analysis	excluding in phylogenetic analysis	excluding in phylogenetic analysis
