# Supplementary material for: Genome-wide evolutionary analysis of TKL_CTR1-DRK-2 gene family and functional characterization reveals that TaCTR1 positively regulates flowering time in wheat
Source: BMC Genomics. 2024 May 14;25:474. doi: 10.1186/s12864-024-10383-2 (PMC11092142; doi:10.1186/s12864-024-10383-2)
Supplement: Supplementary file 26 — Supplementary Material 26 [file 12864_2024_10383_MOESM26_ESM.xls]

## Sheet: diverge I（99） - table sx1
Table S4. Estimates of the coefficient of typeⅠfunctional divergence (θ)
	I/II	I/III	I/IV	II/III	II/IV	III/IV
θ (ML)	0.1328	0.2304	0.0354	0.3792	0.0728	0.3528
SE of θ	0.057605	0.110203	0.127021	0.102309	0.114154	0.134461
LRT of θ	5.31468	4.37095	0.077671	13.7374	0.406703	6.88438
p value	<0.01	<0.01	0.25<p<0.75	<0.01	0.25	<0.01
