# Supplementary material for: Genome-wide evolutionary analysis of TKL_CTR1-DRK-2 gene family and functional characterization reveals that TaCTR1 positively regulates flowering time in wheat
Source: BMC Genomics. 2024 May 14;25:474. doi: 10.1186/s12864-024-10383-2 (PMC11092142; doi:10.1186/s12864-024-10383-2)
Supplement: Supplementary file 27 — Supplementary Material 27 [file 12864_2024_10383_MOESM27_ESM.xls]

## Sheet: diverge I（99） - table sx2
Table S5. The posterior probabilities of sites for type I functional divergence.
	I/II	I/III	I/IV	II/III	II/IV	III/IV
7	0.046007	0.41032	0.021117	0.636359	0.04007	0.441866
8	0.12084	0.210713	0.032071	0.323475	0.060163	0.315989
9	0.116144	0.103735	0.062851	0.329795	0.080262	0.506393
10	0.091301	0.178663	0.027586	0.323475	0.060163	0.315989
11	0.158729	0.247203	0.037318	0.323475	0.060163	0.315989
12	0.165219	0.253065	0.027718	0.323475	0.120088	0.441203
13	0.122067	0.211966	0.032248	0.323475	0.060163	0.315989
14	0.162375	0.250509	0.037803	0.323475	0.060163	0.315989
15	0.091301	0.178663	0.027586	0.323475	0.060163	0.315989
16	0.112681	0.211966	0.032248	0.405658	0.077841	0.315989
17	0.096677	0.199537	0.038977	0.325972	0.080262	0.499909
18	0.162375	0.250509	0.037803	0.323475	0.060163	0.315989
19	0.066693	0.163299	0.022157	0.266557	0.043321	0.265426
20	0.091301	0.178663	0.027586	0.323475	0.060163	0.315989
21	0.061489	0.179457	0.076143	0.269049	0.109278	0.399797
22	0.091301	0.178663	0.027586	0.323475	0.060163	0.315989
23	0.114043	0.213364	0.032447	0.416018	0.080262	0.315989
24	0.091301	0.178663	0.070896	0.323475	0.118207	0.438077
25	0.091301	0.178663	0.027586	0.323475	0.060163	0.315989
26	0.121248	0.21113	0.03213	0.323475	0.060163	0.315989
27	0.211941	0.29278	0.023662	0.323475	0.126364	0.451367
28	0.091301	0.178663	0.027586	0.323475	0.060163	0.315989
29	0.098922	0.248506	0.037509	0.410688	0.07901	0.315989
30	0.161096	0.249352	0.037633	0.323475	0.060163	0.315989
31	0.079089	0.310436	0.023279	0.654011	0.041251	0.438077
32	0.046639	0.420903	0.01222	0.611357	0.024357	0.617573
33	0.167312	0.254935	0.038455	0.323475	0.060163	0.315989
34	0.115242	0.167474	0.055943	0.306443	0.077841	0.398298
35	0.885359	0.622458	0.069849	0.155752	0.047413	0.236864
36	0.148989	0.184809	0.027883	0.291069	0.039779	0.266268
37	0.205553	0.29564	0.023858	0.844857	0.052526	0.441203
38	0.042368	0.073969	0.020862	0.142621	0.039542	0.239917
39	0.060526	0.433389	0.021091	0.526584	0.041451	0.441866
40	0.122727	0.182447	0.038709	0.281928	0.140306	0.397715
41	0.017462	0.022788	0.028427	0.082599	0.044918	0.278301
42	0.37511	0.17193	0.064358	0.478779	0.060163	0.398298
43	0.097405	0.253065	0.027722	0.416018	0.052821	0.441866
44	0.067363	0.12578	0.021896	0.211959	0.041276	0.145776
45	0.162632	0.317436	0.039583	0.826207	0.272706	0.117229
46	0.091301	0.178663	0.027586	0.323475	0.060163	0.315989
47	0.177246	0.230507	0.037841	0.265113	0.041619	0.26398
48	0.091492	0.158164	0.044362	0.162148	0.157043	0.513548
54	0.122067	0.211966	0.075406	0.323475	0.262591	0.608908
55	0.194896	0.178663	0.027586	0.416018	0.080262	0.315989
56	0.116103	0.337596	0.076994	0.325924	0.068557	0.163846
57	0.099743	0.249506	0.028171	0.4051	0.055204	0.435997
58	0.18393	0.178663	0.077898	0.40817	0.054909	0.451367
59	0.091301	0.178663	0.027586	0.323475	0.060163	0.315989
60	0.091301	0.178663	0.027586	0.323475	0.060163	0.315989
61	0.091301	0.178663	0.027586	0.323475	0.060163	0.315989
62	0.121112	0.210991	0.03211	0.323475	0.060163	0.315989
63	0.099246	0.186559	0.028335	0.304519	0.054663	0.266268
64	0.16635	0.254077	0.038328	0.323475	0.060163	0.315989
65	0.091301	0.354987	0.027586	0.481612	0.060163	0.399797
66	0.183166	0.178663	0.027586	0.407612	0.078294	0.315989
67	0.123442	0.331779	0.032447	0.666141	0.060163	0.503699
68	0.091301	0.178663	0.027586	0.323475	0.060163	0.315989
69	0.091301	0.356199	0.027586	0.482556	0.060163	0.400298
70	0.16574	0.253532	0.027639	0.323475	0.118151	0.437983
71	0.458135	0.466727	0.075364	0.323475	0.060163	0.315989
72	0.104218	0.153945	0.044898	0.157959	0.186827	0.506562
73	0.059711	0.348966	0.018458	0.612756	0.023111	0.720046
74	0.557313	0.531687	0.090314	0.323475	0.060163	0.315989
75	0.078047	0.170013	0.044819	0.271591	0.103679	0.398298
76	0.122684	0.228109	0.032337	0.487596	0.060163	0.402969
77	0.167312	0.254935	0.038455	0.323475	0.060163	0.315989
78	0.091301	0.178663	0.027586	0.323475	0.060163	0.315989
79	0.113072	0.224873	0.037662	0.303571	0.054303	0.266595
80	0.163749	0.184983	0.037985	0.478464	0.060163	0.398131
81	0.091301	0.357614	0.027586	0.483659	0.060163	0.400882
82	0.232825	0.144054	0.046764	0.659307	0.060163	0.499488
83	0.162632	0.25074	0.037837	0.323475	0.060163	0.315989
84	0.181454	0.178663	0.027586	0.406355	0.078002	0.315989
85	0.091301	0.178663	0.027586	0.323475	0.060163	0.315989
86	0.121725	0.211617	0.032199	0.323475	0.060163	0.315989
96	0.274294	0.211617	0.032199	0.630016	0.146596	0.315989
97	0.121725	0.211617	0.032199	0.323475	0.060163	0.315989
98	0.181454	0.345563	0.068818	0.30604	0.054861	0.270284
99	0.13789	0.176244	0.020012	0.305047	0.055095	0.264831
100	0.162375	0.210387	0.037803	0.649629	0.060163	0.493594
101	0.113536	0.226598	0.032199	0.304507	0.078424	0.398298
102	0.048803	0.404445	0.021141	0.609956	0.039934	0.441866
103	0.035511	0.19222	0.091075	0.281547	0.150385	0.400882
104	0.041004	0.7067	0.149398	0.618838	0.142022	0.315989
109	0.060854	0.095341	0.02215	0.203675	0.079821	0.238429
110	0.212562	0.158628	0.023627	0.679199	0.126364	0.223312
111	0.091301	0.178663	0.027586	0.323475	0.060163	0.315989
112	0.058775	0.352053	0.053733	0.619974	0.142479	0.315989
113	0.097541	0.212552	0.027814	0.328183	0.0528	0.235173
114	0.121725	0.211617	0.068443	0.323475	0.238526	0.587087
115	0.225816	0.303886	0.045896	0.323475	0.060163	0.315989
116	0.279551	0.123513	0.021927	0.670343	0.12049	0.231634
117	0.07095	0.063452	0.07985	0.249114	0.102837	0.621221
118	0.121725	0.211617	0.032199	0.323475	0.060163	0.315989
119	0.091301	0.178663	0.027586	0.323475	0.060163	0.315989
120	0.067496	0.1127	0.061412	0.229037	0.102797	0.482989
121	0.121725	0.211617	0.032199	0.323475	0.060163	0.315989
122	0.218429	0.298007	0.023604	0.323475	0.121762	0.443953
178	0.121452	0.211339	0.03216	0.323475	0.060163	0.315989
179	0.116431	0.33777	0.039742	0.325299	0.052957	0.224673
180	0.091301	0.178663	0.027586	0.323475	0.060163	0.315989
181	0.70195	0.178663	0.027586	0.666504	0.162859	0.315989
182	0.123442	0.213364	0.032447	0.323475	0.060163	0.315989
183	0.091301	0.351364	0.027586	0.478779	0.060163	0.398298
184	0.091301	0.178663	0.027586	0.323475	0.060163	0.315989
185	0.091301	0.178663	0.027586	0.323475	0.060163	0.315989
186	0.040392	0.097027	0.007446	0.185116	0.0242	0.169253
187	0.048341	0.394557	0.013613	0.642779	0.022435	0.611015
188	0.061232	0.103546	0.020856	0.214504	0.041266	0.230856
189	0.091301	0.178663	0.027586	0.323475	0.060163	0.315989
190	0.116103	0.211061	0.150148	0.416018	0.101277	0.730197
191	0.099171	0.187079	0.028446	0.303302	0.054303	0.263157
192	0.313374	0.36906	0.056649	0.323475	0.060163	0.315989
193	0.091301	0.178663	0.027586	0.323475	0.060163	0.315989
194	0.18393	0.178663	0.027586	0.40817	0.078424	0.315989
195	0.091301	0.178663	0.027586	0.323475	0.060163	0.315989
196	0.091301	0.178663	0.027586	0.323475	0.060163	0.315989
197	0.091301	0.178663	0.027586	0.323475	0.060163	0.315989
198	0.187402	0.354987	0.027586	0.302513	0.07901	0.399797
199	0.165567	0.183841	0.038225	0.483659	0.060163	0.400882
200	0.091301	0.178663	0.027586	0.323475	0.060163	0.315989
201	0.187402	0.178663	0.027586	0.410688	0.07901	0.315989
202	0.091301	0.178663	0.027586	0.323475	0.060163	0.315989
203	0.091301	0.178663	0.027586	0.323475	0.060163	0.315989
204	0.091301	0.178663	0.027586	0.323475	0.060163	0.315989
205	0.159571	0.303247	0.03743	0.801562	0.060163	0.599495
206	0.635934	0.349959	0.027586	0.287133	0.149007	0.397715
207	0.100543	0.254077	0.038328	0.523111	0.108774	0.315989
208	0.110787	0.110641	0.055927	0.410984	0.07901	0.590846
209	0.091301	0.178663	0.027586	0.323475	0.060163	0.315989
210	0.091301	0.178663	0.027586	0.323475	0.060163	0.315989
211	0.091301	0.178663	0.027586	0.323475	0.060163	0.315989
212	0.098507	0.214053	0.037939	0.338224	0.07901	0.503699
213	0.091301	0.178663	0.027586	0.323475	0.060163	0.315989
214	0.091301	0.178663	0.027586	0.323475	0.060163	0.315989
215	0.123442	0.213364	0.032447	0.323475	0.060163	0.315989
216	0.091301	0.622458	0.027586	0.670748	0.060163	0.506562
217	0.091301	0.178663	0.027586	0.323475	0.060163	0.315989
218	0.122684	0.212594	0.032337	0.323475	0.060163	0.315989
219	0.099301	0.214511	0.027941	0.347656	0.055055	0.231724
220	0.091301	0.178663	0.027586	0.323475	0.060163	0.315989
221	0.066881	0.515001	0.010698	0.516716	0.035127	0.578563
222	0.043966	0.104641	0.012009	0.172767	0.018853	0.163018
223	0.123442	0.213364	0.032447	0.323475	0.060163	0.315989
224	0.113374	0.231602	0.038728	0.307137	0.055519	0.262621
225	0.113591	0.211548	0.032189	0.40817	0.078424	0.315989
226	0.10828	0.350054	0.053396	0.409428	0.078717	0.315989
227	0.224303	0.167683	0.045708	0.483659	0.060163	0.400882
228	0.097345	0.205885	0.039133	0.323317	0.071645	0.164397
230	0.45704	0.213364	0.038463	0.743218	0.040293	0.451367
231	0.224519	0.302858	0.045735	0.323475	0.060163	0.315989
232	0.091301	0.178663	0.027586	0.323475	0.060163	0.315989
234	0.12118	0.225378	0.03212	0.472803	0.060163	0.395139
235	0.123442	0.213364	0.038463	0.323475	0.126364	0.451367
236	0.091301	0.178663	0.027586	0.323475	0.060163	0.315989
237	0.091301	0.178663	0.027586	0.323475	0.060163	0.315989
238	0.091301	0.178663	0.027586	0.323475	0.060163	0.315989
239	0.123442	0.213364	0.032447	0.323475	0.060163	0.315989
240	0.091301	0.178663	0.027586	0.323475	0.060163	0.315989
241	0.091301	0.178663	0.027586	0.323475	0.060163	0.315989
242	0.114265	0.210713	0.032071	0.40817	0.078424	0.315989
243	0.091301	0.178663	0.027586	0.323475	0.060163	0.315989
244	0.091301	0.178663	0.027586	0.323475	0.060163	0.315989
245	0.101029	0.306806	0.046356	0.40817	0.078424	0.315989
246	0.091301	0.178663	0.027586	0.323475	0.060163	0.315989
247	0.291877	0.167147	0.054011	0.478464	0.060163	0.398131
248	0.114535	0.356575	0.038728	0.346252	0.054354	0.229526
249	0.097357	0.253376	0.027774	0.416018	0.052957	0.451367
250	0.091301	0.178663	0.027586	0.323475	0.060163	0.315989
251	0.091301	0.356199	0.027586	0.482556	0.060163	0.400298
252	0.11337	0.212594	0.038822	0.410688	0.054254	0.451367
253	0.091301	0.178663	0.027586	0.323475	0.060163	0.315989
254	0.120976	0.227989	0.032091	0.478779	0.060163	0.398298
255	0.163577	0.251591	0.027923	0.323475	0.120088	0.441203
256	0.091301	0.178663	0.027586	0.323475	0.060163	0.315989
257	0.159909	0.248276	0.040083	0.323475	0.265021	0.611015
258	0.179755	0.178663	0.027586	0.4051	0.077712	0.315989
259	0.091301	0.349959	0.027586	0.477677	0.060163	0.397715
260	0.078843	0.292696	0.044154	0.530054	0.11089	0.315989
261	0.091301	0.178663	0.027586	0.323475	0.060163	0.315989
262	0.091301	0.178663	0.027586	0.323475	0.060163	0.315989
263	0.091301	0.178663	0.027586	0.323475	0.060163	0.315989
264	0.091301	0.178663	0.027586	0.323475	0.060163	0.315989
265	0.034427	0.470094	0.010953	0.699359	0.020263	0.599553
266	0.091301	0.178663	0.027586	0.323475	0.060163	0.315989
267	0.106582	0.127756	0.022118	0.443703	0.053953	0.245742
268	0.397603	0.103266	0.021088	0.649351	0.12049	0.23264
269	0.097871	0.551623	0.037769	0.612717	0.080262	0.756651
270	0.091301	0.178663	0.027586	0.323475	0.060163	0.315989
271	0.091301	0.178663	0.027586	0.323475	0.060163	0.315989
272	0.19321	0.401875	0.023083	0.042226	0.015519	0.101489
273	0.137523	0.434064	0.020846	0.406355	0.05512	0.443953
274	0.120976	0.356201	0.032091	0.679199	0.060163	0.511865
275	0.305637	0.213364	0.032447	0.660286	0.15993	0.315989
276	0.118956	0.103033	0.012713	0.326799	0.068526	0.16298
277	0.097161	0.254701	0.03842	0.416018	0.080262	0.315989
278	0.091301	0.178663	0.027586	0.323475	0.060163	0.315989
279	0.160671	0.248968	0.037577	0.323475	0.060163	0.315989
280	0.121452	0.211339	0.03216	0.323475	0.060163	0.315989
281	0.100399	0.302089	0.045615	0.40817	0.078424	0.315989
282	0.163233	0.251282	0.037916	0.323475	0.060163	0.315989
283	0.113006	0.211269	0.03215	0.404821	0.077647	0.315989
284	0.113538	0.211269	0.03215	0.407053	0.078164	0.315989
285	0.121384	0.211269	0.03215	0.323475	0.060163	0.315989
286	0.136995	0.254701	0.03842	0.639822	0.150757	0.315989
287	0.091338	0.171287	0.079503	0.287043	0.025042	0.459411
288	0.194095	0.208147	0.095311	0.305366	0.078229	0.395388
289	0.091301	0.357614	0.027586	0.483659	0.060163	0.400882
290	0.09876	0.254701	0.03842	0.407612	0.078294	0.315989
291	0.054896	0.113924	0.056199	0.170093	0.144989	0.510519
292	0.215376	0.295555	0.044596	0.323475	0.060163	0.315989
293	0.121384	0.211269	0.03215	0.323475	0.060163	0.315989
294	0.049195	0.164425	0.014331	0.311733	0.012854	0.33527
295	0.02514	0.200416	0.005834	0.301574	0.014981	0.307295
296	0.043029	0.040245	0.004111	0.153045	0.02354	0.09085
297	0.20332	0.252832	0.038145	0.727003	0.1956	0.315989
298	0.099529	0.186557	0.037565	0.305591	0.078067	0.402969
