# Supplementary material for: Genome-wide evolutionary analysis of TKL_CTR1-DRK-2 gene family and functional characterization reveals that TaCTR1 positively regulates flowering time in wheat
Source: BMC Genomics. 2024 May 14;25:474. doi: 10.1186/s12864-024-10383-2 (PMC11092142; doi:10.1186/s12864-024-10383-2)
Supplement: Supplementary file 28 — Supplementary Material 28 [file 12864_2024_10383_MOESM28_ESM.xls]

## Sheet: sheet1
Table S6: Chromosome locations of T. aestivum TKL_CTR1-DRK-2 genes.
Chromosome	Gene ID	Classification	Chromosome location	Chromosome length
1A	TraesCS1A02G131600.1	III	176449533--176462644	594102056
1B	TraesCS1B02G154400.1	III	256903421--256922270	689851870
1D	TraesCS1D02G136400.2	III	181626866--181639553	495453186
2A	TraesCS2A02G426200.3	II	679884541--679889702	780798557
2B	TraesCS2B02G446500.2	II	639218764--639223370	801256715
2D	TraesCS2D02G424300.1	II	537216398--537221149	651852609
3A	TraesCS3A02G420200.2	I	661929439--661934249	750843639
3A	TraesCS3A02G420300.2	I	661954022--661959252	750843639
3B	TraesCS3B02G455600.1	I	697151998--697156764	830829764
3D	TraesCS3D02G415800.1	I	527208089--527212788	615552423
3D	TraesCS3D02G415900.2	I	527216677--527222406	615552423
4A	TraesCS4A02G029800.1	III	21845172--21854022	744588157
4A	TraesCS4A02G171500.1	I	434726959--434734133	744588157
4A	TraesCS4A02G302000.1	II	598719241--598726726	744588157
4B	TraesCS4B02G012100.1	II	7815286--7822354	673617499
4B	TraesCS4B02G127400.1	I	166759852--166766993	673617499
4B	TraesCS4B02G276200.1	III	555924912--555933657	673617499
4D	TraesCS4D02G010200.1	II	4767194--4774274	509857067
4D	TraesCS4D02G143700.4	I	131324696--131331601	509857067
4D	TraesCS4D02G274400.2	III	444523318--444531605	509857067
5A	TraesCS5A02G085900.2	I	113796775--113804304	709773743
5A	TraesCS5A02G396300.3	I	591133078--591142446	709773743
5B	TraesCS5B02G091700.1	I	119400267--119408751	713149757
5B	TraesCS5B02G401200.1	I	577946679--577954632	713149757
5D	TraesCS5D02G097900.1	I	108527463--108535238	566080677
5D	TraesCS5D02G405700.1	excluding in phylogenetic analysis	470481917--470491470	566080677
5D	TraesCS5D02G405800.1	I	470749935--470758469	566080677
6A	TraesCS6A02G186100.1	III	219637746--219644370	618079260
6A	TraesCS6A02G308500.1	IV	543217448--543228042	618079260
6A	TraesCS6A02G321900.1	I	555983467--555988745	618079260
6B	TraesCS6B02G215100.2	III	290710332--290718338	720988478
6B	TraesCS6B02G337200.1	IV	593363686--593375046	720988478
6B	TraesCS6B02G352700.1	I	618332135--618337290	720988478
6D	TraesCS6D02G173100.2	III	160559700--160566306	473592718
6D	TraesCS6D02G287700.1	IV	396917329--396928967	473592718
6D	TraesCS6D02G301700.1	I	411401531--411407358	473592718
7A	TraesCS7A02G190300.1	IV	147925922--147937465	736706236
7B	TraesCS7B02G095300.2	IV	109181510--109195695	750620385
7D	TraesCS7D02G191400.1	IV	146629388--146640753	638686055
Un	TraesCSU02G156700.4	I	216296957--216303952
