# Supplementary material for: Genome-wide evolutionary analysis of TKL_CTR1-DRK-2 gene family and functional characterization reveals that TaCTR1 positively regulates flowering time in wheat
Source: BMC Genomics. 2024 May 14;25:474. doi: 10.1186/s12864-024-10383-2 (PMC11092142; doi:10.1186/s12864-024-10383-2)
Supplement: Supplementary file 29 — Supplementary Material 29 [file 12864_2024_10383_MOESM29_ESM.xls]

## Sheet: TKL_CTR1-DRK-2 in T. aestivum 
Table S7: Collinearity events and Ka/Ks values of TKL_CTR1-DRK-2 genes among T. aestivum, B. distachyon and O. sativa.
Gene ID	Subfamily	Chromosome	Gene ID	Subfamily	Chromosome	E_value	Ka	Ks	Ka/Ks
TraesCS1A02G131600.1	III	1A	TraesCS1B02G154400.1	III	1B	0	0.0141315	0.0214328	0.65934
TraesCS1B02G154400.1	III	1B	TraesCS1D02G136400.2	III	1D	0	0.0097426	0.0159621	0.610359
TraesCS2A02G426200.3	II	2A	TraesCS2B02G446500.2	II	2B	0	0.014914	0.130024	0.114702
TraesCS2A02G426200.3	II	2A	TraesCS2D02G424300.1	II	2D	0	0.0148984	0.10947	0.136096
TraesCS2B02G446500.2	II	2B	TraesCS2D02G424300.1	II	2D	0	0.0135344	0.113901	0.118827
TraesCS3A02G420200.2	I	3A	TraesCS3B02G455600.1	I	3B	0	0.0196059	0.0446428	0.439173
TraesCS3A02G420200.2	I	3A	TraesCS3D02G415800.1	I	3D	0	0.0158477	0.0226243	0.700472
TraesCS3B02G455600.1	I	3B	TraesCS3D02G415800.1	I	3D	0	0.028145	0.048935	0.575151
TraesCS4A02G171500.1	I	4A	TraesCS4B02G127400.1	I	4B	0	0.0129219	0.041207	0.313584
TraesCS4A02G302000.1	II	4A	TraesCS4B02G012100.1	II	4B	0	0.00400803	0.11661	0.0343713
TraesCS4A02G029800.1	III	4A	TraesCS4B02G276200.1	III	4B	0	0.00783865	0.0550706	0.142338
TraesCS4A02G029800.1	III	4A	TraesCS4D02G274400.2	III	4D	0	0.00704773	0.0556261	0.126698
TraesCS4A02G302000.1	II	4A	TraesCS4D02G010200.1	II	4D	0	0.00114684	0.0902071	0.0127135
TraesCS4A02G171500.1	I	4A	TraesCS4D02G143700.4	I	4D	0	0.00656133	0.0353584	0.185566
TraesCS4B02G276200.1	III	4B	TraesCS4D02G274400.2	III	4D	0	0.00573638	0.0370912	0.154656
TraesCS4B02G012100.1	II	4B	TraesCS4D02G010200.1	II	4D	0	0.00401934	0.131505	0.0305643
TraesCS4B02G127400.1	I	4B	TraesCS4D02G143700.4	I	4D	0	0.00774393	0.0313823	0.246761
TraesCS5A02G396300.3	I	5A	TraesCS5B02G401200.1	I	5B	0	0.0419179	0.103175	0.406278
TraesCS5A02G085900.2	I	5A	TraesCS5B02G091700.1	I	5B	0	0.00581398	0.0854663	0.0680266
TraesCS5A02G396300.3	I	5A	TraesCS5D02G405700.1	excluding in phylogenetic analysis	5D	0	0.0707683	0.100499	0.704169
TraesCS5A02G085900.2	I	5A	TraesCS5D02G097900.1	I	5D	0	0.00464623	0.0346326	0.134157
TraesCS5B02G401200.1	I	5B	TraesCS5D02G405700.1	excluding in phylogenetic analysis	5D	0	0.0801305	0.121925	0.657213
TraesCS5B02G091700.1	I	5B	TraesCS5D02G097900.1	I	5D	0	0.00581286	0.0688557	0.0844209
TraesCS6A02G308500.1	IV	6A	TraesCS6B02G337200.1	IV	6B	0	0.0077641	0.0391575	0.198279
TraesCS6A02G321900.1	I	6A	TraesCS6B02G352700.1	I	6B	0	0.0215188	0.0912697	0.235772
TraesCS6A02G186100.1	III	6A	TraesCS6B02G215100.2	III	6B	0	0.00977841	0.0344182	0.284106
TraesCS6A02G308500.1	IV	6A	TraesCS6D02G287700.1	IV	6D	0	0.0085664	0.0457518	0.187236
TraesCS6A02G321900.1	I	6A	TraesCS6D02G301700.1	I	6D	0	0.0165271	0.0536403	0.308109
TraesCS6A02G186100.1	III	6A	TraesCS6D02G173100.2	III	6D	0	0.0112529	0.0360381	0.312251
TraesCS6A02G308500.1	IV	6A	TraesCS7A02G190300.1	IV	7A	0	0.21573	0.809835	0.266387
TraesCS6A02G308500.1	IV	6A	TraesCS7B02G095300.2	IV	7B	0	0.218213	0.852231	0.256049
TraesCS6B02G337200.1	IV	6B	TraesCS6D02G287700.1	IV	6D	0	0.00915708	0.0611854	0.149661
TraesCS6B02G352700.1	I	6B	TraesCS6D02G301700.1	I	6D	0	0.0173963	0.0828354	0.21001
TraesCS6B02G215100.2	III	6B	TraesCS6D02G173100.2	III	6D	0	0.0103077	0.037837	0.272423
TraesCS6B02G337200.1	IV	6B	TraesCS7A02G190300.1	IV	7A	0	0.217216	0.807169	0.269109
TraesCS6B02G337200.1	IV	6B	TraesCS7B02G095300.2	IV	7B	0	0.219057	0.842138	0.26012
TraesCS6D02G287700.1	IV	6D	TraesCS7A02G190300.1	IV	7A	0	0.215597	0.787858	0.27365
TraesCS6D02G287700.1	IV	6D	TraesCS7B02G095300.2	IV	7B	0	0.217987	0.833475	0.26154
TraesCS6D02G287700.1	IV	6D	TraesCS7D02G191400.1	IV	7D	0	0.214902	0.828455	0.2594
TraesCS7A02G190300.1	IV	7A	TraesCS7B02G095300.2	IV	7B	0	0.00870777	0.0588	0.148091
TraesCS7A02G190300.1	IV	7A	TraesCS7D02G191400.1	IV	7D	0	0.00579613	0.0474466	0.122161
TraesCS7B02G095300.2	IV	7B	TraesCS7D02G191400.1	IV	7D	0	0.00580855	0.0363748	0.159686

## Sheet: All in T. aestivum 
Gene ID	Subfamily	Chromosome	Gene ID	Subfamily	Chromosome	E_value	Ka	Ks	Ka/Ks
TraesCS1A02G238700.1	not TKL_CTR1-DRK-2	1A	TraesCS1B02G250600.1	not TKL_CTR1-DRK-2	1B	0	0.020802	0.0936767	0.222062
TraesCS1A02G238900.1	not TKL_CTR1-DRK-2	1A	TraesCS1B02G251000.1	not TKL_CTR1-DRK-2	1B	0	0.0112792	0.0529672	0.212947
TraesCS1A02G239000.1	not TKL_CTR1-DRK-2	1A	TraesCS1B02G251200.1	not TKL_CTR1-DRK-2	1B	0	0.0166417	0.0875327	0.19012
TraesCS1A02G239200.1	not TKL_CTR1-DRK-2	1A	TraesCS1B02G251400.1	not TKL_CTR1-DRK-2	1B	2e-176	0.0211874	0.039653	0.53432
TraesCS1A02G239300.1	not TKL_CTR1-DRK-2	1A	TraesCS1B02G251500.1	not TKL_CTR1-DRK-2	1B	0	0.0155486	0.0913023	0.170298
TraesCS1A02G239500.1	not TKL_CTR1-DRK-2	1A	TraesCS1B02G251700.1	not TKL_CTR1-DRK-2	1B	0	0.116996	0.228408	0.512226
TraesCS1A02G239600.1	not TKL_CTR1-DRK-2	1A	TraesCS1B02G251800.1	not TKL_CTR1-DRK-2	1B	0	0.024233	0.0398177	0.608599
TraesCS1A02G239700.2	not TKL_CTR1-DRK-2	1A	TraesCS1B02G251900.1	not TKL_CTR1-DRK-2	1B	0	0.0112843	0.0871918	0.129419
TraesCS1A02G239800.1	not TKL_CTR1-DRK-2	1A	TraesCS1B02G252000.1	not TKL_CTR1-DRK-2	1B	6e-119	0	0.0644568	0
TraesCS1A02G240000.1	not TKL_CTR1-DRK-2	1A	TraesCS1B02G252100.2	not TKL_CTR1-DRK-2	1B	0	0.00208914	0.038605	0.0541157
TraesCS1A02G240100.1	not TKL_CTR1-DRK-2	1A	TraesCS1B02G252200.2	not TKL_CTR1-DRK-2	1B	0	0.0281736	0.113373	0.248505
TraesCS1A02G240300.1	not TKL_CTR1-DRK-2	1A	TraesCS1B02G252400.1	not TKL_CTR1-DRK-2	1B	0	0.0296367	0.0807826	0.36687
TraesCS1A02G240600.2	not TKL_CTR1-DRK-2	1A	TraesCS1B02G252700.2	not TKL_CTR1-DRK-2	1B	0	0.00322008	0.0242807	0.132619
TraesCS1A02G241000.1	not TKL_CTR1-DRK-2	1A	TraesCS1B02G252900.1	not TKL_CTR1-DRK-2	1B	0	0.00664877	0.0979824	0.0678568
TraesCS1A02G241300.1	not TKL_CTR1-DRK-2	1A	TraesCS1B02G253100.2	not TKL_CTR1-DRK-2	1B	0	0.00477614	0.0492316	0.0970136
TraesCS1A02G241400.1	not TKL_CTR1-DRK-2	1A	TraesCS1B02G253200.1	not TKL_CTR1-DRK-2	1B	0	0.0115014	0.0843772	0.136309
TraesCS1A02G241700.1	not TKL_CTR1-DRK-2	1A	TraesCS1B02G253400.1	not TKL_CTR1-DRK-2	1B	0	0.017407	0.0764119	0.227805
TraesCS1A02G241900.1	not TKL_CTR1-DRK-2	1A	TraesCS1B02G253500.1	not TKL_CTR1-DRK-2	1B	0	0.00368551	0.0632905	0.0582316
TraesCS1A02G242200.1	not TKL_CTR1-DRK-2	1A	TraesCS1B02G253700.1	not TKL_CTR1-DRK-2	1B	2e-171	0.0147765	0.0611648	0.241585
TraesCS1A02G242500.1	not TKL_CTR1-DRK-2	1A	TraesCS1B02G253900.1	not TKL_CTR1-DRK-2	1B	0	0.00335032	0.0844972	0.0396501
TraesCS1A02G242600.1	not TKL_CTR1-DRK-2	1A	TraesCS1B02G254100.1	not TKL_CTR1-DRK-2	1B	0	0.00473982	0.0789967	0.0600002
TraesCS1A02G242800.1	not TKL_CTR1-DRK-2	1A	TraesCS1B02G254300.1	not TKL_CTR1-DRK-2	1B	0	0.00525672	0.0626451	0.0839128
TraesCS1A02G243000.1	not TKL_CTR1-DRK-2	1A	TraesCS1B02G254500.1	not TKL_CTR1-DRK-2	1B	0	0.011198	0.093368	0.119934
TraesCS1A02G243100.1	not TKL_CTR1-DRK-2	1A	TraesCS1B02G254600.1	not TKL_CTR1-DRK-2	1B	0	0.0203613	0.0969389	0.210043
TraesCS1A02G243200.2	not TKL_CTR1-DRK-2	1A	TraesCS1B02G254700.1	not TKL_CTR1-DRK-2	1B	0	0.0185674	0.0860032	0.215892
TraesCS1A02G243300.1	not TKL_CTR1-DRK-2	1A	TraesCS1B02G254800.1	not TKL_CTR1-DRK-2	1B	0	0.00171062	0.04549	0.0376043
TraesCS1A02G243500.1	not TKL_CTR1-DRK-2	1A	TraesCS1B02G255000.1	not TKL_CTR1-DRK-2	1B	0	0.0181466	0.0658978	0.275375
TraesCS1A02G243700.1	not TKL_CTR1-DRK-2	1A	TraesCS1B02G255100.1	not TKL_CTR1-DRK-2	1B	0	0.0164099	0.0478938	0.34263
TraesCS1A02G244100.2	not TKL_CTR1-DRK-2	1A	TraesCS1B02G255500.1	not TKL_CTR1-DRK-2	1B	0	0.0185838	0.0763792	0.243309
TraesCS1A02G244700.1	not TKL_CTR1-DRK-2	1A	TraesCS1B02G255900.1	not TKL_CTR1-DRK-2	1B	0	0.00891276	0.0546801	0.162998
TraesCS1A02G244900.2	not TKL_CTR1-DRK-2	1A	TraesCS1B02G256100.1	not TKL_CTR1-DRK-2	1B	0	0.144049	0.0473973	3.03918
TraesCS1A02G245000.3	not TKL_CTR1-DRK-2	1A	TraesCS1B02G256200.2	not TKL_CTR1-DRK-2	1B	0	0.00727997	0.0988481	0.0736481
TraesCS1A02G245300.2	not TKL_CTR1-DRK-2	1A	TraesCS1B02G256300.2	not TKL_CTR1-DRK-2	1B	0	0.0103279	0.086781	0.119011
TraesCS1A02G245500.1	not TKL_CTR1-DRK-2	1A	TraesCS1B02G256500.1	not TKL_CTR1-DRK-2	1B	4e-143	0.129824	0.219798	0.590652
TraesCS1A02G245600.1	not TKL_CTR1-DRK-2	1A	TraesCS1B02G256600.1	not TKL_CTR1-DRK-2	1B	0	0.00310426	0.090941	0.0341348
TraesCS1A02G245700.1	not TKL_CTR1-DRK-2	1A	TraesCS1B02G256700.1	not TKL_CTR1-DRK-2	1B	0	0.0160848	0.0674378	0.238514
TraesCS1A02G245800.1	not TKL_CTR1-DRK-2	1A	TraesCS1B02G256900.1	not TKL_CTR1-DRK-2	1B	0	0.0252208	0.0993596	0.253834
TraesCS1A02G246300.1	not TKL_CTR1-DRK-2	1A	TraesCS1B02G257000.1	not TKL_CTR1-DRK-2	1B	0	0.02801	0.0585912	0.478057
TraesCS1A02G246400.1	not TKL_CTR1-DRK-2	1A	TraesCS1B02G257100.1	not TKL_CTR1-DRK-2	1B	0	0.0039591	0.0828427	0.0477905
TraesCS1A02G246500.1	not TKL_CTR1-DRK-2	1A	TraesCS1B02G257200.1	not TKL_CTR1-DRK-2	1B	0	0.0220913	0.0623243	0.354457
TraesCS1A02G246600.1	not TKL_CTR1-DRK-2	1A	TraesCS1B02G257300.1	not TKL_CTR1-DRK-2	1B	0	0.000934944	0.102543	0.00911754
TraesCS1A02G246800.1	not TKL_CTR1-DRK-2	1A	TraesCS1B02G257400.1	not TKL_CTR1-DRK-2	1B	0	0.00807726	0.0736223	0.109712
TraesCS1A02G246900.1	not TKL_CTR1-DRK-2	1A	TraesCS1B02G257500.1	not TKL_CTR1-DRK-2	1B	0	0.00498548	0.0460135	0.108348
TraesCS1A02G247200.1	not TKL_CTR1-DRK-2	1A	TraesCS1B02G257800.1	not TKL_CTR1-DRK-2	1B	0	0.0201693	0.108052	0.186663
TraesCS1A02G247300.1	not TKL_CTR1-DRK-2	1A	TraesCS1B02G257900.1	not TKL_CTR1-DRK-2	1B	0	0.00512166	0.0539645	0.0949079
TraesCS1A02G247500.1	not TKL_CTR1-DRK-2	1A	TraesCS1B02G258100.1	not TKL_CTR1-DRK-2	1B	0	0.0125072	0.122501	0.102099
TraesCS1A02G247900.1	not TKL_CTR1-DRK-2	1A	TraesCS1B02G258300.1	not TKL_CTR1-DRK-2	1B	0	0.00336041	0.0460503	0.0729726
TraesCS1A02G248200.1	not TKL_CTR1-DRK-2	1A	TraesCS1B02G258700.1	not TKL_CTR1-DRK-2	1B	0	0.00573206	0.0833612	0.0687617
TraesCS1A02G248400.1	not TKL_CTR1-DRK-2	1A	TraesCS1B02G259000.1	not TKL_CTR1-DRK-2	1B	0	0.00507235	0.0293771	0.172663
TraesCS1A02G248600.1	not TKL_CTR1-DRK-2	1A	TraesCS1B02G259300.2	not TKL_CTR1-DRK-2	1B	0	0.00684643	0.0534351	0.128126
TraesCS1A02G248800.1	not TKL_CTR1-DRK-2	1A	TraesCS1B02G259500.1	not TKL_CTR1-DRK-2	1B	0	0.0465636	0.163153	0.285399
TraesCS1A02G248900.1	not TKL_CTR1-DRK-2	1A	TraesCS1B02G259600.1	not TKL_CTR1-DRK-2	1B	3e-175	0.0188017	0.0976547	0.192533
TraesCS1A02G249100.1	not TKL_CTR1-DRK-2	1A	TraesCS1B02G259800.1	not TKL_CTR1-DRK-2	1B	0	0.0129464	0.0866138	0.149473
TraesCS1A02G249300.1	not TKL_CTR1-DRK-2	1A	TraesCS1B02G260000.1	not TKL_CTR1-DRK-2	1B	5e-168	0.0202746	0.144789	0.140029
TraesCS1A02G249400.1	not TKL_CTR1-DRK-2	1A	TraesCS1B02G260100.1	not TKL_CTR1-DRK-2	1B	0	0.00361992	0.0583384	0.0620503
TraesCS1A02G249500.1	not TKL_CTR1-DRK-2	1A	TraesCS1B02G260300.1	not TKL_CTR1-DRK-2	1B	0	0.0168102	0.066415	0.253108
TraesCS1A02G249600.1	not TKL_CTR1-DRK-2	1A	TraesCS1B02G260400.1	not TKL_CTR1-DRK-2	1B	1e-167	0.0184228	0.0935792	0.196868
TraesCS1A02G249800.1	not TKL_CTR1-DRK-2	1A	TraesCS1B02G260500.1	not TKL_CTR1-DRK-2	1B	1e-171	0.00920822	0.0599121	0.153696
TraesCS1A02G250100.1	not TKL_CTR1-DRK-2	1A	TraesCS1B02G260800.1	not TKL_CTR1-DRK-2	1B	0	0.0222297	0.0832148	0.267137
TraesCS1A02G250500.1	not TKL_CTR1-DRK-2	1A	TraesCS1B02G261100.1	not TKL_CTR1-DRK-2	1B	5e-116	0.0148855	0.0951846	0.156385
TraesCS1A02G250600.1	not TKL_CTR1-DRK-2	1A	TraesCS1B02G261200.1	not TKL_CTR1-DRK-2	1B	0	0.0398017	0.134914	0.295015
TraesCS1A02G250700.1	not TKL_CTR1-DRK-2	1A	TraesCS1B02G261300.1	not TKL_CTR1-DRK-2	1B	0	0.023323	0.0825891	0.282398
TraesCS1A02G250800.1	not TKL_CTR1-DRK-2	1A	TraesCS1B02G261400.1	not TKL_CTR1-DRK-2	1B	0	0.0080584	0.0784806	0.10268
TraesCS1A02G250900.1	not TKL_CTR1-DRK-2	1A	TraesCS1B02G261500.1	not TKL_CTR1-DRK-2	1B	4e-127	0	0.0673664	0
TraesCS1A02G251000.1	not TKL_CTR1-DRK-2	1A	TraesCS1B02G261600.1	not TKL_CTR1-DRK-2	1B	0	0.00433318	0.10394	0.0416894
TraesCS1A02G251100.1	not TKL_CTR1-DRK-2	1A	TraesCS1B02G261700.1	not TKL_CTR1-DRK-2	1B	0	0.0140232	0.0596032	0.235276
TraesCS1A02G251200.1	not TKL_CTR1-DRK-2	1A	TraesCS1B02G261800.1	not TKL_CTR1-DRK-2	1B	0	0.00977611	0.0806783	0.121174
TraesCS1A02G251400.2	not TKL_CTR1-DRK-2	1A	TraesCS1B02G262000.2	not TKL_CTR1-DRK-2	1B	0	0.00740987	0.0703391	0.105345
TraesCS1A02G251500.1	not TKL_CTR1-DRK-2	1A	TraesCS1B02G262100.2	not TKL_CTR1-DRK-2	1B	0	0.00591386	0.0254501	0.23237
TraesCS1A02G251600.1	not TKL_CTR1-DRK-2	1A	TraesCS1B02G262200.1	not TKL_CTR1-DRK-2	1B	0	0.00344037	0.0561487	0.0612726
TraesCS1A02G251700.3	not TKL_CTR1-DRK-2	1A	TraesCS1B02G262600.3	not TKL_CTR1-DRK-2	1B	0	0.00111548	0.0880457	0.0126694
TraesCS1A02G252000.1	not TKL_CTR1-DRK-2	1A	TraesCS1B02G263000.1	not TKL_CTR1-DRK-2	1B	2e-154	0.0130504	0.0482223	0.270629
TraesCS1A02G253600.1	not TKL_CTR1-DRK-2	1A	TraesCS1B02G264600.1	not TKL_CTR1-DRK-2	1B	0	0.00647095	0.0774215	0.0835807
TraesCS1A02G255100.1	not TKL_CTR1-DRK-2	1A	TraesCS1B02G265900.1	not TKL_CTR1-DRK-2	1B	0	0.0213232	0.05912	0.360676
TraesCS1A02G255300.1	not TKL_CTR1-DRK-2	1A	TraesCS1B02G266100.2	not TKL_CTR1-DRK-2	1B	0	0.0184325	0.037604	0.490175
TraesCS1A02G255400.1	not TKL_CTR1-DRK-2	1A	TraesCS1B02G266200.1	not TKL_CTR1-DRK-2	1B	0	0.00615874	0.0562716	0.109447
TraesCS1A02G255700.1	not TKL_CTR1-DRK-2	1A	TraesCS1B02G266400.1	not TKL_CTR1-DRK-2	1B	0	0.0274461	0.112525	0.243912
TraesCS1A02G255800.1	not TKL_CTR1-DRK-2	1A	TraesCS1B02G266500.1	not TKL_CTR1-DRK-2	1B	0	0.00345949	0.0806863	0.0428758
TraesCS1A02G256000.1	not TKL_CTR1-DRK-2	1A	TraesCS1B02G266700.1	not TKL_CTR1-DRK-2	1B	0	0.0136333	0.0486328	0.280331
TraesCS1A02G256100.2	not TKL_CTR1-DRK-2	1A	TraesCS1B02G266800.1	not TKL_CTR1-DRK-2	1B	0	0.0540893	0.0954063	0.566936
TraesCS1A02G256300.2	not TKL_CTR1-DRK-2	1A	TraesCS1B02G267000.4	not TKL_CTR1-DRK-2	1B	0	0.0212956	0.05612	0.379466
TraesCS1A02G256400.1	not TKL_CTR1-DRK-2	1A	TraesCS1B02G267100.1	not TKL_CTR1-DRK-2	1B	8e-122	0.0174209	0.104307	0.167017
TraesCS1A02G256700.1	not TKL_CTR1-DRK-2	1A	TraesCS1B02G267300.1	not TKL_CTR1-DRK-2	1B	0	0.00774915	0.0521043	0.148724
TraesCS1A02G257300.1	not TKL_CTR1-DRK-2	1A	TraesCS1B02G267800.1	not TKL_CTR1-DRK-2	1B	0	0.02683	0.124329	0.215799
TraesCS1A02G257400.1	not TKL_CTR1-DRK-2	1A	TraesCS1B02G267900.1	not TKL_CTR1-DRK-2	1B	0	0.0173746	0.081012	0.214469
TraesCS1A02G257900.1	not TKL_CTR1-DRK-2	1A	TraesCS1B02G268300.1	not TKL_CTR1-DRK-2	1B	0	0.011423	0.0976231	0.117011
TraesCS1A02G258000.1	not TKL_CTR1-DRK-2	1A	TraesCS1B02G268400.1	not TKL_CTR1-DRK-2	1B	0	0.00991852	0.0608774	0.162926
TraesCS1A02G258100.1	not TKL_CTR1-DRK-2	1A	TraesCS1B02G268500.2	not TKL_CTR1-DRK-2	1B	0	0.0116948	0.0773882	0.151119
TraesCS1A02G258200.1	not TKL_CTR1-DRK-2	1A	TraesCS1B02G268700.1	not TKL_CTR1-DRK-2	1B	0	0.00764176	0.0940733	0.0812319
TraesCS1A02G258300.1	not TKL_CTR1-DRK-2	1A	TraesCS1B02G268800.1	not TKL_CTR1-DRK-2	1B	0	0.00641446	0.09234	0.0694656
TraesCS1A02G258500.1	not TKL_CTR1-DRK-2	1A	TraesCS1B02G269100.1	not TKL_CTR1-DRK-2	1B	0	0.00741561	0.0664914	0.111527
TraesCS1A02G258800.1	not TKL_CTR1-DRK-2	1A	TraesCS1B02G269400.1	not TKL_CTR1-DRK-2	1B	0	0.000971031	0.0474466	0.0204657
TraesCS1A02G259000.1	not TKL_CTR1-DRK-2	1A	TraesCS1B02G269500.1	not TKL_CTR1-DRK-2	1B	0	0.0103526	0.0963348	0.107465
TraesCS1A02G259200.1	not TKL_CTR1-DRK-2	1A	TraesCS1B02G269600.1	not TKL_CTR1-DRK-2	1B	0	0.012202	0.080076	0.15238
TraesCS1A02G259300.2	not TKL_CTR1-DRK-2	1A	TraesCS1B02G269700.3	not TKL_CTR1-DRK-2	1B	0	0.0275097	0.032819	0.838223
TraesCS1A02G259600.1	not TKL_CTR1-DRK-2	1A	TraesCS1B02G269900.1	not TKL_CTR1-DRK-2	1B	0	0.0310423	0.129192	0.240281
TraesCS1A02G259800.1	not TKL_CTR1-DRK-2	1A	TraesCS1B02G270100.1	not TKL_CTR1-DRK-2	1B	0	0.0118312	0.134261	0.0881214
TraesCS1A02G259900.1	not TKL_CTR1-DRK-2	1A	TraesCS1B02G270300.1	not TKL_CTR1-DRK-2	1B	0	0.0261626	0.109841	0.238186
TraesCS1A02G260000.1	not TKL_CTR1-DRK-2	1A	TraesCS1B02G270400.1	not TKL_CTR1-DRK-2	1B	0	0.00515024	0.0558161	0.0922715
TraesCS1A02G260100.1	not TKL_CTR1-DRK-2	1A	TraesCS1B02G270600.1	not TKL_CTR1-DRK-2	1B	0	0.0142201	0.0811259	0.175285
TraesCS1A02G260200.2	not TKL_CTR1-DRK-2	1A	TraesCS1B02G270700.1	not TKL_CTR1-DRK-2	1B	0	0.014673	0.0574389	0.255454
TraesCS1A02G260300.2	not TKL_CTR1-DRK-2	1A	TraesCS1B02G270800.1	not TKL_CTR1-DRK-2	1B	0	0.0161731	0.0930395	0.173831
TraesCS1A02G260400.2	not TKL_CTR1-DRK-2	1A	TraesCS1B02G270900.2	not TKL_CTR1-DRK-2	1B	9e-172	0.0158993	0.0488829	0.325253
TraesCS1A02G260500.1	not TKL_CTR1-DRK-2	1A	TraesCS1B02G271100.1	not TKL_CTR1-DRK-2	1B	0	0.0117144	0.101229	0.115722
TraesCS1A02G260600.1	not TKL_CTR1-DRK-2	1A	TraesCS1B02G271200.1	not TKL_CTR1-DRK-2	1B	5e-130	0.0404138	0.0786962	0.513542
TraesCS1A02G260900.1	not TKL_CTR1-DRK-2	1A	TraesCS1B02G271700.1	not TKL_CTR1-DRK-2	1B	0	0.00195122	0.0748921	0.0260538
TraesCS1A02G261000.1	not TKL_CTR1-DRK-2	1A	TraesCS1B02G271800.2	not TKL_CTR1-DRK-2	1B	0	0.00780114	0.0298877	0.261015
TraesCS1A02G261100.1	not TKL_CTR1-DRK-2	1A	TraesCS1B02G271900.1	not TKL_CTR1-DRK-2	1B	0	0.0695602	0.105873	0.657018
TraesCS1A02G261200.1	not TKL_CTR1-DRK-2	1A	TraesCS1B02G272000.1	not TKL_CTR1-DRK-2	1B	3e-163	0.00382593	0.108953	0.0351156
TraesCS1A02G261300.1	not TKL_CTR1-DRK-2	1A	TraesCS1B02G272100.1	not TKL_CTR1-DRK-2	1B	0	0.00684546	0.0868964	0.0787772
TraesCS1A02G261400.1	not TKL_CTR1-DRK-2	1A	TraesCS1B02G272200.2	not TKL_CTR1-DRK-2	1B	0	0.0636486	0.20905	0.304466
TraesCS1A02G261800.1	not TKL_CTR1-DRK-2	1A	TraesCS1B02G272600.1	not TKL_CTR1-DRK-2	1B	0	0.017446	0.0720409	0.242168
TraesCS1A02G262100.2	not TKL_CTR1-DRK-2	1A	TraesCS1B02G272700.2	not TKL_CTR1-DRK-2	1B	0	0.0161882	0.100804	0.160591
TraesCS1A02G262200.1	not TKL_CTR1-DRK-2	1A	TraesCS1B02G272800.3	not TKL_CTR1-DRK-2	1B	4e-160	0.0161324	0.0671213	0.240346
TraesCS1A02G262300.1	not TKL_CTR1-DRK-2	1A	TraesCS1B02G272900.1	not TKL_CTR1-DRK-2	1B	0	0.00517764	0.0444187	0.116564
TraesCS1A02G262600.1	not TKL_CTR1-DRK-2	1A	TraesCS1B02G273200.2	not TKL_CTR1-DRK-2	1B	0	0.00593182	0.0694711	0.0853853
TraesCS1A02G262700.1	not TKL_CTR1-DRK-2	1A	TraesCS1B02G273300.1	not TKL_CTR1-DRK-2	1B	1e-175	0.0193678	0.0389024	0.497856
TraesCS1A02G262900.1	not TKL_CTR1-DRK-2	1A	TraesCS1B02G273500.1	not TKL_CTR1-DRK-2	1B	0	0.00899814	0.0749134	0.120114
TraesCS1A02G263000.1	not TKL_CTR1-DRK-2	1A	TraesCS1B02G273600.1	not TKL_CTR1-DRK-2	1B	0	0.0188078	0.119061	0.157967
TraesCS1A02G263200.1	not TKL_CTR1-DRK-2	1A	TraesCS1B02G273800.1	not TKL_CTR1-DRK-2	1B	0	0.0170497	0.0581277	0.293314
TraesCS1A02G263400.1	not TKL_CTR1-DRK-2	1A	TraesCS1B02G274000.2	not TKL_CTR1-DRK-2	1B	0	0.0296311	0.0641268	0.462071
TraesCS1A02G263600.1	not TKL_CTR1-DRK-2	1A	TraesCS1B02G274200.1	not TKL_CTR1-DRK-2	1B	0	0.0194593	0.0635123	0.306386
TraesCS1A02G263700.1	not TKL_CTR1-DRK-2	1A	TraesCS1B02G274300.1	not TKL_CTR1-DRK-2	1B	0	0.0107819	0.0845635	0.1275
TraesCS1A02G263800.2	not TKL_CTR1-DRK-2	1A	TraesCS1B02G274400.2	not TKL_CTR1-DRK-2	1B	0	0.024488	0.095749	0.255752
TraesCS1A02G263900.1	not TKL_CTR1-DRK-2	1A	TraesCS1B02G274500.1	not TKL_CTR1-DRK-2	1B	0	0.0164774	0.0819763	0.201002
TraesCS1A02G264000.2	not TKL_CTR1-DRK-2	1A	TraesCS1B02G274600.1	not TKL_CTR1-DRK-2	1B	0	0.00136421	0.124213	0.0109828
TraesCS1A02G264100.1	not TKL_CTR1-DRK-2	1A	TraesCS1B02G274800.2	not TKL_CTR1-DRK-2	1B	0	0.0428961	0.0752905	0.569741
TraesCS1A02G264200.1	not TKL_CTR1-DRK-2	1A	TraesCS1B02G274900.1	not TKL_CTR1-DRK-2	1B	0	0.0471102	0.0529827	0.889163
TraesCS1A02G264300.1	not TKL_CTR1-DRK-2	1A	TraesCS1B02G275000.1	not TKL_CTR1-DRK-2	1B	2e-153	0.00606268	0.091909	0.0659639
TraesCS1A02G264500.1	not TKL_CTR1-DRK-2	1A	TraesCS1B02G275200.1	not TKL_CTR1-DRK-2	1B	0	0.0122286	0.0613598	0.199294
TraesCS1A02G264600.1	not TKL_CTR1-DRK-2	1A	TraesCS1B02G275300.1	not TKL_CTR1-DRK-2	1B	0	0.0201866	0.112809	0.178945
TraesCS1A02G264700.1	not TKL_CTR1-DRK-2	1A	TraesCS1B02G275400.1	not TKL_CTR1-DRK-2	1B	0	0.00765118	0.0798094	0.095868
TraesCS1A02G264800.1	not TKL_CTR1-DRK-2	1A	TraesCS1B02G275500.1	not TKL_CTR1-DRK-2	1B	0	0.0159527	0.0918473	0.173688
TraesCS1A02G264900.1	not TKL_CTR1-DRK-2	1A	TraesCS1B02G275600.1	not TKL_CTR1-DRK-2	1B	0	0.00597137	0.0781958	0.0763644
TraesCS1A02G265000.2	not TKL_CTR1-DRK-2	1A	TraesCS1B02G275700.3	not TKL_CTR1-DRK-2	1B	0	0.0196958	0.0864205	0.227907
TraesCS1A02G265200.1	not TKL_CTR1-DRK-2	1A	TraesCS1B02G276000.1	not TKL_CTR1-DRK-2	1B	8e-170	0.0191871	0.0671705	0.285648
TraesCS1A02G266000.1	not TKL_CTR1-DRK-2	1A	TraesCS1B02G277000.2	not TKL_CTR1-DRK-2	1B	0	0.00825034	0.115486	0.0714404
TraesCS1A02G266200.1	not TKL_CTR1-DRK-2	1A	TraesCS1B02G277200.1	not TKL_CTR1-DRK-2	1B	0	0.0298398	0.0484411	0.616002
TraesCS1A02G266300.2	not TKL_CTR1-DRK-2	1A	TraesCS1B02G277300.1	not TKL_CTR1-DRK-2	1B	0	0.0571019	0.162712	0.350938
TraesCS1A02G266500.1	not TKL_CTR1-DRK-2	1A	TraesCS1B02G277400.1	not TKL_CTR1-DRK-2	1B	0	0.00888667	0.078361	0.113407
TraesCS1A02G266600.2	not TKL_CTR1-DRK-2	1A	TraesCS1B02G277500.1	not TKL_CTR1-DRK-2	1B	0	0.012457	0.122671	0.101549
TraesCS1A02G266700.1	not TKL_CTR1-DRK-2	1A	TraesCS1B02G277600.1	not TKL_CTR1-DRK-2	1B	1e-100	0.0147643	0.0928149	0.159072
TraesCS1A02G266900.1	not TKL_CTR1-DRK-2	1A	TraesCS1B02G277800.1	not TKL_CTR1-DRK-2	1B	0	0.0139598	0.0922057	0.151398
TraesCS1A02G267100.1	not TKL_CTR1-DRK-2	1A	TraesCS1B02G277900.1	not TKL_CTR1-DRK-2	1B	0	0.0527517	0.0584265	0.902874
TraesCS1A02G267200.1	not TKL_CTR1-DRK-2	1A	TraesCS1B02G278100.1	not TKL_CTR1-DRK-2	1B	0	0.00551676	0.0866347	0.0636784
TraesCS1A02G267300.1	not TKL_CTR1-DRK-2	1A	TraesCS1B02G278200.2	not TKL_CTR1-DRK-2	1B	2e-130	0.0168209	0.0217144	0.774641
TraesCS1A02G267600.1	not TKL_CTR1-DRK-2	1A	TraesCS1B02G278300.1	not TKL_CTR1-DRK-2	1B	0	0.00961552	0.0586072	0.164067
TraesCS1A02G267700.1	not TKL_CTR1-DRK-2	1A	TraesCS1B02G278400.1	not TKL_CTR1-DRK-2	1B	0	0.0163875	0.0775516	0.211311
TraesCS1A02G267800.1	not TKL_CTR1-DRK-2	1A	TraesCS1B02G278500.1	not TKL_CTR1-DRK-2	1B	6e-156	0.011854	0.0787807	0.150469
TraesCS1A02G267900.1	not TKL_CTR1-DRK-2	1A	TraesCS1B02G278600.1	not TKL_CTR1-DRK-2	1B	0	0.0215264	0.081719	0.263419
TraesCS1A02G268400.1	not TKL_CTR1-DRK-2	1A	TraesCS1B02G279100.2	not TKL_CTR1-DRK-2	1B	9e-142	0.0256236	0.0503545	0.508865
TraesCS1A02G268500.1	not TKL_CTR1-DRK-2	1A	TraesCS1B02G279200.1	not TKL_CTR1-DRK-2	1B	0	0.0239469	0.115484	0.207361
TraesCS1A02G268800.1	not TKL_CTR1-DRK-2	1A	TraesCS1B02G279400.1	not TKL_CTR1-DRK-2	1B	2e-175	0.0146301	0.216883	0.0674563
TraesCS1A02G269000.1	not TKL_CTR1-DRK-2	1A	TraesCS1B02G279500.1	not TKL_CTR1-DRK-2	1B	0	0.00772926	0.0729615	0.105936
TraesCS1A02G269100.3	not TKL_CTR1-DRK-2	1A	TraesCS1B02G279600.1	not TKL_CTR1-DRK-2	1B	0	0.0128295	0.0498601	0.257309
TraesCS1A02G269200.1	not TKL_CTR1-DRK-2	1A	TraesCS1B02G279700.1	not TKL_CTR1-DRK-2	1B	0	0.00361592	0.0584949	0.0618159
TraesCS1A02G269400.1	not TKL_CTR1-DRK-2	1A	TraesCS1B02G279900.1	not TKL_CTR1-DRK-2	1B	0	0.025411	0.111461	0.227981
TraesCS1A02G269600.1	not TKL_CTR1-DRK-2	1A	TraesCS1B02G280100.1	not TKL_CTR1-DRK-2	1B	0	0.0295467	0.0745521	0.396323
TraesCS1A02G270000.1	not TKL_CTR1-DRK-2	1A	TraesCS1B02G280400.1	not TKL_CTR1-DRK-2	1B	0	0.0176062	0.0970314	0.181448
TraesCS1A02G270300.1	not TKL_CTR1-DRK-2	1A	TraesCS1B02G280600.1	not TKL_CTR1-DRK-2	1B	0	0.00786055	0.0618148	0.127163
TraesCS1A02G270400.1	not TKL_CTR1-DRK-2	1A	TraesCS1B02G280700.1	not TKL_CTR1-DRK-2	1B	0	0.00912212	0.108925	0.0837468
TraesCS1A02G270500.1	not TKL_CTR1-DRK-2	1A	TraesCS1B02G280800.1	not TKL_CTR1-DRK-2	1B	1e-111	0.0207674	0.0636875	0.326082
TraesCS1A02G270600.2	not TKL_CTR1-DRK-2	1A	TraesCS1B02G280900.3	not TKL_CTR1-DRK-2	1B	0	0.0238512	0.0758641	0.314394
TraesCS1A02G270800.1	not TKL_CTR1-DRK-2	1A	TraesCS1B02G281100.1	not TKL_CTR1-DRK-2	1B	0	0.0108708	0.0814795	0.133418
TraesCS1A02G270900.1	not TKL_CTR1-DRK-2	1A	TraesCS1B02G281200.1	not TKL_CTR1-DRK-2	1B	2e-134	0.0395945	0.102636	0.385774
TraesCS1A02G271100.1	not TKL_CTR1-DRK-2	1A	TraesCS1B02G281400.1	not TKL_CTR1-DRK-2	1B	3e-117	0.190118	0.264192	0.71962
TraesCS1A02G271700.1	not TKL_CTR1-DRK-2	1A	TraesCS1B02G281600.1	not TKL_CTR1-DRK-2	1B	2e-131	0.0199167	0.083831	0.237581
TraesCS1A02G272100.1	not TKL_CTR1-DRK-2	1A	TraesCS1B02G282100.1	not TKL_CTR1-DRK-2	1B	0	0.0107256	0.089462	0.11989
TraesCS1A02G272200.1	not TKL_CTR1-DRK-2	1A	TraesCS1B02G282200.2	not TKL_CTR1-DRK-2	1B	0	0.00888203	0.129483	0.0685963
TraesCS1A02G272300.1	not TKL_CTR1-DRK-2	1A	TraesCS1B02G282300.1	not TKL_CTR1-DRK-2	1B	6e-130	0.0365153	0.0703562	0.519007
TraesCS1A02G272400.1	not TKL_CTR1-DRK-2	1A	TraesCS1B02G282400.1	not TKL_CTR1-DRK-2	1B	0	0	0.0331241	0
TraesCS1A02G272500.1	not TKL_CTR1-DRK-2	1A	TraesCS1B02G282500.1	not TKL_CTR1-DRK-2	1B	0	0.0129701	0.0753086	0.172226
TraesCS1A02G273000.1	not TKL_CTR1-DRK-2	1A	TraesCS1B02G282800.1	not TKL_CTR1-DRK-2	1B	3e-175	0.00177462	0.0710266	0.0249853
TraesCS1A02G273100.1	not TKL_CTR1-DRK-2	1A	TraesCS1B02G282900.1	not TKL_CTR1-DRK-2	1B	0	0.00780304	0.111406	0.0700413
TraesCS1A02G273500.1	not TKL_CTR1-DRK-2	1A	TraesCS1B02G283300.1	not TKL_CTR1-DRK-2	1B	1e-157	0.00909102	0.095875	0.0948216
TraesCS1A02G273600.1	not TKL_CTR1-DRK-2	1A	TraesCS1B02G283400.1	not TKL_CTR1-DRK-2	1B	0	0.0788022	0.171	0.46083
TraesCS1A02G273800.1	not TKL_CTR1-DRK-2	1A	TraesCS1B02G283500.1	not TKL_CTR1-DRK-2	1B	0	0.0399219	0.0957984	0.416728
TraesCS1A02G273900.1	not TKL_CTR1-DRK-2	1A	TraesCS1B02G283600.1	not TKL_CTR1-DRK-2	1B	0	0.00518473	0.196422	0.0263959
TraesCS1A02G274400.1	not TKL_CTR1-DRK-2	1A	TraesCS1B02G283900.1	not TKL_CTR1-DRK-2	1B	0	0	0.0472597	0
TraesCS1A02G275200.1	not TKL_CTR1-DRK-2	1A	TraesCS1B02G284400.1	not TKL_CTR1-DRK-2	1B	0	0.00355451	0.124174	0.0286252
TraesCS1A02G275300.1	not TKL_CTR1-DRK-2	1A	TraesCS1B02G284500.1	not TKL_CTR1-DRK-2	1B	0	0.0216416	0.118719	0.182293
TraesCS1A02G275400.1	not TKL_CTR1-DRK-2	1A	TraesCS1B02G284600.1	not TKL_CTR1-DRK-2	1B	0	0.0195261	0.0699381	0.279192
TraesCS1A02G275800.1	not TKL_CTR1-DRK-2	1A	TraesCS1B02G285000.1	not TKL_CTR1-DRK-2	1B	4e-137	0.0110805	0.0487128	0.227467
TraesCS1A02G275900.1	not TKL_CTR1-DRK-2	1A	TraesCS1B02G285100.1	not TKL_CTR1-DRK-2	1B	5e-158	0.0159416	0.112518	0.141681
TraesCS1A02G276100.3	not TKL_CTR1-DRK-2	1A	TraesCS1B02G285300.2	not TKL_CTR1-DRK-2	1B	0	0.00597018	0.0408517	0.146143
TraesCS1A02G276200.1	not TKL_CTR1-DRK-2	1A	TraesCS1B02G285400.2	not TKL_CTR1-DRK-2	1B	0	0.0244829	0.0940829	0.260227
TraesCS1A02G276400.1	not TKL_CTR1-DRK-2	1A	TraesCS1B02G285600.1	not TKL_CTR1-DRK-2	1B	0	0.0143063	0.0638441	0.224082
TraesCS1A02G276500.1	not TKL_CTR1-DRK-2	1A	TraesCS1B02G285700.2	not TKL_CTR1-DRK-2	1B	0	0.0047386	0.120076	0.0394633
TraesCS1A02G276600.2	not TKL_CTR1-DRK-2	1A	TraesCS1B02G285800.1	not TKL_CTR1-DRK-2	1B	0	0.0125238	0.0887805	0.141064
TraesCS1A02G276800.1	not TKL_CTR1-DRK-2	1A	TraesCS1B02G285900.1	not TKL_CTR1-DRK-2	1B	0	0.0380333	0.106865	0.355902
TraesCS1A02G276900.1	not TKL_CTR1-DRK-2	1A	TraesCS1B02G286000.1	not TKL_CTR1-DRK-2	1B	0	0.0312173	0.0670397	0.465653
TraesCS1A02G277100.1	not TKL_CTR1-DRK-2	1A	TraesCS1B02G286100.1	not TKL_CTR1-DRK-2	1B	0	0.104018	0.329459	0.315723
TraesCS1A02G277800.1	not TKL_CTR1-DRK-2	1A	TraesCS1B02G286700.1	not TKL_CTR1-DRK-2	1B	0	0.0217475	0.0314182	0.692194
TraesCS1A02G278000.1	not TKL_CTR1-DRK-2	1A	TraesCS1B02G286900.2	not TKL_CTR1-DRK-2	1B	0	0.0183316	0.0428569	0.42774
TraesCS1A02G278100.2	not TKL_CTR1-DRK-2	1A	TraesCS1B02G287000.1	not TKL_CTR1-DRK-2	1B	0	0.0151355	0.0817771	0.185083
TraesCS1A02G278200.3	not TKL_CTR1-DRK-2	1A	TraesCS1B02G287100.1	not TKL_CTR1-DRK-2	1B	0	0.0498124	0.119902	0.415443
TraesCS1A02G278400.1	not TKL_CTR1-DRK-2	1A	TraesCS1B02G287300.1	not TKL_CTR1-DRK-2	1B	0	0.00633727	0.0702596	0.0901979
TraesCS1A02G278600.1	not TKL_CTR1-DRK-2	1A	TraesCS1B02G287500.1	not TKL_CTR1-DRK-2	1B	0	0.027781	0.103812	0.267608
TraesCS1A02G278900.1	not TKL_CTR1-DRK-2	1A	TraesCS1B02G287700.1	not TKL_CTR1-DRK-2	1B	0	0.0134684	0.118034	0.114105
TraesCS1A02G279000.4	not TKL_CTR1-DRK-2	1A	TraesCS1B02G288000.1	not TKL_CTR1-DRK-2	1B	0	0.00744285	0.0644519	0.115479
TraesCS1A02G279100.1	not TKL_CTR1-DRK-2	1A	TraesCS1B02G288100.1	not TKL_CTR1-DRK-2	1B	0	0.00798031	0.120617	0.0661626
TraesCS1A02G279300.1	not TKL_CTR1-DRK-2	1A	TraesCS1B02G288300.1	not TKL_CTR1-DRK-2	1B	0	0.00599489	0.0739767	0.0810376
TraesCS1A02G279800.1	not TKL_CTR1-DRK-2	1A	TraesCS1B02G288800.1	not TKL_CTR1-DRK-2	1B	0	0.0110642	0.0803443	0.13771
TraesCS1A02G280100.1	not TKL_CTR1-DRK-2	1A	TraesCS1B02G289100.2	not TKL_CTR1-DRK-2	1B	4e-135	0.336662	0.517528	0.65052
TraesCS1A02G280300.1	not TKL_CTR1-DRK-2	1A	TraesCS1B02G289200.1	not TKL_CTR1-DRK-2	1B	5e-173	0.0178129	0.0612898	0.290634
TraesCS1A02G280400.1	not TKL_CTR1-DRK-2	1A	TraesCS1B02G289300.1	not TKL_CTR1-DRK-2	1B	0	0.0137951	0.116649	0.118261
TraesCS1A02G280500.1	not TKL_CTR1-DRK-2	1A	TraesCS1B02G289500.1	not TKL_CTR1-DRK-2	1B	0	0.0178296	0.15444	0.115446
TraesCS1A02G280600.1	not TKL_CTR1-DRK-2	1A	TraesCS1B02G289600.1	not TKL_CTR1-DRK-2	1B	0	0.0607885	0.144437	0.420865
TraesCS1A02G280700.1	not TKL_CTR1-DRK-2	1A	TraesCS1B02G289700.1	not TKL_CTR1-DRK-2	1B	2e-117	0.00538844	0.0932086	0.0578105
TraesCS1A02G280800.1	not TKL_CTR1-DRK-2	1A	TraesCS1B02G289800.1	not TKL_CTR1-DRK-2	1B	5e-147	0	0.0391478	0
TraesCS1A02G280900.2	not TKL_CTR1-DRK-2	1A	TraesCS1B02G289900.1	not TKL_CTR1-DRK-2	1B	0	0.0178803	0.0802244	0.222878
TraesCS1A02G281100.1	not TKL_CTR1-DRK-2	1A	TraesCS1B02G290200.1	not TKL_CTR1-DRK-2	1B	0	0.0162881	0.109379	0.148915
TraesCS1A02G281200.1	not TKL_CTR1-DRK-2	1A	TraesCS1B02G290400.1	not TKL_CTR1-DRK-2	1B	0	0.0133769	0.0804968	0.16618
TraesCS1A02G281300.1	not TKL_CTR1-DRK-2	1A	TraesCS1B02G290500.1	not TKL_CTR1-DRK-2	1B	1e-168	0.00555644	0.108569	0.0511791
TraesCS1A02G281400.1	not TKL_CTR1-DRK-2	1A	TraesCS1B02G290600.2	not TKL_CTR1-DRK-2	1B	0	0.00184162	0.0376814	0.0488735
TraesCS1A02G281600.1	not TKL_CTR1-DRK-2	1A	TraesCS1B02G290700.1	not TKL_CTR1-DRK-2	1B	9e-151	0	0.103912	0
TraesCS1A02G281700.1	not TKL_CTR1-DRK-2	1A	TraesCS1B02G290800.1	not TKL_CTR1-DRK-2	1B	0	0.00622814	0.0789915	0.0788457
TraesCS1A02G281800.1	not TKL_CTR1-DRK-2	1A	TraesCS1B02G290900.1	not TKL_CTR1-DRK-2	1B	0	0.00651824	0.0681096	0.0957022
TraesCS1A02G281900.1	not TKL_CTR1-DRK-2	1A	TraesCS1B02G291100.1	not TKL_CTR1-DRK-2	1B	7e-141	0.0390929	0.0950455	0.411308
TraesCS1A02G282100.1	not TKL_CTR1-DRK-2	1A	TraesCS1B02G291300.1	not TKL_CTR1-DRK-2	1B	0	0.0248494	0.0939337	0.264542
TraesCS1A02G282200.1	not TKL_CTR1-DRK-2	1A	TraesCS1B02G291400.1	not TKL_CTR1-DRK-2	1B	5e-142	0.00479044	0.041066	0.116652
TraesCS1A02G282700.1	not TKL_CTR1-DRK-2	1A	TraesCS1B02G291600.1	not TKL_CTR1-DRK-2	1B	3e-101	0.0147715	0.0606391	0.243597
TraesCS1A02G283000.2	not TKL_CTR1-DRK-2	1A	TraesCS1B02G291900.2	not TKL_CTR1-DRK-2	1B	0	0.0123162	0.0678527	0.181514
TraesCS1A02G283100.1	not TKL_CTR1-DRK-2	1A	TraesCS1B02G292200.1	not TKL_CTR1-DRK-2	1B	0	0.025199	0.104286	0.241632
TraesCS1A02G283200.2	not TKL_CTR1-DRK-2	1A	TraesCS1B02G292300.1	not TKL_CTR1-DRK-2	1B	0	0.00918848	0.0228676	0.401812
TraesCS1A02G283400.1	not TKL_CTR1-DRK-2	1A	TraesCS1B02G292600.1	not TKL_CTR1-DRK-2	1B	0	0.00746324	0.0659003	0.113251
TraesCS1A02G283600.1	not TKL_CTR1-DRK-2	1A	TraesCS1B02G292800.1	not TKL_CTR1-DRK-2	1B	2e-124	0.0173132	0.0485158	0.356858
TraesCS1A02G283700.2	not TKL_CTR1-DRK-2	1A	TraesCS1B02G292900.2	not TKL_CTR1-DRK-2	1B	0	0.0237644	0.0505987	0.469663
TraesCS1A02G283800.1	not TKL_CTR1-DRK-2	1A	TraesCS1B02G293000.1	not TKL_CTR1-DRK-2	1B	0	0.0184664	0.124479	0.14835
TraesCS1A02G283900.1	not TKL_CTR1-DRK-2	1A	TraesCS1B02G293100.1	not TKL_CTR1-DRK-2	1B	0	0.0207843	0.0789117	0.263387
TraesCS1A02G284000.1	not TKL_CTR1-DRK-2	1A	TraesCS1B02G293300.1	not TKL_CTR1-DRK-2	1B	0	0.0247848	0.081696	0.303378
TraesCS1A02G284300.2	not TKL_CTR1-DRK-2	1A	TraesCS1B02G293500.1	not TKL_CTR1-DRK-2	1B	0	0.0197533	0.134945	0.14638
TraesCS1A02G284400.1	not TKL_CTR1-DRK-2	1A	TraesCS1B02G293700.1	not TKL_CTR1-DRK-2	1B	0	0.0131667	0.048541	0.27125
TraesCS1A02G284600.1	not TKL_CTR1-DRK-2	1A	TraesCS1B02G293900.1	not TKL_CTR1-DRK-2	1B	0	0.0269477	0.0850635	0.316796
TraesCS1A02G285000.2	not TKL_CTR1-DRK-2	1A	TraesCS1B02G294300.1	not TKL_CTR1-DRK-2	1B	0	0.00134363	0.132077	0.0101731
TraesCS1A02G285200.1	not TKL_CTR1-DRK-2	1A	TraesCS1B02G294400.2	not TKL_CTR1-DRK-2	1B	2e-116	0	0.0315214	0
TraesCS1A02G285400.1	not TKL_CTR1-DRK-2	1A	TraesCS1B02G294600.1	not TKL_CTR1-DRK-2	1B	0	0.0101912	0.16141	0.0631388
TraesCS1A02G285500.1	not TKL_CTR1-DRK-2	1A	TraesCS1B02G294700.1	not TKL_CTR1-DRK-2	1B	5e-117	0.0211981	0.060075	0.352861
TraesCS1A02G285600.1	not TKL_CTR1-DRK-2	1A	TraesCS1B02G294800.1	not TKL_CTR1-DRK-2	1B	8e-151	0.0146884	0.139568	0.105241
TraesCS1A02G285700.1	not TKL_CTR1-DRK-2	1A	TraesCS1B02G295100.1	not TKL_CTR1-DRK-2	1B	0	0.0349306	0.100638	0.347092
TraesCS1A02G286000.1	not TKL_CTR1-DRK-2	1A	TraesCS1B02G295500.1	not TKL_CTR1-DRK-2	1B	1e-124	0.00879407	0.0936173	0.0939364
TraesCS1A02G286200.1	not TKL_CTR1-DRK-2	1A	TraesCS1B02G295600.1	not TKL_CTR1-DRK-2	1B	3e-157	0	0.0203173	0
TraesCS1A02G287100.1	not TKL_CTR1-DRK-2	1A	TraesCS1B02G296500.1	not TKL_CTR1-DRK-2	1B	0	0.00543038	0.0559211	0.0971079
TraesCS1A02G287400.1	not TKL_CTR1-DRK-2	1A	TraesCS1B02G296800.1	not TKL_CTR1-DRK-2	1B	0	0.0197539	0.068431	0.288669
TraesCS1A02G287600.8	not TKL_CTR1-DRK-2	1A	TraesCS1B02G297000.5	not TKL_CTR1-DRK-2	1B	0	0.00678712	0.0388388	0.174751
TraesCS1A02G287900.1	not TKL_CTR1-DRK-2	1A	TraesCS1B02G297300.1	not TKL_CTR1-DRK-2	1B	0	0.0126764	0.0664887	0.190654
TraesCS1A02G288100.2	not TKL_CTR1-DRK-2	1A	TraesCS1B02G297500.1	not TKL_CTR1-DRK-2	1B	0	0.041622	0.0932463	0.446366
TraesCS1A02G288200.1	not TKL_CTR1-DRK-2	1A	TraesCS1B02G297600.1	not TKL_CTR1-DRK-2	1B	0	0.0417623	0.0647207	0.64527
TraesCS1A02G288300.3	not TKL_CTR1-DRK-2	1A	TraesCS1B02G297700.1	not TKL_CTR1-DRK-2	1B	0	0.0103878	0.0689716	0.15061
TraesCS1A02G288400.1	not TKL_CTR1-DRK-2	1A	TraesCS1B02G297800.1	not TKL_CTR1-DRK-2	1B	0	0.0230132	0.0580442	0.396478
TraesCS1A02G288500.3	not TKL_CTR1-DRK-2	1A	TraesCS1B02G297900.2	not TKL_CTR1-DRK-2	1B	1e-128	0.00718282	0.0241308	0.297662
TraesCS1A02G288600.1	not TKL_CTR1-DRK-2	1A	TraesCS1B02G298000.1	not TKL_CTR1-DRK-2	1B	0	0.0161947	0.069585	0.232733
TraesCS1A02G288700.1	not TKL_CTR1-DRK-2	1A	TraesCS1B02G298100.1	not TKL_CTR1-DRK-2	1B	0	0.011626	0.0395775	0.293752
TraesCS1A02G288900.1	not TKL_CTR1-DRK-2	1A	TraesCS1B02G298200.1	not TKL_CTR1-DRK-2	1B	0	0.0071973	0.0598898	0.120176
TraesCS1A02G289000.1	not TKL_CTR1-DRK-2	1A	TraesCS1B02G298300.1	not TKL_CTR1-DRK-2	1B	0	0.00160772	0.0522455	0.0307724
TraesCS1A02G290300.1	not TKL_CTR1-DRK-2	1A	TraesCS1B02G299500.1	not TKL_CTR1-DRK-2	1B	2e-113	0.164004	0.216978	0.755853
TraesCS1A02G290500.2	not TKL_CTR1-DRK-2	1A	TraesCS1B02G299800.1	not TKL_CTR1-DRK-2	1B	0	0.00868469	0.0412129	0.210728
TraesCS1A02G290700.2	not TKL_CTR1-DRK-2	1A	TraesCS1B02G300000.2	not TKL_CTR1-DRK-2	1B	0	0.00831725	0.0621842	0.133752
TraesCS1A02G290800.1	not TKL_CTR1-DRK-2	1A	TraesCS1B02G300100.1	not TKL_CTR1-DRK-2	1B	0	0.0113331	0.086802	0.130563
TraesCS1A02G290900.1	not TKL_CTR1-DRK-2	1A	TraesCS1B02G300300.1	not TKL_CTR1-DRK-2	1B	0	0.0199727	0.0946528	0.21101
TraesCS1A02G291000.1	not TKL_CTR1-DRK-2	1A	TraesCS1B02G300400.1	not TKL_CTR1-DRK-2	1B	0	0.00978471	0.0389337	0.251317
TraesCS1A02G291100.1	not TKL_CTR1-DRK-2	1A	TraesCS1B02G300500.1	not TKL_CTR1-DRK-2	1B	0	0.00977611	0.135267	0.0722724
TraesCS1A02G291400.1	not TKL_CTR1-DRK-2	1A	TraesCS1B02G300700.1	not TKL_CTR1-DRK-2	1B	4e-170	0.0378978	0.047995	0.789619
TraesCS1A02G292000.2	not TKL_CTR1-DRK-2	1A	TraesCS1B02G301400.1	not TKL_CTR1-DRK-2	1B	0	0.0258843	0.0992793	0.260722
TraesCS1A02G292100.1	not TKL_CTR1-DRK-2	1A	TraesCS1B02G301500.1	not TKL_CTR1-DRK-2	1B	0	0.0117045	0.0421459	0.277715
TraesCS1A02G292200.1	not TKL_CTR1-DRK-2	1A	TraesCS1B02G301600.1	not TKL_CTR1-DRK-2	1B	0	0.00318514	0.0616694	0.0516487
TraesCS1A02G292300.1	not TKL_CTR1-DRK-2	1A	TraesCS1B02G301700.1	not TKL_CTR1-DRK-2	1B	5e-127	0.0928397	0.0793254	1.17037
TraesCS1A02G292400.1	not TKL_CTR1-DRK-2	1A	TraesCS1B02G301800.1	not TKL_CTR1-DRK-2	1B	0	0.0353465	0.0777316	0.454725
TraesCS1A02G292600.1	not TKL_CTR1-DRK-2	1A	TraesCS1B02G301900.1	not TKL_CTR1-DRK-2	1B	0	0.0344287	0.0768912	0.447759
TraesCS1A02G292800.1	not TKL_CTR1-DRK-2	1A	TraesCS1B02G302100.1	not TKL_CTR1-DRK-2	1B	0	0.0446369	0.112556	0.396575
TraesCS1A02G293200.1	not TKL_CTR1-DRK-2	1A	TraesCS1B02G302700.1	not TKL_CTR1-DRK-2	1B	0	0.0312489	0.0793018	0.39405
TraesCS1A02G293800.1	not TKL_CTR1-DRK-2	1A	TraesCS1B02G302900.1	not TKL_CTR1-DRK-2	1B	0	0.0594845	0.0482428	1.23302
TraesCS1A02G293900.1	not TKL_CTR1-DRK-2	1A	TraesCS1B02G303600.1	not TKL_CTR1-DRK-2	1B	0	0.111613	0.197037	0.566457
TraesCS1A02G294200.1	not TKL_CTR1-DRK-2	1A	TraesCS1B02G303900.1	not TKL_CTR1-DRK-2	1B	0	0.0676734	0.0719301	0.940822
TraesCS1A02G294700.1	not TKL_CTR1-DRK-2	1A	TraesCS1B02G304100.1	not TKL_CTR1-DRK-2	1B	3e-176	0.0212623	0.0557925	0.381096
TraesCS1A02G294900.1	not TKL_CTR1-DRK-2	1A	TraesCS1B02G304200.1	not TKL_CTR1-DRK-2	1B	1e-168	0.207938	0.352423	0.590023
TraesCS1A02G295000.1	not TKL_CTR1-DRK-2	1A	TraesCS1B02G304400.1	not TKL_CTR1-DRK-2	1B	0	0.0276577	0.0349866	0.790523
TraesCS1A02G295200.1	not TKL_CTR1-DRK-2	1A	TraesCS1B02G304500.1	not TKL_CTR1-DRK-2	1B	0	0.0223946	0.0932099	0.24026
TraesCS1A02G295800.1	not TKL_CTR1-DRK-2	1A	TraesCS1B02G304800.1	not TKL_CTR1-DRK-2	1B	2e-111	0.0318607	0.115283	0.276369
TraesCS1A02G296200.1	not TKL_CTR1-DRK-2	1A	TraesCS1B02G305000.1	not TKL_CTR1-DRK-2	1B	0	0.00881197	0.0639535	0.137787
TraesCS1A02G296300.2	not TKL_CTR1-DRK-2	1A	TraesCS1B02G305200.2	not TKL_CTR1-DRK-2	1B	0	0.0168576	0.0678812	0.24834
TraesCS1A02G296600.1	not TKL_CTR1-DRK-2	1A	TraesCS1B02G305700.1	not TKL_CTR1-DRK-2	1B	0	0.0452618	0.10874	0.41624
TraesCS1A02G297000.1	not TKL_CTR1-DRK-2	1A	TraesCS1B02G305900.1	not TKL_CTR1-DRK-2	1B	0	0.0817487	0.117317	0.696816
TraesCS1A02G297200.1	not TKL_CTR1-DRK-2	1A	TraesCS1B02G306100.1	not TKL_CTR1-DRK-2	1B	0	0.0123248	0.0328563	0.375114
TraesCS1A02G297400.1	not TKL_CTR1-DRK-2	1A	TraesCS1B02G306400.1	not TKL_CTR1-DRK-2	1B	0	0.017102	0.0954259	0.179217
TraesCS1A02G297500.1	not TKL_CTR1-DRK-2	1A	TraesCS1B02G306500.1	not TKL_CTR1-DRK-2	1B	1e-177	0.00981208	0.0577009	0.170051
TraesCS1A02G297700.1	not TKL_CTR1-DRK-2	1A	TraesCS1B02G307100.1	not TKL_CTR1-DRK-2	1B	0	0.0118465	0.0573803	0.206456
TraesCS1A02G298000.1	not TKL_CTR1-DRK-2	1A	TraesCS1B02G307500.1	not TKL_CTR1-DRK-2	1B	0	0.0851151	0.0965303	0.881745
TraesCS1A02G298100.1	not TKL_CTR1-DRK-2	1A	TraesCS1B02G307600.1	not TKL_CTR1-DRK-2	1B	0	0.0176789	0.0699046	0.2529
TraesCS1A02G298200.1	not TKL_CTR1-DRK-2	1A	TraesCS1B02G307700.1	not TKL_CTR1-DRK-2	1B	5e-164	0.0880758	0.27502	0.320252
TraesCS1A02G298400.1	not TKL_CTR1-DRK-2	1A	TraesCS1B02G307900.1	not TKL_CTR1-DRK-2	1B	4e-159	0.144166	0.184093	0.783112
TraesCS1A02G298600.1	not TKL_CTR1-DRK-2	1A	TraesCS1B02G308200.1	not TKL_CTR1-DRK-2	1B	0	0.018687	0.10297	0.181481
TraesCS1A02G298800.1	not TKL_CTR1-DRK-2	1A	TraesCS1B02G308500.1	not TKL_CTR1-DRK-2	1B	5e-149	0.0162443	0.0608236	0.267072
TraesCS1A02G298900.1	not TKL_CTR1-DRK-2	1A	TraesCS1B02G308600.1	not TKL_CTR1-DRK-2	1B	0	0.0116609	0.0920648	0.126659
TraesCS1A02G299100.1	not TKL_CTR1-DRK-2	1A	TraesCS1B02G308900.1	not TKL_CTR1-DRK-2	1B	0	0.00186075	0.0555539	0.0334946
TraesCS1A02G299200.1	not TKL_CTR1-DRK-2	1A	TraesCS1B02G309000.1	not TKL_CTR1-DRK-2	1B	0	0.0192154	0.0878867	0.218638
TraesCS1A02G299400.1	not TKL_CTR1-DRK-2	1A	TraesCS1B02G309200.1	not TKL_CTR1-DRK-2	1B	0	0.0311649	0.183277	0.170042
TraesCS1A02G299500.2	not TKL_CTR1-DRK-2	1A	TraesCS1B02G309300.1	not TKL_CTR1-DRK-2	1B	0	0.0016766	0.0823005	0.0203717
TraesCS1A02G300200.1	not TKL_CTR1-DRK-2	1A	TraesCS1B02G310300.1	not TKL_CTR1-DRK-2	1B	0	0.0107899	0.0593034	0.181945
TraesCS1A02G300800.1	not TKL_CTR1-DRK-2	1A	TraesCS1B02G310800.1	not TKL_CTR1-DRK-2	1B	0	0.0308556	0.101543	0.303868
TraesCS1A02G301000.1	not TKL_CTR1-DRK-2	1A	TraesCS1B02G310900.1	not TKL_CTR1-DRK-2	1B	1e-178	0.0411659	0.124692	0.330139
TraesCS1A02G301300.1	not TKL_CTR1-DRK-2	1A	TraesCS1B02G311100.1	not TKL_CTR1-DRK-2	1B	0	0.03983	0.097723	0.40758
TraesCS1A02G301400.1	not TKL_CTR1-DRK-2	1A	TraesCS1B02G311200.1	not TKL_CTR1-DRK-2	1B	0	0.0162808	0.0591008	0.275475
TraesCS1A02G301600.1	not TKL_CTR1-DRK-2	1A	TraesCS1B02G311400.1	not TKL_CTR1-DRK-2	1B	1e-107	0	0.05139	0
TraesCS1A02G301800.2	not TKL_CTR1-DRK-2	1A	TraesCS1B02G311700.1	not TKL_CTR1-DRK-2	1B	0	0.143971	0.218234	0.659711
TraesCS1A02G302200.2	not TKL_CTR1-DRK-2	1A	TraesCS1B02G312000.1	not TKL_CTR1-DRK-2	1B	4e-156	0.00773327	0.0727475	0.106303
TraesCS1A02G302500.3	not TKL_CTR1-DRK-2	1A	TraesCS1B02G312700.3	not TKL_CTR1-DRK-2	1B	1e-178	0.0169852	0.116073	0.146333
TraesCS1A02G302600.2	not TKL_CTR1-DRK-2	1A	TraesCS1B02G312800.1	not TKL_CTR1-DRK-2	1B	0	0.0159306	0.0809074	0.1969
TraesCS1A02G302700.1	not TKL_CTR1-DRK-2	1A	TraesCS1B02G312900.1	not TKL_CTR1-DRK-2	1B	0	0.00930004	0.0680501	0.136665
TraesCS1A02G302800.1	not TKL_CTR1-DRK-2	1A	TraesCS1B02G313100.1	not TKL_CTR1-DRK-2	1B	0	0.0102241	0.0592413	0.172584
TraesCS1A02G303000.2	not TKL_CTR1-DRK-2	1A	TraesCS1B02G313300.1	not TKL_CTR1-DRK-2	1B	0	0.0327766	0.0908734	0.360684
TraesCS1A02G303100.1	not TKL_CTR1-DRK-2	1A	TraesCS1B02G313400.1	not TKL_CTR1-DRK-2	1B	0	0.00900481	0.0968882	0.0929403
TraesCS1A02G303300.1	not TKL_CTR1-DRK-2	1A	TraesCS1B02G313700.1	not TKL_CTR1-DRK-2	1B	0	0.00285307	0.0636187	0.0448464
TraesCS1A02G303400.1	not TKL_CTR1-DRK-2	1A	TraesCS1B02G313800.1	not TKL_CTR1-DRK-2	1B	0	0.0065354	0.0858334	0.0761405
TraesCS1A02G303800.1	not TKL_CTR1-DRK-2	1A	TraesCS1B02G314100.1	not TKL_CTR1-DRK-2	1B	0	0.00797703	0.0474224	0.168212
TraesCS1A02G304100.1	not TKL_CTR1-DRK-2	1A	TraesCS1B02G314600.1	not TKL_CTR1-DRK-2	1B	0	0.0167094	0.0250336	0.667477
TraesCS1A02G304200.1	not TKL_CTR1-DRK-2	1A	TraesCS1B02G314700.1	not TKL_CTR1-DRK-2	1B	0	0.0167455	0.0746138	0.224429
TraesCS1A02G304400.2	not TKL_CTR1-DRK-2	1A	TraesCS1B02G314900.4	not TKL_CTR1-DRK-2	1B	0	0.00725344	0.0397909	0.182289
TraesCS1A02G304700.1	not TKL_CTR1-DRK-2	1A	TraesCS1B02G315000.1	not TKL_CTR1-DRK-2	1B	1e-107	0.248804	0.203377	1.22336
TraesCS1A02G304800.1	not TKL_CTR1-DRK-2	1A	TraesCS1B02G315600.1	not TKL_CTR1-DRK-2	1B	0	0.0142846	0.063482	0.225018
TraesCS1A02G305200.1	not TKL_CTR1-DRK-2	1A	TraesCS1B02G315900.1	not TKL_CTR1-DRK-2	1B	0	0.0117952	0.0517212	0.228053
TraesCS1A02G305500.2	not TKL_CTR1-DRK-2	1A	TraesCS1B02G316200.2	not TKL_CTR1-DRK-2	1B	0	0.0158317	0.0633204	0.250026
TraesCS1A02G305700.1	not TKL_CTR1-DRK-2	1A	TraesCS1B02G316400.1	not TKL_CTR1-DRK-2	1B	0	0.00310921	0.0999166	0.0311181
TraesCS1A02G305800.2	not TKL_CTR1-DRK-2	1A	TraesCS1B02G316500.1	not TKL_CTR1-DRK-2	1B	0	0.00236905	0.0530256	0.0446774
TraesCS1A02G305900.1	not TKL_CTR1-DRK-2	1A	TraesCS1B02G316600.1	not TKL_CTR1-DRK-2	1B	0	0.0184149	0.110964	0.165954
TraesCS1A02G306100.1	not TKL_CTR1-DRK-2	1A	TraesCS1B02G316800.1	not TKL_CTR1-DRK-2	1B	0	0.0197633	0.0647199	0.305366
TraesCS1A02G306200.1	not TKL_CTR1-DRK-2	1A	TraesCS1B02G317000.1	not TKL_CTR1-DRK-2	1B	6e-133	0.0195321	0.0468589	0.416828
TraesCS1A02G306300.1	not TKL_CTR1-DRK-2	1A	TraesCS1B02G317100.1	not TKL_CTR1-DRK-2	1B	0	0.0123686	0.0963154	0.128418
TraesCS1A02G306700.1	not TKL_CTR1-DRK-2	1A	TraesCS1B02G317600.1	not TKL_CTR1-DRK-2	1B	3e-171	0.251001	0.273192	0.918772
TraesCS1A02G307100.1	not TKL_CTR1-DRK-2	1A	TraesCS1B02G317800.1	not TKL_CTR1-DRK-2	1B	6e-132	0.218288	0.214975	1.01541
TraesCS1A02G307200.1	not TKL_CTR1-DRK-2	1A	TraesCS1B02G318000.1	not TKL_CTR1-DRK-2	1B	0	0.00252384	0.218474	0.0115521
TraesCS1A02G307700.1	not TKL_CTR1-DRK-2	1A	TraesCS1B02G318400.1	not TKL_CTR1-DRK-2	1B	0	0.001134	0.0585092	0.0193816
TraesCS1A02G307900.1	not TKL_CTR1-DRK-2	1A	TraesCS1B02G318600.1	not TKL_CTR1-DRK-2	1B	0	0.071179	0.144994	0.490912
TraesCS1A02G308000.2	not TKL_CTR1-DRK-2	1A	TraesCS1B02G318700.1	not TKL_CTR1-DRK-2	1B	0	0.0366318	0.124728	0.293693
TraesCS1A02G308100.2	not TKL_CTR1-DRK-2	1A	TraesCS1B02G318800.3	not TKL_CTR1-DRK-2	1B	0	0.0105483	0.0772877	0.136481
TraesCS1A02G308400.1	not TKL_CTR1-DRK-2	1A	TraesCS1B02G319100.1	not TKL_CTR1-DRK-2	1B	0	0.00176939	0.0513997	0.0344241
TraesCS1A02G308500.1	not TKL_CTR1-DRK-2	1A	TraesCS1B02G319200.1	not TKL_CTR1-DRK-2	1B	2e-111	0.0219595	0.0988771	0.222089
TraesCS1A02G309000.1	not TKL_CTR1-DRK-2	1A	TraesCS1B02G319700.1	not TKL_CTR1-DRK-2	1B	1e-118	0.0985208	0.101334	0.972236
TraesCS1A02G309200.2	not TKL_CTR1-DRK-2	1A	TraesCS1B02G320000.2	not TKL_CTR1-DRK-2	1B	0	0.0108838	0.0779199	0.13968
TraesCS1A02G309400.2	not TKL_CTR1-DRK-2	1A	TraesCS1B02G320400.1	not TKL_CTR1-DRK-2	1B	0	0.00590762	0.0973621	0.0606768
TraesCS1A02G309600.1	not TKL_CTR1-DRK-2	1A	TraesCS1B02G320700.1	not TKL_CTR1-DRK-2	1B	6e-105	0.0341106	0.140432	0.242897
TraesCS1A02G309700.1	not TKL_CTR1-DRK-2	1A	TraesCS1B02G320800.1	not TKL_CTR1-DRK-2	1B	0	0.000967976	0.100875	0.00959576
TraesCS1A02G309800.1	not TKL_CTR1-DRK-2	1A	TraesCS1B02G320900.1	not TKL_CTR1-DRK-2	1B	0	0.0417027	0.162375	0.25683
TraesCS1A02G310000.1	not TKL_CTR1-DRK-2	1A	TraesCS1B02G321100.1	not TKL_CTR1-DRK-2	1B	5e-173	0.0782807	0.146981	0.53259
TraesCS1A02G310100.1	not TKL_CTR1-DRK-2	1A	TraesCS1B02G321200.1	not TKL_CTR1-DRK-2	1B	0	0.0281821	0.0643035	0.438268
TraesCS1A02G310300.1	not TKL_CTR1-DRK-2	1A	TraesCS1B02G321500.1	not TKL_CTR1-DRK-2	1B	0	0.0115254	0.0984421	0.117078
TraesCS1A02G310400.1	not TKL_CTR1-DRK-2	1A	TraesCS1B02G321600.1	not TKL_CTR1-DRK-2	1B	0	0.0459089	0.335107	0.136998
TraesCS1A02G310500.1	not TKL_CTR1-DRK-2	1A	TraesCS1B02G321800.1	not TKL_CTR1-DRK-2	1B	0	0.00648466	0.05974	0.108548
TraesCS1A02G310600.1	not TKL_CTR1-DRK-2	1A	TraesCS1B02G321900.1	not TKL_CTR1-DRK-2	1B	0	0.0111759	0.0967163	0.115553
TraesCS1A02G310700.1	not TKL_CTR1-DRK-2	1A	TraesCS1B02G322000.1	not TKL_CTR1-DRK-2	1B	0	0.00609295	0.0546192	0.111553
TraesCS1A02G311100.1	not TKL_CTR1-DRK-2	1A	TraesCS1B02G322500.1	not TKL_CTR1-DRK-2	1B	0	0.00553125	0.115871	0.0477362
TraesCS1A02G311400.1	not TKL_CTR1-DRK-2	1A	TraesCS1B02G322900.1	not TKL_CTR1-DRK-2	1B	0	0.0179341	0.10402	0.172411
TraesCS1A02G311800.1	not TKL_CTR1-DRK-2	1A	TraesCS1B02G323500.1	not TKL_CTR1-DRK-2	1B	0	0.0177086	0.106887	0.165677
TraesCS1A02G312300.1	not TKL_CTR1-DRK-2	1A	TraesCS1B02G324000.1	not TKL_CTR1-DRK-2	1B	0	0.0157221	0.147707	0.106441
TraesCS1A02G312600.1	not TKL_CTR1-DRK-2	1A	TraesCS1B02G324200.1	not TKL_CTR1-DRK-2	1B	0	0.0295874	0.125549	0.235665
TraesCS1A02G312700.1	not TKL_CTR1-DRK-2	1A	TraesCS1B02G324300.1	not TKL_CTR1-DRK-2	1B	0	0.0130477	0.123319	0.105804
TraesCS1A02G313200.2	not TKL_CTR1-DRK-2	1A	TraesCS1B02G325000.2	not TKL_CTR1-DRK-2	1B	0	0.0213975	0.0803667	0.266249
TraesCS1A02G313300.1	not TKL_CTR1-DRK-2	1A	TraesCS1B02G325100.1	not TKL_CTR1-DRK-2	1B	0	0.00751415	0.0488765	0.153737
TraesCS1A02G313500.3	not TKL_CTR1-DRK-2	1A	TraesCS1B02G325300.1	not TKL_CTR1-DRK-2	1B	0	0.0297009	0.0548664	0.541331
TraesCS1A02G313700.1	not TKL_CTR1-DRK-2	1A	TraesCS1B02G325500.1	not TKL_CTR1-DRK-2	1B	0	0.0319434	0.053866	0.593016
TraesCS1A02G313800.1	not TKL_CTR1-DRK-2	1A	TraesCS1B02G325700.1	not TKL_CTR1-DRK-2	1B	0	0.0183128	0.0845727	0.216533
TraesCS1A02G314000.1	not TKL_CTR1-DRK-2	1A	TraesCS1B02G326100.1	not TKL_CTR1-DRK-2	1B	0	0.00320942	0.0346883	0.0925218
TraesCS1A02G314100.1	not TKL_CTR1-DRK-2	1A	TraesCS1B02G326400.1	not TKL_CTR1-DRK-2	1B	0	0.00615985	0.0430407	0.143117
TraesCS1A02G314400.2	not TKL_CTR1-DRK-2	1A	TraesCS1B02G326700.2	not TKL_CTR1-DRK-2	1B	0	0.0198031	0.0436342	0.453844
TraesCS1A02G314500.1	not TKL_CTR1-DRK-2	1A	TraesCS1B02G326800.1	not TKL_CTR1-DRK-2	1B	3e-105	0.0291299	0.192699	0.151168
TraesCS1A02G315200.1	not TKL_CTR1-DRK-2	1A	TraesCS1B02G327100.1	not TKL_CTR1-DRK-2	1B	0	0.0226736	0.0234577	0.966572
TraesCS1A02G315400.1	not TKL_CTR1-DRK-2	1A	TraesCS1B02G327300.2	not TKL_CTR1-DRK-2	1B	0	0.0239352	0.0890908	0.268661
TraesCS1A02G315500.1	not TKL_CTR1-DRK-2	1A	TraesCS1B02G327400.1	not TKL_CTR1-DRK-2	1B	0	0.0266334	0.110568	0.240879
TraesCS1A02G315600.1	not TKL_CTR1-DRK-2	1A	TraesCS1B02G327500.1	not TKL_CTR1-DRK-2	1B	0	0.0154279	0.0583006	0.264626
TraesCS1A02G315900.1	not TKL_CTR1-DRK-2	1A	TraesCS1B02G328200.1	not TKL_CTR1-DRK-2	1B	0	0.0115021	0.0457023	0.251674
TraesCS1A02G317000.1	not TKL_CTR1-DRK-2	1A	TraesCS1B02G329400.1	not TKL_CTR1-DRK-2	1B	0	0.0073822	0.10195	0.0724102
TraesCS1A02G317100.1	not TKL_CTR1-DRK-2	1A	TraesCS1B02G329500.1	not TKL_CTR1-DRK-2	1B	0	0.0375837	0.0606019	0.620174
TraesCS1A02G317200.1	not TKL_CTR1-DRK-2	1A	TraesCS1B02G329600.1	not TKL_CTR1-DRK-2	1B	0	0.00274286	0.0961314	0.0285324
TraesCS1A02G317300.1	not TKL_CTR1-DRK-2	1A	TraesCS1B02G329700.1	not TKL_CTR1-DRK-2	1B	0	0.0231379	0.0534654	0.432764
TraesCS1A02G317800.1	not TKL_CTR1-DRK-2	1A	TraesCS1B02G330100.1	not TKL_CTR1-DRK-2	1B	0	0.0684308	0.150235	0.455493
TraesCS1A02G317900.1	not TKL_CTR1-DRK-2	1A	TraesCS1B02G330400.1	not TKL_CTR1-DRK-2	1B	0	0.00617429	0.0525793	0.117428
TraesCS1A02G318400.1	not TKL_CTR1-DRK-2	1A	TraesCS1B02G331000.1	not TKL_CTR1-DRK-2	1B	6e-172	0.0890819	0.178743	0.498379
TraesCS1A02G319000.1	not TKL_CTR1-DRK-2	1A	TraesCS1B02G331300.1	not TKL_CTR1-DRK-2	1B	0	0.0261584	0.077859	0.335972
TraesCS1A02G319100.1	not TKL_CTR1-DRK-2	1A	TraesCS1B02G331400.2	not TKL_CTR1-DRK-2	1B	0	0.0124778	0.0444437	0.280756
TraesCS1A02G319600.1	not TKL_CTR1-DRK-2	1A	TraesCS1B02G331900.1	not TKL_CTR1-DRK-2	1B	4e-132	0.00237154	0.102522	0.0231321
TraesCS1A02G320000.1	not TKL_CTR1-DRK-2	1A	TraesCS1B02G332200.1	not TKL_CTR1-DRK-2	1B	0	0.0318898	0.0660234	0.483007
TraesCS1A02G320200.1	not TKL_CTR1-DRK-2	1A	TraesCS1B02G332400.1	not TKL_CTR1-DRK-2	1B	0	0.00842243	0.0712865	0.118149
TraesCS1A02G320300.3	not TKL_CTR1-DRK-2	1A	TraesCS1B02G332500.4	not TKL_CTR1-DRK-2	1B	0	0.0341927	0.164284	0.208132
TraesCS1A02G320400.1	not TKL_CTR1-DRK-2	1A	TraesCS1B02G332600.1	not TKL_CTR1-DRK-2	1B	0	0.0130958	0.0770336	0.170001
TraesCS1A02G320500.1	not TKL_CTR1-DRK-2	1A	TraesCS1B02G332700.1	not TKL_CTR1-DRK-2	1B	2e-146	0.00215983	0.048741	0.0443123
TraesCS1A02G320900.2	not TKL_CTR1-DRK-2	1A	TraesCS1B02G333300.5	not TKL_CTR1-DRK-2	1B	0	0.017894	0.133686	0.133851
TraesCS1A02G321000.1	not TKL_CTR1-DRK-2	1A	TraesCS1B02G333600.1	not TKL_CTR1-DRK-2	1B	0	0.0154755	0.0867946	0.178301
TraesCS1A02G321100.1	not TKL_CTR1-DRK-2	1A	TraesCS1B02G333800.1	not TKL_CTR1-DRK-2	1B	0	0.00990522	0.0811602	0.122045
TraesCS1A02G321400.1	not TKL_CTR1-DRK-2	1A	TraesCS1B02G333900.1	not TKL_CTR1-DRK-2	1B	3e-121	0.0768554	0.0468042	1.64206
TraesCS1A02G321600.1	not TKL_CTR1-DRK-2	1A	TraesCS1B02G334000.1	not TKL_CTR1-DRK-2	1B	1e-167	0.0583339	0.0567378	1.02813
TraesCS1A02G321700.1	not TKL_CTR1-DRK-2	1A	TraesCS1B02G334100.1	not TKL_CTR1-DRK-2	1B	0	0.00724166	0.0708759	0.102174
TraesCS1A02G321900.1	not TKL_CTR1-DRK-2	1A	TraesCS1B02G334200.2	not TKL_CTR1-DRK-2	1B	0	0.0159884	0.087445	0.18284
TraesCS1A02G322100.2	not TKL_CTR1-DRK-2	1A	TraesCS1B02G334500.1	not TKL_CTR1-DRK-2	1B	2e-163	0.0136589	0.0512047	0.266751
TraesCS1A02G322300.1	not TKL_CTR1-DRK-2	1A	TraesCS1B02G334600.2	not TKL_CTR1-DRK-2	1B	0	0.0167338	0.0885747	0.188923
TraesCS1A02G322700.1	not TKL_CTR1-DRK-2	1A	TraesCS1B02G335000.1	not TKL_CTR1-DRK-2	1B	0	0.09042	0.130635	0.692156
TraesCS1A02G323200.1	not TKL_CTR1-DRK-2	1A	TraesCS1B02G336000.1	not TKL_CTR1-DRK-2	1B	0	0	0.0317788	0
TraesCS1A02G323400.1	not TKL_CTR1-DRK-2	1A	TraesCS1B02G336300.1	not TKL_CTR1-DRK-2	1B	0	0.00416885	0.194192	0.0214676
TraesCS1A02G323500.1	not TKL_CTR1-DRK-2	1A	TraesCS1B02G336400.1	not TKL_CTR1-DRK-2	1B	0	0.0167263	0.0801429	0.208706
TraesCS1A02G323600.1	not TKL_CTR1-DRK-2	1A	TraesCS1B02G336700.1	not TKL_CTR1-DRK-2	1B	0	0.0269212	0.101915	0.264154
TraesCS1A02G323800.1	not TKL_CTR1-DRK-2	1A	TraesCS1B02G337100.1	not TKL_CTR1-DRK-2	1B	4e-168	0.0270747	0.0461882	0.586182
TraesCS1A02G323900.1	not TKL_CTR1-DRK-2	1A	TraesCS1B02G337200.1	not TKL_CTR1-DRK-2	1B	3e-144	0.00448935	0.0501979	0.089433
TraesCS1A02G324000.1	not TKL_CTR1-DRK-2	1A	TraesCS1B02G337400.1	not TKL_CTR1-DRK-2	1B	0	0.0134032	0.135625	0.0988251
TraesCS1A02G324100.1	not TKL_CTR1-DRK-2	1A	TraesCS1B02G337700.1	not TKL_CTR1-DRK-2	1B	0	0.0411541	0.0480164	0.857084
TraesCS1A02G324800.1	not TKL_CTR1-DRK-2	1A	TraesCS1B02G337800.2	not TKL_CTR1-DRK-2	1B	0	0.0141477	0.0640731	0.220806
TraesCS1A02G325400.1	not TKL_CTR1-DRK-2	1A	TraesCS1B02G338500.1	not TKL_CTR1-DRK-2	1B	0	0.0183344	0.124917	0.146772
TraesCS1A02G325500.1	not TKL_CTR1-DRK-2	1A	TraesCS1B02G338600.1	not TKL_CTR1-DRK-2	1B	0	0.0166276	0.175816	0.094574
TraesCS1A02G325800.1	not TKL_CTR1-DRK-2	1A	TraesCS1B02G339100.1	not TKL_CTR1-DRK-2	1B	0	0.00813812	0.135061	0.0602553
TraesCS1A02G325900.1	not TKL_CTR1-DRK-2	1A	TraesCS1B02G339200.1	not TKL_CTR1-DRK-2	1B	0	0.00922232	0.0851298	0.108332
TraesCS1A02G326200.1	not TKL_CTR1-DRK-2	1A	TraesCS1B02G339600.1	not TKL_CTR1-DRK-2	1B	2e-137	0.0340701	0.0630371	0.540477
TraesCS1A02G326700.1	not TKL_CTR1-DRK-2	1A	TraesCS1B02G340100.1	not TKL_CTR1-DRK-2	1B	2e-154	0.0394695	0.150672	0.261957
TraesCS1A02G326900.1	not TKL_CTR1-DRK-2	1A	TraesCS1B02G340300.2	not TKL_CTR1-DRK-2	1B	0	0.0121101	0.136271	0.0888674
TraesCS1A02G327000.1	not TKL_CTR1-DRK-2	1A	TraesCS1B02G340400.1	not TKL_CTR1-DRK-2	1B	0	0.00749616	0.0677231	0.110688
TraesCS1A02G327100.1	not TKL_CTR1-DRK-2	1A	TraesCS1B02G340500.1	not TKL_CTR1-DRK-2	1B	0	0.016674	0.0706404	0.23604
TraesCS1A02G327200.1	not TKL_CTR1-DRK-2	1A	TraesCS1B02G340600.1	not TKL_CTR1-DRK-2	1B	0	0.00173173	0.0954423	0.0181442
TraesCS1A02G327400.1	not TKL_CTR1-DRK-2	1A	TraesCS1B02G340800.1	not TKL_CTR1-DRK-2	1B	0	0.0351344	0.117122	0.29998
TraesCS1A02G327700.1	not TKL_CTR1-DRK-2	1A	TraesCS1B02G341000.1	not TKL_CTR1-DRK-2	1B	6e-145	0.00888241	0.0566307	0.156848
TraesCS1A02G327800.1	not TKL_CTR1-DRK-2	1A	TraesCS1B02G341100.1	not TKL_CTR1-DRK-2	1B	0	0.00163421	0.060002	0.0272359
TraesCS1A02G328000.1	not TKL_CTR1-DRK-2	1A	TraesCS1B02G341700.1	not TKL_CTR1-DRK-2	1B	0	0.0135868	0.166189	0.081755
TraesCS1A02G328200.1	not TKL_CTR1-DRK-2	1A	TraesCS1B02G342000.1	not TKL_CTR1-DRK-2	1B	0	0.0052626	0.0964004	0.0545911
TraesCS1A02G328300.1	not TKL_CTR1-DRK-2	1A	TraesCS1B02G342100.2	not TKL_CTR1-DRK-2	1B	0	0.0249604	0.0703226	0.354942
TraesCS1A02G328700.1	not TKL_CTR1-DRK-2	1A	TraesCS1B02G342400.2	not TKL_CTR1-DRK-2	1B	0	0.0224533	0.0482398	0.465452
TraesCS1A02G329200.2	not TKL_CTR1-DRK-2	1A	TraesCS1B02G342600.2	not TKL_CTR1-DRK-2	1B	0	0.00953367	0.068203	0.139784
TraesCS1A02G329400.1	not TKL_CTR1-DRK-2	1A	TraesCS1B02G342800.2	not TKL_CTR1-DRK-2	1B	0	0.00506557	0.0317909	0.15934
TraesCS1A02G329600.1	not TKL_CTR1-DRK-2	1A	TraesCS1B02G343100.2	not TKL_CTR1-DRK-2	1B	0	0.0370714	0.135388	0.273816
TraesCS1A02G329900.1	not TKL_CTR1-DRK-2	1A	TraesCS1B02G343500.1	not TKL_CTR1-DRK-2	1B	0	0.0462502	0.0531027	0.870957
TraesCS1A02G330100.1	not TKL_CTR1-DRK-2	1A	TraesCS1B02G343700.1	not TKL_CTR1-DRK-2	1B	2e-104	0	0.175899	0
TraesCS1A02G330200.1	not TKL_CTR1-DRK-2	1A	TraesCS1B02G343800.1	not TKL_CTR1-DRK-2	1B	0	0.0134055	0.0972415	0.137857
TraesCS1A02G330300.1	not TKL_CTR1-DRK-2	1A	TraesCS1B02G343900.4	not TKL_CTR1-DRK-2	1B	0	0.0127913	0.085053	0.150393
TraesCS1A02G330500.4	not TKL_CTR1-DRK-2	1A	TraesCS1B02G344100.4	not TKL_CTR1-DRK-2	1B	0	0.000761905	0.0226968	0.0335689
TraesCS1A02G330600.1	not TKL_CTR1-DRK-2	1A	TraesCS1B02G344200.1	not TKL_CTR1-DRK-2	1B	0	0.00662123	0.0356763	0.185592
TraesCS1A02G330700.1	not TKL_CTR1-DRK-2	1A	TraesCS1B02G344400.1	not TKL_CTR1-DRK-2	1B	0	0.0394889	0.111208	0.355089
TraesCS1A02G330800.1	not TKL_CTR1-DRK-2	1A	TraesCS1B02G344600.1	not TKL_CTR1-DRK-2	1B	0	0.0266716	0.0778585	0.342564
TraesCS1A02G331100.1	not TKL_CTR1-DRK-2	1A	TraesCS1B02G345000.1	not TKL_CTR1-DRK-2	1B	0	0.0265899	0.102543	0.259304
TraesCS1A02G331200.1	not TKL_CTR1-DRK-2	1A	TraesCS1B02G345100.2	not TKL_CTR1-DRK-2	1B	0	0.00900306	0.0679404	0.132514
TraesCS1A02G331300.1	not TKL_CTR1-DRK-2	1A	TraesCS1B02G345200.1	not TKL_CTR1-DRK-2	1B	0	0.145386	0.218523	0.665309
TraesCS1A02G331700.1	not TKL_CTR1-DRK-2	1A	TraesCS1B02G345300.1	not TKL_CTR1-DRK-2	1B	0	0.00476633	0.0535225	0.0890529
TraesCS1A02G331800.1	not TKL_CTR1-DRK-2	1A	TraesCS1B02G345400.1	not TKL_CTR1-DRK-2	1B	0	0.00375764	0.101581	0.0369915
TraesCS1A02G331900.1	not TKL_CTR1-DRK-2	1A	TraesCS1B02G345500.1	not TKL_CTR1-DRK-2	1B	0	0.0184925	0.0997175	0.185449
TraesCS1A02G332200.1	not TKL_CTR1-DRK-2	1A	TraesCS1B02G345800.1	not TKL_CTR1-DRK-2	1B	0	0.0111743	0.142537	0.078396
TraesCS1A02G332900.1	not TKL_CTR1-DRK-2	1A	TraesCS1B02G346500.1	not TKL_CTR1-DRK-2	1B	0	0.0213136	0.0358063	0.595247
TraesCS1A02G333000.1	not TKL_CTR1-DRK-2	1A	TraesCS1B02G346600.1	not TKL_CTR1-DRK-2	1B	0	0.016305	0.063446	0.25699
TraesCS1A02G333200.2	not TKL_CTR1-DRK-2	1A	TraesCS1B02G346700.2	not TKL_CTR1-DRK-2	1B	0	0.00123254	0.118355	0.0104139
TraesCS1A02G333500.1	not TKL_CTR1-DRK-2	1A	TraesCS1B02G346900.1	not TKL_CTR1-DRK-2	1B	0	0.135333	0.249337	0.542773
TraesCS1A02G333600.1	not TKL_CTR1-DRK-2	1A	TraesCS1B02G347000.1	not TKL_CTR1-DRK-2	1B	1e-158	0	0.129663	0
TraesCS1A02G333900.1	not TKL_CTR1-DRK-2	1A	TraesCS1B02G347200.1	not TKL_CTR1-DRK-2	1B	0	0.0137701	0.0669661	0.205628
TraesCS1A02G334000.1	not TKL_CTR1-DRK-2	1A	TraesCS1B02G347300.1	not TKL_CTR1-DRK-2	1B	0	0.0519403	0.103677	0.50098
TraesCS1A02G334400.1	not TKL_CTR1-DRK-2	1A	TraesCS1B02G347600.1	not TKL_CTR1-DRK-2	1B	0	0.0224557	0.070708	0.317584
TraesCS1A02G334700.1	not TKL_CTR1-DRK-2	1A	TraesCS1B02G347700.1	not TKL_CTR1-DRK-2	1B	0	0.0182164	0.104359	0.174555
TraesCS1A02G334900.1	not TKL_CTR1-DRK-2	1A	TraesCS1B02G347900.2	not TKL_CTR1-DRK-2	1B	0	0.0253381	0.132851	0.190725
TraesCS1A02G335100.1	not TKL_CTR1-DRK-2	1A	TraesCS1B02G348000.1	not TKL_CTR1-DRK-2	1B	0	0.0305798	0.150296	0.203464
TraesCS1A02G335300.1	not TKL_CTR1-DRK-2	1A	TraesCS1B02G348200.1	not TKL_CTR1-DRK-2	1B	0	0.0234183	0.117968	0.198514
TraesCS1A02G335500.1	not TKL_CTR1-DRK-2	1A	TraesCS1B02G348400.1	not TKL_CTR1-DRK-2	1B	0	0.0206889	0.149195	0.13867
TraesCS1A02G335600.1	not TKL_CTR1-DRK-2	1A	TraesCS1B02G348700.1	not TKL_CTR1-DRK-2	1B	8e-176	0.0885416	0.21849	0.405243
TraesCS1A02G335800.1	not TKL_CTR1-DRK-2	1A	TraesCS1B02G349100.1	not TKL_CTR1-DRK-2	1B	0	0.022191	0.0575566	0.38555
TraesCS1A02G335900.1	not TKL_CTR1-DRK-2	1A	TraesCS1B02G349200.1	not TKL_CTR1-DRK-2	1B	0	0.0168189	0.0974486	0.172593
TraesCS1A02G336000.1	not TKL_CTR1-DRK-2	1A	TraesCS1B02G349300.1	not TKL_CTR1-DRK-2	1B	0	0.000946671	0.11251	0.00841411
TraesCS1A02G336400.1	not TKL_CTR1-DRK-2	1A	TraesCS1B02G349600.1	not TKL_CTR1-DRK-2	1B	6e-109	0.340319	0.860153	0.39565
TraesCS1A02G337800.1	not TKL_CTR1-DRK-2	1A	TraesCS1B02G350200.1	not TKL_CTR1-DRK-2	1B	2e-152	0	0.0672091	0
TraesCS1A02G338200.1	not TKL_CTR1-DRK-2	1A	TraesCS1B02G350600.1	not TKL_CTR1-DRK-2	1B	0	0.005334	0.0537325	0.0992697
TraesCS1A02G338300.1	not TKL_CTR1-DRK-2	1A	TraesCS1B02G350700.1	not TKL_CTR1-DRK-2	1B	0	0.0132703	0.136893	0.0969394
TraesCS1A02G338400.1	not TKL_CTR1-DRK-2	1A	TraesCS1B02G350800.1	not TKL_CTR1-DRK-2	1B	2e-106	0.0167293	0.0755355	0.221476
TraesCS1A02G338500.1	not TKL_CTR1-DRK-2	1A	TraesCS1B02G351000.1	not TKL_CTR1-DRK-2	1B	3e-133	0.00957906	0.0985643	0.0971858
TraesCS1A02G338600.1	not TKL_CTR1-DRK-2	1A	TraesCS1B02G351100.1	not TKL_CTR1-DRK-2	1B	3e-126	0.01496	0.146909	0.101832
TraesCS1A02G338900.2	not TKL_CTR1-DRK-2	1A	TraesCS1B02G351300.2	not TKL_CTR1-DRK-2	1B	0	0.0231411	0.0543086	0.426105
TraesCS1A02G339300.1	not TKL_CTR1-DRK-2	1A	TraesCS1B02G351600.4	not TKL_CTR1-DRK-2	1B	0	0.00588061	0.0886323	0.0663484
TraesCS1A02G339400.1	not TKL_CTR1-DRK-2	1A	TraesCS1B02G351700.1	not TKL_CTR1-DRK-2	1B	0	0.0103722	0.0644643	0.160898
TraesCS1A02G339500.3	not TKL_CTR1-DRK-2	1A	TraesCS1B02G351800.1	not TKL_CTR1-DRK-2	1B	0	0.0216376	0.0588409	0.36773
TraesCS1A02G339600.1	not TKL_CTR1-DRK-2	1A	TraesCS1B02G351900.1	not TKL_CTR1-DRK-2	1B	0	0.00851178	0.138044	0.0616601
TraesCS1A02G339700.1	not TKL_CTR1-DRK-2	1A	TraesCS1B02G352000.1	not TKL_CTR1-DRK-2	1B	0	0.0257882	0.0888196	0.290343
TraesCS1A02G339800.2	not TKL_CTR1-DRK-2	1A	TraesCS1B02G352100.1	not TKL_CTR1-DRK-2	1B	0	0.00972582	0.0293491	0.331384
TraesCS1A02G339900.1	not TKL_CTR1-DRK-2	1A	TraesCS1B02G352200.2	not TKL_CTR1-DRK-2	1B	0	0.00117239	0.0313106	0.0374439
TraesCS1A02G340000.1	not TKL_CTR1-DRK-2	1A	TraesCS1B02G352300.1	not TKL_CTR1-DRK-2	1B	0	0.00802247	0.0723551	0.110876
TraesCS1A02G340100.1	not TKL_CTR1-DRK-2	1A	TraesCS1B02G352400.1	not TKL_CTR1-DRK-2	1B	0	0.00733203	0.0614269	0.119362
TraesCS1A02G340200.1	not TKL_CTR1-DRK-2	1A	TraesCS1B02G352500.1	not TKL_CTR1-DRK-2	1B	0	0.00858891	0.0759843	0.113035
TraesCS1A02G340300.1	not TKL_CTR1-DRK-2	1A	TraesCS1B02G352600.1	not TKL_CTR1-DRK-2	1B	0	0.013003	0.110087	0.118115
TraesCS1A02G340400.1	not TKL_CTR1-DRK-2	1A	TraesCS1B02G352700.1	not TKL_CTR1-DRK-2	1B	0	0.00437545	0.0554576	0.0788972
TraesCS1A02G340700.1	not TKL_CTR1-DRK-2	1A	TraesCS1B02G353500.1	not TKL_CTR1-DRK-2	1B	5e-139	0.013812	0.0978699	0.141126
TraesCS1A02G340900.1	not TKL_CTR1-DRK-2	1A	TraesCS1B02G353700.1	not TKL_CTR1-DRK-2	1B	0	0.0102928	0.062501	0.164682
TraesCS1A02G341100.1	not TKL_CTR1-DRK-2	1A	TraesCS1B02G353800.1	not TKL_CTR1-DRK-2	1B	0	0.0113473	0.0749236	0.151452
TraesCS1A02G341300.1	not TKL_CTR1-DRK-2	1A	TraesCS1B02G354000.1	not TKL_CTR1-DRK-2	1B	0	0.00710425	0.0660426	0.107571
TraesCS1A02G341400.1	not TKL_CTR1-DRK-2	1A	TraesCS1B02G354100.1	not TKL_CTR1-DRK-2	1B	0	0.0388112	0.100962	0.384413
TraesCS1A02G341500.1	not TKL_CTR1-DRK-2	1A	TraesCS1B02G354200.2	not TKL_CTR1-DRK-2	1B	0	0.0198404	0.080076	0.247769
TraesCS1A02G341600.1	not TKL_CTR1-DRK-2	1A	TraesCS1B02G354300.1	not TKL_CTR1-DRK-2	1B	1e-110	0.00277907	0.0771321	0.03603
TraesCS1A02G341700.1	not TKL_CTR1-DRK-2	1A	TraesCS1B02G354400.2	not TKL_CTR1-DRK-2	1B	0	0.0266458	0.0733667	0.363186
TraesCS1A02G341800.1	not TKL_CTR1-DRK-2	1A	TraesCS1B02G354500.1	not TKL_CTR1-DRK-2	1B	0	0.0172509	0.09074	0.190113
TraesCS1A02G341900.1	not TKL_CTR1-DRK-2	1A	TraesCS1B02G354600.1	not TKL_CTR1-DRK-2	1B	0	0.0242208	0.0964313	0.251171
TraesCS1A02G342000.1	not TKL_CTR1-DRK-2	1A	TraesCS1B02G354800.1	not TKL_CTR1-DRK-2	1B	0	0.00935424	0.185845	0.0503336
TraesCS1A02G342500.1	not TKL_CTR1-DRK-2	1A	TraesCS1B02G355600.1	not TKL_CTR1-DRK-2	1B	0	0.0141911	0.0683221	0.207709
TraesCS1A02G342600.1	not TKL_CTR1-DRK-2	1A	TraesCS1B02G355700.1	not TKL_CTR1-DRK-2	1B	0	0.0234978	0.0576964	0.407266
TraesCS1A02G342700.1	not TKL_CTR1-DRK-2	1A	TraesCS1B02G355800.1	not TKL_CTR1-DRK-2	1B	3e-143	0.0357339	0.168898	0.211571
TraesCS1A02G342900.2	not TKL_CTR1-DRK-2	1A	TraesCS1B02G356100.2	not TKL_CTR1-DRK-2	1B	0	0.00852671	0.0799196	0.106691
TraesCS1A02G343000.1	not TKL_CTR1-DRK-2	1A	TraesCS1B02G356200.1	not TKL_CTR1-DRK-2	1B	0	0.00976455	0.0841002	0.116106
TraesCS1A02G343300.1	not TKL_CTR1-DRK-2	1A	TraesCS1B02G356600.1	not TKL_CTR1-DRK-2	1B	0	0.0320779	0.0970698	0.330462
TraesCS1A02G343800.1	not TKL_CTR1-DRK-2	1A	TraesCS1B02G356800.1	not TKL_CTR1-DRK-2	1B	0	0.0210802	0.0721906	0.292008
TraesCS1A02G344000.1	not TKL_CTR1-DRK-2	1A	TraesCS1B02G357000.1	not TKL_CTR1-DRK-2	1B	0	0.00816123	0.0905621	0.0901175
TraesCS1A02G344200.1	not TKL_CTR1-DRK-2	1A	TraesCS1B02G357300.1	not TKL_CTR1-DRK-2	1B	4e-164	0.182724	0.181287	1.00793
TraesCS1A02G344300.1	not TKL_CTR1-DRK-2	1A	TraesCS1B02G358100.1	not TKL_CTR1-DRK-2	1B	0	0.110771	0.397691	0.278536
TraesCS1A02G344500.1	not TKL_CTR1-DRK-2	1A	TraesCS1B02G358400.1	not TKL_CTR1-DRK-2	1B	0	0.063475	0.0622764	1.01925
TraesCS1A02G344800.1	not TKL_CTR1-DRK-2	1A	TraesCS1B02G358600.1	not TKL_CTR1-DRK-2	1B	0	0.221289	0.498824	0.443621
TraesCS1A02G345000.1	not TKL_CTR1-DRK-2	1A	TraesCS1B02G358800.1	not TKL_CTR1-DRK-2	1B	0	0.0333565	0.061334	0.54385
TraesCS1A02G345200.1	not TKL_CTR1-DRK-2	1A	TraesCS1B02G359000.1	not TKL_CTR1-DRK-2	1B	2e-121	0.0510886	0.199632	0.255914
TraesCS1A02G345400.1	not TKL_CTR1-DRK-2	1A	TraesCS1B02G359300.2	not TKL_CTR1-DRK-2	1B	0	0.0605895	0.162679	0.372449
TraesCS1A02G346200.1	not TKL_CTR1-DRK-2	1A	TraesCS1B02G359800.1	not TKL_CTR1-DRK-2	1B	0	0.0160142	0.064212	0.249396
TraesCS1A02G346300.2	not TKL_CTR1-DRK-2	1A	TraesCS1B02G360000.1	not TKL_CTR1-DRK-2	1B	3e-145	0.0651959	0.0722145	0.902809
TraesCS1A02G346600.1	not TKL_CTR1-DRK-2	1A	TraesCS1B02G360500.1	not TKL_CTR1-DRK-2	1B	0	0.00974171	0.0445492	0.218673
TraesCS1A02G346700.1	not TKL_CTR1-DRK-2	1A	TraesCS1B02G360600.1	not TKL_CTR1-DRK-2	1B	0	0.0190953	0.0657183	0.290562
TraesCS1A02G346800.3	not TKL_CTR1-DRK-2	1A	TraesCS1B02G360800.1	not TKL_CTR1-DRK-2	1B	2e-132	0.185942	0.27076	0.686742
TraesCS1A02G347700.1	not TKL_CTR1-DRK-2	1A	TraesCS1B02G362200.1	not TKL_CTR1-DRK-2	1B	0	0.0101657	0.0652424	0.155815
TraesCS1A02G347900.1	not TKL_CTR1-DRK-2	1A	TraesCS1B02G362500.1	not TKL_CTR1-DRK-2	1B	2e-140	0.0102507	0.111458	0.0919695
TraesCS1A02G348000.1	not TKL_CTR1-DRK-2	1A	TraesCS1B02G362600.1	not TKL_CTR1-DRK-2	1B	1e-133	0.0129567	0.0825916	0.156877
TraesCS1A02G348100.1	not TKL_CTR1-DRK-2	1A	TraesCS1B02G362700.1	not TKL_CTR1-DRK-2	1B	0	0.057047	0.093293	0.611482
TraesCS1A02G348400.1	not TKL_CTR1-DRK-2	1A	TraesCS1B02G363000.1	not TKL_CTR1-DRK-2	1B	0	0.0157361	0.0699391	0.224997
TraesCS1A02G348700.1	not TKL_CTR1-DRK-2	1A	TraesCS1B02G363400.1	not TKL_CTR1-DRK-2	1B	0	0.00818562	0.0716657	0.114219
TraesCS1A02G348800.1	not TKL_CTR1-DRK-2	1A	TraesCS1B02G363500.1	not TKL_CTR1-DRK-2	1B	0	0.0243089	0.0935491	0.259852
TraesCS1A02G349100.1	not TKL_CTR1-DRK-2	1A	TraesCS1B02G363800.1	not TKL_CTR1-DRK-2	1B	5e-157	0.00206044	0.0795447	0.0259029
TraesCS1A02G349600.1	not TKL_CTR1-DRK-2	1A	TraesCS1B02G364100.2	not TKL_CTR1-DRK-2	1B	0	0.0296435	0.0571395	0.518791
TraesCS1A02G349900.2	not TKL_CTR1-DRK-2	1A	TraesCS1B02G364200.2	not TKL_CTR1-DRK-2	1B	0	0.0301516	0.0642214	0.469494
TraesCS1A02G350000.1	not TKL_CTR1-DRK-2	1A	TraesCS1B02G364300.1	not TKL_CTR1-DRK-2	1B	0	0.0143842	0.094444	0.152304
TraesCS1A02G350100.1	not TKL_CTR1-DRK-2	1A	TraesCS1B02G364400.1	not TKL_CTR1-DRK-2	1B	0	0.0233318	0.136841	0.170503
TraesCS1A02G350200.1	not TKL_CTR1-DRK-2	1A	TraesCS1B02G364500.3	not TKL_CTR1-DRK-2	1B	0	0	0.102356	0
TraesCS1A02G350500.1	not TKL_CTR1-DRK-2	1A	TraesCS1B02G364800.1	not TKL_CTR1-DRK-2	1B	0	0	0.0726374	0
TraesCS1A02G350600.1	not TKL_CTR1-DRK-2	1A	TraesCS1B02G364900.2	not TKL_CTR1-DRK-2	1B	0	0.0133017	0.0638284	0.208397
TraesCS1A02G190500.1	not TKL_CTR1-DRK-2	1A	TraesCS1B02G205800.2	not TKL_CTR1-DRK-2	1B	0	0.00834733	0.071231	0.117187
TraesCS1A02G190700.1	not TKL_CTR1-DRK-2	1A	TraesCS1B02G205900.1	not TKL_CTR1-DRK-2	1B	0	0.0119716	0.0301898	0.396545
TraesCS1A02G190800.1	not TKL_CTR1-DRK-2	1A	TraesCS1B02G206000.1	not TKL_CTR1-DRK-2	1B	0	0.00817288	0.0363487	0.224846
TraesCS1A02G190900.1	not TKL_CTR1-DRK-2	1A	TraesCS1B02G206100.2	not TKL_CTR1-DRK-2	1B	0	0.00199137	0.0680177	0.0292772
TraesCS1A02G191300.1	not TKL_CTR1-DRK-2	1A	TraesCS1B02G206200.1	not TKL_CTR1-DRK-2	1B	0	0.0058248	0.161035	0.036171
TraesCS1A02G191400.1	not TKL_CTR1-DRK-2	1A	TraesCS1B02G206300.1	not TKL_CTR1-DRK-2	1B	2e-160	0	0.0395262	0
TraesCS1A02G191500.1	not TKL_CTR1-DRK-2	1A	TraesCS1B02G206400.1	not TKL_CTR1-DRK-2	1B	8e-136	0.0815773	0.23848	0.342072
TraesCS1A02G191900.1	not TKL_CTR1-DRK-2	1A	TraesCS1B02G206900.1	not TKL_CTR1-DRK-2	1B	0	0.00920139	0.106373	0.0865015
TraesCS1A02G192400.1	not TKL_CTR1-DRK-2	1A	TraesCS1B02G207300.1	not TKL_CTR1-DRK-2	1B	0	0.00652454	0.0589139	0.110747
TraesCS1A02G192500.1	not TKL_CTR1-DRK-2	1A	TraesCS1B02G207500.1	not TKL_CTR1-DRK-2	1B	2e-125	0.00997728	0.076068	0.131163
TraesCS1A02G192700.1	not TKL_CTR1-DRK-2	1A	TraesCS1B02G207600.1	not TKL_CTR1-DRK-2	1B	0	0.0127201	0.0510939	0.248955
TraesCS1A02G192800.1	not TKL_CTR1-DRK-2	1A	TraesCS1B02G207700.1	not TKL_CTR1-DRK-2	1B	4e-180	0.0149106	0.083909	0.1777
TraesCS1A02G192900.1	not TKL_CTR1-DRK-2	1A	TraesCS1B02G207800.1	not TKL_CTR1-DRK-2	1B	2e-115	0.71148	0.746005	0.95372
TraesCS1A02G193000.1	not TKL_CTR1-DRK-2	1A	TraesCS1B02G207900.1	not TKL_CTR1-DRK-2	1B	0	0.00335258	0.0432732	0.0774748
TraesCS1A02G193300.1	not TKL_CTR1-DRK-2	1A	TraesCS1B02G208100.1	not TKL_CTR1-DRK-2	1B	0	0.00275779	0.0429705	0.0641787
TraesCS1A02G193400.1	not TKL_CTR1-DRK-2	1A	TraesCS1B02G208400.1	not TKL_CTR1-DRK-2	1B	0	0.00830789	0.0931893	0.0891507
TraesCS1A02G193500.1	not TKL_CTR1-DRK-2	1A	TraesCS1B02G208500.1	not TKL_CTR1-DRK-2	1B	0	0.00754249	0.0828427	0.0910459
TraesCS1A02G193600.1	not TKL_CTR1-DRK-2	1A	TraesCS1B02G208600.1	not TKL_CTR1-DRK-2	1B	0	0.00900248	0.039034	0.230632
TraesCS1A02G194200.1	not TKL_CTR1-DRK-2	1A	TraesCS1B02G209200.1	not TKL_CTR1-DRK-2	1B	2e-123	0.0249217	0.04489	0.555173
TraesCS1A02G194400.1	not TKL_CTR1-DRK-2	1A	TraesCS1B02G209300.1	not TKL_CTR1-DRK-2	1B	5e-139	0.0156489	0.0331913	0.471475
TraesCS1A02G194700.1	not TKL_CTR1-DRK-2	1A	TraesCS1B02G209500.1	not TKL_CTR1-DRK-2	1B	0	0.0224825	0.100922	0.222771
TraesCS1A02G194800.1	not TKL_CTR1-DRK-2	1A	TraesCS1B02G209600.1	not TKL_CTR1-DRK-2	1B	0	0.0122133	0.0818684	0.149182
TraesCS1A02G194900.1	not TKL_CTR1-DRK-2	1A	TraesCS1B02G209700.1	not TKL_CTR1-DRK-2	1B	0	0.0101158	0.0999894	0.101168
TraesCS1A02G195100.1	not TKL_CTR1-DRK-2	1A	TraesCS1B02G209800.1	not TKL_CTR1-DRK-2	1B	0	0.00326976	0.102454	0.0319144
TraesCS1A02G195200.2	not TKL_CTR1-DRK-2	1A	TraesCS1B02G209900.1	not TKL_CTR1-DRK-2	1B	0	0.0020231	0.0453579	0.0446029
TraesCS1A02G195300.1	not TKL_CTR1-DRK-2	1A	TraesCS1B02G210000.1	not TKL_CTR1-DRK-2	1B	0	0.0312526	0.0400847	0.779664
TraesCS1A02G195400.4	not TKL_CTR1-DRK-2	1A	TraesCS1B02G210300.4	not TKL_CTR1-DRK-2	1B	0	0.0102823	0.0309256	0.332486
TraesCS1A02G195700.1	not TKL_CTR1-DRK-2	1A	TraesCS1B02G210400.1	not TKL_CTR1-DRK-2	1B	0	0.0173862	0.0945858	0.183814
TraesCS1A02G195900.1	not TKL_CTR1-DRK-2	1A	TraesCS1B02G210500.1	not TKL_CTR1-DRK-2	1B	0	0.00571567	0.0585092	0.0976885
TraesCS1A02G196000.2	not TKL_CTR1-DRK-2	1A	TraesCS1B02G210600.2	not TKL_CTR1-DRK-2	1B	0	0.015709	0.0891082	0.176291
TraesCS1A02G196100.1	not TKL_CTR1-DRK-2	1A	TraesCS1B02G210700.1	not TKL_CTR1-DRK-2	1B	0	0.00266582	0.0619307	0.0430453
TraesCS1A02G196300.1	not TKL_CTR1-DRK-2	1A	TraesCS1B02G210900.1	not TKL_CTR1-DRK-2	1B	0	0.00340265	0.0300792	0.113123
TraesCS1A02G196500.1	not TKL_CTR1-DRK-2	1A	TraesCS1B02G211100.1	not TKL_CTR1-DRK-2	1B	0	0.0131027	0.107809	0.121537
TraesCS1A02G196600.1	not TKL_CTR1-DRK-2	1A	TraesCS1B02G211200.2	not TKL_CTR1-DRK-2	1B	0	0.00589611	0.0841882	0.0700349
TraesCS1A02G196700.1	not TKL_CTR1-DRK-2	1A	TraesCS1B02G211300.1	not TKL_CTR1-DRK-2	1B	0	0.0276913	0.0667785	0.414673
TraesCS1A02G196800.1	not TKL_CTR1-DRK-2	1A	TraesCS1B02G211400.1	not TKL_CTR1-DRK-2	1B	0	0.00932285	0.103645	0.0899495
TraesCS1A02G197000.2	not TKL_CTR1-DRK-2	1A	TraesCS1B02G211600.1	not TKL_CTR1-DRK-2	1B	0	0.0264245	0.0685939	0.385231
TraesCS1A02G197100.1	not TKL_CTR1-DRK-2	1A	TraesCS1B02G211700.1	not TKL_CTR1-DRK-2	1B	0	0.0310334	0.0755707	0.410654
TraesCS1A02G197400.1	not TKL_CTR1-DRK-2	1A	TraesCS1B02G212000.1	not TKL_CTR1-DRK-2	1B	0	0.0266813	0.120777	0.220914
TraesCS1A02G197500.1	not TKL_CTR1-DRK-2	1A	TraesCS1B02G212100.1	not TKL_CTR1-DRK-2	1B	8e-107	0.011489	0.0622579	0.184538
TraesCS1A02G197600.1	not TKL_CTR1-DRK-2	1A	TraesCS1B02G212200.2	not TKL_CTR1-DRK-2	1B	0	0.0324971	0.109843	0.295849
TraesCS1A02G197700.1	not TKL_CTR1-DRK-2	1A	TraesCS1B02G212400.1	not TKL_CTR1-DRK-2	1B	0	0.00539369	0.0679223	0.0794096
TraesCS1A02G197800.1	not TKL_CTR1-DRK-2	1A	TraesCS1B02G212500.1	not TKL_CTR1-DRK-2	1B	4e-141	0	0.0228154	0
TraesCS1A02G198000.1	not TKL_CTR1-DRK-2	1A	TraesCS1B02G212700.1	not TKL_CTR1-DRK-2	1B	0	0.0212548	0.0726825	0.292434
TraesCS1A02G198100.2	not TKL_CTR1-DRK-2	1A	TraesCS1B02G212800.1	not TKL_CTR1-DRK-2	1B	0	0.00093081	0.0367046	0.0253595
TraesCS1A02G198200.2	not TKL_CTR1-DRK-2	1A	TraesCS1B02G212900.2	not TKL_CTR1-DRK-2	1B	0	0.016059	0.032321	0.49686
TraesCS1A02G198300.1	not TKL_CTR1-DRK-2	1A	TraesCS1B02G213100.1	not TKL_CTR1-DRK-2	1B	0	0.00502988	0.067874	0.0741062
TraesCS1A02G198400.1	not TKL_CTR1-DRK-2	1A	TraesCS1B02G213300.1	not TKL_CTR1-DRK-2	1B	0	0.0121062	0.0858761	0.140973
TraesCS1A02G198500.1	not TKL_CTR1-DRK-2	1A	TraesCS1B02G213400.1	not TKL_CTR1-DRK-2	1B	0	0.00744808	0.0849678	0.0876577
TraesCS1A02G198600.1	not TKL_CTR1-DRK-2	1A	TraesCS1B02G213600.1	not TKL_CTR1-DRK-2	1B	0	0.00513701	0.0832904	0.0616758
TraesCS1A02G198800.1	not TKL_CTR1-DRK-2	1A	TraesCS1B02G213800.1	not TKL_CTR1-DRK-2	1B	3e-131	0.0145078	0.147442	0.0983968
TraesCS1A02G198900.1	not TKL_CTR1-DRK-2	1A	TraesCS1B02G213900.1	not TKL_CTR1-DRK-2	1B	0	0.00637172	0.0511926	0.124466
TraesCS1A02G199000.2	not TKL_CTR1-DRK-2	1A	TraesCS1B02G214000.3	not TKL_CTR1-DRK-2	1B	0	0.00602694	0.0423831	0.142201
TraesCS1A02G199300.1	not TKL_CTR1-DRK-2	1A	TraesCS1B02G214200.1	not TKL_CTR1-DRK-2	1B	0	0.0237348	0.0905491	0.26212
TraesCS1A02G199500.1	not TKL_CTR1-DRK-2	1A	TraesCS1B02G214400.2	not TKL_CTR1-DRK-2	1B	2e-116	0	0.00855929	0
TraesCS1A02G199600.2	not TKL_CTR1-DRK-2	1A	TraesCS1B02G214500.1	not TKL_CTR1-DRK-2	1B	2e-145	0.0204966	0.0586937	0.349213
TraesCS1A02G200000.2	not TKL_CTR1-DRK-2	1A	TraesCS1B02G214700.1	not TKL_CTR1-DRK-2	1B	7e-114	0.01352	0.0721517	0.187382
TraesCS1A02G200100.1	not TKL_CTR1-DRK-2	1A	TraesCS1B02G214800.1	not TKL_CTR1-DRK-2	1B	0	0.0212028	0.115699	0.183259
TraesCS1A02G200200.1	not TKL_CTR1-DRK-2	1A	TraesCS1B02G214900.1	not TKL_CTR1-DRK-2	1B	0	0.0206388	0.0686424	0.300671
TraesCS1A02G200500.1	not TKL_CTR1-DRK-2	1A	TraesCS1B02G215000.1	not TKL_CTR1-DRK-2	1B	4e-173	0.023482	0.081779	0.28714
TraesCS1A02G200700.1	not TKL_CTR1-DRK-2	1A	TraesCS1B02G215100.1	not TKL_CTR1-DRK-2	1B	2e-134	0.0139701	0.0476892	0.292942
TraesCS1A02G200800.1	not TKL_CTR1-DRK-2	1A	TraesCS1B02G215200.1	not TKL_CTR1-DRK-2	1B	0	0.00153649	0.0380732	0.0403563
TraesCS1A02G200900.3	not TKL_CTR1-DRK-2	1A	TraesCS1B02G215300.1	not TKL_CTR1-DRK-2	1B	0	0.018766	0.0518097	0.362209
TraesCS1A02G201000.2	not TKL_CTR1-DRK-2	1A	TraesCS1B02G215400.1	not TKL_CTR1-DRK-2	1B	0	0.0231388	0.0426609	0.542389
TraesCS1A02G201100.1	not TKL_CTR1-DRK-2	1A	TraesCS1B02G215500.1	not TKL_CTR1-DRK-2	1B	8e-162	0.0366405	0.0730572	0.501532
TraesCS1A02G201600.2	not TKL_CTR1-DRK-2	1A	TraesCS1B02G215800.1	not TKL_CTR1-DRK-2	1B	0	0.00119095	0.0627345	0.018984
TraesCS1A02G202000.1	not TKL_CTR1-DRK-2	1A	TraesCS1B02G216300.1	not TKL_CTR1-DRK-2	1B	0	0.0062415	0.103542	0.0602799
TraesCS1A02G202100.1	not TKL_CTR1-DRK-2	1A	TraesCS1B02G216400.1	not TKL_CTR1-DRK-2	1B	0	0.00997853	0.0748899	0.133243
TraesCS1A02G202300.1	not TKL_CTR1-DRK-2	1A	TraesCS1B02G216500.1	not TKL_CTR1-DRK-2	1B	0	0.00714787	0.0625566	0.114263
TraesCS1A02G202500.1	not TKL_CTR1-DRK-2	1A	TraesCS1B02G216600.1	not TKL_CTR1-DRK-2	1B	0	0.0397142	0.0860369	0.461595
TraesCS1A02G203000.1	not TKL_CTR1-DRK-2	1A	TraesCS1B02G217000.1	not TKL_CTR1-DRK-2	1B	0	0.00467049	0.0370141	0.126181
TraesCS1A02G203200.1	not TKL_CTR1-DRK-2	1A	TraesCS1B02G217200.1	not TKL_CTR1-DRK-2	1B	1e-163	0.0242236	0.0845338	0.286555
TraesCS1A02G203400.1	not TKL_CTR1-DRK-2	1A	TraesCS1B02G217500.1	not TKL_CTR1-DRK-2	1B	0	0.00591219	0.0492878	0.119952
TraesCS1A02G203800.1	not TKL_CTR1-DRK-2	1A	TraesCS1B02G217600.1	not TKL_CTR1-DRK-2	1B	3e-166	0.0276217	0.0731222	0.377747
TraesCS1A02G203900.1	not TKL_CTR1-DRK-2	1A	TraesCS1B02G217700.1	not TKL_CTR1-DRK-2	1B	0	0.0111638	0.0673952	0.165647
TraesCS1A02G204200.2	not TKL_CTR1-DRK-2	1A	TraesCS1B02G217800.1	not TKL_CTR1-DRK-2	1B	0	0.0126328	0.0476705	0.265003
TraesCS1A02G204300.1	not TKL_CTR1-DRK-2	1A	TraesCS1B02G217900.1	not TKL_CTR1-DRK-2	1B	0	0.0137689	0.0414852	0.331898
TraesCS1A02G204400.1	not TKL_CTR1-DRK-2	1A	TraesCS1B02G218000.1	not TKL_CTR1-DRK-2	1B	0	0.0328291	0.0888048	0.369677
TraesCS1A02G204500.1	not TKL_CTR1-DRK-2	1A	TraesCS1B02G218200.1	not TKL_CTR1-DRK-2	1B	2e-163	0.0641328	0.0755075	0.849356
TraesCS1A02G204900.1	not TKL_CTR1-DRK-2	1A	TraesCS1B02G218500.1	not TKL_CTR1-DRK-2	1B	0	0.0332464	0.0726741	0.457473
TraesCS1A02G205100.1	not TKL_CTR1-DRK-2	1A	TraesCS1B02G218700.1	not TKL_CTR1-DRK-2	1B	1e-155	0.0120464	0.0645849	0.186521
TraesCS1A02G205200.1	not TKL_CTR1-DRK-2	1A	TraesCS1B02G218800.1	not TKL_CTR1-DRK-2	1B	0	0.0289868	0.0427568	0.677946
TraesCS1A02G205300.2	not TKL_CTR1-DRK-2	1A	TraesCS1B02G218900.1	not TKL_CTR1-DRK-2	1B	0	0.00848265	0.078972	0.107413
TraesCS1A02G205400.1	not TKL_CTR1-DRK-2	1A	TraesCS1B02G219000.1	not TKL_CTR1-DRK-2	1B	0	0.010612	0.0413389	0.256707
TraesCS1A02G205600.1	not TKL_CTR1-DRK-2	1A	TraesCS1B02G219100.2	not TKL_CTR1-DRK-2	1B	4e-141	0.0259626	0.0489399	0.530499
TraesCS1A02G205700.1	not TKL_CTR1-DRK-2	1A	TraesCS1B02G219200.2	not TKL_CTR1-DRK-2	1B	0	0.00598283	0.0929622	0.0643577
TraesCS1A02G206000.1	not TKL_CTR1-DRK-2	1A	TraesCS1B02G219500.1	not TKL_CTR1-DRK-2	1B	0	0.0202301	0.0659615	0.306696
TraesCS1A02G206100.1	not TKL_CTR1-DRK-2	1A	TraesCS1B02G219700.1	not TKL_CTR1-DRK-2	1B	2e-153	0.023694	0.0389337	0.608573
TraesCS1A02G206300.1	not TKL_CTR1-DRK-2	1A	TraesCS1B02G219900.1	not TKL_CTR1-DRK-2	1B	0	0.0187777	0.0452778	0.414721
TraesCS1A02G206400.1	not TKL_CTR1-DRK-2	1A	TraesCS1B02G220000.1	not TKL_CTR1-DRK-2	1B	0	0.0321392	0.0797564	0.402967
TraesCS1A02G206600.2	not TKL_CTR1-DRK-2	1A	TraesCS1B02G220200.1	not TKL_CTR1-DRK-2	1B	0	0.01632	0.0616193	0.264852
TraesCS1A02G206700.3	not TKL_CTR1-DRK-2	1A	TraesCS1B02G220300.2	not TKL_CTR1-DRK-2	1B	0	0.00651545	0.0555725	0.117242
TraesCS1A02G206900.1	not TKL_CTR1-DRK-2	1A	TraesCS1B02G220700.1	not TKL_CTR1-DRK-2	1B	0	0.0122777	0.0685321	0.179153
TraesCS1A02G207100.1	not TKL_CTR1-DRK-2	1A	TraesCS1B02G220900.1	not TKL_CTR1-DRK-2	1B	0	0.0470953	0.0390356	1.20647
TraesCS1A02G207300.1	not TKL_CTR1-DRK-2	1A	TraesCS1B02G221100.1	not TKL_CTR1-DRK-2	1B	0	0.0141402	0.093399	0.151396
TraesCS1A02G207500.1	not TKL_CTR1-DRK-2	1A	TraesCS1B02G221200.1	not TKL_CTR1-DRK-2	1B	0	0.0185415	0.104795	0.176931
TraesCS1A02G207700.2	not TKL_CTR1-DRK-2	1A	TraesCS1B02G221400.1	not TKL_CTR1-DRK-2	1B	0	0.0127427	0.0564913	0.225569
TraesCS1A02G207800.1	not TKL_CTR1-DRK-2	1A	TraesCS1B02G221500.1	not TKL_CTR1-DRK-2	1B	3e-175	0.0392092	0.170203	0.230368
TraesCS1A02G208100.1	not TKL_CTR1-DRK-2	1A	TraesCS1B02G222200.1	not TKL_CTR1-DRK-2	1B	0	0.0406283	0.128915	0.315157
TraesCS1A02G208200.1	not TKL_CTR1-DRK-2	1A	TraesCS1B02G222300.1	not TKL_CTR1-DRK-2	1B	2e-180	0.0202373	0.0589589	0.343244
TraesCS1A02G208400.1	not TKL_CTR1-DRK-2	1A	TraesCS1B02G222400.1	not TKL_CTR1-DRK-2	1B	0	0.00414427	0.089134	0.0464948
TraesCS1A02G208500.1	not TKL_CTR1-DRK-2	1A	TraesCS1B02G222500.1	not TKL_CTR1-DRK-2	1B	0	0.0131872	0.0670088	0.196797
TraesCS1A02G208600.1	not TKL_CTR1-DRK-2	1A	TraesCS1B02G222600.2	not TKL_CTR1-DRK-2	1B	0	0.0256579	0.113897	0.225273
TraesCS1A02G208700.1	not TKL_CTR1-DRK-2	1A	TraesCS1B02G222700.1	not TKL_CTR1-DRK-2	1B	0	0.00931834	0.0561562	0.165936
TraesCS1A02G208900.1	not TKL_CTR1-DRK-2	1A	TraesCS1B02G223100.2	not TKL_CTR1-DRK-2	1B	0	0.019653	0.0890061	0.220805
TraesCS1A02G209000.1	not TKL_CTR1-DRK-2	1A	TraesCS1B02G223200.1	not TKL_CTR1-DRK-2	1B	0	0.0219796	0.0849564	0.258716
TraesCS1A02G209100.1	not TKL_CTR1-DRK-2	1A	TraesCS1B02G223300.1	not TKL_CTR1-DRK-2	1B	0	0.0326917	0.104112	0.314006
TraesCS1A02G209500.1	not TKL_CTR1-DRK-2	1A	TraesCS1B02G223500.2	not TKL_CTR1-DRK-2	1B	2e-124	0.113549	0.0915481	1.24032
TraesCS1A02G210200.1	not TKL_CTR1-DRK-2	1A	TraesCS1B02G224100.1	not TKL_CTR1-DRK-2	1B	0	0.0256703	0.0408486	0.628426
TraesCS1A02G210300.2	not TKL_CTR1-DRK-2	1A	TraesCS1B02G224200.1	not TKL_CTR1-DRK-2	1B	0	0.00327333	0.0300541	0.108914
TraesCS1A02G210400.1	not TKL_CTR1-DRK-2	1A	TraesCS1B02G224300.2	not TKL_CTR1-DRK-2	1B	0	0.00821524	0.061872	0.132778
TraesCS1A02G210600.1	not TKL_CTR1-DRK-2	1A	TraesCS1B02G224600.2	not TKL_CTR1-DRK-2	1B	0	0.0181532	0.0572508	0.317083
TraesCS1A02G210800.1	not TKL_CTR1-DRK-2	1A	TraesCS1B02G224800.1	not TKL_CTR1-DRK-2	1B	0	0.0100223	0.0703357	0.142492
TraesCS1A02G210900.1	not TKL_CTR1-DRK-2	1A	TraesCS1B02G224900.1	not TKL_CTR1-DRK-2	1B	0	0.0154272	0.107209	0.143899
TraesCS1A02G211300.1	not TKL_CTR1-DRK-2	1A	TraesCS1B02G225200.1	not TKL_CTR1-DRK-2	1B	0	0.0256984	0.096996	0.264943
TraesCS1A02G211500.1	not TKL_CTR1-DRK-2	1A	TraesCS1B02G225300.1	not TKL_CTR1-DRK-2	1B	0	0.0280327	0.106859	0.262334
TraesCS1A02G211600.1	not TKL_CTR1-DRK-2	1A	TraesCS1B02G225400.1	not TKL_CTR1-DRK-2	1B	5e-146	0.0421344	0.108724	0.387534
TraesCS1A02G212000.1	not TKL_CTR1-DRK-2	1A	TraesCS1B02G225700.1	not TKL_CTR1-DRK-2	1B	6e-177	0.0159603	0.105436	0.151373
TraesCS1A02G212200.1	not TKL_CTR1-DRK-2	1A	TraesCS1B02G225800.1	not TKL_CTR1-DRK-2	1B	0	0.0231169	0.0855017	0.270367
TraesCS1A02G212300.1	not TKL_CTR1-DRK-2	1A	TraesCS1B02G225900.1	not TKL_CTR1-DRK-2	1B	0	0.0165	0.0753456	0.218991
TraesCS1A02G212600.1	not TKL_CTR1-DRK-2	1A	TraesCS1B02G226000.2	not TKL_CTR1-DRK-2	1B	2e-136	0.181488	0.371842	0.488079
TraesCS1A02G212700.1	not TKL_CTR1-DRK-2	1A	TraesCS1B02G226200.2	not TKL_CTR1-DRK-2	1B	0	0.0249697	0.0805813	0.309869
TraesCS1A02G212800.1	not TKL_CTR1-DRK-2	1A	TraesCS1B02G226300.2	not TKL_CTR1-DRK-2	1B	0	0.011884	0.0614487	0.193396
TraesCS1A02G212900.1	not TKL_CTR1-DRK-2	1A	TraesCS1B02G226400.1	not TKL_CTR1-DRK-2	1B	0	0.00869422	0.0609854	0.142562
TraesCS1A02G213000.1	not TKL_CTR1-DRK-2	1A	TraesCS1B02G226500.1	not TKL_CTR1-DRK-2	1B	0	0.0048741	0.0597189	0.0816175
TraesCS1A02G213100.1	not TKL_CTR1-DRK-2	1A	TraesCS1B02G226600.1	not TKL_CTR1-DRK-2	1B	3e-124	0.00513921	0.0399562	0.128621
TraesCS1A02G213400.1	not TKL_CTR1-DRK-2	1A	TraesCS1B02G226800.1	not TKL_CTR1-DRK-2	1B	0	0.00859454	0.0666393	0.128971
TraesCS1A02G213600.1	not TKL_CTR1-DRK-2	1A	TraesCS1B02G227100.1	not TKL_CTR1-DRK-2	1B	0	0.0204043	0.0651607	0.313138
TraesCS1A02G213700.1	not TKL_CTR1-DRK-2	1A	TraesCS1B02G227300.1	not TKL_CTR1-DRK-2	1B	0	0.0182756	0.101213	0.180566
TraesCS1A02G213800.1	not TKL_CTR1-DRK-2	1A	TraesCS1B02G227600.1	not TKL_CTR1-DRK-2	1B	0	0.00699034	0.0446941	0.156404
TraesCS1A02G213900.2	not TKL_CTR1-DRK-2	1A	TraesCS1B02G227700.1	not TKL_CTR1-DRK-2	1B	0	0.00354925	0.0376532	0.0942616
TraesCS1A02G214200.1	not TKL_CTR1-DRK-2	1A	TraesCS1B02G228000.1	not TKL_CTR1-DRK-2	1B	0	0.0111348	0.0418088	0.266327
TraesCS1A02G214300.1	not TKL_CTR1-DRK-2	1A	TraesCS1B02G228100.1	not TKL_CTR1-DRK-2	1B	0	0.011957	0.0548717	0.217909
TraesCS1A02G214400.1	not TKL_CTR1-DRK-2	1A	TraesCS1B02G228300.1	not TKL_CTR1-DRK-2	1B	4e-138	0.00894865	0.0387683	0.230824
TraesCS1A02G214500.1	not TKL_CTR1-DRK-2	1A	TraesCS1B02G228400.1	not TKL_CTR1-DRK-2	1B	0	0.0246738	0.0608809	0.40528
TraesCS1A02G215300.1	not TKL_CTR1-DRK-2	1A	TraesCS1B02G228800.1	not TKL_CTR1-DRK-2	1B	0	0.0316146	0.098469	0.321061
TraesCS1A02G215400.1	not TKL_CTR1-DRK-2	1A	TraesCS1B02G228900.2	not TKL_CTR1-DRK-2	1B	0	0.00458005	0.0365958	0.125152
TraesCS1A02G215500.1	not TKL_CTR1-DRK-2	1A	TraesCS1B02G229000.1	not TKL_CTR1-DRK-2	1B	0	0.0140762	0.108707	0.129487
TraesCS1A02G215600.1	not TKL_CTR1-DRK-2	1A	TraesCS1B02G229100.2	not TKL_CTR1-DRK-2	1B	0	0.00625916	0.0668418	0.0936414
TraesCS1A02G215700.1	not TKL_CTR1-DRK-2	1A	TraesCS1B02G229200.1	not TKL_CTR1-DRK-2	1B	0	0	0.0608348	0
TraesCS1A02G215800.1	not TKL_CTR1-DRK-2	1A	TraesCS1B02G229300.1	not TKL_CTR1-DRK-2	1B	7e-157	0	0.0678002	0
TraesCS1A02G215900.1	not TKL_CTR1-DRK-2	1A	TraesCS1B02G229400.1	not TKL_CTR1-DRK-2	1B	0	0.00385605	0.109204	0.0353105
TraesCS1A02G216800.1	not TKL_CTR1-DRK-2	1A	TraesCS1B02G229800.1	not TKL_CTR1-DRK-2	1B	5e-122	0.00642173	0.0703916	0.0912286
TraesCS1A02G216900.1	not TKL_CTR1-DRK-2	1A	TraesCS1B02G229900.1	not TKL_CTR1-DRK-2	1B	0	0.00904837	0.0354746	0.255066
TraesCS1A02G217000.1	not TKL_CTR1-DRK-2	1A	TraesCS1B02G230100.1	not TKL_CTR1-DRK-2	1B	8e-171	0.014852	0.0678428	0.218917
TraesCS1A02G217200.1	not TKL_CTR1-DRK-2	1A	TraesCS1B02G230300.1	not TKL_CTR1-DRK-2	1B	8e-106	0.00577481	0.0825575	0.069949
TraesCS1A02G217300.1	not TKL_CTR1-DRK-2	1A	TraesCS1B02G230500.1	not TKL_CTR1-DRK-2	1B	1e-160	0.0228121	0.0674904	0.338005
TraesCS1A02G217400.1	not TKL_CTR1-DRK-2	1A	TraesCS1B02G230600.1	not TKL_CTR1-DRK-2	1B	0	0.0248565	0.0444916	0.558679
TraesCS1A02G217500.1	not TKL_CTR1-DRK-2	1A	TraesCS1B02G230800.1	not TKL_CTR1-DRK-2	1B	0	0.0132065	0.0423642	0.311737
TraesCS1A02G217600.1	not TKL_CTR1-DRK-2	1A	TraesCS1B02G230900.2	not TKL_CTR1-DRK-2	1B	0	0.0108705	0.131108	0.0829129
TraesCS1A02G217700.1	not TKL_CTR1-DRK-2	1A	TraesCS1B02G231000.2	not TKL_CTR1-DRK-2	1B	0	0.0198259	0.199174	0.0995404
TraesCS1A02G217800.1	not TKL_CTR1-DRK-2	1A	TraesCS1B02G231200.2	not TKL_CTR1-DRK-2	1B	0	0.00562942	0.100516	0.0560052
TraesCS1A02G217900.1	not TKL_CTR1-DRK-2	1A	TraesCS1B02G231300.1	not TKL_CTR1-DRK-2	1B	0	0.00407675	0.0448639	0.0908693
TraesCS1A02G218000.1	not TKL_CTR1-DRK-2	1A	TraesCS1B02G231400.2	not TKL_CTR1-DRK-2	1B	0	0.0171825	0.0488519	0.351726
TraesCS1A02G218200.1	not TKL_CTR1-DRK-2	1A	TraesCS1B02G231600.1	not TKL_CTR1-DRK-2	1B	0	0.00637408	0.0971051	0.065641
TraesCS1A02G218400.1	not TKL_CTR1-DRK-2	1A	TraesCS1B02G231900.1	not TKL_CTR1-DRK-2	1B	0	0.00510827	0.0799425	0.0638993
TraesCS1A02G218500.1	not TKL_CTR1-DRK-2	1A	TraesCS1B02G232000.1	not TKL_CTR1-DRK-2	1B	0	0.0151592	0.0606056	0.250128
TraesCS1A02G218700.1	not TKL_CTR1-DRK-2	1A	TraesCS1B02G232200.2	not TKL_CTR1-DRK-2	1B	0	0.0119399	0.0763596	0.156364
TraesCS1A02G218800.1	not TKL_CTR1-DRK-2	1A	TraesCS1B02G232300.1	not TKL_CTR1-DRK-2	1B	0	0.0224923	0.0681978	0.32981
TraesCS1A02G218900.1	not TKL_CTR1-DRK-2	1A	TraesCS1B02G232400.1	not TKL_CTR1-DRK-2	1B	0	0.00731936	0.0960697	0.076188
TraesCS1A02G219200.1	not TKL_CTR1-DRK-2	1A	TraesCS1B02G232700.2	not TKL_CTR1-DRK-2	1B	0	0.0282752	0.0743643	0.380226
TraesCS1A02G219400.1	not TKL_CTR1-DRK-2	1A	TraesCS1B02G232800.1	not TKL_CTR1-DRK-2	1B	0	0	0.0605449	0
TraesCS1A02G219500.1	not TKL_CTR1-DRK-2	1A	TraesCS1B02G232900.1	not TKL_CTR1-DRK-2	1B	0	0.0140427	0.144713	0.0970383
TraesCS1A02G219800.1	not TKL_CTR1-DRK-2	1A	TraesCS1B02G233100.2	not TKL_CTR1-DRK-2	1B	0	0.00873655	0.0547633	0.159533
TraesCS1A02G220100.1	not TKL_CTR1-DRK-2	1A	TraesCS1B02G233400.1	not TKL_CTR1-DRK-2	1B	0	0.0187767	0.0503183	0.373158
TraesCS1A02G220200.2	not TKL_CTR1-DRK-2	1A	TraesCS1B02G233500.3	not TKL_CTR1-DRK-2	1B	0	0.0055084	0.0869839	0.0633267
TraesCS1A02G220300.1	not TKL_CTR1-DRK-2	1A	TraesCS1B02G233600.1	not TKL_CTR1-DRK-2	1B	0	0.0158946	0.072619	0.218877
TraesCS1A02G220400.1	not TKL_CTR1-DRK-2	1A	TraesCS1B02G233700.1	not TKL_CTR1-DRK-2	1B	6e-170	0.0195451	0.0527895	0.370246
TraesCS1A02G220700.1	not TKL_CTR1-DRK-2	1A	TraesCS1B02G234200.1	not TKL_CTR1-DRK-2	1B	0	0.0203186	0.118156	0.171964
TraesCS1A02G221000.1	not TKL_CTR1-DRK-2	1A	TraesCS1B02G234300.2	not TKL_CTR1-DRK-2	1B	0	0.0159772	0.119218	0.134017
TraesCS1A02G221100.3	not TKL_CTR1-DRK-2	1A	TraesCS1B02G234400.4	not TKL_CTR1-DRK-2	1B	0	0.0225189	0.0638866	0.352482
TraesCS1A02G221300.1	not TKL_CTR1-DRK-2	1A	TraesCS1B02G234600.1	not TKL_CTR1-DRK-2	1B	0	0.0178143	0.0759725	0.234484
TraesCS1A02G221600.1	not TKL_CTR1-DRK-2	1A	TraesCS1B02G234800.1	not TKL_CTR1-DRK-2	1B	0	0.0103875	0.0825981	0.12576
TraesCS1A02G221700.1	not TKL_CTR1-DRK-2	1A	TraesCS1B02G234900.1	not TKL_CTR1-DRK-2	1B	3e-143	0.0130841	0.0723788	0.180773
TraesCS1A02G221800.1	not TKL_CTR1-DRK-2	1A	TraesCS1B02G235000.1	not TKL_CTR1-DRK-2	1B	0	0.0743073	0.05888	1.26201
TraesCS1A02G221900.1	not TKL_CTR1-DRK-2	1A	TraesCS1B02G235100.2	not TKL_CTR1-DRK-2	1B	0	0.0723018	0.122671	0.589397
TraesCS1A02G222000.1	not TKL_CTR1-DRK-2	1A	TraesCS1B02G235200.1	not TKL_CTR1-DRK-2	1B	1e-121	0.0025413	0.0444575	0.0571625
TraesCS1A02G222200.1	not TKL_CTR1-DRK-2	1A	TraesCS1B02G235600.1	not TKL_CTR1-DRK-2	1B	0	0.0154446	0.0566802	0.272486
TraesCS1A02G222300.1	not TKL_CTR1-DRK-2	1A	TraesCS1B02G235700.1	not TKL_CTR1-DRK-2	1B	9e-139	0.00231795	0.069863	0.0331785
TraesCS1A02G222700.1	not TKL_CTR1-DRK-2	1A	TraesCS1B02G236000.1	not TKL_CTR1-DRK-2	1B	0	0.0158759	0.110464	0.143721
TraesCS1A02G222800.2	not TKL_CTR1-DRK-2	1A	TraesCS1B02G236100.3	not TKL_CTR1-DRK-2	1B	0	0.00176101	0.053127	0.0331471
TraesCS1A02G222900.1	not TKL_CTR1-DRK-2	1A	TraesCS1B02G236200.1	not TKL_CTR1-DRK-2	1B	0	0.00673178	0.0397554	0.16933
TraesCS1A02G223100.1	not TKL_CTR1-DRK-2	1A	TraesCS1B02G236400.2	not TKL_CTR1-DRK-2	1B	0	0.0207365	0.0340735	0.60858
TraesCS1A02G223200.1	not TKL_CTR1-DRK-2	1A	TraesCS1B02G236500.1	not TKL_CTR1-DRK-2	1B	8e-113	0	0.0537658	0
TraesCS1A02G223300.2	not TKL_CTR1-DRK-2	1A	TraesCS1B02G236600.1	not TKL_CTR1-DRK-2	1B	0	0.0108484	0.0674612	0.160809
TraesCS1A02G223500.1	not TKL_CTR1-DRK-2	1A	TraesCS1B02G236800.1	not TKL_CTR1-DRK-2	1B	0	0.0368927	0.235243	0.156828
TraesCS1A02G223700.1	not TKL_CTR1-DRK-2	1A	TraesCS1B02G237000.1	not TKL_CTR1-DRK-2	1B	0	0.00764869	0.0330893	0.231153
TraesCS1A02G223800.1	not TKL_CTR1-DRK-2	1A	TraesCS1B02G237100.1	not TKL_CTR1-DRK-2	1B	5e-158	0.00193237	0.0634927	0.0304345
TraesCS1A02G223900.1	not TKL_CTR1-DRK-2	1A	TraesCS1B02G237200.2	not TKL_CTR1-DRK-2	1B	0	0.00587662	0.0599397	0.0980422
TraesCS1A02G224000.1	not TKL_CTR1-DRK-2	1A	TraesCS1B02G237300.1	not TKL_CTR1-DRK-2	1B	0	0.0076636	0.0715063	0.107174
TraesCS1A02G224700.1	not TKL_CTR1-DRK-2	1A	TraesCS1B02G237700.1	not TKL_CTR1-DRK-2	1B	0	0.00720654	0.0795687	0.0905701
TraesCS1A02G225000.1	not TKL_CTR1-DRK-2	1A	TraesCS1B02G238200.1	not TKL_CTR1-DRK-2	1B	0	0.00762912	0.04888	0.156079
TraesCS1A02G225100.1	not TKL_CTR1-DRK-2	1A	TraesCS1B02G238300.1	not TKL_CTR1-DRK-2	1B	0	0.0101903	0.036337	0.28044
TraesCS1A02G225200.2	not TKL_CTR1-DRK-2	1A	TraesCS1B02G238600.2	not TKL_CTR1-DRK-2	1B	0	0.00879843	0.0825736	0.106553
TraesCS1A02G225300.1	not TKL_CTR1-DRK-2	1A	TraesCS1B02G238700.1	not TKL_CTR1-DRK-2	1B	0	0.00711617	0.0720283	0.0987969
TraesCS1A02G225700.1	not TKL_CTR1-DRK-2	1A	TraesCS1B02G238900.1	not TKL_CTR1-DRK-2	1B	4e-138	0.0281016	0.135426	0.207506
TraesCS1A02G226100.1	not TKL_CTR1-DRK-2	1A	TraesCS1B02G240200.1	not TKL_CTR1-DRK-2	1B	0	0.0145521	0.0787793	0.18472
TraesCS1A02G226200.1	not TKL_CTR1-DRK-2	1A	TraesCS1B02G240300.1	not TKL_CTR1-DRK-2	1B	2e-126	0.0423642	0.0969088	0.437155
TraesCS1A02G226300.2	not TKL_CTR1-DRK-2	1A	TraesCS1B02G240400.1	not TKL_CTR1-DRK-2	1B	0	0.00536076	0.0339467	0.157917
TraesCS1A02G226500.1	not TKL_CTR1-DRK-2	1A	TraesCS1B02G240500.1	not TKL_CTR1-DRK-2	1B	0	0.00871004	0.0684129	0.127316
TraesCS1A02G226700.1	not TKL_CTR1-DRK-2	1A	TraesCS1B02G240700.1	not TKL_CTR1-DRK-2	1B	0	0.0318069	0.0489147	0.650252
TraesCS1A02G226900.1	not TKL_CTR1-DRK-2	1A	TraesCS1B02G240900.1	not TKL_CTR1-DRK-2	1B	0	0.0115193	0.0601611	0.191474
TraesCS1A02G227000.1	not TKL_CTR1-DRK-2	1A	TraesCS1B02G241100.1	not TKL_CTR1-DRK-2	1B	0	0.0110659	0.0333516	0.331796
TraesCS1A02G227200.1	not TKL_CTR1-DRK-2	1A	TraesCS1B02G241300.1	not TKL_CTR1-DRK-2	1B	5e-168	0.0057234	0.0570497	0.100323
TraesCS1A02G227500.1	not TKL_CTR1-DRK-2	1A	TraesCS1B02G241600.1	not TKL_CTR1-DRK-2	1B	0	0.0661106	0.0692639	0.954474
TraesCS1A02G227600.1	not TKL_CTR1-DRK-2	1A	TraesCS1B02G241900.3	not TKL_CTR1-DRK-2	1B	0	0.00230276	0.0305415	0.0753976
TraesCS1A02G227700.1	not TKL_CTR1-DRK-2	1A	TraesCS1B02G242000.1	not TKL_CTR1-DRK-2	1B	0	0.00817381	0.080626	0.101379
TraesCS1A02G228000.1	not TKL_CTR1-DRK-2	1A	TraesCS1B02G242200.1	not TKL_CTR1-DRK-2	1B	0	0.0301204	0.119378	0.252312
TraesCS1A02G228200.1	not TKL_CTR1-DRK-2	1A	TraesCS1B02G242400.1	not TKL_CTR1-DRK-2	1B	0	0.122246	0.229793	0.531982
TraesCS1A02G228300.1	not TKL_CTR1-DRK-2	1A	TraesCS1B02G242500.1	not TKL_CTR1-DRK-2	1B	0	0.0147589	0.0925752	0.159426
TraesCS1A02G228400.1	not TKL_CTR1-DRK-2	1A	TraesCS1B02G242600.1	not TKL_CTR1-DRK-2	1B	1e-106	0.0225623	0.0936105	0.241024
TraesCS1A02G230300.1	not TKL_CTR1-DRK-2	1A	TraesCS1B02G243900.3	not TKL_CTR1-DRK-2	1B	0	0.00618513	0.0608192	0.101697
TraesCS1A02G232000.1	not TKL_CTR1-DRK-2	1A	TraesCS1B02G245400.1	not TKL_CTR1-DRK-2	1B	0	0.0098054	0.0658929	0.148808
TraesCS1A02G232300.1	not TKL_CTR1-DRK-2	1A	TraesCS1B02G245600.1	not TKL_CTR1-DRK-2	1B	0	0.125195	0.16999	0.736484
TraesCS1A02G232800.1	not TKL_CTR1-DRK-2	1A	TraesCS1B02G245900.1	not TKL_CTR1-DRK-2	1B	3e-165	0.0397096	0.0524929	0.756477
TraesCS1A02G035200.1	not TKL_CTR1-DRK-2	1A	TraesCS1B02G045000.3	not TKL_CTR1-DRK-2	1B	0	0.0178399	0.0986695	0.180804
TraesCS1A02G035900.1	not TKL_CTR1-DRK-2	1A	TraesCS1B02G045800.1	not TKL_CTR1-DRK-2	1B	0	0.101976	0.193158	0.52794
TraesCS1A02G036200.1	not TKL_CTR1-DRK-2	1A	TraesCS1B02G046200.1	not TKL_CTR1-DRK-2	1B	0	0.0068729	0.100149	0.0686271
TraesCS1A02G036300.1	not TKL_CTR1-DRK-2	1A	TraesCS1B02G047000.1	not TKL_CTR1-DRK-2	1B	0	0.00828309	0.0951375	0.0870644
TraesCS1A02G036700.1	not TKL_CTR1-DRK-2	1A	TraesCS1B02G047400.1	not TKL_CTR1-DRK-2	1B	0	0.0337768	0.138186	0.244429
TraesCS1A02G037400.2	not TKL_CTR1-DRK-2	1A	TraesCS1B02G047900.1	not TKL_CTR1-DRK-2	1B	0	0.416709	0.630664	0.660746
TraesCS1A02G037700.1	not TKL_CTR1-DRK-2	1A	TraesCS1B02G048100.1	not TKL_CTR1-DRK-2	1B	0	0.0119175	0.274066	0.0434839
TraesCS1A02G037900.1	not TKL_CTR1-DRK-2	1A	TraesCS1B02G048800.1	not TKL_CTR1-DRK-2	1B	9e-147	0.0494078	0.210276	0.234967
TraesCS1A02G038100.1	not TKL_CTR1-DRK-2	1A	TraesCS1B02G048900.1	not TKL_CTR1-DRK-2	1B	6e-102	0.0193367	0.0555018	0.348398
TraesCS1A02G038300.1	not TKL_CTR1-DRK-2	1A	TraesCS1B02G049200.1	not TKL_CTR1-DRK-2	1B	1e-156	0.0121624	0.135116	0.0900147
TraesCS1A02G038400.1	not TKL_CTR1-DRK-2	1A	TraesCS1B02G049300.4	not TKL_CTR1-DRK-2	1B	0	0.00725015	0.0397186	0.182538
TraesCS1A02G039100.4	not TKL_CTR1-DRK-2	1A	TraesCS1B02G051600.2	not TKL_CTR1-DRK-2	1B	0	0.0172976	0.0900293	0.192133
TraesCS1A02G039200.1	not TKL_CTR1-DRK-2	1A	TraesCS1B02G051700.2	not TKL_CTR1-DRK-2	1B	0	0.0147326	0.0836724	0.176075
TraesCS1A02G039300.1	not TKL_CTR1-DRK-2	1A	TraesCS1B02G052100.1	not TKL_CTR1-DRK-2	1B	0	0.0314664	0.161903	0.194354
TraesCS1A02G039400.2	not TKL_CTR1-DRK-2	1A	TraesCS1B02G052400.2	not TKL_CTR1-DRK-2	1B	0	0.00515134	0.0913359	0.0563999
TraesCS1A02G040400.1	not TKL_CTR1-DRK-2	1A	TraesCS1B02G053400.1	not TKL_CTR1-DRK-2	1B	0	0.0313762	0.0967224	0.324394
TraesCS1A02G040600.1	not TKL_CTR1-DRK-2	1A	TraesCS1B02G053600.1	not TKL_CTR1-DRK-2	1B	0	0.00502159	0.0910808	0.0551333
TraesCS1A02G042300.1	not TKL_CTR1-DRK-2	1A	TraesCS1B02G054200.1	not TKL_CTR1-DRK-2	1B	0	0.0737544	0.0531691	1.38717
TraesCS1A02G042700.1	not TKL_CTR1-DRK-2	1A	TraesCS1B02G055200.1	not TKL_CTR1-DRK-2	1B	8e-148	0.048638	0.173674	0.280054
TraesCS1A02G042800.1	not TKL_CTR1-DRK-2	1A	TraesCS1B02G055600.1	not TKL_CTR1-DRK-2	1B	4e-171	0.0172092	0.102574	0.167773
TraesCS1A02G043200.1	not TKL_CTR1-DRK-2	1A	TraesCS1B02G055900.1	not TKL_CTR1-DRK-2	1B	0	0.00981552	0.135253	0.0725716
TraesCS1A02G043400.1	not TKL_CTR1-DRK-2	1A	TraesCS1B02G056400.1	not TKL_CTR1-DRK-2	1B	0	0.0238826	0.0542846	0.439952
TraesCS1A02G043500.1	not TKL_CTR1-DRK-2	1A	TraesCS1B02G056600.1	not TKL_CTR1-DRK-2	1B	0	0.0780549	0.188612	0.413838
TraesCS1A02G043600.1	not TKL_CTR1-DRK-2	1A	TraesCS1B02G056700.1	not TKL_CTR1-DRK-2	1B	3e-173	0.0163001	0.130315	0.125082
TraesCS1A02G043900.1	not TKL_CTR1-DRK-2	1A	TraesCS1B02G056900.1	not TKL_CTR1-DRK-2	1B	0	0.0215856	0.160676	0.134343
TraesCS1A02G044500.1	not TKL_CTR1-DRK-2	1A	TraesCS1B02G057800.3	not TKL_CTR1-DRK-2	1B	0	0.0129196	0.0490065	0.263631
TraesCS1A02G044800.1	not TKL_CTR1-DRK-2	1A	TraesCS1B02G058000.1	not TKL_CTR1-DRK-2	1B	0	0.0100884	0.0578003	0.174539
TraesCS1A02G044900.1	not TKL_CTR1-DRK-2	1A	TraesCS1B02G058100.1	not TKL_CTR1-DRK-2	1B	5e-162	0.0418163	0.155788	0.268418
TraesCS1A02G045100.1	not TKL_CTR1-DRK-2	1A	TraesCS1B02G058400.1	not TKL_CTR1-DRK-2	1B	0	0.0477544	0.132087	0.361539
TraesCS1A02G045300.2	not TKL_CTR1-DRK-2	1A	TraesCS1B02G058600.2	not TKL_CTR1-DRK-2	1B	0	0.0107326	0.101009	0.106254
TraesCS1A02G045400.1	not TKL_CTR1-DRK-2	1A	TraesCS1B02G058700.1	not TKL_CTR1-DRK-2	1B	0	0.0103017	0.0795187	0.12955
TraesCS1A02G045700.1	not TKL_CTR1-DRK-2	1A	TraesCS1B02G059100.1	not TKL_CTR1-DRK-2	1B	5e-140	0.0345917	0.0524996	0.658895
TraesCS1A02G046100.2	not TKL_CTR1-DRK-2	1A	TraesCS1B02G059500.2	not TKL_CTR1-DRK-2	1B	0	0.0310561	0.0973955	0.318866
TraesCS1A02G046300.1	not TKL_CTR1-DRK-2	1A	TraesCS1B02G059800.2	not TKL_CTR1-DRK-2	1B	0	0.0311167	0.110661	0.281191
TraesCS1A02G046400.1	not TKL_CTR1-DRK-2	1A	TraesCS1B02G059900.1	not TKL_CTR1-DRK-2	1B	0	0.0393358	0.116733	0.336974
TraesCS1A02G046500.1	not TKL_CTR1-DRK-2	1A	TraesCS1B02G060000.1	not TKL_CTR1-DRK-2	1B	0	0.00427961	0.0518063	0.0826079
TraesCS1A02G046800.1	not TKL_CTR1-DRK-2	1A	TraesCS1B02G060200.1	not TKL_CTR1-DRK-2	1B	4e-117	0.0131525	0.0396393	0.331803
TraesCS1A02G047000.1	not TKL_CTR1-DRK-2	1A	TraesCS1B02G060700.1	not TKL_CTR1-DRK-2	1B	0	0.00716222	0.139401	0.0513784
TraesCS1A02G047200.2	not TKL_CTR1-DRK-2	1A	TraesCS1B02G061200.3	not TKL_CTR1-DRK-2	1B	0	0.0120172	0.111615	0.107667
TraesCS1A02G047300.1	not TKL_CTR1-DRK-2	1A	TraesCS1B02G061800.1	not TKL_CTR1-DRK-2	1B	0	0.0351047	0.144329	0.243227
TraesCS1A02G047500.1	not TKL_CTR1-DRK-2	1A	TraesCS1B02G062000.1	not TKL_CTR1-DRK-2	1B	0	0.0255072	0.0515094	0.495196
TraesCS1A02G047700.1	not TKL_CTR1-DRK-2	1A	TraesCS1B02G062100.1	not TKL_CTR1-DRK-2	1B	0	0.0194453	0.204305	0.0951777
TraesCS1A02G048400.1	not TKL_CTR1-DRK-2	1A	TraesCS1B02G062900.1	not TKL_CTR1-DRK-2	1B	5e-140	0.149926	0.147814	1.01429
TraesCS1A02G048700.1	not TKL_CTR1-DRK-2	1A	TraesCS1B02G063800.1	not TKL_CTR1-DRK-2	1B	8e-101	0.0232127	0.0858078	0.27052
TraesCS1A02G049300.1	not TKL_CTR1-DRK-2	1A	TraesCS1B02G065700.1	not TKL_CTR1-DRK-2	1B	0	0.00776997	0.0397535	0.195454
TraesCS1A02G049700.1	not TKL_CTR1-DRK-2	1A	TraesCS1B02G065900.2	not TKL_CTR1-DRK-2	1B	0	0.0170779	0.110486	0.154571
TraesCS1A02G050100.2	not TKL_CTR1-DRK-2	1A	TraesCS1B02G066400.1	not TKL_CTR1-DRK-2	1B	0	0.0146663	0.198321	0.073952
TraesCS1A02G050400.1	not TKL_CTR1-DRK-2	1A	TraesCS1B02G066900.1	not TKL_CTR1-DRK-2	1B	0	0.0172964	0.156409	0.110585
TraesCS1A02G051000.1	not TKL_CTR1-DRK-2	1A	TraesCS1B02G067400.1	not TKL_CTR1-DRK-2	1B	1e-128	0.0422256	0.0218794	1.92992
TraesCS1A02G051300.1	not TKL_CTR1-DRK-2	1A	TraesCS1B02G068000.1	not TKL_CTR1-DRK-2	1B	0	0.0200414	0.149011	0.134496
TraesCS1A02G051400.1	not TKL_CTR1-DRK-2	1A	TraesCS1B02G068100.1	not TKL_CTR1-DRK-2	1B	0	0.0375526	0.106052	0.354096
TraesCS1A02G051500.1	not TKL_CTR1-DRK-2	1A	TraesCS1B02G068200.1	not TKL_CTR1-DRK-2	1B	1e-105	0.0245924	0.192977	0.127437
TraesCS1A02G051600.1	not TKL_CTR1-DRK-2	1A	TraesCS1B02G068300.1	not TKL_CTR1-DRK-2	1B	1e-110	0.0418635	0.0373978	1.11941
TraesCS1A02G051700.1	not TKL_CTR1-DRK-2	1A	TraesCS1B02G068500.2	not TKL_CTR1-DRK-2	1B	4e-132	0.0157074	0.157247	0.0998901
TraesCS1A02G051800.1	not TKL_CTR1-DRK-2	1A	TraesCS1B02G068600.1	not TKL_CTR1-DRK-2	1B	0	0.0149818	0.0873714	0.171472
TraesCS1A02G052000.1	not TKL_CTR1-DRK-2	1A	TraesCS1B02G069000.1	not TKL_CTR1-DRK-2	1B	0	0.01743	0.0916782	0.190121
TraesCS1A02G052200.3	not TKL_CTR1-DRK-2	1A	TraesCS1B02G069300.2	not TKL_CTR1-DRK-2	1B	0	0.00515466	0.0284762	0.181016
TraesCS1A02G052500.1	not TKL_CTR1-DRK-2	1A	TraesCS1B02G069400.1	not TKL_CTR1-DRK-2	1B	3e-111	0.0539943	0.127721	0.422753
TraesCS1A02G052600.1	not TKL_CTR1-DRK-2	1A	TraesCS1B02G069500.1	not TKL_CTR1-DRK-2	1B	5e-151	0.0164729	0.134796	0.122206
TraesCS1A02G053100.1	not TKL_CTR1-DRK-2	1A	TraesCS1B02G069600.1	not TKL_CTR1-DRK-2	1B	8e-135	0.0587667	0.305906	0.192107
TraesCS1A02G053600.1	not TKL_CTR1-DRK-2	1A	TraesCS1B02G070600.1	not TKL_CTR1-DRK-2	1B	0	0.198475	0.302858	0.65534
TraesCS1A02G054400.2	not TKL_CTR1-DRK-2	1A	TraesCS1B02G071500.1	not TKL_CTR1-DRK-2	1B	0	0.00602049	0.0885821	0.0679651
TraesCS1A02G054500.1	not TKL_CTR1-DRK-2	1A	TraesCS1B02G071600.1	not TKL_CTR1-DRK-2	1B	0	0.108831	0.174885	0.622301
TraesCS1A02G054900.2	not TKL_CTR1-DRK-2	1A	TraesCS1B02G071700.1	not TKL_CTR1-DRK-2	1B	0	0.0152175	0.0647584	0.234989
TraesCS1A02G055000.1	not TKL_CTR1-DRK-2	1A	TraesCS1B02G071800.1	not TKL_CTR1-DRK-2	1B	0	0.0168108	0.0650618	0.258382
TraesCS1A02G055200.1	not TKL_CTR1-DRK-2	1A	TraesCS1B02G072000.1	not TKL_CTR1-DRK-2	1B	2e-140	0.00902606	0.0633436	0.142494
TraesCS1A02G055300.1	not TKL_CTR1-DRK-2	1A	TraesCS1B02G072100.1	not TKL_CTR1-DRK-2	1B	0	0.00730466	0.0652078	0.112021
TraesCS1A02G055400.2	not TKL_CTR1-DRK-2	1A	TraesCS1B02G072200.1	not TKL_CTR1-DRK-2	1B	0	0.00683765	0.0366597	0.186517
TraesCS1A02G056100.1	not TKL_CTR1-DRK-2	1A	TraesCS1B02G073300.4	not TKL_CTR1-DRK-2	1B	0	0.0281624	0.125631	0.224167
TraesCS1A02G056500.2	not TKL_CTR1-DRK-2	1A	TraesCS1B02G073600.1	not TKL_CTR1-DRK-2	1B	0	0.0213197	0.0928575	0.229596
TraesCS1A02G056600.1	not TKL_CTR1-DRK-2	1A	TraesCS1B02G073700.1	not TKL_CTR1-DRK-2	1B	0	0.00538119	0.132969	0.0404695
TraesCS1A02G057200.1	not TKL_CTR1-DRK-2	1A	TraesCS1B02G075200.1	not TKL_CTR1-DRK-2	1B	0	0.0152833	0.176963	0.086364
TraesCS1A02G057900.1	not TKL_CTR1-DRK-2	1A	TraesCS1B02G075600.1	not TKL_CTR1-DRK-2	1B	0	0.0136621	0.121614	0.11234
TraesCS1A02G058200.1	not TKL_CTR1-DRK-2	1A	TraesCS1B02G075700.1	not TKL_CTR1-DRK-2	1B	0	0.0856807	0.226164	0.378843
TraesCS1A02G058400.1	not TKL_CTR1-DRK-2	1A	TraesCS1B02G076300.1	not TKL_CTR1-DRK-2	1B	0	0.0132007	0.0460433	0.286701
TraesCS1A02G058600.1	not TKL_CTR1-DRK-2	1A	TraesCS1B02G076900.1	not TKL_CTR1-DRK-2	1B	0	0.0743152	0.135613	0.547995
TraesCS1A02G058700.1	not TKL_CTR1-DRK-2	1A	TraesCS1B02G077000.1	not TKL_CTR1-DRK-2	1B	0	0.0114234	0.0816628	0.139884
TraesCS1A02G058900.1	not TKL_CTR1-DRK-2	1A	TraesCS1B02G077300.2	not TKL_CTR1-DRK-2	1B	0	0.0221525	0.169603	0.130613
TraesCS1A02G059100.1	not TKL_CTR1-DRK-2	1A	TraesCS1B02G077500.1	not TKL_CTR1-DRK-2	1B	0	0.0252378	0.152421	0.165579
TraesCS1A02G060100.1	not TKL_CTR1-DRK-2	1A	TraesCS1B02G078600.1	not TKL_CTR1-DRK-2	1B	0	0.0119308	0.0658157	0.181277
TraesCS1A02G060600.1	not TKL_CTR1-DRK-2	1A	TraesCS1B02G078900.1	not TKL_CTR1-DRK-2	1B	0	0.0150912	0.114436	0.131875
TraesCS1A02G060700.1	not TKL_CTR1-DRK-2	1A	TraesCS1B02G079000.1	not TKL_CTR1-DRK-2	1B	0	0.00528986	0.163717	0.0323111
TraesCS1A02G061500.1	not TKL_CTR1-DRK-2	1A	TraesCS1B02G079900.1	not TKL_CTR1-DRK-2	1B	0	0.0576534	0.174613	0.330178
TraesCS1A02G061600.1	not TKL_CTR1-DRK-2	1A	TraesCS1B02G080400.2	not TKL_CTR1-DRK-2	1B	6e-147	0.331529	0.610476	0.543067
TraesCS1A02G062100.1	not TKL_CTR1-DRK-2	1A	TraesCS1B02G080500.1	not TKL_CTR1-DRK-2	1B	0	0.00149888	0.105084	0.0142636
TraesCS1A02G062400.1	not TKL_CTR1-DRK-2	1A	TraesCS1B02G080700.1	not TKL_CTR1-DRK-2	1B	0	0.0966614	0.199835	0.483707
TraesCS1A02G063600.2	not TKL_CTR1-DRK-2	1A	TraesCS1B02G081500.2	not TKL_CTR1-DRK-2	1B	0	0.024958	0.0421337	0.592351
TraesCS1A02G064000.1	not TKL_CTR1-DRK-2	1A	TraesCS1B02G081900.1	not TKL_CTR1-DRK-2	1B	0	0.00712736	0.130686	0.0545381
TraesCS1A02G064100.1	not TKL_CTR1-DRK-2	1A	TraesCS1B02G082100.1	not TKL_CTR1-DRK-2	1B	0	0.0101634	0.10393	0.0977907
TraesCS1A02G064200.3	not TKL_CTR1-DRK-2	1A	TraesCS1B02G082500.1	not TKL_CTR1-DRK-2	1B	0	0.0249999	0.0553863	0.451373
TraesCS1A02G064400.1	not TKL_CTR1-DRK-2	1A	TraesCS1B02G082600.1	not TKL_CTR1-DRK-2	1B	1e-168	0.244819	0.298684	0.819659
TraesCS1A02G064600.1	not TKL_CTR1-DRK-2	1A	TraesCS1B02G082700.1	not TKL_CTR1-DRK-2	1B	2e-137	0.0283885	0.0504023	0.563238
TraesCS1A02G064800.3	not TKL_CTR1-DRK-2	1A	TraesCS1B02G083100.1	not TKL_CTR1-DRK-2	1B	0	0.0298011	0.0502701	0.59282
TraesCS1A02G065300.2	not TKL_CTR1-DRK-2	1A	TraesCS1B02G083400.1	not TKL_CTR1-DRK-2	1B	0	0.0168179	0.0504922	0.333079
TraesCS1A02G065400.1	not TKL_CTR1-DRK-2	1A	TraesCS1B02G083500.1	not TKL_CTR1-DRK-2	1B	0	0.0333466	0.0907987	0.367259
TraesCS1A02G065600.1	not TKL_CTR1-DRK-2	1A	TraesCS1B02G083800.1	not TKL_CTR1-DRK-2	1B	0	0.0151878	0.0684235	0.221968
TraesCS1A02G065700.2	not TKL_CTR1-DRK-2	1A	TraesCS1B02G083900.5	not TKL_CTR1-DRK-2	1B	0	0.00942512	0.0784913	0.120079
TraesCS1A02G066000.2	not TKL_CTR1-DRK-2	1A	TraesCS1B02G084200.1	not TKL_CTR1-DRK-2	1B	0	0.0483317	0.0701651	0.688829
TraesCS1A02G066100.1	not TKL_CTR1-DRK-2	1A	TraesCS1B02G084300.1	not TKL_CTR1-DRK-2	1B	0	0.0384339	0.115492	0.332783
TraesCS1A02G066300.1	not TKL_CTR1-DRK-2	1A	TraesCS1B02G084600.1	not TKL_CTR1-DRK-2	1B	0	0.0120379	0.0927337	0.129811
TraesCS1A02G066400.1	not TKL_CTR1-DRK-2	1A	TraesCS1B02G084700.1	not TKL_CTR1-DRK-2	1B	0	0.00176744	0.139905	0.0126331
TraesCS1A02G066700.1	not TKL_CTR1-DRK-2	1A	TraesCS1B02G085000.1	not TKL_CTR1-DRK-2	1B	0	0.0198868	0.0682473	0.291393
TraesCS1A02G066800.2	not TKL_CTR1-DRK-2	1A	TraesCS1B02G085100.1	not TKL_CTR1-DRK-2	1B	0	0.00429378	0.103453	0.0415046
TraesCS1A02G066900.1	not TKL_CTR1-DRK-2	1A	TraesCS1B02G085200.1	not TKL_CTR1-DRK-2	1B	0	0.010181	0.096759	0.10522
TraesCS1A02G067300.1	not TKL_CTR1-DRK-2	1A	TraesCS1B02G085800.1	not TKL_CTR1-DRK-2	1B	0	0.00794465	0.0539284	0.147319
TraesCS1A02G067900.2	not TKL_CTR1-DRK-2	1A	TraesCS1B02G086100.2	not TKL_CTR1-DRK-2	1B	0	0.00606677	0.0705217	0.0860269
TraesCS1A02G068000.1	not TKL_CTR1-DRK-2	1A	TraesCS1B02G086200.1	not TKL_CTR1-DRK-2	1B	2e-127	0.0119835	0.172289	0.0695546
TraesCS1A02G068300.2	not TKL_CTR1-DRK-2	1A	TraesCS1B02G086600.2	not TKL_CTR1-DRK-2	1B	0	0.0225879	0.0542985	0.415995
TraesCS1A02G069400.1	not TKL_CTR1-DRK-2	1A	TraesCS1B02G087700.1	not TKL_CTR1-DRK-2	1B	1e-142	0.00433684	0.0284058	0.152675
TraesCS1A02G069500.1	not TKL_CTR1-DRK-2	1A	TraesCS1B02G087900.1	not TKL_CTR1-DRK-2	1B	3e-161	0.0745833	0.118691	0.62838
TraesCS1A02G069700.1	not TKL_CTR1-DRK-2	1A	TraesCS1B02G088000.1	not TKL_CTR1-DRK-2	1B	4e-154	0.016914	0.102112	0.165643
TraesCS1A02G069800.1	not TKL_CTR1-DRK-2	1A	TraesCS1B02G088100.1	not TKL_CTR1-DRK-2	1B	6e-121	0.0917741	0.0583253	1.57349
TraesCS1A02G070200.1	not TKL_CTR1-DRK-2	1A	TraesCS1B02G088600.1	not TKL_CTR1-DRK-2	1B	0	0.0211733	0.0682288	0.310328
TraesCS1A02G070300.1	not TKL_CTR1-DRK-2	1A	TraesCS1B02G088700.1	not TKL_CTR1-DRK-2	1B	0	0.00261952	0.110919	0.0236166
TraesCS1A02G070400.1	not TKL_CTR1-DRK-2	1A	TraesCS1B02G088900.2	not TKL_CTR1-DRK-2	1B	0	0.037336	0.129209	0.288959
TraesCS1A02G070500.1	not TKL_CTR1-DRK-2	1A	TraesCS1B02G089000.1	not TKL_CTR1-DRK-2	1B	0	0.0169185	0.0801876	0.210987
TraesCS1A02G070900.3	not TKL_CTR1-DRK-2	1A	TraesCS1B02G089600.1	not TKL_CTR1-DRK-2	1B	0	0.0327499	0.0960047	0.341128
TraesCS1A02G071300.1	not TKL_CTR1-DRK-2	1A	TraesCS1B02G089700.1	not TKL_CTR1-DRK-2	1B	0	0.0136068	0.0624	0.218058
TraesCS1A02G071700.1	not TKL_CTR1-DRK-2	1A	TraesCS1B02G090300.1	not TKL_CTR1-DRK-2	1B	0	0.0109788	0.0533928	0.205623
TraesCS1A02G072000.1	not TKL_CTR1-DRK-2	1A	TraesCS1B02G090500.1	not TKL_CTR1-DRK-2	1B	0	0.00834196	0.0712297	0.117114
TraesCS1A02G072100.1	not TKL_CTR1-DRK-2	1A	TraesCS1B02G090700.1	not TKL_CTR1-DRK-2	1B	0	0.0316817	0.121653	0.260426
TraesCS1A02G072700.1	not TKL_CTR1-DRK-2	1A	TraesCS1B02G091600.1	not TKL_CTR1-DRK-2	1B	0	0.0378138	0.115159	0.328361
TraesCS1A02G072800.1	not TKL_CTR1-DRK-2	1A	TraesCS1B02G091700.1	not TKL_CTR1-DRK-2	1B	0	0.00583093	0.0636746	0.091574
TraesCS1A02G073400.1	not TKL_CTR1-DRK-2	1A	TraesCS1B02G091800.1	not TKL_CTR1-DRK-2	1B	0	0.0103173	0.0548547	0.188084
TraesCS1A02G073900.1	not TKL_CTR1-DRK-2	1A	TraesCS1B02G092400.1	not TKL_CTR1-DRK-2	1B	3e-167	0.0446295	0.0823407	0.54201
TraesCS1A02G074200.1	not TKL_CTR1-DRK-2	1A	TraesCS1B02G092800.1	not TKL_CTR1-DRK-2	1B	0	0.0319129	0.0880423	0.362472
TraesCS1A02G074400.2	not TKL_CTR1-DRK-2	1A	TraesCS1B02G093300.1	not TKL_CTR1-DRK-2	1B	0	0.00940405	0.0767001	0.122608
TraesCS1A02G074800.1	not TKL_CTR1-DRK-2	1A	TraesCS1B02G093400.1	not TKL_CTR1-DRK-2	1B	0	0.00341104	0.145105	0.0235074
TraesCS1A02G075000.1	not TKL_CTR1-DRK-2	1A	TraesCS1B02G093600.1	not TKL_CTR1-DRK-2	1B	0	0.00784877	0.0708884	0.11072
TraesCS1A02G075100.1	not TKL_CTR1-DRK-2	1A	TraesCS1B02G093700.1	not TKL_CTR1-DRK-2	1B	0	0.0368792	0.120976	0.304848
TraesCS1A02G075200.1	not TKL_CTR1-DRK-2	1A	TraesCS1B02G093800.1	not TKL_CTR1-DRK-2	1B	1e-115	0.262837	0.182551	1.4398
TraesCS1A02G075600.1	not TKL_CTR1-DRK-2	1A	TraesCS1B02G094200.1	not TKL_CTR1-DRK-2	1B	0	0.0210828	0.0536856	0.392709
TraesCS1A02G075700.2	not TKL_CTR1-DRK-2	1A	TraesCS1B02G094300.1	not TKL_CTR1-DRK-2	1B	0	0.00781257	0.0493058	0.158451
TraesCS1A02G076200.1	not TKL_CTR1-DRK-2	1A	TraesCS1B02G094500.1	not TKL_CTR1-DRK-2	1B	0	0.00817261	0.0623968	0.130978
TraesCS1A02G076900.1	not TKL_CTR1-DRK-2	1A	TraesCS1B02G095000.1	not TKL_CTR1-DRK-2	1B	0	0.0160202	0.0701973	0.228216
TraesCS1A02G077000.1	not TKL_CTR1-DRK-2	1A	TraesCS1B02G095100.1	not TKL_CTR1-DRK-2	1B	0	0.0159052	0.0630499	0.252263
TraesCS1A02G077200.1	not TKL_CTR1-DRK-2	1A	TraesCS1B02G095200.2	not TKL_CTR1-DRK-2	1B	0	0.00211603	0.114071	0.0185501
TraesCS1A02G077400.1	not TKL_CTR1-DRK-2	1A	TraesCS1B02G095500.1	not TKL_CTR1-DRK-2	1B	2e-145	0.0483876	0.104456	0.463235
TraesCS1A02G077500.1	not TKL_CTR1-DRK-2	1A	TraesCS1B02G095600.1	not TKL_CTR1-DRK-2	1B	0	0.010442	0.14306	0.0729905
TraesCS1A02G077600.1	not TKL_CTR1-DRK-2	1A	TraesCS1B02G095700.1	not TKL_CTR1-DRK-2	1B	0	0.0273836	0.0693468	0.39488
TraesCS1A02G077700.2	not TKL_CTR1-DRK-2	1A	TraesCS1B02G095800.1	not TKL_CTR1-DRK-2	1B	0	0.00786893	0.0711334	0.110622
TraesCS1A02G077800.1	not TKL_CTR1-DRK-2	1A	TraesCS1B02G095900.1	not TKL_CTR1-DRK-2	1B	0	0.00927435	0.0495585	0.187139
TraesCS1A02G078000.1	not TKL_CTR1-DRK-2	1A	TraesCS1B02G096100.1	not TKL_CTR1-DRK-2	1B	0	0.0695693	0.181876	0.38251
TraesCS1A02G078100.1	not TKL_CTR1-DRK-2	1A	TraesCS1B02G096200.1	not TKL_CTR1-DRK-2	1B	0	0.0174994	0.0594567	0.294322
TraesCS1A02G078200.1	not TKL_CTR1-DRK-2	1A	TraesCS1B02G096300.1	not TKL_CTR1-DRK-2	1B	0	0.0305589	0.206421	0.148041
TraesCS1A02G078600.1	not TKL_CTR1-DRK-2	1A	TraesCS1B02G096400.1	not TKL_CTR1-DRK-2	1B	0	0.0319871	0.169859	0.188316
TraesCS1A02G078700.1	not TKL_CTR1-DRK-2	1A	TraesCS1B02G096700.1	not TKL_CTR1-DRK-2	1B	0	0.0263532	0.0624873	0.421736
TraesCS1A02G078800.1	not TKL_CTR1-DRK-2	1A	TraesCS1B02G097200.1	not TKL_CTR1-DRK-2	1B	2e-159	0.0100202	0.157722	0.0635309
TraesCS1A02G079700.1	not TKL_CTR1-DRK-2	1A	TraesCS1B02G097700.1	not TKL_CTR1-DRK-2	1B	0	0.00230017	0.0591804	0.0388672
TraesCS1A02G079800.1	not TKL_CTR1-DRK-2	1A	TraesCS1B02G097800.1	not TKL_CTR1-DRK-2	1B	0	0.0129561	0.115931	0.111757
TraesCS1A02G080100.1	not TKL_CTR1-DRK-2	1A	TraesCS1B02G098100.1	not TKL_CTR1-DRK-2	1B	4e-177	0.0293903	0.0995059	0.295363
TraesCS1A02G080200.1	not TKL_CTR1-DRK-2	1A	TraesCS1B02G098200.1	not TKL_CTR1-DRK-2	1B	0	0.0195068	0.0808707	0.241209
TraesCS1A02G080300.1	not TKL_CTR1-DRK-2	1A	TraesCS1B02G098300.2	not TKL_CTR1-DRK-2	1B	0	0.0147853	0.0630292	0.234579
TraesCS1A02G080500.2	not TKL_CTR1-DRK-2	1A	TraesCS1B02G098600.1	not TKL_CTR1-DRK-2	1B	0	0.0199379	0.0932678	0.21377
TraesCS1A02G081200.1	not TKL_CTR1-DRK-2	1A	TraesCS1B02G098800.1	not TKL_CTR1-DRK-2	1B	0	0.0167825	0.0706947	0.237393
TraesCS1A02G081300.1	not TKL_CTR1-DRK-2	1A	TraesCS1B02G099000.1	not TKL_CTR1-DRK-2	1B	0	0.00525059	0.0935409	0.0561315
TraesCS1A02G081400.1	not TKL_CTR1-DRK-2	1A	TraesCS1B02G099100.1	not TKL_CTR1-DRK-2	1B	0	0.0261422	0.134277	0.194688
TraesCS1A02G081500.1	not TKL_CTR1-DRK-2	1A	TraesCS1B02G099200.1	not TKL_CTR1-DRK-2	1B	2e-160	0.0164985	0.0588537	0.280331
TraesCS1A02G082000.1	not TKL_CTR1-DRK-2	1A	TraesCS1B02G099600.1	not TKL_CTR1-DRK-2	1B	0	0.0105876	0.123006	0.0860743
TraesCS1A02G082200.1	not TKL_CTR1-DRK-2	1A	TraesCS1B02G099800.1	not TKL_CTR1-DRK-2	1B	5e-123	0.0130637	0.0627407	0.208217
TraesCS1A02G082400.1	not TKL_CTR1-DRK-2	1A	TraesCS1B02G100000.1	not TKL_CTR1-DRK-2	1B	0	0.0561441	0.112009	0.501246
TraesCS1A02G082600.1	not TKL_CTR1-DRK-2	1A	TraesCS1B02G100200.1	not TKL_CTR1-DRK-2	1B	4e-174	0	0.0321593	0
TraesCS1A02G083000.1	not TKL_CTR1-DRK-2	1A	TraesCS1B02G100400.2	not TKL_CTR1-DRK-2	1B	0	0.0233569	0.0792255	0.294816
TraesCS1A02G083100.2	not TKL_CTR1-DRK-2	1A	TraesCS1B02G100600.1	not TKL_CTR1-DRK-2	1B	0	0.00600153	0.0741573	0.0809298
TraesCS1A02G083300.1	not TKL_CTR1-DRK-2	1A	TraesCS1B02G100700.1	not TKL_CTR1-DRK-2	1B	7e-165	0.0191234	0.102565	0.186452
TraesCS1A02G083400.1	not TKL_CTR1-DRK-2	1A	TraesCS1B02G100800.1	not TKL_CTR1-DRK-2	1B	2e-149	0.0042358	0.0470479	0.0900317
TraesCS1A02G083500.1	not TKL_CTR1-DRK-2	1A	TraesCS1B02G101000.3	not TKL_CTR1-DRK-2	1B	0	0.0885421	0.119964	0.738073
TraesCS1A02G083800.1	not TKL_CTR1-DRK-2	1A	TraesCS1B02G101100.1	not TKL_CTR1-DRK-2	1B	0	0.0116658	0.0842568	0.138455
TraesCS1A02G084000.1	not TKL_CTR1-DRK-2	1A	TraesCS1B02G101500.1	not TKL_CTR1-DRK-2	1B	0	0.0311454	0.103078	0.302154
TraesCS1A02G084100.1	not TKL_CTR1-DRK-2	1A	TraesCS1B02G101600.1	not TKL_CTR1-DRK-2	1B	3e-165	0.0126585	0.0977246	0.129533
TraesCS1A02G084200.1	not TKL_CTR1-DRK-2	1A	TraesCS1B02G101700.1	not TKL_CTR1-DRK-2	1B	0	0.00676216	0.0383661	0.176254
TraesCS1A02G084500.1	not TKL_CTR1-DRK-2	1A	TraesCS1B02G101800.2	not TKL_CTR1-DRK-2	1B	0	0.0176245	0.0542292	0.324999
TraesCS1A02G085000.1	not TKL_CTR1-DRK-2	1A	TraesCS1B02G102200.2	not TKL_CTR1-DRK-2	1B	0	0.011529	0.0543298	0.212205
TraesCS1A02G085600.1	not TKL_CTR1-DRK-2	1A	TraesCS1B02G102700.1	not TKL_CTR1-DRK-2	1B	0	0.000912131	0.0534351	0.0170699
TraesCS1A02G085700.1	not TKL_CTR1-DRK-2	1A	TraesCS1B02G103600.1	not TKL_CTR1-DRK-2	1B	0	0.213706	0.397414	0.537741
TraesCS1A02G086100.1	not TKL_CTR1-DRK-2	1A	TraesCS1B02G104500.1	not TKL_CTR1-DRK-2	1B	0	0.0400986	0.16933	0.236807
TraesCS1A02G086200.1	not TKL_CTR1-DRK-2	1A	TraesCS1B02G104600.1	not TKL_CTR1-DRK-2	1B	0	0.0216693	0.12903	0.16794
TraesCS1A02G086500.1	not TKL_CTR1-DRK-2	1A	TraesCS1B02G104900.1	not TKL_CTR1-DRK-2	1B	0	0.00557846	0.0991814	0.056245
TraesCS1A02G086600.1	not TKL_CTR1-DRK-2	1A	TraesCS1B02G105100.1	not TKL_CTR1-DRK-2	1B	0	0.0163006	0.147838	0.110259
TraesCS1A02G086800.2	not TKL_CTR1-DRK-2	1A	TraesCS1B02G105200.2	not TKL_CTR1-DRK-2	1B	0	0.0179805	0.0830127	0.2166
TraesCS1A02G086900.1	not TKL_CTR1-DRK-2	1A	TraesCS1B02G105300.1	not TKL_CTR1-DRK-2	1B	0	0.0205639	0.0654663	0.314114
TraesCS1A02G087100.1	not TKL_CTR1-DRK-2	1A	TraesCS1B02G105700.1	not TKL_CTR1-DRK-2	1B	0	0.0113103	0.100123	0.112964
TraesCS1A02G087200.1	not TKL_CTR1-DRK-2	1A	TraesCS1B02G105800.1	not TKL_CTR1-DRK-2	1B	0	0.0275404	0.0530224	0.519411
TraesCS1A02G087500.2	not TKL_CTR1-DRK-2	1A	TraesCS1B02G106400.2	not TKL_CTR1-DRK-2	1B	0	0.0101338	0.0463468	0.218652
TraesCS1A02G087900.1	not TKL_CTR1-DRK-2	1A	TraesCS1B02G106900.4	not TKL_CTR1-DRK-2	1B	0	0.000993049	0.0189791	0.0523232
TraesCS1A02G088000.2	not TKL_CTR1-DRK-2	1A	TraesCS1B02G107000.3	not TKL_CTR1-DRK-2	1B	0	0.00150194	0.0344759	0.0435649
TraesCS1A02G088100.2	not TKL_CTR1-DRK-2	1A	TraesCS1B02G107100.1	not TKL_CTR1-DRK-2	1B	0	0.00777937	0.0378715	0.205415
TraesCS1A02G088200.1	not TKL_CTR1-DRK-2	1A	TraesCS1B02G107200.1	not TKL_CTR1-DRK-2	1B	0	0.00174368	0.0643319	0.0271044
TraesCS1A02G088300.1	not TKL_CTR1-DRK-2	1A	TraesCS1B02G107300.1	not TKL_CTR1-DRK-2	1B	0	0.0143951	0.082478	0.174533
TraesCS1A02G088600.1	not TKL_CTR1-DRK-2	1A	TraesCS1B02G107600.1	not TKL_CTR1-DRK-2	1B	0	0.0250262	0.117636	0.212743
TraesCS1A02G088700.1	not TKL_CTR1-DRK-2	1A	TraesCS1B02G107700.1	not TKL_CTR1-DRK-2	1B	0	0.017347	0.136413	0.127165
TraesCS1A02G088900.1	not TKL_CTR1-DRK-2	1A	TraesCS1B02G107800.1	not TKL_CTR1-DRK-2	1B	0	0.0131504	0.0677823	0.194009
TraesCS1A02G139700.1	not TKL_CTR1-DRK-2	1A	TraesCS1B02G156900.1	not TKL_CTR1-DRK-2	1B	0	0.00506652	0.0283243	0.178875
TraesCS1A02G139900.2	not TKL_CTR1-DRK-2	1A	TraesCS1B02G157000.1	not TKL_CTR1-DRK-2	1B	0	0.0256134	0.0961665	0.266345
TraesCS1A02G140900.1	not TKL_CTR1-DRK-2	1A	TraesCS1B02G157400.1	not TKL_CTR1-DRK-2	1B	0	0.0171521	0.0345571	0.49634
TraesCS1A02G141100.1	not TKL_CTR1-DRK-2	1A	TraesCS1B02G157500.1	not TKL_CTR1-DRK-2	1B	0	0.0118046	0.0651572	0.181171
TraesCS1A02G141300.1	not TKL_CTR1-DRK-2	1A	TraesCS1B02G157700.1	not TKL_CTR1-DRK-2	1B	0	0.0078477	0.0574902	0.136505
TraesCS1A02G141400.1	not TKL_CTR1-DRK-2	1A	TraesCS1B02G157900.1	not TKL_CTR1-DRK-2	1B	0	0.0253624	0.0462811	0.548007
TraesCS1A02G141600.3	not TKL_CTR1-DRK-2	1A	TraesCS1B02G158200.1	not TKL_CTR1-DRK-2	1B	0	0.0171989	0.0226347	0.759847
TraesCS1A02G141700.1	not TKL_CTR1-DRK-2	1A	TraesCS1B02G158300.2	not TKL_CTR1-DRK-2	1B	0	0.00840024	0.0498799	0.168409
TraesCS1A02G142500.1	not TKL_CTR1-DRK-2	1A	TraesCS1B02G159200.1	not TKL_CTR1-DRK-2	1B	0	0.00712806	0.0530692	0.134316
TraesCS1A02G143200.1	not TKL_CTR1-DRK-2	1A	TraesCS1B02G160100.1	not TKL_CTR1-DRK-2	1B	0	0.032245	0.0398273	0.80962
TraesCS1A02G143400.1	not TKL_CTR1-DRK-2	1A	TraesCS1B02G160800.1	not TKL_CTR1-DRK-2	1B	0	0.0192341	0.066541	0.289057
TraesCS1A02G143500.1	not TKL_CTR1-DRK-2	1A	TraesCS1B02G160900.1	not TKL_CTR1-DRK-2	1B	0	0.00356366	0.0394568	0.0903179
TraesCS1A02G143600.1	not TKL_CTR1-DRK-2	1A	TraesCS1B02G161000.1	not TKL_CTR1-DRK-2	1B	0	0.01425	0.0869699	0.163849
TraesCS1A02G143700.1	not TKL_CTR1-DRK-2	1A	TraesCS1B02G161100.1	not TKL_CTR1-DRK-2	1B	0	0.0254471	0.111856	0.2275
TraesCS1A02G143800.1	not TKL_CTR1-DRK-2	1A	TraesCS1B02G161200.1	not TKL_CTR1-DRK-2	1B	4e-142	0.0224715	0.0684686	0.328202
TraesCS1A02G143900.2	not TKL_CTR1-DRK-2	1A	TraesCS1B02G161300.1	not TKL_CTR1-DRK-2	1B	0	0.0097491	0.0686534	0.142005
TraesCS1A02G144000.3	not TKL_CTR1-DRK-2	1A	TraesCS1B02G161400.5	not TKL_CTR1-DRK-2	1B	0	0.0124964	0.0597895	0.209006
TraesCS1A02G144100.1	not TKL_CTR1-DRK-2	1A	TraesCS1B02G161500.1	not TKL_CTR1-DRK-2	1B	0	0.0130844	0.0892552	0.146596
TraesCS1A02G144400.1	not TKL_CTR1-DRK-2	1A	TraesCS1B02G161800.1	not TKL_CTR1-DRK-2	1B	1e-167	0.0709222	0.071625	0.990188
TraesCS1A02G144700.2	not TKL_CTR1-DRK-2	1A	TraesCS1B02G162000.1	not TKL_CTR1-DRK-2	1B	5e-169	0.00932703	0.0364629	0.255795
TraesCS1A02G144800.1	not TKL_CTR1-DRK-2	1A	TraesCS1B02G162100.1	not TKL_CTR1-DRK-2	1B	0	0.000991736	0.0390332	0.0254075
TraesCS1A02G145000.1	not TKL_CTR1-DRK-2	1A	TraesCS1B02G162300.1	not TKL_CTR1-DRK-2	1B	0	0.00152053	0.0917372	0.0165748
TraesCS1A02G145100.1	not TKL_CTR1-DRK-2	1A	TraesCS1B02G162400.1	not TKL_CTR1-DRK-2	1B	0	0.0145421	0.0972164	0.149585
TraesCS1A02G145300.2	not TKL_CTR1-DRK-2	1A	TraesCS1B02G162500.1	not TKL_CTR1-DRK-2	1B	0	0.0162236	0.0508054	0.319328
TraesCS1A02G145700.1	not TKL_CTR1-DRK-2	1A	TraesCS1B02G162600.1	not TKL_CTR1-DRK-2	1B	1e-156	0.0109437	0.0626295	0.174736
TraesCS1A02G145800.1	not TKL_CTR1-DRK-2	1A	TraesCS1B02G164000.2	not TKL_CTR1-DRK-2	1B	0	0.00490148	0.0348562	0.14062
TraesCS1A02G146000.1	not TKL_CTR1-DRK-2	1A	TraesCS1B02G164200.1	not TKL_CTR1-DRK-2	1B	0	0.00148295	0.0351235	0.042221
TraesCS1A02G146200.1	not TKL_CTR1-DRK-2	1A	TraesCS1B02G164300.1	not TKL_CTR1-DRK-2	1B	0	0.00486169	0.0327793	0.148316
TraesCS1A02G146900.1	not TKL_CTR1-DRK-2	1A	TraesCS1B02G164700.1	not TKL_CTR1-DRK-2	1B	0	0.010467	0.0966521	0.108295
TraesCS1A02G147200.1	not TKL_CTR1-DRK-2	1A	TraesCS1B02G165300.1	not TKL_CTR1-DRK-2	1B	0	0.0104062	0.0273317	0.380737
TraesCS1A02G147300.1	not TKL_CTR1-DRK-2	1A	TraesCS1B02G165400.1	not TKL_CTR1-DRK-2	1B	0	0.0238526	0.0773469	0.308384
TraesCS1A02G147400.1	not TKL_CTR1-DRK-2	1A	TraesCS1B02G165500.1	not TKL_CTR1-DRK-2	1B	0	0.0127724	0.0660311	0.193431
TraesCS1A02G147500.3	not TKL_CTR1-DRK-2	1A	TraesCS1B02G165600.3	not TKL_CTR1-DRK-2	1B	0	0.013624	0.0318491	0.427767
TraesCS1A02G147600.1	not TKL_CTR1-DRK-2	1A	TraesCS1B02G165700.2	not TKL_CTR1-DRK-2	1B	9e-169	0.0131665	0.115119	0.114373
TraesCS1A02G148000.1	not TKL_CTR1-DRK-2	1A	TraesCS1B02G165900.2	not TKL_CTR1-DRK-2	1B	0	0	0.068824	0
TraesCS1A02G148300.1	not TKL_CTR1-DRK-2	1A	TraesCS1B02G166000.3	not TKL_CTR1-DRK-2	1B	0	0.0239053	0.083341	0.286837
TraesCS1A02G149100.1	not TKL_CTR1-DRK-2	1A	TraesCS1B02G167000.1	not TKL_CTR1-DRK-2	1B	0	0.00449819	0.0207566	0.216711
TraesCS1A02G149200.1	not TKL_CTR1-DRK-2	1A	TraesCS1B02G167100.1	not TKL_CTR1-DRK-2	1B	2e-152	0.0020436	0.0849235	0.024064
TraesCS1A02G149300.1	not TKL_CTR1-DRK-2	1A	TraesCS1B02G167200.1	not TKL_CTR1-DRK-2	1B	0	0.00167271	0.0784936	0.0213101
TraesCS1A02G149400.1	not TKL_CTR1-DRK-2	1A	TraesCS1B02G167400.1	not TKL_CTR1-DRK-2	1B	0	0.0323943	0.107814	0.300464
TraesCS1A02G149600.1	not TKL_CTR1-DRK-2	1A	TraesCS1B02G167600.1	not TKL_CTR1-DRK-2	1B	0	0.0221167	0.0313362	0.705789
TraesCS1A02G149700.1	not TKL_CTR1-DRK-2	1A	TraesCS1B02G167700.1	not TKL_CTR1-DRK-2	1B	0	0.0230506	0.0727473	0.316859
TraesCS1A02G149800.1	not TKL_CTR1-DRK-2	1A	TraesCS1B02G167800.1	not TKL_CTR1-DRK-2	1B	0	0.00641818	0.0388172	0.165344
TraesCS1A02G150200.1	not TKL_CTR1-DRK-2	1A	TraesCS1B02G168000.1	not TKL_CTR1-DRK-2	1B	0	0.00816864	0.0521209	0.156725
TraesCS1A02G150400.1	not TKL_CTR1-DRK-2	1A	TraesCS1B02G168100.1	not TKL_CTR1-DRK-2	1B	0	0.0136771	0.0596714	0.229207
TraesCS1A02G150600.1	not TKL_CTR1-DRK-2	1A	TraesCS1B02G168200.1	not TKL_CTR1-DRK-2	1B	0	0.00100637	0.0664535	0.015144
TraesCS1A02G150700.1	not TKL_CTR1-DRK-2	1A	TraesCS1B02G168300.2	not TKL_CTR1-DRK-2	1B	0	0.0227557	0.0613712	0.370787
TraesCS1A02G150800.1	not TKL_CTR1-DRK-2	1A	TraesCS1B02G168400.1	not TKL_CTR1-DRK-2	1B	0	0.0157364	0.129935	0.12111
TraesCS1A02G151000.2	not TKL_CTR1-DRK-2	1A	TraesCS1B02G168600.1	not TKL_CTR1-DRK-2	1B	4e-120	0.00525626	0.0521194	0.10085
TraesCS1A02G151100.1	not TKL_CTR1-DRK-2	1A	TraesCS1B02G168700.3	not TKL_CTR1-DRK-2	1B	0	0.00641944	0.0445193	0.144194
TraesCS1A02G151200.1	not TKL_CTR1-DRK-2	1A	TraesCS1B02G168800.1	not TKL_CTR1-DRK-2	1B	0	0.00544879	0.0414921	0.131321
TraesCS1A02G151400.1	not TKL_CTR1-DRK-2	1A	TraesCS1B02G168900.1	not TKL_CTR1-DRK-2	1B	2e-143	0.0130817	0.0278454	0.469798
TraesCS1A02G151600.1	not TKL_CTR1-DRK-2	1A	TraesCS1B02G169200.1	not TKL_CTR1-DRK-2	1B	0	0.0256622	0.0477396	0.537545
TraesCS1A02G152000.5	not TKL_CTR1-DRK-2	1A	TraesCS1B02G169400.5	not TKL_CTR1-DRK-2	1B	0	0.0600454	0.155623	0.385839
TraesCS1A02G152100.1	not TKL_CTR1-DRK-2	1A	TraesCS1B02G169500.1	not TKL_CTR1-DRK-2	1B	0	0.00780622	0.0489382	0.159512
TraesCS1A02G152200.2	not TKL_CTR1-DRK-2	1A	TraesCS1B02G169600.1	not TKL_CTR1-DRK-2	1B	0	0.00671947	0.057571	0.116716
TraesCS1A02G152500.1	not TKL_CTR1-DRK-2	1A	TraesCS1B02G169900.1	not TKL_CTR1-DRK-2	1B	0	0.00649838	0.0310523	0.209272
TraesCS1A02G152600.1	not TKL_CTR1-DRK-2	1A	TraesCS1B02G170100.1	not TKL_CTR1-DRK-2	1B	0	0.0130893	0.0925626	0.141411
TraesCS1A02G152800.1	not TKL_CTR1-DRK-2	1A	TraesCS1B02G170200.1	not TKL_CTR1-DRK-2	1B	0	0.0141639	0.125153	0.113173
TraesCS1A02G152900.1	not TKL_CTR1-DRK-2	1A	TraesCS1B02G170300.1	not TKL_CTR1-DRK-2	1B	0	0.00491792	0.0202938	0.242336
TraesCS1A02G153900.1	not TKL_CTR1-DRK-2	1A	TraesCS1B02G171200.1	not TKL_CTR1-DRK-2	1B	0	0.00239171	0.0363199	0.0658512
TraesCS1A02G154700.2	not TKL_CTR1-DRK-2	1A	TraesCS1B02G171900.3	not TKL_CTR1-DRK-2	1B	0	0.00319806	0.0321765	0.099391
TraesCS1A02G155200.1	not TKL_CTR1-DRK-2	1A	TraesCS1B02G172400.1	not TKL_CTR1-DRK-2	1B	0	0.0221884	0.0915568	0.242346
TraesCS1A02G155300.1	not TKL_CTR1-DRK-2	1A	TraesCS1B02G172500.1	not TKL_CTR1-DRK-2	1B	8e-168	0.0351694	0.0478586	0.73486
TraesCS1A02G156000.1	not TKL_CTR1-DRK-2	1A	TraesCS1B02G173100.1	not TKL_CTR1-DRK-2	1B	0	0.0140666	0.0327921	0.428962
TraesCS1A02G156100.1	not TKL_CTR1-DRK-2	1A	TraesCS1B02G173200.1	not TKL_CTR1-DRK-2	1B	3e-152	0.00211119	0.0554525	0.0380721
TraesCS1A02G156400.1	not TKL_CTR1-DRK-2	1A	TraesCS1B02G173400.1	not TKL_CTR1-DRK-2	1B	0	0.00622539	0.0819528	0.0759632
TraesCS1A02G156500.1	not TKL_CTR1-DRK-2	1A	TraesCS1B02G173600.1	not TKL_CTR1-DRK-2	1B	0	0.00461495	0.0459767	0.100376
TraesCS1A02G156600.1	not TKL_CTR1-DRK-2	1A	TraesCS1B02G173700.1	not TKL_CTR1-DRK-2	1B	0	0.00643608	0.0974054	0.0660752
TraesCS1A02G157500.1	not TKL_CTR1-DRK-2	1A	TraesCS1B02G173900.1	not TKL_CTR1-DRK-2	1B	0	0.00157061	0.0405561	0.0387269
TraesCS1A02G157700.3	not TKL_CTR1-DRK-2	1A	TraesCS1B02G174000.1	not TKL_CTR1-DRK-2	1B	0	0.0170305	0.0394568	0.431623
TraesCS1A02G158400.2	not TKL_CTR1-DRK-2	1A	TraesCS1B02G174400.1	not TKL_CTR1-DRK-2	1B	0	0.00542638	0.0391794	0.138501
TraesCS1A02G158500.1	not TKL_CTR1-DRK-2	1A	TraesCS1B02G174500.2	not TKL_CTR1-DRK-2	1B	0	0.0667582	0.0982819	0.679253
TraesCS1A02G158600.1	not TKL_CTR1-DRK-2	1A	TraesCS1B02G174600.1	not TKL_CTR1-DRK-2	1B	4e-141	0.0250882	0.0748104	0.335357
TraesCS1A02G158700.1	not TKL_CTR1-DRK-2	1A	TraesCS1B02G174700.1	not TKL_CTR1-DRK-2	1B	0	0.000984373	0.074575	0.0131998
TraesCS1A02G158900.1	not TKL_CTR1-DRK-2	1A	TraesCS1B02G175000.2	not TKL_CTR1-DRK-2	1B	0	0.00320633	0.0396269	0.0809129
TraesCS1A02G159200.1	not TKL_CTR1-DRK-2	1A	TraesCS1B02G175600.1	not TKL_CTR1-DRK-2	1B	0	0.0213248	0.0442389	0.482039
TraesCS1A02G159300.1	not TKL_CTR1-DRK-2	1A	TraesCS1B02G175700.1	not TKL_CTR1-DRK-2	1B	5e-116	0.0177405	0.0815744	0.217476
TraesCS1A02G159400.1	not TKL_CTR1-DRK-2	1A	TraesCS1B02G175800.1	not TKL_CTR1-DRK-2	1B	0	0.0236107	0.0885152	0.266742
TraesCS1A02G159500.2	not TKL_CTR1-DRK-2	1A	TraesCS1B02G175900.3	not TKL_CTR1-DRK-2	1B	0	0.00789481	0.0123663	0.638412
TraesCS1A02G159600.1	not TKL_CTR1-DRK-2	1A	TraesCS1B02G176000.2	not TKL_CTR1-DRK-2	1B	0	0.00843416	0.0526532	0.160183
TraesCS1A02G160100.1	not TKL_CTR1-DRK-2	1A	TraesCS1B02G176500.1	not TKL_CTR1-DRK-2	1B	0	0.0328033	0.136574	0.240187
TraesCS1A02G160600.1	not TKL_CTR1-DRK-2	1A	TraesCS1B02G177300.1	not TKL_CTR1-DRK-2	1B	0	0.0135168	0.0550534	0.245521
TraesCS1A02G160700.2	not TKL_CTR1-DRK-2	1A	TraesCS1B02G177400.2	not TKL_CTR1-DRK-2	1B	0	0.0143262	0.0640603	0.223636
TraesCS1A02G160800.1	not TKL_CTR1-DRK-2	1A	TraesCS1B02G177500.1	not TKL_CTR1-DRK-2	1B	0	0.0111665	0.122809	0.0909255
TraesCS1A02G160900.1	not TKL_CTR1-DRK-2	1A	TraesCS1B02G177600.1	not TKL_CTR1-DRK-2	1B	0	0.011101	0.0296091	0.37492
TraesCS1A02G161200.2	not TKL_CTR1-DRK-2	1A	TraesCS1B02G177700.3	not TKL_CTR1-DRK-2	1B	0	0.0146184	0.0355886	0.410761
TraesCS1A02G161300.1	not TKL_CTR1-DRK-2	1A	TraesCS1B02G177800.1	not TKL_CTR1-DRK-2	1B	5e-162	0.00772208	0.148633	0.0519541
TraesCS1A02G161400.1	not TKL_CTR1-DRK-2	1A	TraesCS1B02G177900.1	not TKL_CTR1-DRK-2	1B	0	0.00572639	0.0466694	0.122701
TraesCS1A02G161500.1	not TKL_CTR1-DRK-2	1A	TraesCS1B02G178000.1	not TKL_CTR1-DRK-2	1B	1e-152	0.0693268	0.0773936	0.895769
TraesCS1A02G161600.1	not TKL_CTR1-DRK-2	1A	TraesCS1B02G178200.1	not TKL_CTR1-DRK-2	1B	0	0.0495792	0.0302635	1.63825
TraesCS1A02G161900.1	not TKL_CTR1-DRK-2	1A	TraesCS1B02G178500.1	not TKL_CTR1-DRK-2	1B	4e-104	0	0.088013	0
TraesCS1A02G162200.2	not TKL_CTR1-DRK-2	1A	TraesCS1B02G178800.1	not TKL_CTR1-DRK-2	1B	0	0.00984614	0.066474	0.14812
TraesCS1A02G162300.1	not TKL_CTR1-DRK-2	1A	TraesCS1B02G178900.1	not TKL_CTR1-DRK-2	1B	0	0.0349648	0.0622204	0.561951
TraesCS1A02G162800.1	not TKL_CTR1-DRK-2	1A	TraesCS1B02G179500.2	not TKL_CTR1-DRK-2	1B	0	0.00791856	0.0856288	0.0924754
TraesCS1A02G163400.2	not TKL_CTR1-DRK-2	1A	TraesCS1B02G179900.1	not TKL_CTR1-DRK-2	1B	0	0.00372556	0.0281008	0.132578
TraesCS1A02G163600.1	not TKL_CTR1-DRK-2	1A	TraesCS1B02G180100.1	not TKL_CTR1-DRK-2	1B	4e-133	0.0794225	0.225525	0.352167
TraesCS1A02G163900.1	not TKL_CTR1-DRK-2	1A	TraesCS1B02G180700.1	not TKL_CTR1-DRK-2	1B	0	0.00677014	0.031222	0.216839
TraesCS1A02G164000.1	not TKL_CTR1-DRK-2	1A	TraesCS1B02G180900.1	not TKL_CTR1-DRK-2	1B	0	0.00405852	0.0620292	0.0654292
TraesCS1A02G164200.3	not TKL_CTR1-DRK-2	1A	TraesCS1B02G181000.3	not TKL_CTR1-DRK-2	1B	0	0.0139608	0.0573071	0.243613
TraesCS1A02G164300.1	not TKL_CTR1-DRK-2	1A	TraesCS1B02G181100.1	not TKL_CTR1-DRK-2	1B	0	0.0187111	0.0328795	0.569082
TraesCS1A02G164400.1	not TKL_CTR1-DRK-2	1A	TraesCS1B02G181200.1	not TKL_CTR1-DRK-2	1B	0	0.0084264	0.111958	0.0752642
TraesCS1A02G164500.1	not TKL_CTR1-DRK-2	1A	TraesCS1B02G181300.2	not TKL_CTR1-DRK-2	1B	0	0.109904	0.182875	0.600979
TraesCS1A02G164600.1	not TKL_CTR1-DRK-2	1A	TraesCS1B02G181500.1	not TKL_CTR1-DRK-2	1B	0	0.00698492	0.0867043	0.0805602
TraesCS1A02G164700.1	not TKL_CTR1-DRK-2	1A	TraesCS1B02G181600.1	not TKL_CTR1-DRK-2	1B	0	0.00462964	0.0232063	0.1995
TraesCS1A02G164800.2	not TKL_CTR1-DRK-2	1A	TraesCS1B02G181800.2	not TKL_CTR1-DRK-2	1B	0	0.0106925	0.106896	0.100027
TraesCS1A02G164900.1	not TKL_CTR1-DRK-2	1A	TraesCS1B02G182000.1	not TKL_CTR1-DRK-2	1B	0	0.0191738	0.105238	0.182194
TraesCS1A02G165300.1	not TKL_CTR1-DRK-2	1A	TraesCS1B02G182100.1	not TKL_CTR1-DRK-2	1B	0	0.0665154	0.163552	0.406692
TraesCS1A02G165400.1	not TKL_CTR1-DRK-2	1A	TraesCS1B02G182200.1	not TKL_CTR1-DRK-2	1B	0	0.00880809	0.0424642	0.207424
TraesCS1A02G165600.1	not TKL_CTR1-DRK-2	1A	TraesCS1B02G182300.1	not TKL_CTR1-DRK-2	1B	0	0.0175201	0.0742364	0.236004
TraesCS1A02G165700.1	not TKL_CTR1-DRK-2	1A	TraesCS1B02G182400.1	not TKL_CTR1-DRK-2	1B	0	0.00910482	0.0296922	0.30664
TraesCS1A02G166400.1	not TKL_CTR1-DRK-2	1A	TraesCS1B02G183000.1	not TKL_CTR1-DRK-2	1B	0	0.028254	0.0285669	0.989047
TraesCS1A02G166900.2	not TKL_CTR1-DRK-2	1A	TraesCS1B02G183200.1	not TKL_CTR1-DRK-2	1B	0	0.00427169	0.0262344	0.162828
TraesCS1A02G167300.1	not TKL_CTR1-DRK-2	1A	TraesCS1B02G183700.1	not TKL_CTR1-DRK-2	1B	0	0.0287711	0.0704123	0.408609
TraesCS1A02G167400.1	not TKL_CTR1-DRK-2	1A	TraesCS1B02G183800.1	not TKL_CTR1-DRK-2	1B	0	0.0116704	0.0241524	0.483198
TraesCS1A02G168100.1	not TKL_CTR1-DRK-2	1A	TraesCS1B02G184500.1	not TKL_CTR1-DRK-2	1B	0	0.138875	0.244843	0.567197
TraesCS1A02G356800.1	not TKL_CTR1-DRK-2	1A	TraesCS1B02G373000.1	not TKL_CTR1-DRK-2	1B	0	0.0135387	0.11529	0.117431
TraesCS1A02G356900.1	not TKL_CTR1-DRK-2	1A	TraesCS1B02G373100.1	not TKL_CTR1-DRK-2	1B	0	0.0110049	0.0495707	0.222004
TraesCS1A02G357300.2	not TKL_CTR1-DRK-2	1A	TraesCS1B02G373800.3	not TKL_CTR1-DRK-2	1B	0	0.0248179	0.0770668	0.322032
TraesCS1A02G357400.1	not TKL_CTR1-DRK-2	1A	TraesCS1B02G374000.1	not TKL_CTR1-DRK-2	1B	0	0.034358	0.0971051	0.353823
TraesCS1A02G357500.3	not TKL_CTR1-DRK-2	1A	TraesCS1B02G374100.2	not TKL_CTR1-DRK-2	1B	0	0.0226447	0.080127	0.28261
TraesCS1A02G357600.1	not TKL_CTR1-DRK-2	1A	TraesCS1B02G374300.1	not TKL_CTR1-DRK-2	1B	0	0.0272279	0.0595051	0.457573
TraesCS1A02G357900.2	not TKL_CTR1-DRK-2	1A	TraesCS1B02G374500.1	not TKL_CTR1-DRK-2	1B	0	0.0039531	0.0679505	0.0581762
TraesCS1A02G358000.1	not TKL_CTR1-DRK-2	1A	TraesCS1B02G374600.1	not TKL_CTR1-DRK-2	1B	1e-152	0.00624353	0.0742262	0.084115
TraesCS1A02G358200.1	not TKL_CTR1-DRK-2	1A	TraesCS1B02G374800.1	not TKL_CTR1-DRK-2	1B	5e-145	0.0415571	0.0431257	0.963628
TraesCS1A02G358500.1	not TKL_CTR1-DRK-2	1A	TraesCS1B02G375000.1	not TKL_CTR1-DRK-2	1B	0	0.0184213	0.052141	0.353298
TraesCS1A02G358600.1	not TKL_CTR1-DRK-2	1A	TraesCS1B02G375100.1	not TKL_CTR1-DRK-2	1B	0	0.00706234	0.146007	0.0483699
TraesCS1A02G358800.3	not TKL_CTR1-DRK-2	1A	TraesCS1B02G375300.2	not TKL_CTR1-DRK-2	1B	0	0.0164013	0.0516333	0.317649
TraesCS1A02G359300.1	not TKL_CTR1-DRK-2	1A	TraesCS1B02G375500.1	not TKL_CTR1-DRK-2	1B	0	0.0250297	0.111967	0.223545
TraesCS1A02G359700.1	not TKL_CTR1-DRK-2	1A	TraesCS1B02G376000.1	not TKL_CTR1-DRK-2	1B	1e-160	0.139903	0.207765	0.673369
TraesCS1A02G360300.1	not TKL_CTR1-DRK-2	1A	TraesCS1B02G376800.1	not TKL_CTR1-DRK-2	1B	0	0.00739378	0.0570617	0.129575
TraesCS1A02G360400.1	not TKL_CTR1-DRK-2	1A	TraesCS1B02G376900.1	not TKL_CTR1-DRK-2	1B	0	0.0100939	0.106034	0.095195
TraesCS1A02G360500.1	not TKL_CTR1-DRK-2	1A	TraesCS1B02G377000.1	not TKL_CTR1-DRK-2	1B	0	0.0107262	0.106373	0.100836
TraesCS1A02G360700.3	not TKL_CTR1-DRK-2	1A	TraesCS1B02G377100.1	not TKL_CTR1-DRK-2	1B	0	0.00826771	0.0714038	0.115788
TraesCS1A02G360900.1	not TKL_CTR1-DRK-2	1A	TraesCS1B02G377200.1	not TKL_CTR1-DRK-2	1B	9e-176	0.00909653	0.0551719	0.164876
TraesCS1A02G361000.1	not TKL_CTR1-DRK-2	1A	TraesCS1B02G377600.1	not TKL_CTR1-DRK-2	1B	3e-171	0.0199579	0.0665487	0.2999
TraesCS1A02G361100.1	not TKL_CTR1-DRK-2	1A	TraesCS1B02G377700.1	not TKL_CTR1-DRK-2	1B	0	0.0100415	0.0711058	0.141219
TraesCS1A02G361200.1	not TKL_CTR1-DRK-2	1A	TraesCS1B02G377800.1	not TKL_CTR1-DRK-2	1B	0	0.00339399	0.0280688	0.120917
TraesCS1A02G361400.1	not TKL_CTR1-DRK-2	1A	TraesCS1B02G378000.1	not TKL_CTR1-DRK-2	1B	0	0.0030484	0.0514698	0.059227
TraesCS1A02G361500.1	not TKL_CTR1-DRK-2	1A	TraesCS1B02G378100.1	not TKL_CTR1-DRK-2	1B	0	0.00802415	0.0351128	0.228525
TraesCS1A02G361800.2	not TKL_CTR1-DRK-2	1A	TraesCS1B02G379000.1	not TKL_CTR1-DRK-2	1B	0	0.0838439	0.112519	0.745153
TraesCS1A02G362400.1	not TKL_CTR1-DRK-2	1A	TraesCS1B02G379600.1	not TKL_CTR1-DRK-2	1B	0	0.0262426	0.140671	0.186553
TraesCS1A02G362500.1	not TKL_CTR1-DRK-2	1A	TraesCS1B02G379700.1	not TKL_CTR1-DRK-2	1B	8e-152	0.0200293	0.114853	0.174391
TraesCS1A02G362700.1	not TKL_CTR1-DRK-2	1A	TraesCS1B02G379800.1	not TKL_CTR1-DRK-2	1B	0	0.0107668	0.0610334	0.176409
TraesCS1A02G362900.1	not TKL_CTR1-DRK-2	1A	TraesCS1B02G380100.1	not TKL_CTR1-DRK-2	1B	0	0.0167291	0.0733309	0.228131
TraesCS1A02G363100.1	not TKL_CTR1-DRK-2	1A	TraesCS1B02G380300.1	not TKL_CTR1-DRK-2	1B	7e-158	0.0098946	0.0691734	0.143041
TraesCS1A02G363300.1	not TKL_CTR1-DRK-2	1A	TraesCS1B02G380500.1	not TKL_CTR1-DRK-2	1B	5e-169	0.0113406	0.0768767	0.147517
TraesCS1A02G363600.1	not TKL_CTR1-DRK-2	1A	TraesCS1B02G380700.1	not TKL_CTR1-DRK-2	1B	5e-146	0.0227682	0.114508	0.198836
TraesCS1A02G363700.1	not TKL_CTR1-DRK-2	1A	TraesCS1B02G380800.1	not TKL_CTR1-DRK-2	1B	9e-104	0.00312501	0.0696152	0.0448897
TraesCS1A02G363800.3	not TKL_CTR1-DRK-2	1A	TraesCS1B02G381000.1	not TKL_CTR1-DRK-2	1B	0	0.0224962	0.139507	0.161255
TraesCS1A02G364200.1	not TKL_CTR1-DRK-2	1A	TraesCS1B02G381600.1	not TKL_CTR1-DRK-2	1B	0	0.0154134	0.0747224	0.206275
TraesCS1A02G364300.1	not TKL_CTR1-DRK-2	1A	TraesCS1B02G381800.1	not TKL_CTR1-DRK-2	1B	3e-110	0.058899	0.184445	0.319332
TraesCS1A02G364500.2	not TKL_CTR1-DRK-2	1A	TraesCS1B02G381900.1	not TKL_CTR1-DRK-2	1B	2e-148	0.0238076	0.0806596	0.295161
TraesCS1A02G364600.1	not TKL_CTR1-DRK-2	1A	TraesCS1B02G382000.1	not TKL_CTR1-DRK-2	1B	0	0.0701499	0.0553164	1.26816
TraesCS1A02G364800.2	not TKL_CTR1-DRK-2	1A	TraesCS1B02G382200.2	not TKL_CTR1-DRK-2	1B	0	0.0213226	0.0966073	0.220714
TraesCS1A02G365100.2	not TKL_CTR1-DRK-2	1A	TraesCS1B02G382600.1	not TKL_CTR1-DRK-2	1B	0	0.0191951	0.0717714	0.267447
TraesCS1A02G365300.1	not TKL_CTR1-DRK-2	1A	TraesCS1B02G382700.1	not TKL_CTR1-DRK-2	1B	5e-170	0.280164	0.359009	0.780381
TraesCS1A02G365500.1	not TKL_CTR1-DRK-2	1A	TraesCS1B02G383000.1	not TKL_CTR1-DRK-2	1B	2e-116	0.0267658	0.0341831	0.783012
TraesCS1A02G365600.1	not TKL_CTR1-DRK-2	1A	TraesCS1B02G383200.1	not TKL_CTR1-DRK-2	1B	0	0	0.102846	0
TraesCS1A02G365700.1	not TKL_CTR1-DRK-2	1A	TraesCS1B02G383300.1	not TKL_CTR1-DRK-2	1B	0	0.002746	0.0539963	0.0508553
TraesCS1A02G365800.1	not TKL_CTR1-DRK-2	1A	TraesCS1B02G383400.1	not TKL_CTR1-DRK-2	1B	0	0.0162676	0.0601611	0.2704
TraesCS1A02G365900.1	not TKL_CTR1-DRK-2	1A	TraesCS1B02G383600.1	not TKL_CTR1-DRK-2	1B	0	0.0330756	0.101291	0.326539
TraesCS1A02G366100.1	not TKL_CTR1-DRK-2	1A	TraesCS1B02G383700.1	not TKL_CTR1-DRK-2	1B	0	0.0233952	0.149341	0.156656
TraesCS1A02G366300.1	not TKL_CTR1-DRK-2	1A	TraesCS1B02G383900.1	not TKL_CTR1-DRK-2	1B	6e-177	0.0752724	0.160623	0.468626
TraesCS1A02G366400.1	not TKL_CTR1-DRK-2	1A	TraesCS1B02G384100.1	not TKL_CTR1-DRK-2	1B	0	0.0282597	0.0677503	0.417116
TraesCS1A02G366700.1	not TKL_CTR1-DRK-2	1A	TraesCS1B02G384500.1	not TKL_CTR1-DRK-2	1B	0	0.0107677	0.0564282	0.190821
TraesCS1A02G366800.1	not TKL_CTR1-DRK-2	1A	TraesCS1B02G384600.1	not TKL_CTR1-DRK-2	1B	0	0.0160355	0.0977822	0.163992
TraesCS1A02G367300.1	not TKL_CTR1-DRK-2	1A	TraesCS1B02G385900.1	not TKL_CTR1-DRK-2	1B	0	0.0218776	0.07619	0.287145
TraesCS1A02G368500.1	not TKL_CTR1-DRK-2	1A	TraesCS1B02G387400.1	not TKL_CTR1-DRK-2	1B	0	0.0053918	0.0541083	0.0996483
TraesCS1A02G368800.1	not TKL_CTR1-DRK-2	1A	TraesCS1B02G387700.1	not TKL_CTR1-DRK-2	1B	5e-125	0.00987669	0.0711433	0.138828
TraesCS1A02G369100.1	not TKL_CTR1-DRK-2	1A	TraesCS1B02G387800.2	not TKL_CTR1-DRK-2	1B	0	0.0453772	0.119199	0.380684
TraesCS1A02G369400.1	not TKL_CTR1-DRK-2	1A	TraesCS1B02G388100.1	not TKL_CTR1-DRK-2	1B	0	0.00699936	0.0528943	0.132327
TraesCS1A02G369600.1	not TKL_CTR1-DRK-2	1A	TraesCS1B02G388700.1	not TKL_CTR1-DRK-2	1B	0	0.00517801	0.117483	0.0440746
TraesCS1A02G369700.1	not TKL_CTR1-DRK-2	1A	TraesCS1B02G388800.1	not TKL_CTR1-DRK-2	1B	0	0.00312969	0.0616918	0.0507311
TraesCS1A02G369800.1	not TKL_CTR1-DRK-2	1A	TraesCS1B02G388900.1	not TKL_CTR1-DRK-2	1B	0	0.00474748	0.107561	0.0441377
TraesCS1A02G370100.1	not TKL_CTR1-DRK-2	1A	TraesCS1B02G389200.1	not TKL_CTR1-DRK-2	1B	0	0.021052	0.167182	0.125922
TraesCS1A02G370300.1	not TKL_CTR1-DRK-2	1A	TraesCS1B02G389300.1	not TKL_CTR1-DRK-2	1B	0	0.0254653	0.0695543	0.366121
TraesCS1A02G370800.2	not TKL_CTR1-DRK-2	1A	TraesCS1B02G390000.1	not TKL_CTR1-DRK-2	1B	0	0.0297933	0.048504	0.614245
TraesCS1A02G371100.1	not TKL_CTR1-DRK-2	1A	TraesCS1B02G390100.1	not TKL_CTR1-DRK-2	1B	0	0.0941339	0.231188	0.407175
TraesCS1A02G371500.1	not TKL_CTR1-DRK-2	1A	TraesCS1B02G391000.1	not TKL_CTR1-DRK-2	1B	0	0.0608266	0.0652985	0.931516
TraesCS1A02G371600.1	not TKL_CTR1-DRK-2	1A	TraesCS1B02G391400.1	not TKL_CTR1-DRK-2	1B	0	0.0421635	0.0838978	0.502558
TraesCS1A02G371700.1	not TKL_CTR1-DRK-2	1A	TraesCS1B02G391500.1	not TKL_CTR1-DRK-2	1B	1e-147	0.0258885	0.0988066	0.262012
TraesCS1A02G371800.1	not TKL_CTR1-DRK-2	1A	TraesCS1B02G391800.1	not TKL_CTR1-DRK-2	1B	1e-179	0.0121989	0.0529788	0.230261
TraesCS1A02G372400.2	not TKL_CTR1-DRK-2	1A	TraesCS1B02G392400.1	not TKL_CTR1-DRK-2	1B	0	0.013139	0.13328	0.098582
TraesCS1A02G372700.1	not TKL_CTR1-DRK-2	1A	TraesCS1B02G392700.1	not TKL_CTR1-DRK-2	1B	0	0.0415677	0.114723	0.36233
TraesCS1A02G372900.1	not TKL_CTR1-DRK-2	1A	TraesCS1B02G393100.1	not TKL_CTR1-DRK-2	1B	0	0.0414574	0.0801678	0.517133
TraesCS1A02G373000.1	not TKL_CTR1-DRK-2	1A	TraesCS1B02G393200.1	not TKL_CTR1-DRK-2	1B	0	0.0338208	0.078183	0.432585
TraesCS1A02G373100.2	not TKL_CTR1-DRK-2	1A	TraesCS1B02G393300.3	not TKL_CTR1-DRK-2	1B	0	0.0317561	0.0919883	0.345219
TraesCS1A02G373200.1	not TKL_CTR1-DRK-2	1A	TraesCS1B02G393400.2	not TKL_CTR1-DRK-2	1B	0	0.0365036	0.144092	0.253335
TraesCS1A02G373300.1	not TKL_CTR1-DRK-2	1A	TraesCS1B02G393500.1	not TKL_CTR1-DRK-2	1B	0	0.0522435	0.131946	0.395946
TraesCS1A02G373800.1	not TKL_CTR1-DRK-2	1A	TraesCS1B02G393700.1	not TKL_CTR1-DRK-2	1B	4e-169	0.00578688	0.0512777	0.112854
TraesCS1A02G374100.1	not TKL_CTR1-DRK-2	1A	TraesCS1B02G393900.3	not TKL_CTR1-DRK-2	1B	2e-103	0.585965	0.78931	0.742375
TraesCS1A02G374700.1	not TKL_CTR1-DRK-2	1A	TraesCS1B02G394900.1	not TKL_CTR1-DRK-2	1B	0	0.0387183	0.0883667	0.438155
TraesCS1A02G374800.2	not TKL_CTR1-DRK-2	1A	TraesCS1B02G395000.1	not TKL_CTR1-DRK-2	1B	0	0.0132335	0.0622645	0.212536
TraesCS1A02G374900.1	not TKL_CTR1-DRK-2	1A	TraesCS1B02G395100.1	not TKL_CTR1-DRK-2	1B	0	0.0519955	0.149825	0.347042
TraesCS1A02G375100.1	not TKL_CTR1-DRK-2	1A	TraesCS1B02G395300.1	not TKL_CTR1-DRK-2	1B	1e-142	0.0132114	0.0597	0.221296
TraesCS1A02G375200.1	not TKL_CTR1-DRK-2	1A	TraesCS1B02G395400.1	not TKL_CTR1-DRK-2	1B	0	0.022645	0.0623978	0.362914
TraesCS1A02G375300.1	not TKL_CTR1-DRK-2	1A	TraesCS1B02G395600.1	not TKL_CTR1-DRK-2	1B	0	0.0325034	0.0324375	1.00203
TraesCS1A02G375600.2	not TKL_CTR1-DRK-2	1A	TraesCS1B02G396000.1	not TKL_CTR1-DRK-2	1B	0	0.0285564	0.077056	0.370593
TraesCS1A02G375800.1	not TKL_CTR1-DRK-2	1A	TraesCS1B02G396200.1	not TKL_CTR1-DRK-2	1B	4e-123	0.0208474	0.187423	0.111232
TraesCS1A02G375900.1	not TKL_CTR1-DRK-2	1A	TraesCS1B02G396300.1	not TKL_CTR1-DRK-2	1B	0	0.0349373	0.0742825	0.47033
TraesCS1A02G376000.1	not TKL_CTR1-DRK-2	1A	TraesCS1B02G396400.1	not TKL_CTR1-DRK-2	1B	0	0.114221	0.171738	0.665091
TraesCS1A02G376100.1	not TKL_CTR1-DRK-2	1A	TraesCS1B02G396600.1	not TKL_CTR1-DRK-2	1B	0	0.00456518	0.0462909	0.0986194
TraesCS1A02G376400.1	not TKL_CTR1-DRK-2	1A	TraesCS1B02G396800.2	not TKL_CTR1-DRK-2	1B	0	0.0269443	0.0842748	0.319719
TraesCS1A02G376500.1	not TKL_CTR1-DRK-2	1A	TraesCS1B02G396900.1	not TKL_CTR1-DRK-2	1B	0	0.0851015	0.142921	0.595443
TraesCS1A02G376600.1	not TKL_CTR1-DRK-2	1A	TraesCS1B02G397000.1	not TKL_CTR1-DRK-2	1B	0	0.00911964	0.0279224	0.326607
TraesCS1A02G378000.1	not TKL_CTR1-DRK-2	1A	TraesCS1B02G398800.1	not TKL_CTR1-DRK-2	1B	0	0.00398143	0.0626669	0.0635332
TraesCS1A02G378100.1	not TKL_CTR1-DRK-2	1A	TraesCS1B02G398900.1	not TKL_CTR1-DRK-2	1B	2e-163	0.0247045	0.116308	0.212406
TraesCS1A02G378200.1	not TKL_CTR1-DRK-2	1A	TraesCS1B02G399000.1	not TKL_CTR1-DRK-2	1B	0	0.0186992	0.0996187	0.187708
TraesCS1A02G378600.1	not TKL_CTR1-DRK-2	1A	TraesCS1B02G399600.1	not TKL_CTR1-DRK-2	1B	0	0.0124753	0.132509	0.0941469
TraesCS1A02G378900.1	not TKL_CTR1-DRK-2	1A	TraesCS1B02G400200.1	not TKL_CTR1-DRK-2	1B	0	0.0149105	0.0968906	0.153891
TraesCS1A02G379000.1	not TKL_CTR1-DRK-2	1A	TraesCS1B02G400300.1	not TKL_CTR1-DRK-2	1B	0	0.0715861	0.150355	0.476115
TraesCS1A02G379100.1	not TKL_CTR1-DRK-2	1A	TraesCS1B02G400800.1	not TKL_CTR1-DRK-2	1B	0	0.114184	0.204326	0.558831
TraesCS1A02G379200.1	not TKL_CTR1-DRK-2	1A	TraesCS1B02G400900.1	not TKL_CTR1-DRK-2	1B	2e-138	0.106595	0.206812	0.51542
TraesCS1A02G379300.1	not TKL_CTR1-DRK-2	1A	TraesCS1B02G401000.1	not TKL_CTR1-DRK-2	1B	0	0.00393495	0.0949542	0.0414405
TraesCS1A02G379500.1	not TKL_CTR1-DRK-2	1A	TraesCS1B02G401200.1	not TKL_CTR1-DRK-2	1B	0	0.0190868	0.0405247	0.470993
TraesCS1A02G379600.1	not TKL_CTR1-DRK-2	1A	TraesCS1B02G401300.1	not TKL_CTR1-DRK-2	1B	0	0.130177	0.143161	0.909311
TraesCS1A02G379700.1	not TKL_CTR1-DRK-2	1A	TraesCS1B02G401700.1	not TKL_CTR1-DRK-2	1B	0	0.0210699	0.0713232	0.295414
TraesCS1A02G379800.1	not TKL_CTR1-DRK-2	1A	TraesCS1B02G401800.1	not TKL_CTR1-DRK-2	1B	0	0.00160428	0.0442933	0.0362194
TraesCS1A02G379900.1	not TKL_CTR1-DRK-2	1A	TraesCS1B02G401900.1	not TKL_CTR1-DRK-2	1B	3e-108	0.0308455	0.00867062	3.55747
TraesCS1A02G380300.1	not TKL_CTR1-DRK-2	1A	TraesCS1B02G402400.1	not TKL_CTR1-DRK-2	1B	0	0.0201393	0.0783968	0.25689
TraesCS1A02G380500.1	not TKL_CTR1-DRK-2	1A	TraesCS1B02G402500.1	not TKL_CTR1-DRK-2	1B	5e-133	0.152576	0.17612	0.86632
TraesCS1A02G380700.1	not TKL_CTR1-DRK-2	1A	TraesCS1B02G403000.1	not TKL_CTR1-DRK-2	1B	8e-138	0.0154275	0.122487	0.125953
TraesCS1A02G381500.1	not TKL_CTR1-DRK-2	1A	TraesCS1B02G404000.2	not TKL_CTR1-DRK-2	1B	0	0.0062888	0.124855	0.0503688
TraesCS1A02G381800.1	not TKL_CTR1-DRK-2	1A	TraesCS1B02G404200.1	not TKL_CTR1-DRK-2	1B	0	0.0179434	0.129307	0.138766
TraesCS1A02G425000.1	not TKL_CTR1-DRK-2	1A	TraesCS1B02G459400.1	not TKL_CTR1-DRK-2	1B	0	0.00126183	0.0660621	0.0191007
TraesCS1A02G425100.1	not TKL_CTR1-DRK-2	1A	TraesCS1B02G459500.2	not TKL_CTR1-DRK-2	1B	0	0.043509	0.153144	0.284106
TraesCS1A02G425200.2	not TKL_CTR1-DRK-2	1A	TraesCS1B02G459600.2	not TKL_CTR1-DRK-2	1B	0	0.0227652	0.11488	0.198165
TraesCS1A02G425300.1	not TKL_CTR1-DRK-2	1A	TraesCS1B02G459700.1	not TKL_CTR1-DRK-2	1B	0	0.0318736	0.170542	0.186895
TraesCS1A02G425700.1	not TKL_CTR1-DRK-2	1A	TraesCS1B02G459900.1	not TKL_CTR1-DRK-2	1B	0	0.00634522	0.0998307	0.0635598
TraesCS1A02G425900.1	not TKL_CTR1-DRK-2	1A	TraesCS1B02G460100.1	not TKL_CTR1-DRK-2	1B	0	0.139021	0.251157	0.553525
TraesCS1A02G426200.1	not TKL_CTR1-DRK-2	1A	TraesCS1B02G460500.2	not TKL_CTR1-DRK-2	1B	0	0.0404682	0.0479851	0.843349
TraesCS1A02G426300.1	not TKL_CTR1-DRK-2	1A	TraesCS1B02G460600.1	not TKL_CTR1-DRK-2	1B	0	0.0078925	0.110613	0.0713524
TraesCS1A02G426700.1	not TKL_CTR1-DRK-2	1A	TraesCS1B02G461600.1	not TKL_CTR1-DRK-2	1B	0	0.017464	0.112821	0.154795
TraesCS1A02G426800.1	not TKL_CTR1-DRK-2	1A	TraesCS1B02G461700.1	not TKL_CTR1-DRK-2	1B	2e-153	0.0262341	0.0932152	0.281436
TraesCS1A02G427000.1	not TKL_CTR1-DRK-2	1A	TraesCS1B02G461900.1	not TKL_CTR1-DRK-2	1B	0	0.0393791	0.128964	0.305349
TraesCS1A02G427100.1	not TKL_CTR1-DRK-2	1A	TraesCS1B02G462000.1	not TKL_CTR1-DRK-2	1B	0	0.00578804	0.0984615	0.0587848
TraesCS1A02G427200.1	not TKL_CTR1-DRK-2	1A	TraesCS1B02G462200.1	not TKL_CTR1-DRK-2	1B	0	0.00801908	0.113714	0.0705196
TraesCS1A02G427400.1	not TKL_CTR1-DRK-2	1A	TraesCS1B02G462300.1	not TKL_CTR1-DRK-2	1B	0	0.00652888	0.0794804	0.0821445
TraesCS1A02G427500.1	not TKL_CTR1-DRK-2	1A	TraesCS1B02G462400.1	not TKL_CTR1-DRK-2	1B	0	0.0128318	0.134114	0.0956781
TraesCS1A02G427600.1	not TKL_CTR1-DRK-2	1A	TraesCS1B02G462500.1	not TKL_CTR1-DRK-2	1B	0	0.0398845	0.107576	0.370759
TraesCS1A02G428100.1	not TKL_CTR1-DRK-2	1A	TraesCS1B02G463000.1	not TKL_CTR1-DRK-2	1B	0	0.0035503	0.0858078	0.0413751
TraesCS1A02G428400.1	not TKL_CTR1-DRK-2	1A	TraesCS1B02G463100.1	not TKL_CTR1-DRK-2	1B	0	0.00835954	0.105045	0.0795803
TraesCS1A02G428700.1	not TKL_CTR1-DRK-2	1A	TraesCS1B02G463400.1	not TKL_CTR1-DRK-2	1B	0	0.00461868	0.0363708	0.126989
TraesCS1A02G428900.1	not TKL_CTR1-DRK-2	1A	TraesCS1B02G463500.1	not TKL_CTR1-DRK-2	1B	0	0.0308743	0.0773632	0.399083
TraesCS1A02G429100.1	not TKL_CTR1-DRK-2	1A	TraesCS1B02G463900.1	not TKL_CTR1-DRK-2	1B	0	0.0331071	0.0681157	0.486042
TraesCS1A02G429300.1	not TKL_CTR1-DRK-2	1A	TraesCS1B02G464100.1	not TKL_CTR1-DRK-2	1B	0	0.0171145	0.125767	0.136081
TraesCS1A02G429400.1	not TKL_CTR1-DRK-2	1A	TraesCS1B02G464300.1	not TKL_CTR1-DRK-2	1B	0	0.00514858	0.0604151	0.0852201
TraesCS1A02G429500.1	not TKL_CTR1-DRK-2	1A	TraesCS1B02G464500.1	not TKL_CTR1-DRK-2	1B	0	0.0261226	0.0402081	0.649685
TraesCS1A02G429600.1	not TKL_CTR1-DRK-2	1A	TraesCS1B02G464600.1	not TKL_CTR1-DRK-2	1B	0	0.0459072	0.0471329	0.973995
TraesCS1A02G429700.1	not TKL_CTR1-DRK-2	1A	TraesCS1B02G464700.1	not TKL_CTR1-DRK-2	1B	4e-107	0.0601236	0.0513386	1.17112
TraesCS1A02G430000.1	not TKL_CTR1-DRK-2	1A	TraesCS1B02G464900.1	not TKL_CTR1-DRK-2	1B	0	0.109263	0.356597	0.306403
TraesCS1A02G430400.3	not TKL_CTR1-DRK-2	1A	TraesCS1B02G465100.2	not TKL_CTR1-DRK-2	1B	0	0.0148323	0.0639551	0.231918
TraesCS1A02G430500.1	not TKL_CTR1-DRK-2	1A	TraesCS1B02G465200.1	not TKL_CTR1-DRK-2	1B	0	0.0206235	0.0418822	0.492417
TraesCS1A02G430700.2	not TKL_CTR1-DRK-2	1A	TraesCS1B02G465400.2	not TKL_CTR1-DRK-2	1B	0	0.0399328	0.070833	0.563759
TraesCS1A02G430900.1	not TKL_CTR1-DRK-2	1A	TraesCS1B02G465600.1	not TKL_CTR1-DRK-2	1B	0	0.058052	0.0732711	0.792291
TraesCS1A02G431000.1	not TKL_CTR1-DRK-2	1A	TraesCS1B02G465800.1	not TKL_CTR1-DRK-2	1B	0	0.0138612	0.0773133	0.179286
TraesCS1A02G431400.1	not TKL_CTR1-DRK-2	1A	TraesCS1B02G466200.1	not TKL_CTR1-DRK-2	1B	9e-155	0.0239484	0.102858	0.23283
TraesCS1A02G431500.2	not TKL_CTR1-DRK-2	1A	TraesCS1B02G466300.1	not TKL_CTR1-DRK-2	1B	0	0.0166097	0.0767838	0.216317
TraesCS1A02G431600.2	not TKL_CTR1-DRK-2	1A	TraesCS1B02G467100.1	not TKL_CTR1-DRK-2	1B	0	0.0350243	0.13925	0.25152
TraesCS1A02G431800.1	not TKL_CTR1-DRK-2	1A	TraesCS1B02G467400.1	not TKL_CTR1-DRK-2	1B	0	0.0393597	0.0668086	0.589141
TraesCS1A02G431900.1	not TKL_CTR1-DRK-2	1A	TraesCS1B02G467600.1	not TKL_CTR1-DRK-2	1B	0	0.0933293	0.14355	0.650151
TraesCS1A02G432000.2	not TKL_CTR1-DRK-2	1A	TraesCS1B02G467700.1	not TKL_CTR1-DRK-2	1B	0	0.0422941	0.0706814	0.598377
TraesCS1A02G432100.1	not TKL_CTR1-DRK-2	1A	TraesCS1B02G468200.1	not TKL_CTR1-DRK-2	1B	0	0.163062	0.250157	0.651838
TraesCS1A02G432800.1	not TKL_CTR1-DRK-2	1A	TraesCS1B02G468600.1	not TKL_CTR1-DRK-2	1B	0	0.0176133	0.0584949	0.301109
TraesCS1A02G433000.1	not TKL_CTR1-DRK-2	1A	TraesCS1B02G468700.1	not TKL_CTR1-DRK-2	1B	2e-142	0.0134698	0.0655102	0.205613
TraesCS1A02G433100.1	not TKL_CTR1-DRK-2	1A	TraesCS1B02G468900.1	not TKL_CTR1-DRK-2	1B	0	0.0358738	0.111146	0.322762
TraesCS1A02G433300.1	not TKL_CTR1-DRK-2	1A	TraesCS1B02G469200.1	not TKL_CTR1-DRK-2	1B	3e-135	0.00469118	0.0856035	0.0548013
TraesCS1A02G433500.1	not TKL_CTR1-DRK-2	1A	TraesCS1B02G469400.1	not TKL_CTR1-DRK-2	1B	0	0.00517839	0.142855	0.0362494
TraesCS1A02G434000.1	not TKL_CTR1-DRK-2	1A	TraesCS1B02G469500.1	not TKL_CTR1-DRK-2	1B	0	0.154709	0.0365608	4.23155
TraesCS1A02G435000.1	not TKL_CTR1-DRK-2	1A	TraesCS1B02G470800.1	not TKL_CTR1-DRK-2	1B	0	0.0310772	0.145655	0.213361
TraesCS1A02G435300.1	not TKL_CTR1-DRK-2	1A	TraesCS1B02G471100.1	not TKL_CTR1-DRK-2	1B	0	0.0211698	0.125168	0.169132
TraesCS1A02G435600.1	not TKL_CTR1-DRK-2	1A	TraesCS1B02G471200.1	not TKL_CTR1-DRK-2	1B	3e-134	0.0174426	0.127488	0.136818
TraesCS1A02G435700.1	not TKL_CTR1-DRK-2	1A	TraesCS1B02G471400.1	not TKL_CTR1-DRK-2	1B	0	0.050587	0.105948	0.47747
TraesCS1A02G437200.1	not TKL_CTR1-DRK-2	1A	TraesCS1B02G471700.2	not TKL_CTR1-DRK-2	1B	0	0.135442	0.263843	0.513343
TraesCS1A02G437500.2	not TKL_CTR1-DRK-2	1A	TraesCS1B02G472100.1	not TKL_CTR1-DRK-2	1B	0	0.00459772	0.144037	0.0319203
TraesCS1A02G437600.1	not TKL_CTR1-DRK-2	1A	TraesCS1B02G472200.1	not TKL_CTR1-DRK-2	1B	4e-150	0.0620564	0.231072	0.268559
TraesCS1A02G438000.1	not TKL_CTR1-DRK-2	1A	TraesCS1B02G473200.1	not TKL_CTR1-DRK-2	1B	4e-142	0.19598	0.196461	0.997549
TraesCS1A02G439200.1	not TKL_CTR1-DRK-2	1A	TraesCS1B02G474400.1	not TKL_CTR1-DRK-2	1B	0	0.0516219	0.0984767	0.524205
TraesCS1A02G439500.2	not TKL_CTR1-DRK-2	1A	TraesCS1B02G474800.1	not TKL_CTR1-DRK-2	1B	0	0.0166429	0.0743242	0.223923
TraesCS1A02G439700.1	not TKL_CTR1-DRK-2	1A	TraesCS1B02G475000.1	not TKL_CTR1-DRK-2	1B	0	0.0250579	0.0749583	0.334291
TraesCS1A02G440200.1	not TKL_CTR1-DRK-2	1A	TraesCS1B02G475400.3	not TKL_CTR1-DRK-2	1B	0	0.00231303	0.0490124	0.0471928
TraesCS1A02G441200.1	not TKL_CTR1-DRK-2	1A	TraesCS1B02G475700.1	not TKL_CTR1-DRK-2	1B	0	0.0155922	0.106343	0.146622
TraesCS1A02G442200.1	not TKL_CTR1-DRK-2	1A	TraesCS1B02G476400.1	not TKL_CTR1-DRK-2	1B	0	0.0883589	0.446227	0.198013
TraesCS1A02G442400.2	not TKL_CTR1-DRK-2	1A	TraesCS1B02G476500.1	not TKL_CTR1-DRK-2	1B	0	0.00558073	0.0610666	0.0913877
TraesCS1A02G442500.1	not TKL_CTR1-DRK-2	1A	TraesCS1B02G476600.1	not TKL_CTR1-DRK-2	1B	0	0.00376039	0.148871	0.0252594
TraesCS1A02G443000.2	not TKL_CTR1-DRK-2	1A	TraesCS1B02G477100.1	not TKL_CTR1-DRK-2	1B	0	0.0903074	0.154988	0.582674
TraesCS1A02G443100.1	not TKL_CTR1-DRK-2	1A	TraesCS1B02G477300.1	not TKL_CTR1-DRK-2	1B	0	0.0180892	0.0546026	0.331288
TraesCS1A02G443200.2	not TKL_CTR1-DRK-2	1A	TraesCS1B02G477400.1	not TKL_CTR1-DRK-2	1B	0	0.0103619	0.0596773	0.173632
TraesCS1A02G443400.1	not TKL_CTR1-DRK-2	1A	TraesCS1B02G477500.1	not TKL_CTR1-DRK-2	1B	0	0.00199369	0.0104714	0.190394
TraesCS1A02G443500.1	not TKL_CTR1-DRK-2	1A	TraesCS1B02G478000.1	not TKL_CTR1-DRK-2	1B	0	0.013471	0.138654	0.0971555
TraesCS1A02G443600.1	not TKL_CTR1-DRK-2	1A	TraesCS1B02G478100.1	not TKL_CTR1-DRK-2	1B	0	0.0027601	0.0684945	0.0402967
TraesCS1A02G443900.1	not TKL_CTR1-DRK-2	1A	TraesCS1B02G478400.1	not TKL_CTR1-DRK-2	1B	0	0.0063125	0.126357	0.0499577
TraesCS1A02G444200.1	not TKL_CTR1-DRK-2	1A	TraesCS1B02G478700.1	not TKL_CTR1-DRK-2	1B	0	0.0357169	0.192414	0.185626
TraesCS1A02G444300.1	not TKL_CTR1-DRK-2	1A	TraesCS1B02G478800.1	not TKL_CTR1-DRK-2	1B	4e-169	0.0262855	0.0816339	0.321993
TraesCS1A02G444500.1	not TKL_CTR1-DRK-2	1A	TraesCS1B02G479300.1	not TKL_CTR1-DRK-2	1B	0	0.0237356	0.0786881	0.301642
TraesCS1A02G445000.2	not TKL_CTR1-DRK-2	1A	TraesCS1B02G479800.1	not TKL_CTR1-DRK-2	1B	0	0.0280082	0.110889	0.252579
TraesCS1A02G445500.1	not TKL_CTR1-DRK-2	1A	TraesCS1B02G480100.1	not TKL_CTR1-DRK-2	1B	0	0.00722298	0.144238	0.0500767
TraesCS1A02G445600.1	not TKL_CTR1-DRK-2	1A	TraesCS1B02G480400.1	not TKL_CTR1-DRK-2	1B	0	0.071605	0.115385	0.620575
TraesCS1A02G445800.1	not TKL_CTR1-DRK-2	1A	TraesCS1B02G480500.2	not TKL_CTR1-DRK-2	1B	3e-126	0.0425072	0.211042	0.201415
TraesCS1A02G445900.1	not TKL_CTR1-DRK-2	1A	TraesCS1B02G480600.3	not TKL_CTR1-DRK-2	1B	0	0.0838768	0.151798	0.552554
TraesCS1A02G446000.1	not TKL_CTR1-DRK-2	1A	TraesCS1B02G480700.1	not TKL_CTR1-DRK-2	1B	6e-143	0.293785	0.287057	1.02344
TraesCS1A02G446100.1	not TKL_CTR1-DRK-2	1A	TraesCS1B02G481200.1	not TKL_CTR1-DRK-2	1B	0	0.0305114	0.185145	0.164797
TraesCS1A02G382000.1	not TKL_CTR1-DRK-2	1A	TraesCS1B02G406900.1	not TKL_CTR1-DRK-2	1B	5e-177	0.281687	0.425739	0.661643
TraesCS1A02G382200.1	not TKL_CTR1-DRK-2	1A	TraesCS1B02G407300.1	not TKL_CTR1-DRK-2	1B	0	0.0217421	0.100128	0.217143
TraesCS1A02G382300.1	not TKL_CTR1-DRK-2	1A	TraesCS1B02G407600.1	not TKL_CTR1-DRK-2	1B	4e-128	0.0781958	0.0792991	0.986086
TraesCS1A02G382800.1	not TKL_CTR1-DRK-2	1A	TraesCS1B02G408200.1	not TKL_CTR1-DRK-2	1B	0	0.00820088	0.135166	0.0606724
TraesCS1A02G382900.2	not TKL_CTR1-DRK-2	1A	TraesCS1B02G408600.1	not TKL_CTR1-DRK-2	1B	0	0.00897488	0.12625	0.0710878
TraesCS1A02G383100.1	not TKL_CTR1-DRK-2	1A	TraesCS1B02G409100.1	not TKL_CTR1-DRK-2	1B	5e-121	0.229363	0.445849	0.514441
TraesCS1A02G383900.1	not TKL_CTR1-DRK-2	1A	TraesCS1B02G410600.1	not TKL_CTR1-DRK-2	1B	0	0.00966249	0.0615625	0.156954
TraesCS1A02G384000.1	not TKL_CTR1-DRK-2	1A	TraesCS1B02G410800.2	not TKL_CTR1-DRK-2	1B	0	0.0207021	0.11481	0.180316
TraesCS1A02G384200.2	not TKL_CTR1-DRK-2	1A	TraesCS1B02G411000.1	not TKL_CTR1-DRK-2	1B	2e-155	0.00205374	0.0797371	0.0257564
TraesCS1A02G384300.1	not TKL_CTR1-DRK-2	1A	TraesCS1B02G411100.1	not TKL_CTR1-DRK-2	1B	0	0.0141105	0.146044	0.0966185
TraesCS1A02G385400.2	not TKL_CTR1-DRK-2	1A	TraesCS1B02G411700.3	not TKL_CTR1-DRK-2	1B	0	0.00287943	0.0799465	0.0360169
TraesCS1A02G385500.1	not TKL_CTR1-DRK-2	1A	TraesCS1B02G411900.1	not TKL_CTR1-DRK-2	1B	0	0.0267196	0.108492	0.246282
TraesCS1A02G385600.1	not TKL_CTR1-DRK-2	1A	TraesCS1B02G412100.1	not TKL_CTR1-DRK-2	1B	0	0.00841186	0.067419	0.12477
TraesCS1A02G385700.1	not TKL_CTR1-DRK-2	1A	TraesCS1B02G412500.1	not TKL_CTR1-DRK-2	1B	0	0.0942742	0.131168	0.718731
TraesCS1A02G386200.1	not TKL_CTR1-DRK-2	1A	TraesCS1B02G413600.1	not TKL_CTR1-DRK-2	1B	0	0.124064	0.119804	1.03556
TraesCS1A02G386400.1	not TKL_CTR1-DRK-2	1A	TraesCS1B02G413800.1	not TKL_CTR1-DRK-2	1B	0	0.0245457	0.144928	0.169366
TraesCS1A02G386500.1	not TKL_CTR1-DRK-2	1A	TraesCS1B02G413900.1	not TKL_CTR1-DRK-2	1B	0	0.0618254	0.172048	0.35935
TraesCS1A02G387400.1	not TKL_CTR1-DRK-2	1A	TraesCS1B02G414800.1	not TKL_CTR1-DRK-2	1B	0	0.0194897	0.0942235	0.206845
TraesCS1A02G387600.1	not TKL_CTR1-DRK-2	1A	TraesCS1B02G415100.1	not TKL_CTR1-DRK-2	1B	0	0.0118888	0.0520139	0.22857
TraesCS1A02G387700.1	not TKL_CTR1-DRK-2	1A	TraesCS1B02G415200.1	not TKL_CTR1-DRK-2	1B	0	0.0062933	0.0780992	0.0805808
TraesCS1A02G388000.1	not TKL_CTR1-DRK-2	1A	TraesCS1B02G415500.2	not TKL_CTR1-DRK-2	1B	0	0.0156899	0.0857502	0.182972
TraesCS1A02G388400.1	not TKL_CTR1-DRK-2	1A	TraesCS1B02G415800.1	not TKL_CTR1-DRK-2	1B	0	0.0119271	0.0439815	0.271185
TraesCS1A02G388500.1	not TKL_CTR1-DRK-2	1A	TraesCS1B02G415900.1	not TKL_CTR1-DRK-2	1B	0	0.00345126	0.0601964	0.0573333
TraesCS1A02G388700.1	not TKL_CTR1-DRK-2	1A	TraesCS1B02G416800.1	not TKL_CTR1-DRK-2	1B	0	0.0148509	0.107938	0.137587
TraesCS1A02G388800.1	not TKL_CTR1-DRK-2	1A	TraesCS1B02G417000.1	not TKL_CTR1-DRK-2	1B	0	0.0157486	0.0833665	0.188908
TraesCS1A02G389800.1	not TKL_CTR1-DRK-2	1A	TraesCS1B02G417900.1	not TKL_CTR1-DRK-2	1B	4e-107	0.0235498	0.099201	0.237395
TraesCS1A02G390000.1	not TKL_CTR1-DRK-2	1A	TraesCS1B02G418100.1	not TKL_CTR1-DRK-2	1B	0	0.0933754	0.141257	0.66103
TraesCS1A02G390200.1	not TKL_CTR1-DRK-2	1A	TraesCS1B02G418400.1	not TKL_CTR1-DRK-2	1B	1e-124	0.0372372	0.14309	0.260237
TraesCS1A02G390300.2	not TKL_CTR1-DRK-2	1A	TraesCS1B02G418500.1	not TKL_CTR1-DRK-2	1B	0	0.0191009	0.10613	0.179977
TraesCS1A02G390400.1	not TKL_CTR1-DRK-2	1A	TraesCS1B02G418600.1	not TKL_CTR1-DRK-2	1B	0	0.0112604	0.0916295	0.122891
TraesCS1A02G390500.1	not TKL_CTR1-DRK-2	1A	TraesCS1B02G418800.1	not TKL_CTR1-DRK-2	1B	3e-127	0.0149148	0.128142	0.116393
TraesCS1A02G390800.1	not TKL_CTR1-DRK-2	1A	TraesCS1B02G418900.1	not TKL_CTR1-DRK-2	1B	0	0.0174199	0.0473219	0.368114
TraesCS1A02G391000.1	not TKL_CTR1-DRK-2	1A	TraesCS1B02G419100.2	not TKL_CTR1-DRK-2	1B	0	0.00605605	0.145372	0.0416589
TraesCS1A02G391600.1	not TKL_CTR1-DRK-2	1A	TraesCS1B02G419800.1	not TKL_CTR1-DRK-2	1B	0	0.0337951	0.0982646	0.343919
TraesCS1A02G391700.1	not TKL_CTR1-DRK-2	1A	TraesCS1B02G419900.1	not TKL_CTR1-DRK-2	1B	1e-152	0.0468715	0.0710051	0.660114
TraesCS1A02G391900.1	not TKL_CTR1-DRK-2	1A	TraesCS1B02G420000.1	not TKL_CTR1-DRK-2	1B	0	0.033983	0.0925182	0.367312
TraesCS1A02G392100.1	not TKL_CTR1-DRK-2	1A	TraesCS1B02G420200.1	not TKL_CTR1-DRK-2	1B	0	0.0250089	0.177209	0.141127
TraesCS1A02G392500.1	not TKL_CTR1-DRK-2	1A	TraesCS1B02G420700.1	not TKL_CTR1-DRK-2	1B	1e-164	0.201521	0.161805	1.24546
TraesCS1A02G394400.1	not TKL_CTR1-DRK-2	1A	TraesCS1B02G422400.1	not TKL_CTR1-DRK-2	1B	0	0.024881	0.175768	0.141556
TraesCS1A02G394900.1	not TKL_CTR1-DRK-2	1A	TraesCS1B02G423200.1	not TKL_CTR1-DRK-2	1B	0	0.0230076	0.121918	0.188714
TraesCS1A02G395100.1	not TKL_CTR1-DRK-2	1A	TraesCS1B02G423300.1	not TKL_CTR1-DRK-2	1B	0	0.0838674	0.293638	0.285615
TraesCS1A02G395200.1	not TKL_CTR1-DRK-2	1A	TraesCS1B02G423500.1	not TKL_CTR1-DRK-2	1B	2e-161	0.0118151	0.0639365	0.184795
TraesCS1A02G395300.1	not TKL_CTR1-DRK-2	1A	TraesCS1B02G423600.1	not TKL_CTR1-DRK-2	1B	0	0.00476665	0.105574	0.0451498
TraesCS1A02G395600.1	not TKL_CTR1-DRK-2	1A	TraesCS1B02G424100.1	not TKL_CTR1-DRK-2	1B	0	0.0162192	0.0656883	0.246912
TraesCS1A02G396000.1	not TKL_CTR1-DRK-2	1A	TraesCS1B02G424400.1	not TKL_CTR1-DRK-2	1B	0	0.00509288	0.0669852	0.0760299
TraesCS1A02G396200.1	not TKL_CTR1-DRK-2	1A	TraesCS1B02G424500.1	not TKL_CTR1-DRK-2	1B	0	0.0123396	0.069693	0.177057
TraesCS1A02G396400.1	not TKL_CTR1-DRK-2	1A	TraesCS1B02G424700.1	not TKL_CTR1-DRK-2	1B	0	0.018302	0.0961944	0.19026
TraesCS1A02G396600.1	not TKL_CTR1-DRK-2	1A	TraesCS1B02G424800.1	not TKL_CTR1-DRK-2	1B	3e-154	0.0814876	0.157206	0.518349
TraesCS1A02G397000.1	not TKL_CTR1-DRK-2	1A	TraesCS1B02G425300.1	not TKL_CTR1-DRK-2	1B	0	0.0305994	0.0950794	0.32183
TraesCS1A02G398300.8	not TKL_CTR1-DRK-2	1A	TraesCS1B02G426200.9	not TKL_CTR1-DRK-2	1B	0	0.0308728	0.0341745	0.903387
TraesCS1A02G398400.1	not TKL_CTR1-DRK-2	1A	TraesCS1B02G426300.1	not TKL_CTR1-DRK-2	1B	9e-159	0.00203046	0.0746378	0.0272041
TraesCS1A02G398500.1	not TKL_CTR1-DRK-2	1A	TraesCS1B02G426400.1	not TKL_CTR1-DRK-2	1B	0	0.0842399	0.112857	0.746428
TraesCS1A02G398900.1	not TKL_CTR1-DRK-2	1A	TraesCS1B02G426700.1	not TKL_CTR1-DRK-2	1B	0	0.0258818	0.0734532	0.352358
TraesCS1A02G399400.1	not TKL_CTR1-DRK-2	1A	TraesCS1B02G427400.1	not TKL_CTR1-DRK-2	1B	0	0.0324762	0.0909578	0.357047
TraesCS1A02G399700.1	not TKL_CTR1-DRK-2	1A	TraesCS1B02G427800.1	not TKL_CTR1-DRK-2	1B	0	0.045716	0.0709056	0.644744
TraesCS1A02G399800.1	not TKL_CTR1-DRK-2	1A	TraesCS1B02G427900.1	not TKL_CTR1-DRK-2	1B	8e-132	0.00485242	0.0786747	0.0616771
TraesCS1A02G399900.1	not TKL_CTR1-DRK-2	1A	TraesCS1B02G428000.1	not TKL_CTR1-DRK-2	1B	3e-162	0.0201385	0.0737112	0.273208
TraesCS1A02G400200.1	not TKL_CTR1-DRK-2	1A	TraesCS1B02G428800.1	not TKL_CTR1-DRK-2	1B	0	0.0214669	0.169624	0.126556
TraesCS1A02G400300.1	not TKL_CTR1-DRK-2	1A	TraesCS1B02G428900.1	not TKL_CTR1-DRK-2	1B	0	0.0128176	0.0532631	0.240647
TraesCS1A02G400500.1	not TKL_CTR1-DRK-2	1A	TraesCS1B02G429200.1	not TKL_CTR1-DRK-2	1B	0	0.0191826	0.219331	0.0874596
TraesCS1A02G401000.1	not TKL_CTR1-DRK-2	1A	TraesCS1B02G429700.1	not TKL_CTR1-DRK-2	1B	0	0.0886306	0.0807742	1.09726
TraesCS1A02G401300.1	not TKL_CTR1-DRK-2	1A	TraesCS1B02G430000.1	not TKL_CTR1-DRK-2	1B	0	0.133692	0.205252	0.651354
TraesCS1A02G402000.1	not TKL_CTR1-DRK-2	1A	TraesCS1B02G430900.1	not TKL_CTR1-DRK-2	1B	7e-176	0.0441422	0.11737	0.376093
TraesCS1A02G402100.1	not TKL_CTR1-DRK-2	1A	TraesCS1B02G431200.1	not TKL_CTR1-DRK-2	1B	0	0.0287033	0.12478	0.230032
TraesCS1A02G402200.1	not TKL_CTR1-DRK-2	1A	TraesCS1B02G431300.1	not TKL_CTR1-DRK-2	1B	0	0.0260325	0.0519276	0.501323
TraesCS1A02G402400.2	not TKL_CTR1-DRK-2	1A	TraesCS1B02G431400.2	not TKL_CTR1-DRK-2	1B	0	0.0234157	0.167641	0.139678
TraesCS1A02G402500.1	not TKL_CTR1-DRK-2	1A	TraesCS1B02G431500.1	not TKL_CTR1-DRK-2	1B	0	0	0.102395	0
TraesCS1A02G403000.1	not TKL_CTR1-DRK-2	1A	TraesCS1B02G432400.1	not TKL_CTR1-DRK-2	1B	1e-178	0.0417779	0.109604	0.381172
TraesCS1A02G403200.1	not TKL_CTR1-DRK-2	1A	TraesCS1B02G432600.1	not TKL_CTR1-DRK-2	1B	0	0.0124691	0.0699212	0.178331
TraesCS1A02G403400.1	not TKL_CTR1-DRK-2	1A	TraesCS1B02G432900.2	not TKL_CTR1-DRK-2	1B	6e-114	0.0160649	0.0558397	0.287696
TraesCS1A02G403500.2	not TKL_CTR1-DRK-2	1A	TraesCS1B02G433100.1	not TKL_CTR1-DRK-2	1B	0	0.0293348	0.0480378	0.610662
TraesCS1A02G403900.1	not TKL_CTR1-DRK-2	1A	TraesCS1B02G433400.1	not TKL_CTR1-DRK-2	1B	0	0.00607291	0.0572347	0.106105
TraesCS1A02G404300.1	not TKL_CTR1-DRK-2	1A	TraesCS1B02G433800.1	not TKL_CTR1-DRK-2	1B	0	0.0291134	0.0372832	0.780873
TraesCS1A02G404500.1	not TKL_CTR1-DRK-2	1A	TraesCS1B02G434000.1	not TKL_CTR1-DRK-2	1B	0	0.0153234	0.107867	0.142059
TraesCS1A02G404600.1	not TKL_CTR1-DRK-2	1A	TraesCS1B02G434100.2	not TKL_CTR1-DRK-2	1B	0	0.187965	0.534308	0.351791
TraesCS1A02G404700.1	not TKL_CTR1-DRK-2	1A	TraesCS1B02G434500.1	not TKL_CTR1-DRK-2	1B	0	0.00652654	0.0952728	0.0685037
TraesCS1A02G405600.1	not TKL_CTR1-DRK-2	1A	TraesCS1B02G435700.1	not TKL_CTR1-DRK-2	1B	0	0.00271412	0.138056	0.0196596
TraesCS1A02G406300.1	not TKL_CTR1-DRK-2	1A	TraesCS1B02G436500.1	not TKL_CTR1-DRK-2	1B	6e-108	0.0336013	0.155679	0.215837
TraesCS1A02G004300.1	not TKL_CTR1-DRK-2	1A	TraesCS1B02G005500.1	not TKL_CTR1-DRK-2	1B	6e-164	0.0529417	0.122855	0.43093
TraesCS1A02G005100.1	not TKL_CTR1-DRK-2	1A	TraesCS1B02G006600.1	not TKL_CTR1-DRK-2	1B	1e-104	0.0602565	0.245282	0.245662
TraesCS1A02G005200.1	not TKL_CTR1-DRK-2	1A	TraesCS1B02G006800.1	not TKL_CTR1-DRK-2	1B	0	0.120045	0.266179	0.450992
TraesCS1A02G005300.1	not TKL_CTR1-DRK-2	1A	TraesCS1B02G007200.1	not TKL_CTR1-DRK-2	1B	0	0.0598012	0.124057	0.482047
TraesCS1A02G005500.1	not TKL_CTR1-DRK-2	1A	TraesCS1B02G007700.1	not TKL_CTR1-DRK-2	1B	2e-127	0.0159385	0.119946	0.13288
TraesCS1A02G005600.3	not TKL_CTR1-DRK-2	1A	TraesCS1B02G007800.2	not TKL_CTR1-DRK-2	1B	0	0.00780444	0.069999	0.111494
TraesCS1A02G005700.1	not TKL_CTR1-DRK-2	1A	TraesCS1B02G007900.1	not TKL_CTR1-DRK-2	1B	0	0.0164547	0.196876	0.0835794
TraesCS1A02G005800.2	not TKL_CTR1-DRK-2	1A	TraesCS1B02G008000.1	not TKL_CTR1-DRK-2	1B	0	0.0114012	0.107513	0.106045
TraesCS1A02G005900.1	not TKL_CTR1-DRK-2	1A	TraesCS1B02G008200.1	not TKL_CTR1-DRK-2	1B	6e-169	0.00183486	0.0918794	0.0199703
TraesCS1A02G006200.1	not TKL_CTR1-DRK-2	1A	TraesCS1B02G009500.1	not TKL_CTR1-DRK-2	1B	0	0.10272	0.213914	0.480195
TraesCS1A02G006800.1	not TKL_CTR1-DRK-2	1A	TraesCS1B02G009900.1	not TKL_CTR1-DRK-2	1B	0	0.0485542	0.138312	0.351049
TraesCS1A02G007500.1	not TKL_CTR1-DRK-2	1A	TraesCS1B02G011100.1	not TKL_CTR1-DRK-2	1B	7e-175	0.0146235	0.0628041	0.232842
TraesCS1A02G008300.1	not TKL_CTR1-DRK-2	1A	TraesCS1B02G012400.1	not TKL_CTR1-DRK-2	1B	0	0.162255	0.371825	0.436375
TraesCS1A02G009000.3	not TKL_CTR1-DRK-2	1A	TraesCS1B02G013900.1	not TKL_CTR1-DRK-2	1B	0	0.00775577	0.104877	0.073951
TraesCS1A02G010400.1	not TKL_CTR1-DRK-2	1A	TraesCS1B02G016000.1	not TKL_CTR1-DRK-2	1B	0	0.134843	0.33116	0.407182
TraesCS1A02G010800.1	not TKL_CTR1-DRK-2	1A	TraesCS1B02G016300.1	not TKL_CTR1-DRK-2	1B	0	0.078089	0.237916	0.328221
TraesCS1A02G011400.1	not TKL_CTR1-DRK-2	1A	TraesCS1B02G016900.1	not TKL_CTR1-DRK-2	1B	2e-148	0.082853	0.213735	0.387643
TraesCS1A02G012500.4	not TKL_CTR1-DRK-2	1A	TraesCS1B02G017200.2	not TKL_CTR1-DRK-2	1B	0	0.0118927	0.0611224	0.194571
TraesCS1A02G013700.1	not TKL_CTR1-DRK-2	1A	TraesCS1B02G017900.1	not TKL_CTR1-DRK-2	1B	0	0.0164519	0.13156	0.125052
TraesCS1A02G015200.2	not TKL_CTR1-DRK-2	1A	TraesCS1B02G019200.1	not TKL_CTR1-DRK-2	1B	0	0.00868616	0.10816	0.0803086
TraesCS1A02G015500.1	not TKL_CTR1-DRK-2	1A	TraesCS1B02G019600.1	not TKL_CTR1-DRK-2	1B	0	0.0755201	0.189389	0.398756
TraesCS1A02G015600.1	not TKL_CTR1-DRK-2	1A	TraesCS1B02G019700.1	not TKL_CTR1-DRK-2	1B	0	0.0234617	0.371373	0.0631756
TraesCS1A02G015800.1	not TKL_CTR1-DRK-2	1A	TraesCS1B02G019800.1	not TKL_CTR1-DRK-2	1B	0	0.0298676	0.118643	0.251744
TraesCS1A02G016300.1	not TKL_CTR1-DRK-2	1A	TraesCS1B02G020200.1	not TKL_CTR1-DRK-2	1B	0	0.0255854	0.121029	0.211398
TraesCS1A02G017000.1	not TKL_CTR1-DRK-2	1A	TraesCS1B02G021200.1	not TKL_CTR1-DRK-2	1B	2e-150	0.0308452	0.120038	0.256962
TraesCS1A02G017300.1	not TKL_CTR1-DRK-2	1A	TraesCS1B02G021400.1	not TKL_CTR1-DRK-2	1B	2e-140	0.101369	0.471086	0.215181
TraesCS1A02G017700.1	not TKL_CTR1-DRK-2	1A	TraesCS1B02G021800.1	not TKL_CTR1-DRK-2	1B	0	0.119941	0.236699	0.506724
TraesCS1A02G018500.1	not TKL_CTR1-DRK-2	1A	TraesCS1B02G022300.1	not TKL_CTR1-DRK-2	1B	0	0.0653452	0.16369	0.3992
TraesCS1A02G018600.1	not TKL_CTR1-DRK-2	1A	TraesCS1B02G022400.1	not TKL_CTR1-DRK-2	1B	0	0.0750351	0.176559	0.424987
TraesCS1A02G018700.1	not TKL_CTR1-DRK-2	1A	TraesCS1B02G022500.1	not TKL_CTR1-DRK-2	1B	0	0.0329902	0.137257	0.240354
TraesCS1A02G018800.2	not TKL_CTR1-DRK-2	1A	TraesCS1B02G022600.1	not TKL_CTR1-DRK-2	1B	0	0.128389	0.162186	0.791618
TraesCS1A02G018900.1	not TKL_CTR1-DRK-2	1A	TraesCS1B02G022700.1	not TKL_CTR1-DRK-2	1B	0	0.00787483	0.0555626	0.141729
TraesCS1A02G019000.1	not TKL_CTR1-DRK-2	1A	TraesCS1B02G022800.1	not TKL_CTR1-DRK-2	1B	1e-106	0.0280079	0.0635721	0.440569
TraesCS1A02G019200.1	not TKL_CTR1-DRK-2	1A	TraesCS1B02G022900.1	not TKL_CTR1-DRK-2	1B	0	0.0126241	0.120936	0.104387
TraesCS1A02G019500.1	not TKL_CTR1-DRK-2	1A	TraesCS1B02G023300.1	not TKL_CTR1-DRK-2	1B	0	0.140739	0.365978	0.384555
TraesCS1A02G019700.1	not TKL_CTR1-DRK-2	1A	TraesCS1B02G023900.1	not TKL_CTR1-DRK-2	1B	0	0.0444807	0.288309	0.154281
TraesCS1A02G019900.1	not TKL_CTR1-DRK-2	1A	TraesCS1B02G024000.1	not TKL_CTR1-DRK-2	1B	0	0.0388845	0.245166	0.158605
TraesCS1A02G020400.1	not TKL_CTR1-DRK-2	1A	TraesCS1B02G024400.1	not TKL_CTR1-DRK-2	1B	0	0.00905284	0.168745	0.053648
TraesCS1A02G020500.2	not TKL_CTR1-DRK-2	1A	TraesCS1B02G024500.1	not TKL_CTR1-DRK-2	1B	0	0	0.140597	0
TraesCS1A02G020600.1	not TKL_CTR1-DRK-2	1A	TraesCS1B02G024600.1	not TKL_CTR1-DRK-2	1B	9e-144	0.0264434	0.174946	0.151152
TraesCS1A02G020700.1	not TKL_CTR1-DRK-2	1A	TraesCS1B02G024700.1	not TKL_CTR1-DRK-2	1B	0	0.0119272	0.0928114	0.12851
TraesCS1A02G021700.1	not TKL_CTR1-DRK-2	1A	TraesCS1B02G027000.1	not TKL_CTR1-DRK-2	1B	0	0.137695	0.368072	0.374099
TraesCS1A02G022500.1	not TKL_CTR1-DRK-2	1A	TraesCS1B02G028700.1	not TKL_CTR1-DRK-2	1B	0	0.0451387	0.0628546	0.718145
TraesCS1A02G023205.1	not TKL_CTR1-DRK-2	1A	TraesCS1B02G028800.1	not TKL_CTR1-DRK-2	1B	0	0.0228154	0.0712242	0.320333
TraesCS1A02G023300.1	not TKL_CTR1-DRK-2	1A	TraesCS1B02G029000.1	not TKL_CTR1-DRK-2	1B	0	0.0247687	0.108145	0.229031
TraesCS1A02G023400.2	not TKL_CTR1-DRK-2	1A	TraesCS1B02G029100.1	not TKL_CTR1-DRK-2	1B	0	0.0328107	0.124546	0.263443
TraesCS1A02G023500.1	not TKL_CTR1-DRK-2	1A	TraesCS1B02G029200.1	not TKL_CTR1-DRK-2	1B	0	0.195646	0.422164	0.463436
TraesCS1A02G023700.1	not TKL_CTR1-DRK-2	1A	TraesCS1B02G029400.2	not TKL_CTR1-DRK-2	1B	2e-140	0.0281622	0.112096	0.251232
TraesCS1A02G023800.1	not TKL_CTR1-DRK-2	1A	TraesCS1B02G030000.1	not TKL_CTR1-DRK-2	1B	0	0.00210989	0.172343	0.0122424
TraesCS1A02G023900.1	not TKL_CTR1-DRK-2	1A	TraesCS1B02G030100.1	not TKL_CTR1-DRK-2	1B	0	0.101729	0.13813	0.736479
TraesCS1A02G024100.1	not TKL_CTR1-DRK-2	1A	TraesCS1B02G030400.1	not TKL_CTR1-DRK-2	1B	0	0.0133628	0.150963	0.0885169
TraesCS1A02G024200.2	not TKL_CTR1-DRK-2	1A	TraesCS1B02G030500.1	not TKL_CTR1-DRK-2	1B	0	0.0132976	0.0495418	0.268411
TraesCS1A02G024600.1	not TKL_CTR1-DRK-2	1A	TraesCS1B02G031000.1	not TKL_CTR1-DRK-2	1B	3e-131	0.0571911	0.25792	0.221739
TraesCS1A02G024700.1	not TKL_CTR1-DRK-2	1A	TraesCS1B02G031100.1	not TKL_CTR1-DRK-2	1B	0	0.00982084	0.0851777	0.115298
TraesCS1A02G025100.1	not TKL_CTR1-DRK-2	1A	TraesCS1B02G031500.1	not TKL_CTR1-DRK-2	1B	1e-168	0.0189484	0.119473	0.158599
TraesCS1A02G025200.1	not TKL_CTR1-DRK-2	1A	TraesCS1B02G031600.1	not TKL_CTR1-DRK-2	1B	0	0.00538505	0.0983726	0.0547414
TraesCS1A02G025900.2	not TKL_CTR1-DRK-2	1A	TraesCS1B02G032500.2	not TKL_CTR1-DRK-2	1B	0	0.0181665	0.115736	0.156965
TraesCS1A02G027000.1	not TKL_CTR1-DRK-2	1A	TraesCS1B02G032800.1	not TKL_CTR1-DRK-2	1B	0	0.173739	0.335265	0.518215
TraesCS1A02G027100.1	not TKL_CTR1-DRK-2	1A	TraesCS1B02G033000.1	not TKL_CTR1-DRK-2	1B	0	0.0778376	0.183798	0.423496
TraesCS1A02G027300.1	not TKL_CTR1-DRK-2	1A	TraesCS1B02G033200.1	not TKL_CTR1-DRK-2	1B	0	0.0137161	0.144372	0.0950051
TraesCS1A02G027600.1	not TKL_CTR1-DRK-2	1A	TraesCS1B02G033500.1	not TKL_CTR1-DRK-2	1B	0	0.0451814	0.0427077	1.05792
TraesCS1A02G028500.1	not TKL_CTR1-DRK-2	1A	TraesCS1B02G034500.1	not TKL_CTR1-DRK-2	1B	0	0.113146	0.274453	0.412259
TraesCS1A02G028600.1	not TKL_CTR1-DRK-2	1A	TraesCS1B02G035400.1	not TKL_CTR1-DRK-2	1B	1e-155	0.131759	0.264188	0.498732
TraesCS1A02G028900.1	not TKL_CTR1-DRK-2	1A	TraesCS1B02G036300.1	not TKL_CTR1-DRK-2	1B	8e-108	0.259522	0.0688105	3.77154
TraesCS1A02G029200.1	not TKL_CTR1-DRK-2	1A	TraesCS1B02G036400.1	not TKL_CTR1-DRK-2	1B	0	0.00492284	0.133708	0.036818
TraesCS1A02G029300.1	not TKL_CTR1-DRK-2	1A	TraesCS1B02G036500.1	not TKL_CTR1-DRK-2	1B	0	0.00924333	0.0684452	0.135047
TraesCS1A02G029400.1	not TKL_CTR1-DRK-2	1A	TraesCS1B02G036600.1	not TKL_CTR1-DRK-2	1B	0	0.0746876	0.161104	0.4636
TraesCS1A02G029900.1	not TKL_CTR1-DRK-2	1A	TraesCS1B02G037000.1	not TKL_CTR1-DRK-2	1B	0	0.0253922	0.204129	0.124393
TraesCS1A02G030100.1	not TKL_CTR1-DRK-2	1A	TraesCS1B02G037100.1	not TKL_CTR1-DRK-2	1B	0	0.0246615	0.135123	0.182512
TraesCS1A02G030500.1	not TKL_CTR1-DRK-2	1A	TraesCS1B02G037600.1	not TKL_CTR1-DRK-2	1B	0	0.00861975	0.129946	0.0663333
TraesCS1A02G030700.1	not TKL_CTR1-DRK-2	1A	TraesCS1B02G038100.1	not TKL_CTR1-DRK-2	1B	0	0.0146144	0.15323	0.0953755
TraesCS1A02G031200.1	not TKL_CTR1-DRK-2	1A	TraesCS1B02G038800.1	not TKL_CTR1-DRK-2	1B	0	0.0121898	0.107615	0.113272
TraesCS1A02G031800.1	not TKL_CTR1-DRK-2	1A	TraesCS1B02G039500.1	not TKL_CTR1-DRK-2	1B	0	0.0341924	0.1022	0.334562
TraesCS1A02G032000.1	not TKL_CTR1-DRK-2	1A	TraesCS1B02G040400.1	not TKL_CTR1-DRK-2	1B	5e-153	0.065878	0.166623	0.395372
TraesCS1A02G032300.1	not TKL_CTR1-DRK-2	1A	TraesCS1B02G040500.1	not TKL_CTR1-DRK-2	1B	0	0.0231953	0.27881	0.0831941
TraesCS1A02G032600.1	not TKL_CTR1-DRK-2	1A	TraesCS1B02G040700.1	not TKL_CTR1-DRK-2	1B	0	0.0671308	0.171874	0.390582
TraesCS1A02G032700.1	not TKL_CTR1-DRK-2	1A	TraesCS1B02G040800.1	not TKL_CTR1-DRK-2	1B	0	0.0159891	0.0632249	0.252892
TraesCS1A02G033000.1	not TKL_CTR1-DRK-2	1A	TraesCS1B02G041300.1	not TKL_CTR1-DRK-2	1B	0	0.00251099	0.0919282	0.0273147
TraesCS1A02G033700.1	not TKL_CTR1-DRK-2	1A	TraesCS1B02G042100.1	not TKL_CTR1-DRK-2	1B	0	0.211859	0.252336	0.839591
TraesCS1A02G111300.1	not TKL_CTR1-DRK-2	1A	TraesCS1B02G131600.1	not TKL_CTR1-DRK-2	1B	0	0.0113854	0.0517879	0.219847
TraesCS1A02G111600.2	not TKL_CTR1-DRK-2	1A	TraesCS1B02G131800.1	not TKL_CTR1-DRK-2	1B	1e-136	0.00689792	0.0692355	0.0996298
TraesCS1A02G111700.1	not TKL_CTR1-DRK-2	1A	TraesCS1B02G131900.2	not TKL_CTR1-DRK-2	1B	4e-170	0.00959092	0.0791695	0.121144
TraesCS1A02G111900.1	not TKL_CTR1-DRK-2	1A	TraesCS1B02G132100.1	not TKL_CTR1-DRK-2	1B	0	0.00732383	0.0819486	0.089371
TraesCS1A02G112000.1	not TKL_CTR1-DRK-2	1A	TraesCS1B02G132300.1	not TKL_CTR1-DRK-2	1B	4e-155	0.0174878	0.0425215	0.41127
TraesCS1A02G112100.2	not TKL_CTR1-DRK-2	1A	TraesCS1B02G132400.3	not TKL_CTR1-DRK-2	1B	0	0.00371173	0.0821936	0.0451584
TraesCS1A02G112200.1	not TKL_CTR1-DRK-2	1A	TraesCS1B02G132500.1	not TKL_CTR1-DRK-2	1B	0	0.014589	0.0462294	0.315578
TraesCS1A02G112500.1	not TKL_CTR1-DRK-2	1A	TraesCS1B02G132700.1	not TKL_CTR1-DRK-2	1B	8e-163	0	0.0683066	0
TraesCS1A02G112600.1	not TKL_CTR1-DRK-2	1A	TraesCS1B02G132800.1	not TKL_CTR1-DRK-2	1B	0	0.00772918	0.0715639	0.108004
TraesCS1A02G112700.1	not TKL_CTR1-DRK-2	1A	TraesCS1B02G132900.1	not TKL_CTR1-DRK-2	1B	0	0.0101496	0.0553793	0.183274
TraesCS1A02G113200.1	not TKL_CTR1-DRK-2	1A	TraesCS1B02G133300.1	not TKL_CTR1-DRK-2	1B	0	0.0162784	0.0458158	0.355302
TraesCS1A02G113400.1	not TKL_CTR1-DRK-2	1A	TraesCS1B02G133500.1	not TKL_CTR1-DRK-2	1B	0	0.0212358	0.117621	0.180545
TraesCS1A02G113600.1	not TKL_CTR1-DRK-2	1A	TraesCS1B02G133900.1	not TKL_CTR1-DRK-2	1B	0	0.0267886	0.08686	0.308411
TraesCS1A02G113700.1	not TKL_CTR1-DRK-2	1A	TraesCS1B02G134000.1	not TKL_CTR1-DRK-2	1B	0	0.0156817	0.072652	0.215847
TraesCS1A02G113800.1	not TKL_CTR1-DRK-2	1A	TraesCS1B02G134100.1	not TKL_CTR1-DRK-2	1B	0	0.0141142	0.0900845	0.156677
TraesCS1A02G113900.1	not TKL_CTR1-DRK-2	1A	TraesCS1B02G134200.1	not TKL_CTR1-DRK-2	1B	0	0.00973952	0.10188	0.0955979
TraesCS1A02G114000.1	not TKL_CTR1-DRK-2	1A	TraesCS1B02G134300.1	not TKL_CTR1-DRK-2	1B	0	0.00564709	0.0668967	0.084415
TraesCS1A02G114100.1	not TKL_CTR1-DRK-2	1A	TraesCS1B02G134400.1	not TKL_CTR1-DRK-2	1B	0	0.0376007	0.0980309	0.38356
TraesCS1A02G114500.1	not TKL_CTR1-DRK-2	1A	TraesCS1B02G134500.1	not TKL_CTR1-DRK-2	1B	0	0.0125595	0.0285443	0.440002
TraesCS1A02G114900.1	not TKL_CTR1-DRK-2	1A	TraesCS1B02G134800.1	not TKL_CTR1-DRK-2	1B	0	0.0283905	0.100361	0.282885
TraesCS1A02G115000.1	not TKL_CTR1-DRK-2	1A	TraesCS1B02G134900.1	not TKL_CTR1-DRK-2	1B	0	0.00150225	0.0283498	0.0529899
TraesCS1A02G115100.1	not TKL_CTR1-DRK-2	1A	TraesCS1B02G135000.1	not TKL_CTR1-DRK-2	1B	0	0.00354506	0.0513866	0.068988
TraesCS1A02G115200.1	not TKL_CTR1-DRK-2	1A	TraesCS1B02G135100.1	not TKL_CTR1-DRK-2	1B	0	0.00892453	0.0688444	0.129633
TraesCS1A02G115300.1	not TKL_CTR1-DRK-2	1A	TraesCS1B02G135200.1	not TKL_CTR1-DRK-2	1B	0	0.0409305	0.0909235	0.450164
TraesCS1A02G115500.1	not TKL_CTR1-DRK-2	1A	TraesCS1B02G135400.1	not TKL_CTR1-DRK-2	1B	0	0.0186413	0.063371	0.294161
TraesCS1A02G115700.1	not TKL_CTR1-DRK-2	1A	TraesCS1B02G135700.1	not TKL_CTR1-DRK-2	1B	3e-115	0.0168507	0.0525543	0.320634
TraesCS1A02G116000.3	not TKL_CTR1-DRK-2	1A	TraesCS1B02G135900.1	not TKL_CTR1-DRK-2	1B	0	0.010435	0.0271523	0.384312
TraesCS1A02G116100.1	not TKL_CTR1-DRK-2	1A	TraesCS1B02G136100.1	not TKL_CTR1-DRK-2	1B	2e-149	0.0129035	0.112995	0.114196
TraesCS1A02G116200.2	not TKL_CTR1-DRK-2	1A	TraesCS1B02G136200.1	not TKL_CTR1-DRK-2	1B	0	0.0281557	0.0862866	0.326304
TraesCS1A02G116500.1	not TKL_CTR1-DRK-2	1A	TraesCS1B02G136500.1	not TKL_CTR1-DRK-2	1B	1e-179	0.0208579	0.128261	0.162621
TraesCS1A02G117500.3	not TKL_CTR1-DRK-2	1A	TraesCS1B02G137300.2	not TKL_CTR1-DRK-2	1B	0	0.00830828	0.0344315	0.241299
TraesCS1A02G118100.1	not TKL_CTR1-DRK-2	1A	TraesCS1B02G137700.1	not TKL_CTR1-DRK-2	1B	0	0.030248	0.0948361	0.31895
TraesCS1A02G118300.2	not TKL_CTR1-DRK-2	1A	TraesCS1B02G138000.1	not TKL_CTR1-DRK-2	1B	0	0.01281	0.0655	0.195573
TraesCS1A02G118400.2	not TKL_CTR1-DRK-2	1A	TraesCS1B02G138100.1	not TKL_CTR1-DRK-2	1B	2e-115	0	0.0396132	0
TraesCS1A02G118700.1	not TKL_CTR1-DRK-2	1A	TraesCS1B02G138200.1	not TKL_CTR1-DRK-2	1B	0	0.0237356	0.0429629	0.552467
TraesCS1A02G118800.2	not TKL_CTR1-DRK-2	1A	TraesCS1B02G138300.1	not TKL_CTR1-DRK-2	1B	0	0.0161993	0.0379828	0.426491
TraesCS1A02G118900.1	not TKL_CTR1-DRK-2	1A	TraesCS1B02G138400.1	not TKL_CTR1-DRK-2	1B	5e-150	0.00426668	0.0377948	0.112891
TraesCS1A02G119100.1	not TKL_CTR1-DRK-2	1A	TraesCS1B02G138600.1	not TKL_CTR1-DRK-2	1B	0	0.0104897	0.0424785	0.246941
TraesCS1A02G119400.1	not TKL_CTR1-DRK-2	1A	TraesCS1B02G138800.1	not TKL_CTR1-DRK-2	1B	0	0.0140252	0.0484234	0.289638
TraesCS1A02G119500.1	not TKL_CTR1-DRK-2	1A	TraesCS1B02G138900.1	not TKL_CTR1-DRK-2	1B	4e-136	0.0285002	0.0929822	0.306513
TraesCS1A02G119700.1	not TKL_CTR1-DRK-2	1A	TraesCS1B02G139100.1	not TKL_CTR1-DRK-2	1B	0	0.0218896	0.0383728	0.570447
TraesCS1A02G119800.1	not TKL_CTR1-DRK-2	1A	TraesCS1B02G139200.1	not TKL_CTR1-DRK-2	1B	0	0.0181102	0.0812853	0.222798
TraesCS1A02G119900.1	not TKL_CTR1-DRK-2	1A	TraesCS1B02G139400.1	not TKL_CTR1-DRK-2	1B	0	0.0239214	0.0796115	0.300477
TraesCS1A02G120100.4	not TKL_CTR1-DRK-2	1A	TraesCS1B02G139500.1	not TKL_CTR1-DRK-2	1B	0	0.00680692	0.0959242	0.0709615
TraesCS1A02G120200.1	not TKL_CTR1-DRK-2	1A	TraesCS1B02G139600.1	not TKL_CTR1-DRK-2	1B	0	0.00773435	0.0828682	0.0933332
TraesCS1A02G120800.1	not TKL_CTR1-DRK-2	1A	TraesCS1B02G140100.1	not TKL_CTR1-DRK-2	1B	0	0.0214088	0.0661789	0.323499
TraesCS1A02G120900.2	not TKL_CTR1-DRK-2	1A	TraesCS1B02G140200.1	not TKL_CTR1-DRK-2	1B	6e-137	0.00931327	0.0403233	0.230965
TraesCS1A02G121000.1	not TKL_CTR1-DRK-2	1A	TraesCS1B02G140400.3	not TKL_CTR1-DRK-2	1B	0	0.00133839	0.0451801	0.0296235
TraesCS1A02G121300.2	not TKL_CTR1-DRK-2	1A	TraesCS1B02G140700.1	not TKL_CTR1-DRK-2	1B	0	0.00150659	0.0293316	0.0513641
TraesCS1A02G121400.1	not TKL_CTR1-DRK-2	1A	TraesCS1B02G140800.1	not TKL_CTR1-DRK-2	1B	0	0.00237365	0.05572	0.0425997
TraesCS1A02G121700.4	not TKL_CTR1-DRK-2	1A	TraesCS1B02G140900.4	not TKL_CTR1-DRK-2	1B	0	0.00800328	0.0340162	0.235278
TraesCS1A02G122000.1	not TKL_CTR1-DRK-2	1A	TraesCS1B02G141200.1	not TKL_CTR1-DRK-2	1B	4e-137	0.0047657	0.0687504	0.0693189
TraesCS1A02G122100.1	not TKL_CTR1-DRK-2	1A	TraesCS1B02G141300.2	not TKL_CTR1-DRK-2	1B	0	0.0077733	0.0177828	0.437125
TraesCS1A02G122200.1	not TKL_CTR1-DRK-2	1A	TraesCS1B02G141400.1	not TKL_CTR1-DRK-2	1B	0	0.00979434	0.0501081	0.195464
TraesCS1A02G122500.1	not TKL_CTR1-DRK-2	1A	TraesCS1B02G141700.1	not TKL_CTR1-DRK-2	1B	0	0.00387999	0.052001	0.0746137
TraesCS1A02G122700.1	not TKL_CTR1-DRK-2	1A	TraesCS1B02G141900.1	not TKL_CTR1-DRK-2	1B	0	0.00488203	0.0518789	0.0941044
TraesCS1A02G122800.1	not TKL_CTR1-DRK-2	1A	TraesCS1B02G142000.1	not TKL_CTR1-DRK-2	1B	0	0.0124903	0.0455375	0.274286
TraesCS1A02G122900.1	not TKL_CTR1-DRK-2	1A	TraesCS1B02G142100.1	not TKL_CTR1-DRK-2	1B	0	0.00499918	0.0579719	0.0862347
TraesCS1A02G123000.1	not TKL_CTR1-DRK-2	1A	TraesCS1B02G142200.1	not TKL_CTR1-DRK-2	1B	9e-168	0.0263598	0.0459474	0.573695
TraesCS1A02G124200.1	not TKL_CTR1-DRK-2	1A	TraesCS1B02G142800.1	not TKL_CTR1-DRK-2	1B	0	0.0115969	0.0554525	0.209133
TraesCS1A02G124700.1	not TKL_CTR1-DRK-2	1A	TraesCS1B02G143700.1	not TKL_CTR1-DRK-2	1B	0	0.00551372	0.0417891	0.131942
TraesCS1A02G125200.1	not TKL_CTR1-DRK-2	1A	TraesCS1B02G144200.1	not TKL_CTR1-DRK-2	1B	3e-156	0.030514	0.0340002	0.897468
TraesCS1A02G125500.1	not TKL_CTR1-DRK-2	1A	TraesCS1B02G144500.1	not TKL_CTR1-DRK-2	1B	0	0.091161	0.0416895	2.18667
TraesCS1A02G125600.1	not TKL_CTR1-DRK-2	1A	TraesCS1B02G144600.1	not TKL_CTR1-DRK-2	1B	0	0.00936415	0.0304224	0.307804
TraesCS1A02G125800.1	not TKL_CTR1-DRK-2	1A	TraesCS1B02G144800.1	not TKL_CTR1-DRK-2	1B	0	0.00643091	0.0336505	0.191109
TraesCS1A02G126000.1	not TKL_CTR1-DRK-2	1A	TraesCS1B02G145200.1	not TKL_CTR1-DRK-2	1B	3e-137	0.00692579	0.0613281	0.11293
TraesCS1A02G126100.1	not TKL_CTR1-DRK-2	1A	TraesCS1B02G145300.1	not TKL_CTR1-DRK-2	1B	0	0.00838248	0.0779163	0.107583
TraesCS1A02G126300.2	not TKL_CTR1-DRK-2	1A	TraesCS1B02G145500.1	not TKL_CTR1-DRK-2	1B	0	0.00893072	0.0420464	0.212402
TraesCS1A02G126400.1	not TKL_CTR1-DRK-2	1A	TraesCS1B02G145600.1	not TKL_CTR1-DRK-2	1B	0	0.0222967	0.067419	0.330719
TraesCS1A02G126800.1	not TKL_CTR1-DRK-2	1A	TraesCS1B02G145800.1	not TKL_CTR1-DRK-2	1B	3e-149	0.00437638	0.0393103	0.111329
TraesCS1A02G129100.1	not TKL_CTR1-DRK-2	1A	TraesCS1B02G146100.1	not TKL_CTR1-DRK-2	1B	4e-137	0.00227488	0.0377676	0.0602338
TraesCS1A02G129400.1	not TKL_CTR1-DRK-2	1A	TraesCS1B02G146200.1	not TKL_CTR1-DRK-2	1B	0	0.0140579	0.0565593	0.248551
TraesCS1A02G129500.2	not TKL_CTR1-DRK-2	1A	TraesCS1B02G146400.2	not TKL_CTR1-DRK-2	1B	0	0.0510913	0.115673	0.441686
TraesCS1A02G129600.1	not TKL_CTR1-DRK-2	1A	TraesCS1B02G147200.1	not TKL_CTR1-DRK-2	1B	4e-178	0.00175953	0.0552397	0.0318527
TraesCS1A02G408600.1	not TKL_CTR1-DRK-2	1A	TraesCS1B02G437200.1	not TKL_CTR1-DRK-2	1B	3e-176	0.211388	0.393764	0.53684
TraesCS1A02G408700.1	not TKL_CTR1-DRK-2	1A	TraesCS1B02G437400.1	not TKL_CTR1-DRK-2	1B	0	0.18225	0.282171	0.645884
TraesCS1A02G408800.1	not TKL_CTR1-DRK-2	1A	TraesCS1B02G437500.1	not TKL_CTR1-DRK-2	1B	0	0.0299628	0.123289	0.24303
TraesCS1A02G408900.1	not TKL_CTR1-DRK-2	1A	TraesCS1B02G437600.1	not TKL_CTR1-DRK-2	1B	0	0.0143156	0.109013	0.13132
TraesCS1A02G409100.1	not TKL_CTR1-DRK-2	1A	TraesCS1B02G437700.1	not TKL_CTR1-DRK-2	1B	0	0.00970573	0.0784296	0.123751
TraesCS1A02G409400.1	not TKL_CTR1-DRK-2	1A	TraesCS1B02G439100.1	not TKL_CTR1-DRK-2	1B	3e-128	0.0690389	0.100731	0.685379
TraesCS1A02G409600.1	not TKL_CTR1-DRK-2	1A	TraesCS1B02G439600.7	not TKL_CTR1-DRK-2	1B	0	0.0206168	0.0675412	0.305247
TraesCS1A02G409800.2	not TKL_CTR1-DRK-2	1A	TraesCS1B02G439800.1	not TKL_CTR1-DRK-2	1B	0	0.0152334	0.0778717	0.195622
TraesCS1A02G409900.1	not TKL_CTR1-DRK-2	1A	TraesCS1B02G439900.1	not TKL_CTR1-DRK-2	1B	0	0.0162436	0.158615	0.102409
TraesCS1A02G410200.1	not TKL_CTR1-DRK-2	1A	TraesCS1B02G440100.1	not TKL_CTR1-DRK-2	1B	1e-135	0.020265	0.00798588	2.5376
TraesCS1A02G411200.1	not TKL_CTR1-DRK-2	1A	TraesCS1B02G441400.1	not TKL_CTR1-DRK-2	1B	0	0.0182454	0.0913805	0.199664
TraesCS1A02G411300.1	not TKL_CTR1-DRK-2	1A	TraesCS1B02G441500.1	not TKL_CTR1-DRK-2	1B	0	0.0803025	0.117705	0.682238
TraesCS1A02G411500.2	not TKL_CTR1-DRK-2	1A	TraesCS1B02G441700.1	not TKL_CTR1-DRK-2	1B	0	0.0222292	0.0758418	0.293099
TraesCS1A02G411600.2	not TKL_CTR1-DRK-2	1A	TraesCS1B02G441900.1	not TKL_CTR1-DRK-2	1B	0	0.00295131	0.0792102	0.0372592
TraesCS1A02G411900.1	not TKL_CTR1-DRK-2	1A	TraesCS1B02G442300.1	not TKL_CTR1-DRK-2	1B	0	0.00859002	0.137804	0.0623352
TraesCS1A02G412000.1	not TKL_CTR1-DRK-2	1A	TraesCS1B02G442400.1	not TKL_CTR1-DRK-2	1B	0	0.064969	0.0892634	0.727834
TraesCS1A02G412100.1	not TKL_CTR1-DRK-2	1A	TraesCS1B02G442500.1	not TKL_CTR1-DRK-2	1B	0	0.0143645	0.162325	0.0884921
TraesCS1A02G412200.1	not TKL_CTR1-DRK-2	1A	TraesCS1B02G442600.1	not TKL_CTR1-DRK-2	1B	0	0.0269031	0.136539	0.197037
TraesCS1A02G412300.1	not TKL_CTR1-DRK-2	1A	TraesCS1B02G442800.1	not TKL_CTR1-DRK-2	1B	0	0.0303909	0.13783	0.220495
TraesCS1A02G413000.1	not TKL_CTR1-DRK-2	1A	TraesCS1B02G443100.1	not TKL_CTR1-DRK-2	1B	4e-167	0	0.115127	0
TraesCS1A02G413700.1	not TKL_CTR1-DRK-2	1A	TraesCS1B02G443700.1	not TKL_CTR1-DRK-2	1B	0	0.00738468	0.0911244	0.0810394
TraesCS1A02G413900.1	not TKL_CTR1-DRK-2	1A	TraesCS1B02G443900.1	not TKL_CTR1-DRK-2	1B	0	0.00180832	0.0766876	0.0235803
TraesCS1A02G414300.1	not TKL_CTR1-DRK-2	1A	TraesCS1B02G444400.1	not TKL_CTR1-DRK-2	1B	0	0.0573502	0.0805328	0.712135
TraesCS1A02G414500.1	not TKL_CTR1-DRK-2	1A	TraesCS1B02G444600.2	not TKL_CTR1-DRK-2	1B	0	0.0332708	0.100436	0.331265
TraesCS1A02G415000.1	not TKL_CTR1-DRK-2	1A	TraesCS1B02G444900.1	not TKL_CTR1-DRK-2	1B	7e-118	0.0158876	0.052044	0.305273
TraesCS1A02G415200.3	not TKL_CTR1-DRK-2	1A	TraesCS1B02G445200.1	not TKL_CTR1-DRK-2	1B	0	0.00654133	0.0999232	0.0654636
TraesCS1A02G415300.1	not TKL_CTR1-DRK-2	1A	TraesCS1B02G445300.1	not TKL_CTR1-DRK-2	1B	0	0.0138219	0.0361806	0.382025
TraesCS1A02G415400.1	not TKL_CTR1-DRK-2	1A	TraesCS1B02G445400.1	not TKL_CTR1-DRK-2	1B	0	0.0217069	0.0626714	0.346361
TraesCS1A02G415700.1	not TKL_CTR1-DRK-2	1A	TraesCS1B02G445700.1	not TKL_CTR1-DRK-2	1B	0	0.0158237	0.047146	0.335632
TraesCS1A02G415900.1	not TKL_CTR1-DRK-2	1A	TraesCS1B02G446100.1	not TKL_CTR1-DRK-2	1B	0	0.0183956	0.0462475	0.397763
TraesCS1A02G416000.1	not TKL_CTR1-DRK-2	1A	TraesCS1B02G446300.1	not TKL_CTR1-DRK-2	1B	0	0.0109303	0.0430869	0.253679
TraesCS1A02G416200.1	not TKL_CTR1-DRK-2	1A	TraesCS1B02G446500.1	not TKL_CTR1-DRK-2	1B	0	0.00772743	0.155191	0.0497932
TraesCS1A02G416500.1	not TKL_CTR1-DRK-2	1A	TraesCS1B02G446700.1	not TKL_CTR1-DRK-2	1B	0	0.043055	0.133155	0.323345
TraesCS1A02G417000.1	not TKL_CTR1-DRK-2	1A	TraesCS1B02G447000.1	not TKL_CTR1-DRK-2	1B	0	0.173676	0.112418	1.54492
TraesCS1A02G417300.1	not TKL_CTR1-DRK-2	1A	TraesCS1B02G447500.1	not TKL_CTR1-DRK-2	1B	4e-140	0.110712	0.189977	0.582763
TraesCS1A02G417400.1	not TKL_CTR1-DRK-2	1A	TraesCS1B02G447600.1	not TKL_CTR1-DRK-2	1B	0	0.00711946	0.0438024	0.162536
TraesCS1A02G417500.1	not TKL_CTR1-DRK-2	1A	TraesCS1B02G447700.1	not TKL_CTR1-DRK-2	1B	0	0.0670216	0.114684	0.5844
TraesCS1A02G417800.1	not TKL_CTR1-DRK-2	1A	TraesCS1B02G447900.1	not TKL_CTR1-DRK-2	1B	0	0.0163666	0.0568993	0.287641
TraesCS1A02G417900.1	not TKL_CTR1-DRK-2	1A	TraesCS1B02G448000.1	not TKL_CTR1-DRK-2	1B	0	0.0247937	0.130916	0.189387
TraesCS1A02G418000.1	not TKL_CTR1-DRK-2	1A	TraesCS1B02G448100.1	not TKL_CTR1-DRK-2	1B	0	0.0202032	0.137881	0.146527
TraesCS1A02G418200.1	not TKL_CTR1-DRK-2	1A	TraesCS1B02G448200.1	not TKL_CTR1-DRK-2	1B	2e-133	0.026928	0.168695	0.159626
TraesCS1A02G418300.1	not TKL_CTR1-DRK-2	1A	TraesCS1B02G448300.1	not TKL_CTR1-DRK-2	1B	0	0.00537035	0.0896379	0.0599116
TraesCS1A02G418700.2	not TKL_CTR1-DRK-2	1A	TraesCS1B02G448700.2	not TKL_CTR1-DRK-2	1B	0	0.014617	0.0438179	0.333586
TraesCS1A02G419400.1	not TKL_CTR1-DRK-2	1A	TraesCS1B02G449500.1	not TKL_CTR1-DRK-2	1B	5e-140	0.00907212	0.0742721	0.122147
TraesCS1A02G419500.1	not TKL_CTR1-DRK-2	1A	TraesCS1B02G449600.1	not TKL_CTR1-DRK-2	1B	0	0.0238999	0.0859083	0.278203
TraesCS1A02G419600.2	not TKL_CTR1-DRK-2	1A	TraesCS1B02G449700.2	not TKL_CTR1-DRK-2	1B	0	0.044579	0.176954	0.251925
TraesCS1A02G419700.1	not TKL_CTR1-DRK-2	1A	TraesCS1B02G449900.1	not TKL_CTR1-DRK-2	1B	3e-106	0.0462498	0.1039	0.445136
TraesCS1A02G420000.1	not TKL_CTR1-DRK-2	1A	TraesCS1B02G450400.3	not TKL_CTR1-DRK-2	1B	0	0.0173685	0.055845	0.311013
TraesCS1A02G420200.1	not TKL_CTR1-DRK-2	1A	TraesCS1B02G450600.1	not TKL_CTR1-DRK-2	1B	0	0.0213894	0.0759341	0.281684
TraesCS1A02G420300.1	not TKL_CTR1-DRK-2	1A	TraesCS1B02G450700.1	not TKL_CTR1-DRK-2	1B	0	0.106355	0.0558597	1.90397
TraesCS1A02G420600.1	not TKL_CTR1-DRK-2	1A	TraesCS1B02G451800.1	not TKL_CTR1-DRK-2	1B	9e-158	0.0433495	0.126919	0.341554
TraesCS1A02G420800.1	not TKL_CTR1-DRK-2	1A	TraesCS1B02G452000.1	not TKL_CTR1-DRK-2	1B	0	0.00162009	0.0912306	0.0177582
TraesCS1A02G420900.2	not TKL_CTR1-DRK-2	1A	TraesCS1B02G452100.1	not TKL_CTR1-DRK-2	1B	0	0.00451341	0.115712	0.0390057
TraesCS1A02G421000.1	not TKL_CTR1-DRK-2	1A	TraesCS1B02G452200.1	not TKL_CTR1-DRK-2	1B	0	0.0103878	0.129594	0.0801567
TraesCS1A02G421800.1	not TKL_CTR1-DRK-2	1A	TraesCS1B02G453200.1	not TKL_CTR1-DRK-2	1B	6e-170	0.0683214	0.148824	0.459075
TraesCS1A02G422100.1	not TKL_CTR1-DRK-2	1A	TraesCS1B02G453600.1	not TKL_CTR1-DRK-2	1B	0	0.00742351	0.100862	0.0736007
TraesCS1A02G422400.2	not TKL_CTR1-DRK-2	1A	TraesCS1B02G453700.1	not TKL_CTR1-DRK-2	1B	0	0.00852117	0.036426	0.233931
TraesCS1A02G422500.1	not TKL_CTR1-DRK-2	1A	TraesCS1B02G453900.1	not TKL_CTR1-DRK-2	1B	0	0.026247	0.122539	0.214193
TraesCS1A02G422700.2	not TKL_CTR1-DRK-2	1A	TraesCS1B02G454000.2	not TKL_CTR1-DRK-2	1B	0	0.0489129	0.174416	0.280438
TraesCS1A02G422800.1	not TKL_CTR1-DRK-2	1A	TraesCS1B02G454100.1	not TKL_CTR1-DRK-2	1B	0	0.073574	0.285676	0.257543
TraesCS1A02G422900.1	not TKL_CTR1-DRK-2	1A	TraesCS1B02G454200.1	not TKL_CTR1-DRK-2	1B	0	0.0313926	0.083351	0.376631
TraesCS1A02G423000.1	not TKL_CTR1-DRK-2	1A	TraesCS1B02G455100.1	not TKL_CTR1-DRK-2	1B	0	0.043318	0.235144	0.184219
TraesCS1A02G423100.1	not TKL_CTR1-DRK-2	1A	TraesCS1B02G455200.1	not TKL_CTR1-DRK-2	1B	0	0.0129768	0.148119	0.0876103
TraesCS1A02G423800.1	not TKL_CTR1-DRK-2	1A	TraesCS1B02G455900.1	not TKL_CTR1-DRK-2	1B	2e-113	0.0188689	0.0549026	0.34368
TraesCS1A02G423900.1	not TKL_CTR1-DRK-2	1A	TraesCS1B02G456000.1	not TKL_CTR1-DRK-2	1B	0	0.0562212	0.136339	0.412364
TraesCS1A02G424400.1	not TKL_CTR1-DRK-2	1A	TraesCS1B02G456200.1	not TKL_CTR1-DRK-2	1B	0	0.151164	0.699688	0.216045
TraesCS1A02G424500.1	not TKL_CTR1-DRK-2	1A	TraesCS1B02G456300.1	not TKL_CTR1-DRK-2	1B	0	0.0804682	0.309599	0.259911
TraesCS1A02G183400.1	not TKL_CTR1-DRK-2	1A	TraesCS1B02G191800.1	not TKL_CTR1-DRK-2	1B	0	0.0133549	0.0714393	0.18694
TraesCS1A02G184500.1	not TKL_CTR1-DRK-2	1A	TraesCS1B02G192600.3	not TKL_CTR1-DRK-2	1B	0	0.0023301	0.0702724	0.0331581
TraesCS1A02G184600.1	not TKL_CTR1-DRK-2	1A	TraesCS1B02G192700.1	not TKL_CTR1-DRK-2	1B	0	0.0147703	0.0206276	0.716044
TraesCS1A02G185100.1	not TKL_CTR1-DRK-2	1A	TraesCS1B02G193000.1	not TKL_CTR1-DRK-2	1B	0	0.0135282	0.0766829	0.176418
TraesCS1A02G185300.2	not TKL_CTR1-DRK-2	1A	TraesCS1B02G193200.1	not TKL_CTR1-DRK-2	1B	0	0.00689383	0.0610248	0.112968
TraesCS1A02G185800.1	not TKL_CTR1-DRK-2	1A	TraesCS1B02G193600.1	not TKL_CTR1-DRK-2	1B	0	0.0127642	0.059381	0.214954
TraesCS1A02G185900.1	not TKL_CTR1-DRK-2	1A	TraesCS1B02G193700.1	not TKL_CTR1-DRK-2	1B	0	0.0091818	0.0456056	0.201331
TraesCS1A02G186000.1	not TKL_CTR1-DRK-2	1A	TraesCS1B02G193800.1	not TKL_CTR1-DRK-2	1B	0	0.0205668	0.0799996	0.257087
TraesCS1A02G186200.1	not TKL_CTR1-DRK-2	1A	TraesCS1B02G194000.1	not TKL_CTR1-DRK-2	1B	1e-157	0.0275215	0.0963375	0.285678
TraesCS1A02G186300.1	not TKL_CTR1-DRK-2	1A	TraesCS1B02G194100.1	not TKL_CTR1-DRK-2	1B	1e-149	0.0416429	0.107579	0.387091
TraesCS1A02G186400.1	not TKL_CTR1-DRK-2	1A	TraesCS1B02G194200.1	not TKL_CTR1-DRK-2	1B	1e-147	0.0476296	0.176817	0.269372
TraesCS1A02G186600.1	not TKL_CTR1-DRK-2	1A	TraesCS1B02G194400.1	not TKL_CTR1-DRK-2	1B	4e-105	0.233472	1.0251	0.227755
TraesCS1A02G186700.1	not TKL_CTR1-DRK-2	1A	TraesCS1B02G194700.1	not TKL_CTR1-DRK-2	1B	5e-162	0.0220498	0.102167	0.215822
TraesCS1A02G187000.1	not TKL_CTR1-DRK-2	1A	TraesCS1B02G194900.1	not TKL_CTR1-DRK-2	1B	1e-160	0.0345661	0.0644298	0.536492
TraesCS1A02G187100.1	not TKL_CTR1-DRK-2	1A	TraesCS1B02G195000.1	not TKL_CTR1-DRK-2	1B	0	0.0815882	0.167667	0.486609
TraesCS1A02G187400.1	not TKL_CTR1-DRK-2	1A	TraesCS1B02G195200.1	not TKL_CTR1-DRK-2	1B	0	0.0062527	0.0434398	0.143939
TraesCS1A02G187500.1	not TKL_CTR1-DRK-2	1A	TraesCS1B02G195300.1	not TKL_CTR1-DRK-2	1B	0	0.00349086	0.0935369	0.0373207
TraesCS1A02G187600.2	not TKL_CTR1-DRK-2	1A	TraesCS1B02G195400.1	not TKL_CTR1-DRK-2	1B	0	0.031813	0.0355227	0.895567
TraesCS1A02G187800.1	not TKL_CTR1-DRK-2	1A	TraesCS1B02G195600.1	not TKL_CTR1-DRK-2	1B	0	0.0393129	0.13505	0.291098
TraesCS1A02G188200.2	not TKL_CTR1-DRK-2	1A	TraesCS1B02G196000.1	not TKL_CTR1-DRK-2	1B	0	0.0200633	0.079328	0.252916
TraesCS1A02G188600.1	not TKL_CTR1-DRK-2	1A	TraesCS1B02G196300.1	not TKL_CTR1-DRK-2	1B	0	0.0254835	0.0844311	0.301826
TraesCS1A02G188700.1	not TKL_CTR1-DRK-2	1A	TraesCS1B02G196400.1	not TKL_CTR1-DRK-2	1B	0	0.00592962	0.0804871	0.0736717
TraesCS1A02G188800.1	not TKL_CTR1-DRK-2	1A	TraesCS1B02G196500.2	not TKL_CTR1-DRK-2	1B	0	0.016554	0.0748369	0.221202
TraesCS1A02G188900.1	not TKL_CTR1-DRK-2	1A	TraesCS1B02G196600.1	not TKL_CTR1-DRK-2	1B	0	0.0153049	0.0620402	0.246693
TraesCS1A02G189000.1	not TKL_CTR1-DRK-2	1A	TraesCS1B02G196700.3	not TKL_CTR1-DRK-2	1B	0	0.0360907	0.0856517	0.421366
TraesCS1A02G189100.1	not TKL_CTR1-DRK-2	1A	TraesCS1B02G196800.1	not TKL_CTR1-DRK-2	1B	0	0.00342784	0.066934	0.0512123
TraesCS1A02G189200.1	not TKL_CTR1-DRK-2	1A	TraesCS1B02G196900.1	not TKL_CTR1-DRK-2	1B	0	0.0076727	0.0760563	0.100882
TraesCS1A02G189300.1	not TKL_CTR1-DRK-2	1A	TraesCS1B02G197000.1	not TKL_CTR1-DRK-2	1B	0	0.00887866	0.0796453	0.111477
TraesCS1A02G189500.1	not TKL_CTR1-DRK-2	1A	TraesCS1B02G197100.1	not TKL_CTR1-DRK-2	1B	0	0.0758697	0.0622532	1.21873
TraesCS1A02G189800.1	not TKL_CTR1-DRK-2	1A	TraesCS1B02G197300.1	not TKL_CTR1-DRK-2	1B	4e-144	0.210995	0.284899	0.740594
TraesCS1A02G089100.1	not TKL_CTR1-DRK-2	1A	TraesCS1B02G116700.1	not TKL_CTR1-DRK-2	1B	0	0.0154301	0.0802836	0.192195
TraesCS1A02G089300.1	not TKL_CTR1-DRK-2	1A	TraesCS1B02G116800.1	not TKL_CTR1-DRK-2	1B	0	0.0584421	0.107778	0.542247
TraesCS1A02G089800.1	not TKL_CTR1-DRK-2	1A	TraesCS1B02G117800.1	not TKL_CTR1-DRK-2	1B	0	0.0155605	0.0639118	0.243468
TraesCS1A02G089900.1	not TKL_CTR1-DRK-2	1A	TraesCS1B02G117900.1	not TKL_CTR1-DRK-2	1B	0	0.00114389	0.100679	0.0113618
TraesCS1A02G090100.1	not TKL_CTR1-DRK-2	1A	TraesCS1B02G118200.1	not TKL_CTR1-DRK-2	1B	0	0	0.051412	0
TraesCS1A02G090300.1	not TKL_CTR1-DRK-2	1A	TraesCS1B02G118300.2	not TKL_CTR1-DRK-2	1B	0	0.00543762	0.0366885	0.14821
TraesCS1A02G090600.1	not TKL_CTR1-DRK-2	1A	TraesCS1B02G118400.1	not TKL_CTR1-DRK-2	1B	1e-177	0.00543891	0.0592901	0.0917339
TraesCS1A02G091100.1	not TKL_CTR1-DRK-2	1A	TraesCS1B02G118900.2	not TKL_CTR1-DRK-2	1B	0	0.00695724	0.0490737	0.141771
TraesCS1A02G091200.2	not TKL_CTR1-DRK-2	1A	TraesCS1B02G119000.1	not TKL_CTR1-DRK-2	1B	0	0.0172703	0.0669728	0.257871
TraesCS1A02G091300.1	not TKL_CTR1-DRK-2	1A	TraesCS1B02G119100.1	not TKL_CTR1-DRK-2	1B	0	0.00646105	0.0643795	0.100359
TraesCS1A02G091400.2	not TKL_CTR1-DRK-2	1A	TraesCS1B02G119200.1	not TKL_CTR1-DRK-2	1B	0	0.0198497	0.0848711	0.23388
TraesCS1A02G091500.1	not TKL_CTR1-DRK-2	1A	TraesCS1B02G119300.1	not TKL_CTR1-DRK-2	1B	0	0.0194137	0.0483811	0.401266
TraesCS1A02G091600.1	not TKL_CTR1-DRK-2	1A	TraesCS1B02G119400.1	not TKL_CTR1-DRK-2	1B	0	0.0263361	0.0590754	0.445804
TraesCS1A02G092100.1	not TKL_CTR1-DRK-2	1A	TraesCS1B02G119900.1	not TKL_CTR1-DRK-2	1B	0	0.0275409	0.0788396	0.349328
TraesCS1A02G092200.2	not TKL_CTR1-DRK-2	1A	TraesCS1B02G120000.2	not TKL_CTR1-DRK-2	1B	0	0.0270681	0.0775509	0.349036
TraesCS1A02G092700.2	not TKL_CTR1-DRK-2	1A	TraesCS1B02G120300.2	not TKL_CTR1-DRK-2	1B	0	0.0124341	0.0381169	0.326209
TraesCS1A02G092900.1	not TKL_CTR1-DRK-2	1A	TraesCS1B02G120600.1	not TKL_CTR1-DRK-2	1B	0	0	0.12686	0
TraesCS1A02G093100.1	not TKL_CTR1-DRK-2	1A	TraesCS1B02G120900.1	not TKL_CTR1-DRK-2	1B	0	0.0834567	0.223504	0.373401
TraesCS1A02G093200.1	not TKL_CTR1-DRK-2	1A	TraesCS1B02G121500.1	not TKL_CTR1-DRK-2	1B	8e-108	0.127763	0.0411626	3.10386
TraesCS1A02G093300.1	not TKL_CTR1-DRK-2	1A	TraesCS1B02G121600.1	not TKL_CTR1-DRK-2	1B	0	0.0208721	0.0667239	0.312813
TraesCS1A02G093700.1	not TKL_CTR1-DRK-2	1A	TraesCS1B02G121800.1	not TKL_CTR1-DRK-2	1B	0	0.0208787	0.0803601	0.259814
TraesCS1A02G093900.3	not TKL_CTR1-DRK-2	1A	TraesCS1B02G122000.4	not TKL_CTR1-DRK-2	1B	0	0.00973087	0.0600423	0.162067
TraesCS1A02G094000.1	not TKL_CTR1-DRK-2	1A	TraesCS1B02G122100.1	not TKL_CTR1-DRK-2	1B	0	0.00740225	0.0252922	0.292669
TraesCS1A02G094100.1	not TKL_CTR1-DRK-2	1A	TraesCS1B02G122200.1	not TKL_CTR1-DRK-2	1B	1e-174	0.040149	0.0532267	0.754301
TraesCS1A02G094200.1	not TKL_CTR1-DRK-2	1A	TraesCS1B02G122300.1	not TKL_CTR1-DRK-2	1B	0	0.0189671	0.0634962	0.298713
TraesCS1A02G094300.1	not TKL_CTR1-DRK-2	1A	TraesCS1B02G122500.1	not TKL_CTR1-DRK-2	1B	0	0.149588	0.274313	0.545321
TraesCS1A02G094500.1	not TKL_CTR1-DRK-2	1A	TraesCS1B02G122600.1	not TKL_CTR1-DRK-2	1B	0	0.0109892	0.0421533	0.260696
TraesCS1A02G095200.1	not TKL_CTR1-DRK-2	1A	TraesCS1B02G123000.1	not TKL_CTR1-DRK-2	1B	0	0.00581736	0.0457398	0.127184
TraesCS1A02G095300.1	not TKL_CTR1-DRK-2	1A	TraesCS1B02G122900.1	not TKL_CTR1-DRK-2	1B	3e-145	0.0435355	0.0561009	0.776022
TraesCS1A02G100200.2	not TKL_CTR1-DRK-2	1A	TraesCS1B02G111300.1	not TKL_CTR1-DRK-2	1B	0	0.0323883	0.13131	0.246656
TraesCS1A02G101200.1	not TKL_CTR1-DRK-2	1A	TraesCS1B02G112200.1	not TKL_CTR1-DRK-2	1B	6e-148	0.387375	0.0742343	5.21828
TraesCS1A02G102200.1	not TKL_CTR1-DRK-2	1A	TraesCS1B02G112600.1	not TKL_CTR1-DRK-2	1B	0	0.0175117	0.0617951	0.283384
TraesCS1A02G102300.1	not TKL_CTR1-DRK-2	1A	TraesCS1B02G112700.1	not TKL_CTR1-DRK-2	1B	0	0.00404641	0.0385689	0.104914
TraesCS1A02G102400.2	not TKL_CTR1-DRK-2	1A	TraesCS1B02G112900.1	not TKL_CTR1-DRK-2	1B	0	0.0450051	0.147745	0.304612
TraesCS1A02G102500.1	not TKL_CTR1-DRK-2	1A	TraesCS1B02G113300.2	not TKL_CTR1-DRK-2	1B	1e-177	0.219173	0.282865	0.774835
TraesCS1A02G102600.1	not TKL_CTR1-DRK-2	1A	TraesCS1B02G113400.1	not TKL_CTR1-DRK-2	1B	0	0.00437845	0.074405	0.0588461
TraesCS1A02G102700.1	not TKL_CTR1-DRK-2	1A	TraesCS1B02G113500.1	not TKL_CTR1-DRK-2	1B	3e-159	0.00604842	0.055581	0.108822
TraesCS1A02G102800.1	not TKL_CTR1-DRK-2	1A	TraesCS1B02G113700.1	not TKL_CTR1-DRK-2	1B	1e-156	0.0271341	0.0743743	0.364832
TraesCS1A02G102900.1	not TKL_CTR1-DRK-2	1A	TraesCS1B02G113800.1	not TKL_CTR1-DRK-2	1B	2e-157	0.0180883	0.104409	0.173244
TraesCS1A02G104000.1	not TKL_CTR1-DRK-2	1A	TraesCS1B02G114700.1	not TKL_CTR1-DRK-2	1B	0	0.0183495	0.0240985	0.76144
TraesCS1A02G104100.1	not TKL_CTR1-DRK-2	1A	TraesCS1B02G115700.1	not TKL_CTR1-DRK-2	1B	0	0.0278691	0.0938724	0.296883
TraesCS1A02G104300.1	not TKL_CTR1-DRK-2	1A	TraesCS1B02G115900.1	not TKL_CTR1-DRK-2	1B	5e-167	0.0495115	0.155046	0.319333
TraesCS1A02G104600.1	not TKL_CTR1-DRK-2	1A	TraesCS1B02G116000.1	not TKL_CTR1-DRK-2	1B	0	0.0323847	0.103491	0.312921
TraesCS1A02G104700.1	not TKL_CTR1-DRK-2	1A	TraesCS1B02G116100.1	not TKL_CTR1-DRK-2	1B	0	0.0104998	0.0789967	0.132914
TraesCS1A02G108600.1	not TKL_CTR1-DRK-2	1A	TraesCS1B02G108000.1	not TKL_CTR1-DRK-2	1B	2e-177	0.0168517	0.0252504	0.667384
TraesCS1A02G108800.1	not TKL_CTR1-DRK-2	1A	TraesCS1B02G108100.1	not TKL_CTR1-DRK-2	1B	0	0.0180306	0.0723611	0.249175
TraesCS1A02G108900.1	not TKL_CTR1-DRK-2	1A	TraesCS1B02G108200.1	not TKL_CTR1-DRK-2	1B	0	0.0107644	0.0480164	0.224183
TraesCS1A02G109000.1	not TKL_CTR1-DRK-2	1A	TraesCS1B02G108400.1	not TKL_CTR1-DRK-2	1B	0	0.0940344	0.178186	0.52773
TraesCS1A02G109200.1	not TKL_CTR1-DRK-2	1A	TraesCS1B02G108700.1	not TKL_CTR1-DRK-2	1B	0	0.024002	0.116856	0.205399
TraesCS1A02G109300.1	not TKL_CTR1-DRK-2	1A	TraesCS1B02G108800.1	not TKL_CTR1-DRK-2	1B	0	0.00780749	0.0640047	0.121983
TraesCS1A02G109400.1	not TKL_CTR1-DRK-2	1A	TraesCS1B02G108900.1	not TKL_CTR1-DRK-2	1B	0	0.0191353	0.0512376	0.373463
TraesCS1A02G109500.1	not TKL_CTR1-DRK-2	1A	TraesCS1B02G109000.1	not TKL_CTR1-DRK-2	1B	0	0.0107565	0.0675335	0.159277
TraesCS1A02G109600.1	not TKL_CTR1-DRK-2	1A	TraesCS1B02G109100.1	not TKL_CTR1-DRK-2	1B	6e-166	0.00936342	0.0395696	0.236631
TraesCS1A02G109700.1	not TKL_CTR1-DRK-2	1A	TraesCS1B02G109200.1	not TKL_CTR1-DRK-2	1B	0	0.017081	0.123742	0.138038
TraesCS1A02G110000.1	not TKL_CTR1-DRK-2	1A	TraesCS1B02G109400.1	not TKL_CTR1-DRK-2	1B	0	0.0203452	0.12102	0.168114
TraesCS1A02G133800.3	not TKL_CTR1-DRK-2	1A	TraesCS1B02G146900.2	not TKL_CTR1-DRK-2	1B	0	0.0197035	0.0416665	0.472887
TraesCS1A02G133900.1	not TKL_CTR1-DRK-2	1A	TraesCS1B02G147300.1	not TKL_CTR1-DRK-2	1B	0	0.00517824	0.0557705	0.092849
TraesCS1A02G134600.2	not TKL_CTR1-DRK-2	1A	TraesCS1B02G148200.1	not TKL_CTR1-DRK-2	1B	0	0.00749325	0.0315581	0.237443
TraesCS1A02G134800.1	not TKL_CTR1-DRK-2	1A	TraesCS1B02G149000.1	not TKL_CTR1-DRK-2	1B	0	0.00555301	0.049017	0.113287
TraesCS1A02G135100.1	not TKL_CTR1-DRK-2	1A	TraesCS1B02G149700.3	not TKL_CTR1-DRK-2	1B	0	0.00566104	0.0444343	0.127402
TraesCS1A02G135300.3	not TKL_CTR1-DRK-2	1A	TraesCS1B02G150500.3	not TKL_CTR1-DRK-2	1B	0	0.00671736	0.057114	0.117613
TraesCS1A02G135600.1	not TKL_CTR1-DRK-2	1A	TraesCS1B02G150800.1	not TKL_CTR1-DRK-2	1B	0	0.0133886	0.0372327	0.359593
TraesCS1A02G136500.2	not TKL_CTR1-DRK-2	1A	TraesCS1B02G151900.2	not TKL_CTR1-DRK-2	1B	0	0.00342271	0.0153115	0.223538
TraesCS1A02G137400.1	not TKL_CTR1-DRK-2	1A	TraesCS1B02G152000.1	not TKL_CTR1-DRK-2	1B	0	0.00798079	0.0379551	0.210269
TraesCS1A02G138400.1	not TKL_CTR1-DRK-2	1A	TraesCS1B02G152200.2	not TKL_CTR1-DRK-2	1B	0	0.0167634	0.0392272	0.427342
TraesCS1A02G138500.3	not TKL_CTR1-DRK-2	1A	TraesCS1B02G152300.1	not TKL_CTR1-DRK-2	1B	0	0.00430804	0.0366129	0.117664
TraesCS1A02G138700.1	not TKL_CTR1-DRK-2	1A	TraesCS1B02G152400.1	not TKL_CTR1-DRK-2	1B	3e-162	0.00297226	0.0776555	0.038275
TraesCS1A02G106100.3	not TKL_CTR1-DRK-2	1A	TraesCS1B02G123400.2	not TKL_CTR1-DRK-2	1B	0	0.00294458	0.0361647	0.0814216
TraesCS1A02G106200.1	not TKL_CTR1-DRK-2	1A	TraesCS1B02G123500.1	not TKL_CTR1-DRK-2	1B	0	0.015232	0.0554484	0.274707
TraesCS1A02G106300.1	not TKL_CTR1-DRK-2	1A	TraesCS1B02G123600.1	not TKL_CTR1-DRK-2	1B	0	0.0154965	0.0510679	0.303449
TraesCS1A02G106500.2	not TKL_CTR1-DRK-2	1A	TraesCS1B02G123900.1	not TKL_CTR1-DRK-2	1B	0	0.0179674	0.0268485	0.669213
TraesCS1A02G107000.1	not TKL_CTR1-DRK-2	1A	TraesCS1B02G124400.1	not TKL_CTR1-DRK-2	1B	0	0.0285366	0.05392	0.52924
TraesCS1A02G107100.1	not TKL_CTR1-DRK-2	1A	TraesCS1B02G124500.1	not TKL_CTR1-DRK-2	1B	0	0.0287768	0.0528631	0.544364
TraesCS1A02G107200.2	not TKL_CTR1-DRK-2	1A	TraesCS1B02G124600.1	not TKL_CTR1-DRK-2	1B	0	0.00178696	0.0649053	0.0275317
TraesCS1A02G107300.1	not TKL_CTR1-DRK-2	1A	TraesCS1B02G124700.1	not TKL_CTR1-DRK-2	1B	0	0.0262839	0.0546524	0.480929
TraesCS1A02G001900.10	not TKL_CTR1-DRK-2	1A	TraesCS1B02G000800.4	not TKL_CTR1-DRK-2	1B	0	0.0343942	0.147171	0.233702
TraesCS1A02G002000.1	not TKL_CTR1-DRK-2	1A	TraesCS1B02G000900.1	not TKL_CTR1-DRK-2	1B	0	0.0320065	0.115357	0.277455
TraesCS1A02G002100.1	not TKL_CTR1-DRK-2	1A	TraesCS1B02G001000.2	not TKL_CTR1-DRK-2	1B	0	0.0223253	0.137521	0.162341
TraesCS1A02G002300.1	not TKL_CTR1-DRK-2	1A	TraesCS1B02G001600.1	not TKL_CTR1-DRK-2	1B	0	0.0237846	0.141065	0.168607
TraesCS1A02G002500.1	not TKL_CTR1-DRK-2	1A	TraesCS1B02G001800.2	not TKL_CTR1-DRK-2	1B	0	0.0131163	0.182091	0.0720314
TraesCS1A02G002700.1	not TKL_CTR1-DRK-2	1A	TraesCS1B02G002000.1	not TKL_CTR1-DRK-2	1B	0	0.00892717	0.0998886	0.0893713
TraesCS1A02G002900.1	not TKL_CTR1-DRK-2	1A	TraesCS1B02G003200.1	not TKL_CTR1-DRK-2	1B	2e-151	0.152209	0.0887286	1.71545
TraesCS1A02G106000.1	not TKL_CTR1-DRK-2	1A	TraesCS1B02G128400.1	not TKL_CTR1-DRK-2	1B	1e-131	0	0.080723	0
TraesCS1A02G107600.1	not TKL_CTR1-DRK-2	1A	TraesCS1B02G129600.1	not TKL_CTR1-DRK-2	1B	0	0.0193653	0.0586025	0.330452
TraesCS1A02G107700.1	not TKL_CTR1-DRK-2	1A	TraesCS1B02G129800.1	not TKL_CTR1-DRK-2	1B	7e-147	0.0290996	0.102835	0.282975
TraesCS1A02G107800.1	not TKL_CTR1-DRK-2	1A	TraesCS1B02G129900.3	not TKL_CTR1-DRK-2	1B	0	0.00531064	0.0501367	0.105923
TraesCS1A02G107900.2	not TKL_CTR1-DRK-2	1A	TraesCS1B02G130100.1	not TKL_CTR1-DRK-2	1B	3e-133	0.0177457	0.0566901	0.313031
TraesCS1A02G108000.2	not TKL_CTR1-DRK-2	1A	TraesCS1B02G130200.3	not TKL_CTR1-DRK-2	1B	0	0.00956951	0.0509534	0.187809
TraesCS1A02G108300.1	not TKL_CTR1-DRK-2	1A	TraesCS1B02G130500.1	not TKL_CTR1-DRK-2	1B	0	0.00716501	0.051694	0.138604
TraesCS1A02G013800.4	not TKL_CTR1-DRK-2	1A	TraesCS1B02G017800.1	not TKL_CTR1-DRK-2	1B	0	0.018263	0.175368	0.104141
TraesCS1A02G015600.1	not TKL_CTR1-DRK-2	1A	TraesCS1B02G018700.1	not TKL_CTR1-DRK-2	1B	0	0.0196193	0.393846	0.0498146
TraesCS1A02G017700.1	not TKL_CTR1-DRK-2	1A	TraesCS1B02G020200.1	not TKL_CTR1-DRK-2	1B	0	0.137491	0.349969	0.392867
TraesCS1A02G017900.1	not TKL_CTR1-DRK-2	1A	TraesCS1B02G020600.1	not TKL_CTR1-DRK-2	1B	0	0.078735	0.220305	0.357392
TraesCS1A02G018000.1	not TKL_CTR1-DRK-2	1A	TraesCS1B02G022400.1	not TKL_CTR1-DRK-2	1B	0	0.057745	0.168698	0.342298
TraesCS1A02G020200.1	not TKL_CTR1-DRK-2	1A	TraesCS1B02G023900.1	not TKL_CTR1-DRK-2	1B	0	0.114522	0.397039	0.28844
TraesCS1A02G021700.1	not TKL_CTR1-DRK-2	1A	TraesCS1B02G025500.1	not TKL_CTR1-DRK-2	1B	0	0.13717	0.317783	0.431646
TraesCS1A02G022400.1	not TKL_CTR1-DRK-2	1A	TraesCS1B02G026200.1	not TKL_CTR1-DRK-2	1B	0	0.0351523	0.103548	0.33948
TraesCS1A02G136200.1	not TKL_CTR1-DRK-2	1A	TraesCS1B02G154100.1	not TKL_CTR1-DRK-2	1B	0	0.0158226	0.0364565	0.434015
TraesCS1A02G136600.1	not TKL_CTR1-DRK-2	1A	TraesCS1B02G155000.1	not TKL_CTR1-DRK-2	1B	0	0.0119065	0.0229463	0.518884
TraesCS1A02G136900.1	not TKL_CTR1-DRK-2	1A	TraesCS1B02G155300.1	not TKL_CTR1-DRK-2	1B	0	0.0574572	0.0558468	1.02884
TraesCS1A02G137000.1	not TKL_CTR1-DRK-2	1A	TraesCS1B02G155600.1	not TKL_CTR1-DRK-2	1B	0	0.0162254	0.0361855	0.448394
TraesCS1A02G137200.1	not TKL_CTR1-DRK-2	1A	TraesCS1B02G155700.3	not TKL_CTR1-DRK-2	1B	0	0.0177079	0.0453223	0.390711
TraesCS1A02G137300.1	not TKL_CTR1-DRK-2	1A	TraesCS1B02G155800.1	not TKL_CTR1-DRK-2	1B	1e-136	0.0275414	0.084553	0.32573
TraesCS1A02G175500.1	not TKL_CTR1-DRK-2	1A	TraesCS1B02G204900.1	not TKL_CTR1-DRK-2	1B	0	0.038326	0.102105	0.375359
TraesCS1A02G175800.1	not TKL_CTR1-DRK-2	1A	TraesCS1B02G204500.1	not TKL_CTR1-DRK-2	1B	1e-172	0.0124503	0.0686797	0.18128
TraesCS1A02G175900.1	not TKL_CTR1-DRK-2	1A	TraesCS1B02G204300.1	not TKL_CTR1-DRK-2	1B	0	0.00326132	0.0530022	0.0615318
TraesCS1A02G176000.1	not TKL_CTR1-DRK-2	1A	TraesCS1B02G204100.1	not TKL_CTR1-DRK-2	1B	0	0.0173151	0.0847441	0.204322
TraesCS1A02G176300.1	not TKL_CTR1-DRK-2	1A	TraesCS1B02G203800.1	not TKL_CTR1-DRK-2	1B	0	0.00905671	0.0506716	0.178734
TraesCS1A02G176500.1	not TKL_CTR1-DRK-2	1A	TraesCS1B02G203600.1	not TKL_CTR1-DRK-2	1B	0	0.0072437	0.0625525	0.115802
TraesCS1A02G176700.2	not TKL_CTR1-DRK-2	1A	TraesCS1B02G203300.2	not TKL_CTR1-DRK-2	1B	0	0.0128764	0.0713252	0.180532
TraesCS1A02G177000.1	not TKL_CTR1-DRK-2	1A	TraesCS1B02G203200.1	not TKL_CTR1-DRK-2	1B	0	0.00790348	0.10232	0.0772431
TraesCS1A02G177500.1	not TKL_CTR1-DRK-2	1A	TraesCS1B02G202700.1	not TKL_CTR1-DRK-2	1B	0	0.0125231	0.0982212	0.127499
TraesCS1A02G177600.1	not TKL_CTR1-DRK-2	1A	TraesCS1B02G202600.1	not TKL_CTR1-DRK-2	1B	0	0.00293337	0.0392613	0.0747141
TraesCS1A02G177700.1	not TKL_CTR1-DRK-2	1A	TraesCS1B02G202500.1	not TKL_CTR1-DRK-2	1B	0	0.00118367	0.0722	0.0163943
TraesCS1A02G177800.1	not TKL_CTR1-DRK-2	1A	TraesCS1B02G202400.1	not TKL_CTR1-DRK-2	1B	0	0.0132719	0.0964538	0.137599
TraesCS1A02G178000.1	not TKL_CTR1-DRK-2	1A	TraesCS1B02G202300.1	not TKL_CTR1-DRK-2	1B	0	0.00984139	0.0760569	0.129395
TraesCS1A02G178100.1	not TKL_CTR1-DRK-2	1A	TraesCS1B02G202200.1	not TKL_CTR1-DRK-2	1B	0	0.187189	0.0853212	2.19393
TraesCS1A02G178200.2	not TKL_CTR1-DRK-2	1A	TraesCS1B02G202100.2	not TKL_CTR1-DRK-2	1B	0	0.00808633	0.0597926	0.13524
TraesCS1A02G178300.1	not TKL_CTR1-DRK-2	1A	TraesCS1B02G202000.1	not TKL_CTR1-DRK-2	1B	0	0.00960712	0.0389698	0.246527
TraesCS1A02G178400.1	not TKL_CTR1-DRK-2	1A	TraesCS1B02G201900.1	not TKL_CTR1-DRK-2	1B	0	0.0063114	0.0334877	0.188469
TraesCS1A02G179000.1	not TKL_CTR1-DRK-2	1A	TraesCS1B02G201400.1	not TKL_CTR1-DRK-2	1B	0	0.0320427	0.125421	0.255482
TraesCS1A02G179500.1	not TKL_CTR1-DRK-2	1A	TraesCS1B02G201000.1	not TKL_CTR1-DRK-2	1B	2e-179	0.0247241	0.0565639	0.437101
TraesCS1A02G179700.1	not TKL_CTR1-DRK-2	1A	TraesCS1B02G200700.1	not TKL_CTR1-DRK-2	1B	0	0.0131212	0.0526002	0.249452
TraesCS1A02G180100.1	not TKL_CTR1-DRK-2	1A	TraesCS1B02G200400.1	not TKL_CTR1-DRK-2	1B	1e-115	0.00273848	0.0602582	0.0454457
TraesCS1A02G180200.1	not TKL_CTR1-DRK-2	1A	TraesCS1B02G200300.1	not TKL_CTR1-DRK-2	1B	0	0.0119413	0.0777723	0.153541
TraesCS1A02G180300.1	not TKL_CTR1-DRK-2	1A	TraesCS1B02G200200.2	not TKL_CTR1-DRK-2	1B	0	0.0105704	0.0422518	0.250177
TraesCS1A02G180400.1	not TKL_CTR1-DRK-2	1A	TraesCS1B02G200100.1	not TKL_CTR1-DRK-2	1B	0	0.00709173	0.0475616	0.149106
TraesCS1A02G180500.2	not TKL_CTR1-DRK-2	1A	TraesCS1B02G200000.4	not TKL_CTR1-DRK-2	1B	0	0.00815819	0.0540862	0.150837
TraesCS1A02G180800.1	not TKL_CTR1-DRK-2	1A	TraesCS1B02G199700.1	not TKL_CTR1-DRK-2	1B	0	0.00593592	0.0912516	0.06505
TraesCS1A02G181000.1	not TKL_CTR1-DRK-2	1A	TraesCS1B02G199600.1	not TKL_CTR1-DRK-2	1B	0	0.00790782	0.0844733	0.0936132
TraesCS1A02G181400.1	not TKL_CTR1-DRK-2	1A	TraesCS1B02G199400.1	not TKL_CTR1-DRK-2	1B	0	0.0166916	0.0568095	0.293818
TraesCS1A02G181600.1	not TKL_CTR1-DRK-2	1A	TraesCS1B02G199200.1	not TKL_CTR1-DRK-2	1B	0	0.01819	0.0288983	0.629446
TraesCS1A02G181900.1	not TKL_CTR1-DRK-2	1A	TraesCS1B02G199100.2	not TKL_CTR1-DRK-2	1B	0	0.00426224	0.050123	0.0850356
TraesCS1A02G182000.1	not TKL_CTR1-DRK-2	1A	TraesCS1B02G199000.1	not TKL_CTR1-DRK-2	1B	0	0.00458849	0.0573928	0.0799488
TraesCS1A02G182100.1	not TKL_CTR1-DRK-2	1A	TraesCS1B02G198900.1	not TKL_CTR1-DRK-2	1B	0	0	0.0648819	0
TraesCS1A02G182400.1	not TKL_CTR1-DRK-2	1A	TraesCS1B02G198500.1	not TKL_CTR1-DRK-2	1B	0	0.00290604	0.0532583	0.0545651
TraesCS1A02G182700.1	not TKL_CTR1-DRK-2	1A	TraesCS1B02G198000.1	not TKL_CTR1-DRK-2	1B	0	0.00580227	0.0514444	0.112787
TraesCS1A02G182900.2	not TKL_CTR1-DRK-2	1A	TraesCS1B02G197800.1	not TKL_CTR1-DRK-2	1B	0	0.00689858	0.0374743	0.184088
TraesCS1A02G183100.2	not TKL_CTR1-DRK-2	1A	TraesCS1B02G197600.1	not TKL_CTR1-DRK-2	1B	3e-101	0.0415228	0.0816438	0.508585
TraesCS1A02G168400.1	not TKL_CTR1-DRK-2	1A	TraesCS1B02G188500.1	not TKL_CTR1-DRK-2	1B	0	0.0128194	0.0656775	0.195187
TraesCS1A02G168500.1	not TKL_CTR1-DRK-2	1A	TraesCS1B02G188400.1	not TKL_CTR1-DRK-2	1B	0	0.0167157	0.0820864	0.203636
TraesCS1A02G168600.1	not TKL_CTR1-DRK-2	1A	TraesCS1B02G188300.1	not TKL_CTR1-DRK-2	1B	0	0.0182743	0.165665	0.110309
TraesCS1A02G168700.1	not TKL_CTR1-DRK-2	1A	TraesCS1B02G188200.1	not TKL_CTR1-DRK-2	1B	0	0.0203371	0.0268245	0.758154
TraesCS1A02G168800.1	not TKL_CTR1-DRK-2	1A	TraesCS1B02G188100.1	not TKL_CTR1-DRK-2	1B	0	0.0197776	0.0802746	0.246374
TraesCS1A02G168900.1	not TKL_CTR1-DRK-2	1A	TraesCS1B02G188000.1	not TKL_CTR1-DRK-2	1B	0	0.0206708	0.114538	0.180471
TraesCS1A02G169000.1	not TKL_CTR1-DRK-2	1A	TraesCS1B02G187900.1	not TKL_CTR1-DRK-2	1B	0	0.0118529	0.0836199	0.141748
TraesCS1A02G169100.1	not TKL_CTR1-DRK-2	1A	TraesCS1B02G187800.1	not TKL_CTR1-DRK-2	1B	0	0.0130829	0.113316	0.115455
TraesCS1A02G169200.1	not TKL_CTR1-DRK-2	1A	TraesCS1B02G187700.1	not TKL_CTR1-DRK-2	1B	6e-108	0.0143889	0.120085	0.119823
TraesCS1A02G169300.1	not TKL_CTR1-DRK-2	1A	TraesCS1B02G187600.1	not TKL_CTR1-DRK-2	1B	4e-179	0.00177148	0.0125395	0.141272
TraesCS1A02G169500.1	not TKL_CTR1-DRK-2	1A	TraesCS1B02G187500.1	not TKL_CTR1-DRK-2	1B	0	0.019604	0.127533	0.153717
TraesCS1A02G169600.1	not TKL_CTR1-DRK-2	1A	TraesCS1B02G187400.1	not TKL_CTR1-DRK-2	1B	2e-177	0.0188516	0.0483844	0.389622
TraesCS1A02G169700.1	not TKL_CTR1-DRK-2	1A	TraesCS1B02G187300.1	not TKL_CTR1-DRK-2	1B	0	0.0345831	0.0539106	0.64149
TraesCS1A02G170000.1	not TKL_CTR1-DRK-2	1A	TraesCS1B02G187200.1	not TKL_CTR1-DRK-2	1B	0	0.00246179	0.0578682	0.0425414
TraesCS1A02G170300.1	not TKL_CTR1-DRK-2	1A	TraesCS1B02G187000.1	not TKL_CTR1-DRK-2	1B	0	0.00576556	0.0731544	0.0788136
TraesCS1A02G170600.1	not TKL_CTR1-DRK-2	1A	TraesCS1B02G186600.1	not TKL_CTR1-DRK-2	1B	3e-172	0.176924	0.96311	0.1837
TraesCS1A02G170800.1	not TKL_CTR1-DRK-2	1A	TraesCS1B02G186500.1	not TKL_CTR1-DRK-2	1B	0	0.00601306	0.070424	0.0853837
TraesCS1A02G170900.1	not TKL_CTR1-DRK-2	1A	TraesCS1B02G186400.1	not TKL_CTR1-DRK-2	1B	0	0.00744238	0.0317989	0.234046
TraesCS1A02G171000.1	not TKL_CTR1-DRK-2	1A	TraesCS1B02G186300.1	not TKL_CTR1-DRK-2	1B	0	0.00573069	0.11138	0.0514518
TraesCS1A02G171100.3	not TKL_CTR1-DRK-2	1A	TraesCS1B02G186200.9	not TKL_CTR1-DRK-2	1B	0	0.00737499	0.0427274	0.172606
TraesCS1A02G171200.1	not TKL_CTR1-DRK-2	1A	TraesCS1B02G186100.3	not TKL_CTR1-DRK-2	1B	0	0.0223793	0.05404	0.414124
TraesCS1A02G171400.1	not TKL_CTR1-DRK-2	1A	TraesCS1B02G185600.1	not TKL_CTR1-DRK-2	1B	2e-126	0.0075854	0.0837105	0.0906147
TraesCS1A02G171500.1	not TKL_CTR1-DRK-2	1A	TraesCS1B02G185400.1	not TKL_CTR1-DRK-2	1B	0	0.0159413	0.0949056	0.167971
TraesCS1A02G171700.1	not TKL_CTR1-DRK-2	1A	TraesCS1B02G185000.1	not TKL_CTR1-DRK-2	1B	0	0.0341656	0.0593945	0.575232
TraesCS1A02G172100.1	not TKL_CTR1-DRK-2	1A	TraesCS1B02G184700.1	not TKL_CTR1-DRK-2	1B	0	0.00455172	0.0664736	0.0684741
TraesCS1A02G095400.1	not TKL_CTR1-DRK-2	1A	TraesCS1B02G128300.1	not TKL_CTR1-DRK-2	1B	4e-180	0.195704	0.233286	0.8389
TraesCS1A02G095500.1	not TKL_CTR1-DRK-2	1A	TraesCS1B02G128100.1	not TKL_CTR1-DRK-2	1B	0	0.00539449	0.0775177	0.0695905
TraesCS1A02G095600.1	not TKL_CTR1-DRK-2	1A	TraesCS1B02G128000.1	not TKL_CTR1-DRK-2	1B	0	0.0129758	0.10352	0.125346
TraesCS1A02G095800.2	not TKL_CTR1-DRK-2	1A	TraesCS1B02G127900.2	not TKL_CTR1-DRK-2	1B	0	0.0854793	0.196418	0.43519
TraesCS1A02G096000.1	not TKL_CTR1-DRK-2	1A	TraesCS1B02G127700.1	not TKL_CTR1-DRK-2	1B	0	0.00171969	0.10395	0.0165435
TraesCS1A02G096200.2	not TKL_CTR1-DRK-2	1A	TraesCS1B02G127500.4	not TKL_CTR1-DRK-2	1B	0	0.0356771	0.0920773	0.387469
TraesCS1A02G096300.1	not TKL_CTR1-DRK-2	1A	TraesCS1B02G127400.1	not TKL_CTR1-DRK-2	1B	0	0.026761	0.0875272	0.305745
TraesCS1A02G096500.2	not TKL_CTR1-DRK-2	1A	TraesCS1B02G127200.1	not TKL_CTR1-DRK-2	1B	1e-133	0	0.0458742	0
TraesCS1A02G096600.1	not TKL_CTR1-DRK-2	1A	TraesCS1B02G127000.1	not TKL_CTR1-DRK-2	1B	0	0.0109833	0.0827084	0.132795
TraesCS1A02G097100.1	not TKL_CTR1-DRK-2	1A	TraesCS1B02G126800.1	not TKL_CTR1-DRK-2	1B	0	0.00428777	0.0241567	0.177498
TraesCS1A02G097200.1	not TKL_CTR1-DRK-2	1A	TraesCS1B02G126700.1	not TKL_CTR1-DRK-2	1B	0	0.00831264	0.0995017	0.0835427
TraesCS1A02G097400.1	not TKL_CTR1-DRK-2	1A	TraesCS1B02G126500.1	not TKL_CTR1-DRK-2	1B	0	0	0.0656755	0
TraesCS1A02G097500.2	not TKL_CTR1-DRK-2	1A	TraesCS1B02G126300.1	not TKL_CTR1-DRK-2	1B	0	0.0164078	0.0255767	0.641513
TraesCS1A02G097600.1	not TKL_CTR1-DRK-2	1A	TraesCS1B02G126200.1	not TKL_CTR1-DRK-2	1B	0	0.0122171	0.109094	0.111987
TraesCS1A02G097700.1	not TKL_CTR1-DRK-2	1A	TraesCS1B02G126100.1	not TKL_CTR1-DRK-2	1B	0	0	0.0277626	0
TraesCS1A02G098900.1	not TKL_CTR1-DRK-2	1A	TraesCS1B02G125700.1	not TKL_CTR1-DRK-2	1B	0	0.0329326	0.0687176	0.479246
TraesCS1A02G099000.2	not TKL_CTR1-DRK-2	1A	TraesCS1B02G125400.1	not TKL_CTR1-DRK-2	1B	0	0.0127677	0.11534	0.110697
TraesCS1A02G099300.1	not TKL_CTR1-DRK-2	1A	TraesCS1B02G125100.1	not TKL_CTR1-DRK-2	1B	0	0.00618305	0.052195	0.118461
TraesCS1A02G099500.2	not TKL_CTR1-DRK-2	1A	TraesCS1B02G124900.1	not TKL_CTR1-DRK-2	1B	0	0.0178015	0.112775	0.157849
TraesCS1A02G233400.1	not TKL_CTR1-DRK-2	1A	TraesCS1B02G250000.1	not TKL_CTR1-DRK-2	1B	0	0.0061697	0.0493498	0.12502
TraesCS1A02G233800.1	not TKL_CTR1-DRK-2	1A	TraesCS1B02G249600.1	not TKL_CTR1-DRK-2	1B	0	0.0407413	0.0646575	0.63011
TraesCS1A02G234100.1	not TKL_CTR1-DRK-2	1A	TraesCS1B02G249400.1	not TKL_CTR1-DRK-2	1B	0	0.0266366	0.0914063	0.291409
TraesCS1A02G234200.1	not TKL_CTR1-DRK-2	1A	TraesCS1B02G249300.1	not TKL_CTR1-DRK-2	1B	0	0.00486225	0.0947381	0.0513231
TraesCS1A02G234400.1	not TKL_CTR1-DRK-2	1A	TraesCS1B02G249100.2	not TKL_CTR1-DRK-2	1B	0	0.0212433	0.126674	0.1677
TraesCS1A02G234600.1	not TKL_CTR1-DRK-2	1A	TraesCS1B02G249000.1	not TKL_CTR1-DRK-2	1B	0	0	0.105511	0
TraesCS1A02G234700.1	not TKL_CTR1-DRK-2	1A	TraesCS1B02G248900.1	not TKL_CTR1-DRK-2	1B	0	0.0226809	0.0537966	0.421604
TraesCS1A02G234900.1	not TKL_CTR1-DRK-2	1A	TraesCS1B02G248800.2	not TKL_CTR1-DRK-2	1B	0	0.0204058	0.054994	0.371056
TraesCS1A02G235200.1	not TKL_CTR1-DRK-2	1A	TraesCS1B02G248400.1	not TKL_CTR1-DRK-2	1B	0	0.043671	0.0764679	0.571102
TraesCS1A02G235900.3	not TKL_CTR1-DRK-2	1A	TraesCS1B02G247900.1	not TKL_CTR1-DRK-2	1B	0	0.0116218	0.0511601	0.227166
TraesCS1A02G236000.2	not TKL_CTR1-DRK-2	1A	TraesCS1B02G247800.1	not TKL_CTR1-DRK-2	1B	0	0.0105273	0.101592	0.103624
TraesCS1A02G236100.4	not TKL_CTR1-DRK-2	1A	TraesCS1B02G247700.2	not TKL_CTR1-DRK-2	1B	0	0.00446458	0.0778779	0.0573279
TraesCS1A02G236400.1	not TKL_CTR1-DRK-2	1A	TraesCS1B02G247300.1	not TKL_CTR1-DRK-2	1B	9e-178	0.00724862	0.102466	0.0707417
TraesCS1A02G236500.1	not TKL_CTR1-DRK-2	1A	TraesCS1B02G247200.1	not TKL_CTR1-DRK-2	1B	0	0.00762234	0.0339761	0.224344
TraesCS1A02G236600.2	not TKL_CTR1-DRK-2	1A	TraesCS1B02G247100.1	not TKL_CTR1-DRK-2	1B	0	0.0336875	0.0689247	0.488757
TraesCS1A02G236700.1	not TKL_CTR1-DRK-2	1A	TraesCS1B02G247000.1	not TKL_CTR1-DRK-2	1B	3e-153	0.0185449	0.0720554	0.25737
TraesCS1A02G236900.2	not TKL_CTR1-DRK-2	1A	TraesCS1B02G246900.2	not TKL_CTR1-DRK-2	1B	0	0.00944337	0.0438882	0.215169
TraesCS1A02G237200.3	not TKL_CTR1-DRK-2	1A	TraesCS1B02G246700.4	not TKL_CTR1-DRK-2	1B	0	0.0161196	0.0424288	0.379922
TraesCS1A02G237800.1	not TKL_CTR1-DRK-2	1A	TraesCS1B02G246200.1	not TKL_CTR1-DRK-2	1B	5e-143	0.0402828	0.0619136	0.650629
TraesCS1A02G351900.1	not TKL_CTR1-DRK-2	1A	TraesCS1B02G371300.1	not TKL_CTR1-DRK-2	1B	0	0.025608	0.124304	0.206012
TraesCS1A02G352000.1	not TKL_CTR1-DRK-2	1A	TraesCS1B02G371100.1	not TKL_CTR1-DRK-2	1B	0	0.0170357	0.0564797	0.301626
TraesCS1A02G352200.1	not TKL_CTR1-DRK-2	1A	TraesCS1B02G370500.1	not TKL_CTR1-DRK-2	1B	2e-155	0.024767	0.17197	0.144019
TraesCS1A02G352500.1	not TKL_CTR1-DRK-2	1A	TraesCS1B02G369400.1	not TKL_CTR1-DRK-2	1B	1e-139	0.0218098	0.0884459	0.246589
TraesCS1A02G352700.2	not TKL_CTR1-DRK-2	1A	TraesCS1B02G369100.1	not TKL_CTR1-DRK-2	1B	0	0.0262212	0.114767	0.228474
TraesCS1A02G353000.1	not TKL_CTR1-DRK-2	1A	TraesCS1B02G368900.2	not TKL_CTR1-DRK-2	1B	3e-121	0.0118814	0.0675372	0.175924
TraesCS1A02G353200.1	not TKL_CTR1-DRK-2	1A	TraesCS1B02G368600.1	not TKL_CTR1-DRK-2	1B	0	0.0210171	0.0356317	0.589844
TraesCS1A02G353300.1	not TKL_CTR1-DRK-2	1A	TraesCS1B02G368500.1	not TKL_CTR1-DRK-2	1B	0	0.00631723	0.0500028	0.126337
TraesCS1A02G354500.1	not TKL_CTR1-DRK-2	1A	TraesCS1B02G367300.2	not TKL_CTR1-DRK-2	1B	0	0.0171681	0.140572	0.122131
TraesCS1A02G354600.1	not TKL_CTR1-DRK-2	1A	TraesCS1B02G367200.1	not TKL_CTR1-DRK-2	1B	0	0.0161654	0.0791643	0.204201
TraesCS1A02G354700.1	not TKL_CTR1-DRK-2	1A	TraesCS1B02G367100.1	not TKL_CTR1-DRK-2	1B	0	0.0106165	0.0971918	0.109233
TraesCS1A02G355100.1	not TKL_CTR1-DRK-2	1A	TraesCS1B02G366600.1	not TKL_CTR1-DRK-2	1B	1e-150	0.00214708	0.0433073	0.0495777
TraesCS1A02G355200.1	not TKL_CTR1-DRK-2	1A	TraesCS1B02G366400.1	not TKL_CTR1-DRK-2	1B	0	0.00725026	0.0619053	0.117119
TraesCS1A02G355400.1	not TKL_CTR1-DRK-2	1A	TraesCS1B02G366200.1	not TKL_CTR1-DRK-2	1B	0	0.0229965	0.0837337	0.274638
TraesCS1A02G355500.1	not TKL_CTR1-DRK-2	1A	TraesCS1B02G366100.1	not TKL_CTR1-DRK-2	1B	0	0.00780241	0.0591926	0.131814
TraesCS1A02G355800.1	not TKL_CTR1-DRK-2	1A	TraesCS1B02G365600.1	not TKL_CTR1-DRK-2	1B	0	0.0208575	0.0461684	0.451771
TraesCS1A02G356000.1	not TKL_CTR1-DRK-2	1A	TraesCS1B02G365400.1	not TKL_CTR1-DRK-2	1B	3e-111	0.0277985	0.0604692	0.459713
TraesCS1A02G356100.1	not TKL_CTR1-DRK-2	1A	TraesCS1B02G365300.1	not TKL_CTR1-DRK-2	1B	0	0.0210417	0.10313	0.204032
TraesCS1A02G172600.1	not TKL_CTR1-DRK-2	1A	TraesCS1B02G191700.1	not TKL_CTR1-DRK-2	1B	0	0.0102467	0.09066	0.113024
TraesCS1A02G172700.1	not TKL_CTR1-DRK-2	1A	TraesCS1B02G191600.1	not TKL_CTR1-DRK-2	1B	5e-163	0.00782021	0.114265	0.0684393
TraesCS1A02G172900.1	not TKL_CTR1-DRK-2	1A	TraesCS1B02G191400.1	not TKL_CTR1-DRK-2	1B	0	0.0131477	0.0642378	0.204672
TraesCS1A02G173100.2	not TKL_CTR1-DRK-2	1A	TraesCS1B02G191200.1	not TKL_CTR1-DRK-2	1B	0	0.0041158	0.0839254	0.0490412
TraesCS1A02G173200.3	not TKL_CTR1-DRK-2	1A	TraesCS1B02G191100.2	not TKL_CTR1-DRK-2	1B	4e-144	0.0188393	0.0588012	0.320389
TraesCS1A02G173400.1	not TKL_CTR1-DRK-2	1A	TraesCS1B02G191000.1	not TKL_CTR1-DRK-2	1B	2e-127	0.0304547	0.088745	0.343171
TraesCS1A02G173500.3	not TKL_CTR1-DRK-2	1A	TraesCS1B02G190900.1	not TKL_CTR1-DRK-2	1B	0	0	0.0210836	0
TraesCS1A02G173600.1	not TKL_CTR1-DRK-2	1A	TraesCS1B02G190800.1	not TKL_CTR1-DRK-2	1B	6e-141	0.0129198	0.0389951	0.331317
TraesCS1A02G173700.1	not TKL_CTR1-DRK-2	1A	TraesCS1B02G190700.4	not TKL_CTR1-DRK-2	1B	0	0.0106858	0.0747907	0.142877
TraesCS1A02G173800.1	not TKL_CTR1-DRK-2	1A	TraesCS1B02G190600.1	not TKL_CTR1-DRK-2	1B	0	0.00294455	0.101654	0.0289665
TraesCS1A02G174500.1	not TKL_CTR1-DRK-2	1A	TraesCS1B02G190000.1	not TKL_CTR1-DRK-2	1B	0	0.0115292	0.0651994	0.17683
TraesCS1A02G174600.1	not TKL_CTR1-DRK-2	1A	TraesCS1B02G189900.1	not TKL_CTR1-DRK-2	1B	0	0.00584066	0.0446852	0.130707
TraesCS1A02G174900.1	not TKL_CTR1-DRK-2	1A	TraesCS1B02G189800.1	not TKL_CTR1-DRK-2	1B	1e-123	0.0310523	0.0757742	0.409801
TraesCS1A02G175000.2	not TKL_CTR1-DRK-2	1A	TraesCS1B02G189700.1	not TKL_CTR1-DRK-2	1B	0	0.00906957	0.0849048	0.10682
TraesCS1A02G252400.1	not TKL_CTR1-DRK-2	1A	TraesCS1B02G265600.1	not TKL_CTR1-DRK-2	1B	5e-126	0.0306754	0.0588733	0.521042
TraesCS1A02G252600.1	not TKL_CTR1-DRK-2	1A	TraesCS1B02G265400.1	not TKL_CTR1-DRK-2	1B	0	0.0197941	0.136918	0.144569
TraesCS1A02G252700.1	not TKL_CTR1-DRK-2	1A	TraesCS1B02G265300.2	not TKL_CTR1-DRK-2	1B	2e-166	0.00383449	0.0920931	0.0416371
TraesCS1A02G253000.1	not TKL_CTR1-DRK-2	1A	TraesCS1B02G265200.1	not TKL_CTR1-DRK-2	1B	1e-139	0.00221158	0.0407156	0.0543177
TraesCS1A02G253100.1	not TKL_CTR1-DRK-2	1A	TraesCS1B02G265000.1	not TKL_CTR1-DRK-2	1B	1e-143	0.0360342	0.0561259	0.642024
TraesCS1A02G253200.1	not TKL_CTR1-DRK-2	1A	TraesCS1B02G264900.1	not TKL_CTR1-DRK-2	1B	0	0.0143064	0.0518062	0.276152
TraesCS1A02G253500.1	not TKL_CTR1-DRK-2	1A	TraesCS1B02G264700.1	not TKL_CTR1-DRK-2	1B	0	0.0105526	0.0576745	0.182968
TraesCS1A02G253800.1	not TKL_CTR1-DRK-2	1A	TraesCS1B02G264400.1	not TKL_CTR1-DRK-2	1B	0	0.0651216	0.169521	0.384151
TraesCS1A02G253900.1	not TKL_CTR1-DRK-2	1A	TraesCS1B02G264200.1	not TKL_CTR1-DRK-2	1B	0	0.085609	0.228245	0.375074
TraesCS1A02G254200.1	not TKL_CTR1-DRK-2	1A	TraesCS1B02G264000.2	not TKL_CTR1-DRK-2	1B	0	0.015324	0.0805194	0.190314
TraesCS1A02G254400.1	not TKL_CTR1-DRK-2	1A	TraesCS1B02G263900.1	not TKL_CTR1-DRK-2	1B	0	0.0106009	0.0630623	0.168102
TraesCS1A02G254500.1	not TKL_CTR1-DRK-2	1A	TraesCS1B02G263600.1	not TKL_CTR1-DRK-2	1B	0	0.252094	0.973748	0.25889
TraesCS1A02G255000.1	not TKL_CTR1-DRK-2	1A	TraesCS1B02G263400.2	not TKL_CTR1-DRK-2	1B	0	0.0076574	0.0477996	0.160198
TraesCS1A02G228900.1	not TKL_CTR1-DRK-2	1A	TraesCS1B02G245100.1	not TKL_CTR1-DRK-2	1B	9e-141	0.00229533	0.0496635	0.0462177
TraesCS1A02G229300.1	not TKL_CTR1-DRK-2	1A	TraesCS1B02G244800.1	not TKL_CTR1-DRK-2	1B	0	0.0203287	0.0756237	0.268814
TraesCS1A02G229400.2	not TKL_CTR1-DRK-2	1A	TraesCS1B02G244700.1	not TKL_CTR1-DRK-2	1B	0	0.00278143	0.0472997	0.0588044
TraesCS1A02G229600.1	not TKL_CTR1-DRK-2	1A	TraesCS1B02G244500.1	not TKL_CTR1-DRK-2	1B	0	0.0193924	0.0697528	0.278016
TraesCS1A02G229700.1	not TKL_CTR1-DRK-2	1A	TraesCS1B02G244400.2	not TKL_CTR1-DRK-2	1B	3e-165	0.00757941	0.093703	0.0808876
TraesCS1A02G229900.1	not TKL_CTR1-DRK-2	1A	TraesCS1B02G244200.1	not TKL_CTR1-DRK-2	1B	1e-145	0.019738	0.07574	0.260602
TraesCS1A02G230400.1	not TKL_CTR1-DRK-2	1A	TraesCS1B02G243800.2	not TKL_CTR1-DRK-2	1B	0	0.0112037	0.0788956	0.142007
TraesCS1A02G230500.1	not TKL_CTR1-DRK-2	1A	TraesCS1B02G243700.2	not TKL_CTR1-DRK-2	1B	0	0.175609	0.268933	0.652984
TraesCS1A02G231100.1	not TKL_CTR1-DRK-2	1A	TraesCS1B02G243300.1	not TKL_CTR1-DRK-2	1B	0	0.0280215	0.111223	0.251939
TraesCS1A02G231500.1	not TKL_CTR1-DRK-2	1A	TraesCS1B02G243000.1	not TKL_CTR1-DRK-2	1B	0	0.0137211	0.149356	0.0918684
TraesCS1A02G231600.1	not TKL_CTR1-DRK-2	1A	TraesCS1B02G242900.1	not TKL_CTR1-DRK-2	1B	4e-120	0.0163666	0.0332158	0.492735
TraesCS1A02G126900.1	not TKL_CTR1-DRK-2	1A	TraesCS1B02G147700.1	not TKL_CTR1-DRK-2	1B	0	0.00129863	0.0952213	0.013638
TraesCS1A02G127000.1	not TKL_CTR1-DRK-2	1A	TraesCS1B02G147600.1	not TKL_CTR1-DRK-2	1B	8e-159	0.00196625	0.0694137	0.0283265
TraesCS1A02G127400.1	not TKL_CTR1-DRK-2	1A	TraesCS1B02G147500.2	not TKL_CTR1-DRK-2	1B	9e-158	0.00831753	0.0510353	0.162976
TraesCS1A02G127500.1	not TKL_CTR1-DRK-2	1A	TraesCS1B02G147400.1	not TKL_CTR1-DRK-2	1B	0	0.019616	0.0707045	0.277436
TraesCS1A02G127600.2	not TKL_CTR1-DRK-2	1A	TraesCS1B02G147100.1	not TKL_CTR1-DRK-2	1B	0	0.0633754	0.0695209	0.911602
TraesCS1A02G127900.1	not TKL_CTR1-DRK-2	1A	TraesCS1B02G147000.2	not TKL_CTR1-DRK-2	1B	0	0.00596944	0.0371593	0.160645
TraesCS1A02G128300.1	not TKL_CTR1-DRK-2	1A	TraesCS1B02G146700.2	not TKL_CTR1-DRK-2	1B	0	0.0406263	0.0778505	0.52185
TraesCS1A02G128600.1	not TKL_CTR1-DRK-2	1A	TraesCS1B02G146600.1	not TKL_CTR1-DRK-2	1B	0	0.00901105	0.0243218	0.370493
TraesCS1A02G128900.2	not TKL_CTR1-DRK-2	1A	TraesCS1B02G146500.1	not TKL_CTR1-DRK-2	1B	0	0.0192518	0.0456415	0.421805
TraesCS1A02G129200.1	not TKL_CTR1-DRK-2	1A	TraesCS1B02G146000.1	not TKL_CTR1-DRK-2	1B	0	0.00120688	0.0274451	0.0439744
TraesCS1A02G153000.1	not TKL_CTR1-DRK-2	1A	TraesCS1B02G171800.2	not TKL_CTR1-DRK-2	1B	0	0.143491	0.315172	0.455278
TraesCS1A02G153300.1	not TKL_CTR1-DRK-2	1A	TraesCS1B02G171600.1	not TKL_CTR1-DRK-2	1B	0	0.0031679	0.0814358	0.0389006
TraesCS1A02G153400.1	not TKL_CTR1-DRK-2	1A	TraesCS1B02G171500.1	not TKL_CTR1-DRK-2	1B	0	0.010692	0.0653978	0.163491
TraesCS1A02G153600.1	not TKL_CTR1-DRK-2	1A	TraesCS1B02G171400.1	not TKL_CTR1-DRK-2	1B	7e-150	0.00402146	0.118044	0.0340674
TraesCS1A02G153800.1	not TKL_CTR1-DRK-2	1A	TraesCS1B02G171300.1	not TKL_CTR1-DRK-2	1B	0	0.0266345	0.0543378	0.490165
TraesCS1A02G154300.4	not TKL_CTR1-DRK-2	1A	TraesCS1B02G170900.1	not TKL_CTR1-DRK-2	1B	0	0.00981885	0.0278182	0.352965
TraesCS1A02G154400.2	not TKL_CTR1-DRK-2	1A	TraesCS1B02G170600.2	not TKL_CTR1-DRK-2	1B	0	0.00292737	0.0240839	0.121549
TraesCS1A02G154500.1	not TKL_CTR1-DRK-2	1A	TraesCS1B02G170500.2	not TKL_CTR1-DRK-2	1B	0	0.022326	0.0256253	0.87125
TraesCS1A02G004700.1	not TKL_CTR1-DRK-2	1A	TraesCS1B02G009700.1	not TKL_CTR1-DRK-2	1B	0	0.0963573	0.157507	0.611764
TraesCS1A02G004800.1	not TKL_CTR1-DRK-2	1A	TraesCS1B02G009600.1	not TKL_CTR1-DRK-2	1B	0	0.127493	0.31015	0.411068
TraesCS1A02G004900.1	not TKL_CTR1-DRK-2	1A	TraesCS1B02G008600.1	not TKL_CTR1-DRK-2	1B	0	0.0949408	0.152774	0.621445
TraesCS1A02G005100.1	not TKL_CTR1-DRK-2	1A	TraesCS1B02G008200.1	not TKL_CTR1-DRK-2	1B	5e-107	0.0445917	0.10875	0.41004
TraesCS1A02G006100.1	not TKL_CTR1-DRK-2	1A	TraesCS1B02G007500.1	not TKL_CTR1-DRK-2	1B	1e-161	0.0411062	0.105534	0.389506
TraesCS1A02G006200.1	not TKL_CTR1-DRK-2	1A	TraesCS1B02G007400.2	not TKL_CTR1-DRK-2	1B	0	0.112305	0.270103	0.415784
TraesCS1A02G006300.1	not TKL_CTR1-DRK-2	1A	TraesCS1B02G007100.1	not TKL_CTR1-DRK-2	1B	0	0.0458809	0.0557983	0.822264
TraesCS1A02G006900.1	not TKL_CTR1-DRK-2	1A	TraesCS1B02G006800.1	not TKL_CTR1-DRK-2	1B	0	0.106229	0.166403	0.638386
TraesCS1A02G135900.1	not TKL_CTR1-DRK-2	1A	TraesCS1B02G156300.1	not TKL_CTR1-DRK-2	1B	0	0.0235241	0.0489256	0.480812
TraesCS1A02G136000.2	not TKL_CTR1-DRK-2	1A	TraesCS1B02G156200.2	not TKL_CTR1-DRK-2	1B	0	0.00665839	0.114612	0.058095
TraesCS1A02G136100.1	not TKL_CTR1-DRK-2	1A	TraesCS1B02G155100.1	not TKL_CTR1-DRK-2	1B	3e-179	0.0107529	0.0050934	2.11114
TraesCS1A02G136200.1	not TKL_CTR1-DRK-2	1A	TraesCS1B02G154100.1	not TKL_CTR1-DRK-2	1B	0	0.0158226	0.0364565	0.434015
TraesCS1A02G136800.2	not TKL_CTR1-DRK-2	1A	TraesCS1B02G153700.2	not TKL_CTR1-DRK-2	1B	0	0.0121392	0.0317193	0.382707
TraesCS1A02G137900.1	not TKL_CTR1-DRK-2	1A	TraesCS1B02G153300.2	not TKL_CTR1-DRK-2	1B	0	0.0028996	0.0306526	0.0945957
TraesCS1A02G138000.1	not TKL_CTR1-DRK-2	1A	TraesCS1B02G153200.2	not TKL_CTR1-DRK-2	1B	0	0.0056805	0.0281503	0.201792
TraesCS1A02G138300.1	not TKL_CTR1-DRK-2	1A	TraesCS1B02G151800.3	not TKL_CTR1-DRK-2	1B	0	0.0698178	0.058237	1.19886
TraesCS1A02G139600.1	not TKL_CTR1-DRK-2	1A	TraesCS1B02G151700.1	not TKL_CTR1-DRK-2	1B	2e-170	0	0.0411868	0
TraesCS1A02G141900.1	not TKL_CTR1-DRK-2	1A	TraesCS1B02G159800.2	not TKL_CTR1-DRK-2	1B	3e-171	0.00550798	0.0591115	0.0931794
TraesCS1A02G142200.2	not TKL_CTR1-DRK-2	1A	TraesCS1B02G159600.3	not TKL_CTR1-DRK-2	1B	0	0.00733598	0.0237341	0.30909
TraesCS1A02G142300.1	not TKL_CTR1-DRK-2	1A	TraesCS1B02G159500.1	not TKL_CTR1-DRK-2	1B	0	0.0139712	0.0545571	0.256083
TraesCS1A02G142400.1	not TKL_CTR1-DRK-2	1A	TraesCS1B02G159400.1	not TKL_CTR1-DRK-2	1B	0	0.00160815	0.0794936	0.0202299
TraesCS1A02G142600.4	not TKL_CTR1-DRK-2	1A	TraesCS1B02G159100.2	not TKL_CTR1-DRK-2	1B	4e-179	0.00723115	0.0468445	0.154365
TraesCS1A02G143000.1	not TKL_CTR1-DRK-2	1A	TraesCS1B02G158600.1	not TKL_CTR1-DRK-2	1B	0	0.00628112	0.0602561	0.10424
TraesCS1A02G143100.1	not TKL_CTR1-DRK-2	1A	TraesCS1B02G158500.1	not TKL_CTR1-DRK-2	1B	7e-157	0.00200267	0.0269692	0.0742577
TraesCS1A02G129700.1	not TKL_CTR1-DRK-2	1A	TraesCS1B02G156100.1	not TKL_CTR1-DRK-2	1B	0	0.0320505	0.0793139	0.404097
TraesCS1A02G129800.1	not TKL_CTR1-DRK-2	1A	TraesCS1B02G156000.1	not TKL_CTR1-DRK-2	1B	5e-140	0.0223862	0.0838231	0.267065
TraesCS1A02G131200.1	not TKL_CTR1-DRK-2	1A	TraesCS1B02G154800.1	not TKL_CTR1-DRK-2	1B	0	0.00645686	0.0367608	0.175645
TraesCS1A02G131600.1	TKL_CTR1-DRK-2	1A	TraesCS1B02G154400.1	TKL_CTR1-DRK-2	1B	0	0.0141315	0.0214328	0.65934
TraesCS1A02G132600.3	not TKL_CTR1-DRK-2	1A	TraesCS1B02G154200.5	not TKL_CTR1-DRK-2	1B	0	0.00209943	0.04241	0.0495033
TraesCS1A02G132800.1	not TKL_CTR1-DRK-2	1A	TraesCS1B02G153500.1	not TKL_CTR1-DRK-2	1B	0	0.0157403	0.134995	0.1166
TraesCS1A02G133200.1	not TKL_CTR1-DRK-2	1A	TraesCS1B02G152700.1	not TKL_CTR1-DRK-2	1B	0	0.00794867	0.057532	0.138161
TraesCS1A02G123600.1	not TKL_CTR1-DRK-2	1A	TraesCS1B02G143400.1	not TKL_CTR1-DRK-2	1B	0	0.0035146	0.0283638	0.123912
TraesCS1A02G123900.2	not TKL_CTR1-DRK-2	1A	TraesCS1B02G143100.4	not TKL_CTR1-DRK-2	1B	0	0.0021449	0.0315836	0.0679118
TraesCS1A02G124300.1	not TKL_CTR1-DRK-2	1A	TraesCS1B02G142700.1	not TKL_CTR1-DRK-2	1B	0	0.0110703	0.0413898	0.267465
TraesCS1A02G124400.2	not TKL_CTR1-DRK-2	1A	TraesCS1B02G142600.2	not TKL_CTR1-DRK-2	1B	1e-150	0.0105561	0.0795447	0.132707
TraesCS1A02G124600.1	not TKL_CTR1-DRK-2	1A	TraesCS1B02G142400.1	not TKL_CTR1-DRK-2	1B	0	0	0.0230433	0
TraesCS1A02G125000.1	not TKL_CTR1-DRK-2	1A	TraesCS1B02G142300.1	not TKL_CTR1-DRK-2	1B	0	0.00328588	0.0351764	0.0934113
TraesCS1A02G108300.1	not TKL_CTR1-DRK-2	1A	TraesCS1B02G130500.1	not TKL_CTR1-DRK-2	1B	0	0.00716501	0.051694	0.138604
TraesCS1A02G110200.1	not TKL_CTR1-DRK-2	1A	TraesCS1B02G129400.1	not TKL_CTR1-DRK-2	1B	0	0.00169635	0.0397444	0.0426816
TraesCS1A02G110300.1	not TKL_CTR1-DRK-2	1A	TraesCS1B02G129300.1	not TKL_CTR1-DRK-2	1B	0	0.00810271	0.0725043	0.111755
TraesCS1A02G110400.1	not TKL_CTR1-DRK-2	1A	TraesCS1B02G129200.1	not TKL_CTR1-DRK-2	1B	2e-133	0.0377506	0.0821389	0.459595
TraesCS1A02G110900.1	not TKL_CTR1-DRK-2	1A	TraesCS1B02G129000.1	not TKL_CTR1-DRK-2	1B	0	0.00567164	0.0528022	0.107413
TraesCS1A02G111000.1	not TKL_CTR1-DRK-2	1A	TraesCS1B02G128800.1	not TKL_CTR1-DRK-2	1B	0	0.00917706	0.075084	0.122224
TraesCS1A02G356800.1	not TKL_CTR1-DRK-2	1A	TraesCS1D02G360900.1	not TKL_CTR1-DRK-2	1D	0	0.00811436	0.0779314	0.104122
TraesCS1A02G356900.1	not TKL_CTR1-DRK-2	1A	TraesCS1D02G361000.1	not TKL_CTR1-DRK-2	1D	0	0.00843213	0.0579199	0.145583
TraesCS1A02G357300.2	not TKL_CTR1-DRK-2	1A	TraesCS1D02G361500.2	not TKL_CTR1-DRK-2	1D	0	0.0251978	0.0674341	0.373665
TraesCS1A02G357400.1	not TKL_CTR1-DRK-2	1A	TraesCS1D02G361700.1	not TKL_CTR1-DRK-2	1D	0	0.0334033	0.068877	0.48497
TraesCS1A02G357500.3	not TKL_CTR1-DRK-2	1A	TraesCS1D02G361800.3	not TKL_CTR1-DRK-2	1D	0	0.0114302	0.0707595	0.161537
TraesCS1A02G357600.1	not TKL_CTR1-DRK-2	1A	TraesCS1D02G362000.1	not TKL_CTR1-DRK-2	1D	0	0.0158564	0.0540553	0.293337
TraesCS1A02G357800.1	not TKL_CTR1-DRK-2	1A	TraesCS1D02G362500.1	not TKL_CTR1-DRK-2	1D	0	0.00435494	0.0705612	0.0617186
TraesCS1A02G357900.2	not TKL_CTR1-DRK-2	1A	TraesCS1D02G362700.1	not TKL_CTR1-DRK-2	1D	0	0.00872333	0.118	0.0739267
TraesCS1A02G358000.1	not TKL_CTR1-DRK-2	1A	TraesCS1D02G362800.1	not TKL_CTR1-DRK-2	1D	3e-151	0.0104241	0.0589985	0.176684
TraesCS1A02G358200.1	not TKL_CTR1-DRK-2	1A	TraesCS1D02G363000.1	not TKL_CTR1-DRK-2	1D	6e-143	0.0462664	0.0383011	1.20796
TraesCS1A02G358500.1	not TKL_CTR1-DRK-2	1A	TraesCS1D02G363400.1	not TKL_CTR1-DRK-2	1D	0	0.00540178	0.0265499	0.203458
TraesCS1A02G358600.1	not TKL_CTR1-DRK-2	1A	TraesCS1D02G363500.1	not TKL_CTR1-DRK-2	1D	0	0.00825723	0.120446	0.0685555
TraesCS1A02G358700.1	not TKL_CTR1-DRK-2	1A	TraesCS1D02G363600.1	not TKL_CTR1-DRK-2	1D	4e-141	0.184927	0.407451	0.453863
TraesCS1A02G358800.3	not TKL_CTR1-DRK-2	1A	TraesCS1D02G363700.1	not TKL_CTR1-DRK-2	1D	0	0.0104474	0.031931	0.327188
TraesCS1A02G359300.1	not TKL_CTR1-DRK-2	1A	TraesCS1D02G363900.2	not TKL_CTR1-DRK-2	1D	0	0.0113962	0.0845593	0.134772
TraesCS1A02G359700.1	not TKL_CTR1-DRK-2	1A	TraesCS1D02G364000.1	not TKL_CTR1-DRK-2	1D	7e-140	0.0418608	0.0564462	0.741605
TraesCS1A02G360300.1	not TKL_CTR1-DRK-2	1A	TraesCS1D02G364700.1	not TKL_CTR1-DRK-2	1D	0	0.00832293	0.0581455	0.14314
TraesCS1A02G360400.1	not TKL_CTR1-DRK-2	1A	TraesCS1D02G364800.1	not TKL_CTR1-DRK-2	1D	0	0.0101414	0.10459	0.0969638
TraesCS1A02G360500.1	not TKL_CTR1-DRK-2	1A	TraesCS1D02G364900.1	not TKL_CTR1-DRK-2	1D	0	0	0.0713232	0
TraesCS1A02G360700.3	not TKL_CTR1-DRK-2	1A	TraesCS1D02G365100.1	not TKL_CTR1-DRK-2	1D	0	0.00641323	0.0628915	0.101973
TraesCS1A02G360900.1	not TKL_CTR1-DRK-2	1A	TraesCS1D02G365200.1	not TKL_CTR1-DRK-2	1D	6e-177	0.00362867	0.0493328	0.0735549
TraesCS1A02G361000.1	not TKL_CTR1-DRK-2	1A	TraesCS1D02G365400.1	not TKL_CTR1-DRK-2	1D	2e-170	0.021874	0.0498626	0.438685
TraesCS1A02G361100.1	not TKL_CTR1-DRK-2	1A	TraesCS1D02G365500.1	not TKL_CTR1-DRK-2	1D	0	0.0119399	0.0829867	0.143877
TraesCS1A02G361200.1	not TKL_CTR1-DRK-2	1A	TraesCS1D02G365600.1	not TKL_CTR1-DRK-2	1D	0	0.00339591	0.0239462	0.141814
TraesCS1A02G361400.1	not TKL_CTR1-DRK-2	1A	TraesCS1D02G365800.1	not TKL_CTR1-DRK-2	1D	0	0.00304917	0.0992552	0.0307205
TraesCS1A02G361500.1	not TKL_CTR1-DRK-2	1A	TraesCS1D02G366200.1	not TKL_CTR1-DRK-2	1D	0	0.002999	0.0318519	0.0941546
TraesCS1A02G361800.2	not TKL_CTR1-DRK-2	1A	TraesCS1D02G366700.1	not TKL_CTR1-DRK-2	1D	0	0.0765862	0.121432	0.630693
TraesCS1A02G362400.1	not TKL_CTR1-DRK-2	1A	TraesCS1D02G367300.2	not TKL_CTR1-DRK-2	1D	0	0.018063	0.100203	0.180264
TraesCS1A02G362500.1	not TKL_CTR1-DRK-2	1A	TraesCS1D02G367400.1	not TKL_CTR1-DRK-2	1D	1e-150	0.0147038	0.125637	0.117034
TraesCS1A02G362700.1	not TKL_CTR1-DRK-2	1A	TraesCS1D02G367600.1	not TKL_CTR1-DRK-2	1D	0	0.00953718	0.0650722	0.146563
TraesCS1A02G362900.1	not TKL_CTR1-DRK-2	1A	TraesCS1D02G367800.1	not TKL_CTR1-DRK-2	1D	0	0.0321479	0.0978739	0.328463
TraesCS1A02G363100.1	not TKL_CTR1-DRK-2	1A	TraesCS1D02G368100.1	not TKL_CTR1-DRK-2	1D	4e-156	0.0138939	0.0837105	0.165975
TraesCS1A02G363200.1	not TKL_CTR1-DRK-2	1A	TraesCS1D02G368200.1	not TKL_CTR1-DRK-2	1D	3e-134	0.0244829	0.070181	0.348853
TraesCS1A02G363300.1	not TKL_CTR1-DRK-2	1A	TraesCS1D02G368300.1	not TKL_CTR1-DRK-2	1D	2e-170	0.00564886	0.0584237	0.0966878
TraesCS1A02G363600.1	not TKL_CTR1-DRK-2	1A	TraesCS1D02G368600.1	not TKL_CTR1-DRK-2	1D	3e-154	0.0186088	0.113903	0.163375
TraesCS1A02G363700.1	not TKL_CTR1-DRK-2	1A	TraesCS1D02G368700.1	not TKL_CTR1-DRK-2	1D	5e-104	0	0.0786747	0
TraesCS1A02G363800.3	not TKL_CTR1-DRK-2	1A	TraesCS1D02G368900.2	not TKL_CTR1-DRK-2	1D	0	0.0267959	0.154664	0.173252
TraesCS1A02G364000.1	not TKL_CTR1-DRK-2	1A	TraesCS1D02G369200.1	not TKL_CTR1-DRK-2	1D	2e-111	0.0221716	0.0880378	0.251842
TraesCS1A02G364200.1	not TKL_CTR1-DRK-2	1A	TraesCS1D02G369600.1	not TKL_CTR1-DRK-2	1D	0	0.111972	0.178841	0.626101
TraesCS1A02G364400.1	not TKL_CTR1-DRK-2	1A	TraesCS1D02G369700.1	not TKL_CTR1-DRK-2	1D	7e-103	0.0683107	0.140597	0.485861
TraesCS1A02G364500.2	not TKL_CTR1-DRK-2	1A	TraesCS1D02G369900.1	not TKL_CTR1-DRK-2	1D	1e-146	0.0127595	0.034155	0.373575
TraesCS1A02G364600.1	not TKL_CTR1-DRK-2	1A	TraesCS1D02G370000.1	not TKL_CTR1-DRK-2	1D	0	0.0629266	0.0522376	1.20462
TraesCS1A02G364800.2	not TKL_CTR1-DRK-2	1A	TraesCS1D02G370300.3	not TKL_CTR1-DRK-2	1D	0	0.0187561	0.105407	0.177941
TraesCS1A02G365100.2	not TKL_CTR1-DRK-2	1A	TraesCS1D02G370600.1	not TKL_CTR1-DRK-2	1D	0	0.0148961	0.0604324	0.246492
TraesCS1A02G365200.1	not TKL_CTR1-DRK-2	1A	TraesCS1D02G370700.1	not TKL_CTR1-DRK-2	1D	0	0.0141321	0.080269	0.17606
TraesCS1A02G365600.1	not TKL_CTR1-DRK-2	1A	TraesCS1D02G371000.1	not TKL_CTR1-DRK-2	1D	0	0	0.0955021	0
TraesCS1A02G365700.1	not TKL_CTR1-DRK-2	1A	TraesCS1D02G371100.1	not TKL_CTR1-DRK-2	1D	0	0.0055084	0.0399799	0.137779
TraesCS1A02G365800.1	not TKL_CTR1-DRK-2	1A	TraesCS1D02G371200.2	not TKL_CTR1-DRK-2	1D	0	0.0125107	0.0508669	0.24595
TraesCS1A02G365900.1	not TKL_CTR1-DRK-2	1A	TraesCS1D02G371400.1	not TKL_CTR1-DRK-2	1D	0	0.036574	0.0911745	0.401143
TraesCS1A02G366200.1	not TKL_CTR1-DRK-2	1A	TraesCS1D02G371800.1	not TKL_CTR1-DRK-2	1D	0	0.0321396	0.171226	0.187703
TraesCS1A02G366400.1	not TKL_CTR1-DRK-2	1A	TraesCS1D02G372000.1	not TKL_CTR1-DRK-2	1D	0	0.0254437	0.062974	0.404034
TraesCS1A02G366700.1	not TKL_CTR1-DRK-2	1A	TraesCS1D02G372200.1	not TKL_CTR1-DRK-2	1D	0	0.0259665	0.0565621	0.45908
TraesCS1A02G366800.1	not TKL_CTR1-DRK-2	1A	TraesCS1D02G372300.1	not TKL_CTR1-DRK-2	1D	0	0.0130493	0.0897889	0.145333
TraesCS1A02G367300.1	not TKL_CTR1-DRK-2	1A	TraesCS1D02G373000.1	not TKL_CTR1-DRK-2	1D	0	0.0268947	0.0743293	0.361831
TraesCS1A02G368500.1	not TKL_CTR1-DRK-2	1A	TraesCS1D02G374300.1	not TKL_CTR1-DRK-2	1D	0	0.00609229	0.0365583	0.166646
TraesCS1A02G368800.1	not TKL_CTR1-DRK-2	1A	TraesCS1D02G374600.1	not TKL_CTR1-DRK-2	1D	9e-124	0.0179113	0.0700251	0.255784
TraesCS1A02G369100.1	not TKL_CTR1-DRK-2	1A	TraesCS1D02G374700.1	not TKL_CTR1-DRK-2	1D	0	0.0430718	0.116524	0.36964
TraesCS1A02G369400.1	not TKL_CTR1-DRK-2	1A	TraesCS1D02G375300.1	not TKL_CTR1-DRK-2	1D	0	0.00669579	0.0580871	0.115272
TraesCS1A02G369500.1	not TKL_CTR1-DRK-2	1A	TraesCS1D02G375400.1	not TKL_CTR1-DRK-2	1D	0	0.0073824	0.102724	0.0718661
TraesCS1A02G369600.1	not TKL_CTR1-DRK-2	1A	TraesCS1D02G375500.2	not TKL_CTR1-DRK-2	1D	0	0.0614374	0.181625	0.338264
TraesCS1A02G369700.1	not TKL_CTR1-DRK-2	1A	TraesCS1D02G375800.1	not TKL_CTR1-DRK-2	1D	0	0.00233176	0.0615072	0.0379103
TraesCS1A02G369800.1	not TKL_CTR1-DRK-2	1A	TraesCS1D02G376000.1	not TKL_CTR1-DRK-2	1D	0	0.000904091	0.0628927	0.0143751
TraesCS1A02G370000.1	not TKL_CTR1-DRK-2	1A	TraesCS1D02G376200.1	not TKL_CTR1-DRK-2	1D	3e-102	0.0260896	0.100015	0.260857
TraesCS1A02G370100.1	not TKL_CTR1-DRK-2	1A	TraesCS1D02G376300.1	not TKL_CTR1-DRK-2	1D	0	0.0210438	0.11753	0.17905
TraesCS1A02G370800.2	not TKL_CTR1-DRK-2	1A	TraesCS1D02G376900.2	not TKL_CTR1-DRK-2	1D	0	0.0224979	0.0403609	0.557416
TraesCS1A02G371500.1	not TKL_CTR1-DRK-2	1A	TraesCS1D02G377700.1	not TKL_CTR1-DRK-2	1D	0	0.0344694	0.0405648	0.849736
TraesCS1A02G371600.1	not TKL_CTR1-DRK-2	1A	TraesCS1D02G378200.1	not TKL_CTR1-DRK-2	1D	0	0.0306165	0.0977217	0.313303
TraesCS1A02G371700.1	not TKL_CTR1-DRK-2	1A	TraesCS1D02G378300.2	not TKL_CTR1-DRK-2	1D	1e-154	0.0181579	0.0297216	0.610935
TraesCS1A02G371800.1	not TKL_CTR1-DRK-2	1A	TraesCS1D02G378700.1	not TKL_CTR1-DRK-2	1D	0	0.0086581	0.048102	0.179995
TraesCS1A02G372400.2	not TKL_CTR1-DRK-2	1A	TraesCS1D02G379000.4	not TKL_CTR1-DRK-2	1D	0	0.0135701	0.115584	0.117404
TraesCS1A02G372500.1	not TKL_CTR1-DRK-2	1A	TraesCS1D02G379100.2	not TKL_CTR1-DRK-2	1D	0	0.159396	0.129295	1.23281
TraesCS1A02G372700.1	not TKL_CTR1-DRK-2	1A	TraesCS1D02G379300.1	not TKL_CTR1-DRK-2	1D	0	0.0390819	0.139396	0.280366
TraesCS1A02G372900.1	not TKL_CTR1-DRK-2	1A	TraesCS1D02G379700.1	not TKL_CTR1-DRK-2	1D	0	0.0375877	0.063458	0.592325
TraesCS1A02G373000.1	not TKL_CTR1-DRK-2	1A	TraesCS1D02G379800.1	not TKL_CTR1-DRK-2	1D	0	0.0128332	0.0509168	0.252042
TraesCS1A02G373100.2	not TKL_CTR1-DRK-2	1A	TraesCS1D02G379900.2	not TKL_CTR1-DRK-2	1D	0	0.0226973	0.0852585	0.266217
TraesCS1A02G373200.1	not TKL_CTR1-DRK-2	1A	TraesCS1D02G380000.2	not TKL_CTR1-DRK-2	1D	0	0.0402336	0.130885	0.307396
TraesCS1A02G373300.1	not TKL_CTR1-DRK-2	1A	TraesCS1D02G380200.1	not TKL_CTR1-DRK-2	1D	0	0.00294443	0.0980797	0.0300208
TraesCS1A02G373500.1	not TKL_CTR1-DRK-2	1A	TraesCS1D02G380300.1	not TKL_CTR1-DRK-2	1D	0	0.0541625	0.0292857	1.84945
TraesCS1A02G373800.1	not TKL_CTR1-DRK-2	1A	TraesCS1D02G380400.1	not TKL_CTR1-DRK-2	1D	8e-167	0.0116281	0.0750626	0.154913
TraesCS1A02G374100.1	not TKL_CTR1-DRK-2	1A	TraesCS1D02G380600.1	not TKL_CTR1-DRK-2	1D	4e-167	0.155719	0.158149	0.984636
TraesCS1A02G374600.1	not TKL_CTR1-DRK-2	1A	TraesCS1D02G381700.1	not TKL_CTR1-DRK-2	1D	0	0.0190741	0.0377007	0.505936
TraesCS1A02G374700.1	not TKL_CTR1-DRK-2	1A	TraesCS1D02G381800.1	not TKL_CTR1-DRK-2	1D	0	0.032845	0.0908236	0.361635
TraesCS1A02G374800.2	not TKL_CTR1-DRK-2	1A	TraesCS1D02G382000.1	not TKL_CTR1-DRK-2	1D	0	0.00589837	0.0272027	0.216831
TraesCS1A02G374900.1	not TKL_CTR1-DRK-2	1A	TraesCS1D02G382100.1	not TKL_CTR1-DRK-2	1D	0	0.0497622	0.114213	0.435698
TraesCS1A02G375100.1	not TKL_CTR1-DRK-2	1A	TraesCS1D02G382300.1	not TKL_CTR1-DRK-2	1D	1e-141	0.0176544	0.0667849	0.264347
TraesCS1A02G375200.1	not TKL_CTR1-DRK-2	1A	TraesCS1D02G382400.1	not TKL_CTR1-DRK-2	1D	0	0.0186642	0.0621227	0.300441
TraesCS1A02G375300.1	not TKL_CTR1-DRK-2	1A	TraesCS1D02G382600.1	not TKL_CTR1-DRK-2	1D	5e-156	0.0700149	0.0850515	0.823205
TraesCS1A02G375500.1	not TKL_CTR1-DRK-2	1A	TraesCS1D02G382800.1	not TKL_CTR1-DRK-2	1D	1e-174	0.119231	0.188565	0.632307
TraesCS1A02G375600.2	not TKL_CTR1-DRK-2	1A	TraesCS1D02G382900.1	not TKL_CTR1-DRK-2	1D	0	0.0171796	0.0631726	0.271947
TraesCS1A02G375800.1	not TKL_CTR1-DRK-2	1A	TraesCS1D02G383100.1	not TKL_CTR1-DRK-2	1D	9e-133	0.00935685	0.148402	0.0630506
TraesCS1A02G375900.1	not TKL_CTR1-DRK-2	1A	TraesCS1D02G383300.1	not TKL_CTR1-DRK-2	1D	0	0.0347818	0.0843246	0.412475
TraesCS1A02G376100.1	not TKL_CTR1-DRK-2	1A	TraesCS1D02G383400.2	not TKL_CTR1-DRK-2	1D	0	0	0.0539424	0
TraesCS1A02G376400.1	not TKL_CTR1-DRK-2	1A	TraesCS1D02G383500.1	not TKL_CTR1-DRK-2	1D	0	0.00932461	0.0725885	0.128459
TraesCS1A02G376500.1	not TKL_CTR1-DRK-2	1A	TraesCS1D02G383700.2	not TKL_CTR1-DRK-2	1D	0	0.0373939	0.0917794	0.407432
TraesCS1A02G376600.1	not TKL_CTR1-DRK-2	1A	TraesCS1D02G383800.1	not TKL_CTR1-DRK-2	1D	0	0.0270858	0.0708432	0.382334
TraesCS1A02G377700.1	not TKL_CTR1-DRK-2	1A	TraesCS1D02G384700.1	not TKL_CTR1-DRK-2	1D	0	0.0093441	0.0622961	0.149995
TraesCS1A02G378000.1	not TKL_CTR1-DRK-2	1A	TraesCS1D02G385000.1	not TKL_CTR1-DRK-2	1D	0	0.0133248	0.0287904	0.462821
TraesCS1A02G378100.1	not TKL_CTR1-DRK-2	1A	TraesCS1D02G385100.1	not TKL_CTR1-DRK-2	1D	2e-117	0.148267	0.239385	0.619369
TraesCS1A02G378200.1	not TKL_CTR1-DRK-2	1A	TraesCS1D02G385200.1	not TKL_CTR1-DRK-2	1D	0	0.0126416	0.0772004	0.163751
TraesCS1A02G378600.1	not TKL_CTR1-DRK-2	1A	TraesCS1D02G385500.1	not TKL_CTR1-DRK-2	1D	0	0.00956646	0.129711	0.0737524
TraesCS1A02G378900.1	not TKL_CTR1-DRK-2	1A	TraesCS1D02G386100.1	not TKL_CTR1-DRK-2	1D	0	0.00968172	0.0804942	0.120279
TraesCS1A02G379200.1	not TKL_CTR1-DRK-2	1A	TraesCS1D02G386400.1	not TKL_CTR1-DRK-2	1D	2e-139	0.100298	0.151435	0.662318
TraesCS1A02G379300.1	not TKL_CTR1-DRK-2	1A	TraesCS1D02G386500.1	not TKL_CTR1-DRK-2	1D	0	0.000784416	0.065166	0.0120372
TraesCS1A02G379500.1	not TKL_CTR1-DRK-2	1A	TraesCS1D02G386600.1	not TKL_CTR1-DRK-2	1D	0	0.0190855	0.0327646	0.582505
TraesCS1A02G379600.1	not TKL_CTR1-DRK-2	1A	TraesCS1D02G387000.2	not TKL_CTR1-DRK-2	1D	0	0.0583018	0.129412	0.450514
TraesCS1A02G379700.1	not TKL_CTR1-DRK-2	1A	TraesCS1D02G387100.1	not TKL_CTR1-DRK-2	1D	0	0.0213774	0.0603003	0.354515
TraesCS1A02G379800.1	not TKL_CTR1-DRK-2	1A	TraesCS1D02G387200.1	not TKL_CTR1-DRK-2	1D	0	0.00160471	0.0499722	0.032112
TraesCS1A02G379900.1	not TKL_CTR1-DRK-2	1A	TraesCS1D02G387300.1	not TKL_CTR1-DRK-2	1D	4e-111	0.0167371	0.0259766	0.644314
TraesCS1A02G380300.1	not TKL_CTR1-DRK-2	1A	TraesCS1D02G387800.1	not TKL_CTR1-DRK-2	1D	0	0.0375431	0.0827488	0.453699
TraesCS1A02G380700.1	not TKL_CTR1-DRK-2	1A	TraesCS1D02G388000.1	not TKL_CTR1-DRK-2	1D	2e-140	0.0131486	0.14141	0.0929825
TraesCS1A02G380900.1	not TKL_CTR1-DRK-2	1A	TraesCS1D02G388600.1	not TKL_CTR1-DRK-2	1D	0	0.00365882	0.0870745	0.0420194
TraesCS1A02G381500.1	not TKL_CTR1-DRK-2	1A	TraesCS1D02G389300.1	not TKL_CTR1-DRK-2	1D	0	0.00734015	0.0966683	0.0759313
TraesCS1A02G381800.1	not TKL_CTR1-DRK-2	1A	TraesCS1D02G389500.1	not TKL_CTR1-DRK-2	1D	0	0.0155477	0.0804521	0.193254
TraesCS1A02G382000.1	not TKL_CTR1-DRK-2	1A	TraesCS1D02G389700.1	not TKL_CTR1-DRK-2	1D	0	0.00763912	0.0393452	0.194156
TraesCS1A02G382200.1	not TKL_CTR1-DRK-2	1A	TraesCS1D02G389900.1	not TKL_CTR1-DRK-2	1D	0	0.0197925	0.089677	0.220708
TraesCS1A02G382800.1	not TKL_CTR1-DRK-2	1A	TraesCS1D02G390500.1	not TKL_CTR1-DRK-2	1D	0	0.0108319	0.142335	0.0761009
TraesCS1A02G382900.2	not TKL_CTR1-DRK-2	1A	TraesCS1D02G390600.1	not TKL_CTR1-DRK-2	1D	0	0.00614713	0.0717858	0.0856315
TraesCS1A02G383100.1	not TKL_CTR1-DRK-2	1A	TraesCS1D02G390700.1	not TKL_CTR1-DRK-2	1D	3e-118	0.136339	0.275437	0.49499
TraesCS1A02G383200.1	not TKL_CTR1-DRK-2	1A	TraesCS1D02G391000.1	not TKL_CTR1-DRK-2	1D	4e-124	0.0126106	0.0909056	0.138722
TraesCS1A02G383900.1	not TKL_CTR1-DRK-2	1A	TraesCS1D02G392100.1	not TKL_CTR1-DRK-2	1D	0	0.0110649	0.0488722	0.226405
[truncated: 46,325 more rows]

## Sheet: TKL-C-D2 in T. ae and B. di
Gene ID	Subfamily	Chromosome	Gene ID	Subfamily	Chromosome	E_value	Ka	Ks	Ka/Ks
KQK23540	III	1	TraesCS4A02G029800.1	III	4A	0	0.0726569	0.367918	0.197482
KQK23540	III	1	TraesCS4B02G276200.1	III	4B	0	0.0708654	0.350945	0.201927
KQK23540	III	1	TraesCS4D02G274400.2	III	4D	0	0.0722379	0.336369	0.214758
KQK18836	IV	1	TraesCS6A02G308500.1	IV	6A	0	0.210401	0.819006	0.256898
KQK18836	IV	1	TraesCS6B02G337200.1	IV	6B	0	0.21218	0.821718	0.258215
KQK18836	IV	1	TraesCS6D02G287700.1	IV	6D	0	0.210496	0.84888	0.247969
KQK18836	IV	1	TraesCS7A02G190300.1	IV	7A	0	0.0665294	0.334277	0.199025
KQK18836	IV	1	TraesCS7B02G095300.2	IV	7B	0	0.0637378	0.352426	0.180854
KQK18836	IV	1	TraesCS7D02G191400.1	IV	7D	0	0.0658537	0.353988	0.186033
TraesCS1B02G154400.1	III	1B	KQJ96788	III	3	0	0.0654139	0.290785	0.224956
TraesCS2A02G426200.3	II	2A	PNT61822	II	5	0	0.100122	0.331578	0.301955
TraesCS2B02G446500.2	II	2B	PNT61822	II	5	0	0.0914254	0.357223	0.255934
TraesCS2D02G424300.1	II	2D	PNT61822	II	5	0	0.0942845	0.340675	0.276758
KQJ96788	III	3	TraesCS4A02G029800.1	III	4A	0	0.270222	0.827745	0.326455
KQJ96788	III	3	TraesCS4B02G276200.1	III	4B	0	0.269841	0.833187	0.323866
KQJ96788	III	3	TraesCS4D02G274400.2	III	4D	0	0.272452	0.785016	0.347066
KQK01959	IV	3	TraesCS6A02G308500.1	IV	6A	0	0.0619375	0.332761	0.186132
KQJ94061	III	3	TraesCS6A02G186100.1	III	6A	0	0.0720915	0.309756	0.232736
KQK01959	IV	3	TraesCS6B02G337200.1	IV	6B	0	0.0591918	0.334678	0.176862
KQJ94061	III	3	TraesCS6B02G215100.2	III	6B	0	0.0722027	0.329332	0.21924
KQK01959	IV	3	TraesCS6D02G287700.1	IV	6D	0	0.0626953	0.347984	0.180167
KQJ94061	III	3	TraesCS6D02G173100.2	III	6D	0	0.0706447	0.309513	0.228245
KQJ91573	II	4	TraesCS4A02G302000.1	II	4A	0	0.0332489	0.455393	0.0730114
KQJ87248	I	4	TraesCS4A02G171500.1	I	4A	0	0.0993589	0.373025	0.26636
KQJ87248	I	4	TraesCS4D02G143700.4	I	4D	0	0.0996626	0.367573	0.271137
KQJ86280	I	4	TraesCS5A02G085900.2	I	5A	0	0.036304	0.316294	0.114779
KQJ86280	I	4	TraesCS5B02G091700.1	I	5B	0	0.0329609	0.309081	0.106642
KQJ86280	I	4	TraesCS5D02G097900.1	I	5D	0	0.0375171	0.29961	0.12522

## Sheet: All in T. ae and B. di
Gene ID	Subfamily	Chromosome	Gene ID	Subfamily	Chromosome	E_value	Ka	Ks	Ka/Ks
KQK24073	not TKL_CTR1-DRK-2	1	TraesCS1A02G206000.1	not TKL_CTR1-DRK-2	1A	5e-172	0.310141	0.651935	0.475724
KQK24080	not TKL_CTR1-DRK-2	1	TraesCS1A02G206400.1	not TKL_CTR1-DRK-2	1A	0	0.207966	0.643966	0.322945
KQK24088	not TKL_CTR1-DRK-2	1	TraesCS1A02G207100.1	not TKL_CTR1-DRK-2	1A	0	0.488563	0.944521	0.51726
KQK24090	not TKL_CTR1-DRK-2	1	TraesCS1A02G207300.1	not TKL_CTR1-DRK-2	1A	0	0.133531	0.725017	0.184177
KQK24094	not TKL_CTR1-DRK-2	1	TraesCS1A02G208200.1	not TKL_CTR1-DRK-2	1A	2e-120	0.324328	0.70147	0.462355
KQK24100	not TKL_CTR1-DRK-2	1	TraesCS1A02G208500.1	not TKL_CTR1-DRK-2	1A	0	0.134451	0.916696	0.146669
KQK24105	not TKL_CTR1-DRK-2	1	TraesCS1A02G208600.1	not TKL_CTR1-DRK-2	1A	0	0.398744	0.957741	0.416338
KQK24102	not TKL_CTR1-DRK-2	1	TraesCS1A02G209000.1	not TKL_CTR1-DRK-2	1A	0	0.306243	1.0042	0.304962
PNT78375	not TKL_CTR1-DRK-2	1	TraesCS1A02G210600.1	not TKL_CTR1-DRK-2	1A	3e-140	0.308687	0.846501	0.364663
KQK24131	not TKL_CTR1-DRK-2	1	TraesCS1A02G210800.1	not TKL_CTR1-DRK-2	1A	0	0.170335	0.802585	0.212233
KQK24132	not TKL_CTR1-DRK-2	1	TraesCS1A02G210900.1	not TKL_CTR1-DRK-2	1A	0	0.263708	0.485024	0.5437
KQK24135	not TKL_CTR1-DRK-2	1	TraesCS1A02G212000.1	not TKL_CTR1-DRK-2	1A	2e-135	0.243315	0.490059	0.496502
KQK23701	not TKL_CTR1-DRK-2	1	TraesCS1A02G145000.1	not TKL_CTR1-DRK-2	1A	0	0.0495398	0.910269	0.0544233
KQK23704	not TKL_CTR1-DRK-2	1	TraesCS1A02G145100.1	not TKL_CTR1-DRK-2	1A	0	0.191057	1.04857	0.182206
PNT78229	not TKL_CTR1-DRK-2	1	TraesCS1A02G146700.1	not TKL_CTR1-DRK-2	1A	4e-162	0.453253	1.38918	0.326273
KQK23719	not TKL_CTR1-DRK-2	1	TraesCS1A02G147000.1	not TKL_CTR1-DRK-2	1A	8e-116	0.0108845	0.36221	0.0300504
KQK23734	not TKL_CTR1-DRK-2	1	TraesCS1A02G148000.1	not TKL_CTR1-DRK-2	1A	0	0.0749806	0.630129	0.118992
PNT78237	not TKL_CTR1-DRK-2	1	TraesCS1A02G148300.1	not TKL_CTR1-DRK-2	1A	4e-122	0.283184	3.07751	0.0920173
KQK23746	not TKL_CTR1-DRK-2	1	TraesCS1A02G150200.1	not TKL_CTR1-DRK-2	1A	0	0.181791	0.465228	0.390757
PNT78247	not TKL_CTR1-DRK-2	1	TraesCS1A02G150700.1	not TKL_CTR1-DRK-2	1A	0	0.277472	0.560693	0.494873
KQK23753	not TKL_CTR1-DRK-2	1	TraesCS1A02G151200.1	not TKL_CTR1-DRK-2	1A	0	0.200153	0.883555	0.226531
KQK24073	not TKL_CTR1-DRK-2	1	TraesCS1B02G219500.1	not TKL_CTR1-DRK-2	1B	0	0.382477	1.06795	0.358142
KQK24080	not TKL_CTR1-DRK-2	1	TraesCS1B02G220000.1	not TKL_CTR1-DRK-2	1B	0	0.201764	0.661225	0.305136
KQK24088	not TKL_CTR1-DRK-2	1	TraesCS1B02G220900.1	not TKL_CTR1-DRK-2	1B	0	0.463352	0.930129	0.498159
KQK24090	not TKL_CTR1-DRK-2	1	TraesCS1B02G221100.1	not TKL_CTR1-DRK-2	1B	0	0.127892	0.666813	0.191795
KQK24094	not TKL_CTR1-DRK-2	1	TraesCS1B02G222300.1	not TKL_CTR1-DRK-2	1B	1e-121	0.320443	0.721583	0.444083
KQK24100	not TKL_CTR1-DRK-2	1	TraesCS1B02G222500.1	not TKL_CTR1-DRK-2	1B	0	0.134128	0.921887	0.145493
KQK24105	not TKL_CTR1-DRK-2	1	TraesCS1B02G222600.2	not TKL_CTR1-DRK-2	1B	0	0.409368	0.919864	0.445031
KQK24102	not TKL_CTR1-DRK-2	1	TraesCS1B02G223200.1	not TKL_CTR1-DRK-2	1B	0	0.308373	1.04344	0.295536
PNT78375	not TKL_CTR1-DRK-2	1	TraesCS1B02G224600.2	not TKL_CTR1-DRK-2	1B	2e-162	0.285166	0.760492	0.374976
KQK24131	not TKL_CTR1-DRK-2	1	TraesCS1B02G224800.1	not TKL_CTR1-DRK-2	1B	0	0.170087	0.772076	0.220298
KQK24132	not TKL_CTR1-DRK-2	1	TraesCS1B02G224900.1	not TKL_CTR1-DRK-2	1B	0	0.24192	0.595571	0.406198
KQK24135	not TKL_CTR1-DRK-2	1	TraesCS1B02G225700.1	not TKL_CTR1-DRK-2	1B	1e-126	0.260088	0.472492	0.550461
KQK23957	not TKL_CTR1-DRK-2	1	TraesCS1B02G195200.1	not TKL_CTR1-DRK-2	1B	0	0.149129	1.34273	0.111064
PNT78317	not TKL_CTR1-DRK-2	1	TraesCS1B02G195300.1	not TKL_CTR1-DRK-2	1B	0	0.21656	0.406768	0.532392
KQK23983	not TKL_CTR1-DRK-2	1	TraesCS1B02G196200.1	not TKL_CTR1-DRK-2	1B	6e-165	0.314268	0.50553	0.621661
KQK23989	not TKL_CTR1-DRK-2	1	TraesCS1B02G196400.1	not TKL_CTR1-DRK-2	1B	2e-135	0.216577	0.919157	0.235626
KQK23991	not TKL_CTR1-DRK-2	1	TraesCS1B02G196500.2	not TKL_CTR1-DRK-2	1B	0	0.140785	0.774511	0.181773
KQK23992	not TKL_CTR1-DRK-2	1	TraesCS1B02G196600.1	not TKL_CTR1-DRK-2	1B	3e-165	0.215733	0.477653	0.451651
KQK23994	not TKL_CTR1-DRK-2	1	TraesCS1B02G196900.1	not TKL_CTR1-DRK-2	1B	6e-150	0.326681	0.725298	0.450409
KQK23995	not TKL_CTR1-DRK-2	1	TraesCS1B02G197100.1	not TKL_CTR1-DRK-2	1B	1e-129	0.360637	0.726304	0.496538
KQK24017	not TKL_CTR1-DRK-2	1	TraesCS1B02G198500.1	not TKL_CTR1-DRK-2	1B	0	0.0397905	0.727529	0.0546927
KQK24025	not TKL_CTR1-DRK-2	1	TraesCS1B02G199200.1	not TKL_CTR1-DRK-2	1B	0	0.177944	0.769432	0.231267
KQK23701	not TKL_CTR1-DRK-2	1	TraesCS1B02G162300.1	not TKL_CTR1-DRK-2	1B	0	0.0491464	0.888522	0.0553125
KQK23704	not TKL_CTR1-DRK-2	1	TraesCS1B02G162400.1	not TKL_CTR1-DRK-2	1B	0	0.187279	0.867958	0.21577
KQK23719	not TKL_CTR1-DRK-2	1	TraesCS1B02G164500.1	not TKL_CTR1-DRK-2	1B	1e-116	0.00815595	0.347811	0.0234494
KQK23734	not TKL_CTR1-DRK-2	1	TraesCS1B02G165900.2	not TKL_CTR1-DRK-2	1B	0	0.073628	0.631275	0.116634
PNT78237	not TKL_CTR1-DRK-2	1	TraesCS1B02G166000.3	not TKL_CTR1-DRK-2	1B	2e-124	-2	-2	1
KQK23746	not TKL_CTR1-DRK-2	1	TraesCS1B02G168000.1	not TKL_CTR1-DRK-2	1B	0	0.201403	0.468547	0.429845
PNT78247	not TKL_CTR1-DRK-2	1	TraesCS1B02G168300.2	not TKL_CTR1-DRK-2	1B	0	0.263436	0.538666	0.489053
KQK23753	not TKL_CTR1-DRK-2	1	TraesCS1B02G168800.1	not TKL_CTR1-DRK-2	1B	0	0.197451	0.866054	0.227989
KQK24073	not TKL_CTR1-DRK-2	1	TraesCS1D02G209200.2	not TKL_CTR1-DRK-2	1D	0	0.327658	0.918755	0.356633
KQK24080	not TKL_CTR1-DRK-2	1	TraesCS1D02G209700.1	not TKL_CTR1-DRK-2	1D	0	0.183481	0.612276	0.299671
KQK24090	not TKL_CTR1-DRK-2	1	TraesCS1D02G210500.1	not TKL_CTR1-DRK-2	1D	0	0.130788	0.668625	0.195607
KQK24094	not TKL_CTR1-DRK-2	1	TraesCS1D02G211500.1	not TKL_CTR1-DRK-2	1D	3e-121	0.324328	0.70147	0.462355
KQK24100	not TKL_CTR1-DRK-2	1	TraesCS1D02G211700.1	not TKL_CTR1-DRK-2	1D	0	0.130983	0.963379	0.135962
KQK24105	not TKL_CTR1-DRK-2	1	TraesCS1D02G211800.1	not TKL_CTR1-DRK-2	1D	0	0.400192	0.860041	0.465318
KQK24102	not TKL_CTR1-DRK-2	1	TraesCS1D02G212300.2	not TKL_CTR1-DRK-2	1D	0	0.303566	0.979727	0.309848
PNT78375	not TKL_CTR1-DRK-2	1	TraesCS1D02G213900.2	not TKL_CTR1-DRK-2	1D	9e-163	0.288662	0.726083	0.397561
KQK24131	not TKL_CTR1-DRK-2	1	TraesCS1D02G214100.1	not TKL_CTR1-DRK-2	1D	0	0.170056	0.781819	0.217514
KQK24132	not TKL_CTR1-DRK-2	1	TraesCS1D02G214200.1	not TKL_CTR1-DRK-2	1D	0	0.240402	0.547231	0.439307
KQK24135	not TKL_CTR1-DRK-2	1	TraesCS1D02G215100.1	not TKL_CTR1-DRK-2	1D	3e-116	0.330594	0.628594	0.525926
KQK23701	not TKL_CTR1-DRK-2	1	TraesCS1D02G144000.1	not TKL_CTR1-DRK-2	1D	0	0.0515748	0.889915	0.0579548
KQK23704	not TKL_CTR1-DRK-2	1	TraesCS1D02G144100.1	not TKL_CTR1-DRK-2	1D	0	0.184158	0.792009	0.23252
KQK23719	not TKL_CTR1-DRK-2	1	TraesCS1D02G145100.1	not TKL_CTR1-DRK-2	1D	1e-116	0.00815595	0.36094	0.0225964
KQK23734	not TKL_CTR1-DRK-2	1	TraesCS1D02G145900.2	not TKL_CTR1-DRK-2	1D	0	0.0743792	0.586096	0.126906
PNT78237	not TKL_CTR1-DRK-2	1	TraesCS1D02G146000.1	not TKL_CTR1-DRK-2	1D	1e-120	0.311747	2.46265	0.12659
KQK23746	not TKL_CTR1-DRK-2	1	TraesCS1D02G147200.1	not TKL_CTR1-DRK-2	1D	0	0.188766	0.494123	0.382022
PNT78247	not TKL_CTR1-DRK-2	1	TraesCS1D02G147700.1	not TKL_CTR1-DRK-2	1D	0	0.276624	0.558898	0.494944
KQK23753	not TKL_CTR1-DRK-2	1	TraesCS1D02G148200.1	not TKL_CTR1-DRK-2	1D	0	0.198896	0.868415	0.229033
KQK23957	not TKL_CTR1-DRK-2	1	TraesCS1D02G189300.1	not TKL_CTR1-DRK-2	1D	0	0.149634	1.40278	0.106669
PNT78317	not TKL_CTR1-DRK-2	1	TraesCS1D02G189200.1	not TKL_CTR1-DRK-2	1D	0	0.216698	0.406017	0.533716
KQK23983	not TKL_CTR1-DRK-2	1	TraesCS1D02G187900.1	not TKL_CTR1-DRK-2	1D	2e-165	0.310085	0.493987	0.627719
KQK23989	not TKL_CTR1-DRK-2	1	TraesCS1D02G187700.1	not TKL_CTR1-DRK-2	1D	2e-135	0.217551	0.974462	0.223252
KQK23991	not TKL_CTR1-DRK-2	1	TraesCS1D02G187600.1	not TKL_CTR1-DRK-2	1D	0	0.123878	0.667282	0.185646
KQK23992	not TKL_CTR1-DRK-2	1	TraesCS1D02G187500.1	not TKL_CTR1-DRK-2	1D	1e-164	0.213044	0.464493	0.45866
KQK23994	not TKL_CTR1-DRK-2	1	TraesCS1D02G187100.1	not TKL_CTR1-DRK-2	1D	0	0.184502	0.681721	0.270641
KQK23995	not TKL_CTR1-DRK-2	1	TraesCS1D02G186900.1	not TKL_CTR1-DRK-2	1D	4e-156	0.316536	0.768771	0.411743
KQK24017	not TKL_CTR1-DRK-2	1	TraesCS1D02G185600.1	not TKL_CTR1-DRK-2	1D	0	0.0397806	0.728453	0.0546098
KQK24025	not TKL_CTR1-DRK-2	1	TraesCS1D02G184900.1	not TKL_CTR1-DRK-2	1D	0	0.166033	0.784726	0.211581
KQK15615	not TKL_CTR1-DRK-2	1	TraesCS2A02G195900.2	not TKL_CTR1-DRK-2	2A	0	0.0545787	0.377424	0.144608
KQK15617	not TKL_CTR1-DRK-2	1	TraesCS2A02G196000.1	not TKL_CTR1-DRK-2	2A	0	0.0636971	0.387029	0.16458
KQK15624	not TKL_CTR1-DRK-2	1	TraesCS2A02G196900.1	not TKL_CTR1-DRK-2	2A	0	0.0479552	0.26664	0.17985
KQK15625	not TKL_CTR1-DRK-2	1	TraesCS2A02G197100.1	not TKL_CTR1-DRK-2	2A	0	0.0305795	0.318492	0.0960132
KQK15628	not TKL_CTR1-DRK-2	1	TraesCS2A02G197300.1	not TKL_CTR1-DRK-2	2A	0	0.078828	0.289869	0.271944
KQK15630	not TKL_CTR1-DRK-2	1	TraesCS2A02G197400.2	not TKL_CTR1-DRK-2	2A	0	0.139099	0.318055	0.437342
KQK15631	not TKL_CTR1-DRK-2	1	TraesCS2A02G197600.1	not TKL_CTR1-DRK-2	2A	1e-160	0.0452272	0.390814	0.115726
KQK15632	not TKL_CTR1-DRK-2	1	TraesCS2A02G197700.1	not TKL_CTR1-DRK-2	2A	0	0.0799366	0.322323	0.248002
KQK15637	not TKL_CTR1-DRK-2	1	TraesCS2A02G197800.1	not TKL_CTR1-DRK-2	2A	0	0.0958763	0.432228	0.221819
KQK15638	not TKL_CTR1-DRK-2	1	TraesCS2A02G197900.1	not TKL_CTR1-DRK-2	2A	3e-166	0.0292557	0.3407	0.0858694
KQK15644	not TKL_CTR1-DRK-2	1	TraesCS2A02G198400.1	not TKL_CTR1-DRK-2	2A	0	0.0622647	0.364593	0.170779
KQK15646	not TKL_CTR1-DRK-2	1	TraesCS2A02G198600.1	not TKL_CTR1-DRK-2	2A	4e-175	0.0533593	0.309678	0.172306
KQK15654	not TKL_CTR1-DRK-2	1	TraesCS2A02G199300.1	not TKL_CTR1-DRK-2	2A	2e-123	0.0996078	0.222159	0.448362
PNT74901	not TKL_CTR1-DRK-2	1	TraesCS2A02G199400.1	not TKL_CTR1-DRK-2	2A	0	0.184904	0.340142	0.543609
KQK15659	not TKL_CTR1-DRK-2	1	TraesCS2A02G199700.1	not TKL_CTR1-DRK-2	2A	0	0.0219163	0.261922	0.0836749
PNT74904	not TKL_CTR1-DRK-2	1	TraesCS2A02G199800.1	not TKL_CTR1-DRK-2	2A	4e-171	0.0662945	0.361257	0.183511
KQK15662	not TKL_CTR1-DRK-2	1	TraesCS2A02G200000.1	not TKL_CTR1-DRK-2	2A	3e-131	0.0510635	0.388941	0.131288
KQK15665	not TKL_CTR1-DRK-2	1	TraesCS2A02G200200.1	not TKL_CTR1-DRK-2	2A	0	0.127033	0.266671	0.476366
KQK15671	not TKL_CTR1-DRK-2	1	TraesCS2A02G200300.1	not TKL_CTR1-DRK-2	2A	0	0.0588202	0.530444	0.110889
KQK15672	not TKL_CTR1-DRK-2	1	TraesCS2A02G200500.1	not TKL_CTR1-DRK-2	2A	0	0.0731481	0.320376	0.22832
KQK15678	not TKL_CTR1-DRK-2	1	TraesCS2A02G201200.1	not TKL_CTR1-DRK-2	2A	0	0.0733605	0.258208	0.284114
PNT74914	not TKL_CTR1-DRK-2	1	TraesCS2A02G201300.1	not TKL_CTR1-DRK-2	2A	0	0.135349	0.417582	0.324126
KQK15681	not TKL_CTR1-DRK-2	1	TraesCS2A02G201600.1	not TKL_CTR1-DRK-2	2A	0	0.0367401	0.364374	0.100831
KQK15683	not TKL_CTR1-DRK-2	1	TraesCS2A02G201700.1	not TKL_CTR1-DRK-2	2A	5e-118	0.130512	0.572425	0.227998
KQK15688	not TKL_CTR1-DRK-2	1	TraesCS2A02G201800.2	not TKL_CTR1-DRK-2	2A	0	0.0878102	0.378533	0.231975
KQK15691	not TKL_CTR1-DRK-2	1	TraesCS2A02G201900.1	not TKL_CTR1-DRK-2	2A	0	0.0424141	0.360422	0.117679
KQK15706	not TKL_CTR1-DRK-2	1	TraesCS2A02G202300.1	not TKL_CTR1-DRK-2	2A	0	0.0707616	0.328445	0.215444
KQK15716	not TKL_CTR1-DRK-2	1	TraesCS2A02G202400.1	not TKL_CTR1-DRK-2	2A	0	0.0628822	0.438381	0.143442
KQK15717	not TKL_CTR1-DRK-2	1	TraesCS2A02G202600.1	not TKL_CTR1-DRK-2	2A	0	0.0986793	0.346557	0.284742
KQK15719	not TKL_CTR1-DRK-2	1	TraesCS2A02G202700.1	not TKL_CTR1-DRK-2	2A	0	0.138129	0.333835	0.413765
PNT74926	not TKL_CTR1-DRK-2	1	TraesCS2A02G202800.2	not TKL_CTR1-DRK-2	2A	0	0.060554	0.369296	0.163972
KQK15731	not TKL_CTR1-DRK-2	1	TraesCS2A02G202900.1	not TKL_CTR1-DRK-2	2A	0	0.0346262	0.303464	0.114103
KQK15733	not TKL_CTR1-DRK-2	1	TraesCS2A02G203100.1	not TKL_CTR1-DRK-2	2A	0	0.0230455	0.326696	0.0705411
KQK15734	not TKL_CTR1-DRK-2	1	TraesCS2A02G203200.1	not TKL_CTR1-DRK-2	2A	0	0.116723	0.288232	0.404961
KQK15738	not TKL_CTR1-DRK-2	1	TraesCS2A02G203300.4	not TKL_CTR1-DRK-2	2A	0	0.0200701	0.261182	0.0768432
KQK15745	not TKL_CTR1-DRK-2	1	TraesCS2A02G203600.1	not TKL_CTR1-DRK-2	2A	0	0.0661667	0.272423	0.242883
KQK15749	not TKL_CTR1-DRK-2	1	TraesCS2A02G203700.1	not TKL_CTR1-DRK-2	2A	0	0.0613458	0.319757	0.191851
KQK15757	not TKL_CTR1-DRK-2	1	TraesCS2A02G203900.1	not TKL_CTR1-DRK-2	2A	1e-133	0.113025	0.367262	0.307749
KQK15759	not TKL_CTR1-DRK-2	1	TraesCS2A02G204300.1	not TKL_CTR1-DRK-2	2A	0	0.108474	0.396446	0.273615
KQK15760	not TKL_CTR1-DRK-2	1	TraesCS2A02G204400.1	not TKL_CTR1-DRK-2	2A	0	0.0873082	0.328987	0.265385
KQK15762	not TKL_CTR1-DRK-2	1	TraesCS2A02G204700.1	not TKL_CTR1-DRK-2	2A	0	0.0516798	0.304026	0.169985
KQK15763	not TKL_CTR1-DRK-2	1	TraesCS2A02G204800.1	not TKL_CTR1-DRK-2	2A	3e-180	0.0332819	0.649848	0.0512149
PNT74947	not TKL_CTR1-DRK-2	1	TraesCS2A02G205400.1	not TKL_CTR1-DRK-2	2A	0	0.117269	0.383031	0.306162
KQK15772	not TKL_CTR1-DRK-2	1	TraesCS2A02G205500.1	not TKL_CTR1-DRK-2	2A	0	0.0369586	0.240221	0.153853
KQK15773	not TKL_CTR1-DRK-2	1	TraesCS2A02G205700.1	not TKL_CTR1-DRK-2	2A	3e-162	0.0565544	0.228422	0.247587
KQK15777	not TKL_CTR1-DRK-2	1	TraesCS2A02G206000.1	not TKL_CTR1-DRK-2	2A	7e-164	0.0370914	0.27911	0.132892
KQK15778	not TKL_CTR1-DRK-2	1	TraesCS2A02G206100.1	not TKL_CTR1-DRK-2	2A	6e-151	0.214411	0.522835	0.410094
KQK15780	not TKL_CTR1-DRK-2	1	TraesCS2A02G206200.1	not TKL_CTR1-DRK-2	2A	0	0.0271559	0.222931	0.121813
KQK15783	not TKL_CTR1-DRK-2	1	TraesCS2A02G206300.1	not TKL_CTR1-DRK-2	2A	0	0.0769433	0.363158	0.211873
KQK15787	not TKL_CTR1-DRK-2	1	TraesCS2A02G206600.1	not TKL_CTR1-DRK-2	2A	0	0.0584628	0.290115	0.201516
KQK15788	not TKL_CTR1-DRK-2	1	TraesCS2A02G206700.1	not TKL_CTR1-DRK-2	2A	8e-163	0.0869224	0.175911	0.494127
KQK15789	not TKL_CTR1-DRK-2	1	TraesCS2A02G207000.1	not TKL_CTR1-DRK-2	2A	0	0.116772	0.486232	0.240157
KQK15802	not TKL_CTR1-DRK-2	1	TraesCS2A02G207400.1	not TKL_CTR1-DRK-2	2A	0	0.237026	1.53053	0.154865
KQK15806	not TKL_CTR1-DRK-2	1	TraesCS2A02G207900.1	not TKL_CTR1-DRK-2	2A	2e-150	0.0438005	0.24985	0.175307
KQK15809	not TKL_CTR1-DRK-2	1	TraesCS2A02G208300.1	not TKL_CTR1-DRK-2	2A	1e-151	0.06747	0.178196	0.378627
KQK15811	not TKL_CTR1-DRK-2	1	TraesCS2A02G209100.1	not TKL_CTR1-DRK-2	2A	0	0.125577	0.360621	0.348223
KQK15820	not TKL_CTR1-DRK-2	1	TraesCS2A02G209500.1	not TKL_CTR1-DRK-2	2A	3e-150	0.0343408	0.401019	0.0856338
KQK15828	not TKL_CTR1-DRK-2	1	TraesCS2A02G210000.1	not TKL_CTR1-DRK-2	2A	0	0.201997	1.21889	0.165723
KQK15832	not TKL_CTR1-DRK-2	1	TraesCS2A02G210400.1	not TKL_CTR1-DRK-2	2A	0	0.24433	1.13609	0.215062
KQK15836	not TKL_CTR1-DRK-2	1	TraesCS2A02G211100.1	not TKL_CTR1-DRK-2	2A	5e-166	0.0302398	0.257309	0.117523
KQK15837	not TKL_CTR1-DRK-2	1	TraesCS2A02G211300.1	not TKL_CTR1-DRK-2	2A	0	0.426136	1.69282	0.251731
KQK15840	not TKL_CTR1-DRK-2	1	TraesCS2A02G212100.1	not TKL_CTR1-DRK-2	2A	0	0.0304801	0.37959	0.0802974
KQK15841	not TKL_CTR1-DRK-2	1	TraesCS2A02G212200.1	not TKL_CTR1-DRK-2	2A	7e-120	0.0565734	0.262219	0.215749
KQK15842	not TKL_CTR1-DRK-2	1	TraesCS2A02G212300.1	not TKL_CTR1-DRK-2	2A	3e-145	0.0448646	0.309642	0.144892
KQK15844	not TKL_CTR1-DRK-2	1	TraesCS2A02G213000.2	not TKL_CTR1-DRK-2	2A	5e-148	0.06209	0.409188	0.15174
KQK15853	not TKL_CTR1-DRK-2	1	TraesCS2A02G213600.1	not TKL_CTR1-DRK-2	2A	0	0.0775521	0.495928	0.156378
KQK15854	not TKL_CTR1-DRK-2	1	TraesCS2A02G213700.1	not TKL_CTR1-DRK-2	2A	0	0.129522	0.340966	0.379868
KQK15856	not TKL_CTR1-DRK-2	1	TraesCS2A02G213900.2	not TKL_CTR1-DRK-2	2A	0	0.104105	0.258562	0.40263
KQK15857	not TKL_CTR1-DRK-2	1	TraesCS2A02G214200.1	not TKL_CTR1-DRK-2	2A	6e-160	0.0342637	0.272229	0.125863
KQK15858	not TKL_CTR1-DRK-2	1	TraesCS2A02G214300.2	not TKL_CTR1-DRK-2	2A	8e-141	0.0749063	0.444544	0.168501
KQK15861	not TKL_CTR1-DRK-2	1	TraesCS2A02G214500.1	not TKL_CTR1-DRK-2	2A	0	0.136973	0.387559	0.353426
KQK15867	not TKL_CTR1-DRK-2	1	TraesCS2A02G214900.1	not TKL_CTR1-DRK-2	2A	4e-145	0.0409016	0.188173	0.217362
KQK15872	not TKL_CTR1-DRK-2	1	TraesCS2A02G215100.1	not TKL_CTR1-DRK-2	2A	0	0.0515422	0.331354	0.15555
KQK15877	not TKL_CTR1-DRK-2	1	TraesCS2A02G215600.1	not TKL_CTR1-DRK-2	2A	3e-156	0.0521642	0.426361	0.122347
KQK15879	not TKL_CTR1-DRK-2	1	TraesCS2A02G215800.2	not TKL_CTR1-DRK-2	2A	0	0.0988096	0.343052	0.288032
PNT74974	not TKL_CTR1-DRK-2	1	TraesCS2A02G215900.1	not TKL_CTR1-DRK-2	2A	0	0.109673	0.314342	0.348898
KQK15882	not TKL_CTR1-DRK-2	1	TraesCS2A02G216200.1	not TKL_CTR1-DRK-2	2A	0	0.193609	0.517179	0.374355
KQK15893	not TKL_CTR1-DRK-2	1	TraesCS2A02G216300.1	not TKL_CTR1-DRK-2	2A	0	0.279426	0.55859	0.500235
KQK15896	not TKL_CTR1-DRK-2	1	TraesCS2A02G216400.1	not TKL_CTR1-DRK-2	2A	0	0.380806	1.31784	0.288963
KQK15900	not TKL_CTR1-DRK-2	1	TraesCS2A02G216500.1	not TKL_CTR1-DRK-2	2A	0	0.315905	0.868658	0.36367
KQK15904	not TKL_CTR1-DRK-2	1	TraesCS2A02G217000.1	not TKL_CTR1-DRK-2	2A	0	0.126709	0.564624	0.224413
KQK15907	not TKL_CTR1-DRK-2	1	TraesCS2A02G217300.2	not TKL_CTR1-DRK-2	2A	0	0.420739	1.32345	0.31791
KQK15910	not TKL_CTR1-DRK-2	1	TraesCS2A02G217500.1	not TKL_CTR1-DRK-2	2A	0	0.120508	0.261555	0.460738
KQK15915	not TKL_CTR1-DRK-2	1	TraesCS2A02G217600.1	not TKL_CTR1-DRK-2	2A	6e-161	0.37795	1.21603	0.310806
KQK15917	not TKL_CTR1-DRK-2	1	TraesCS2A02G218200.1	not TKL_CTR1-DRK-2	2A	0	0.101109	0.450787	0.224294
KQK15918	not TKL_CTR1-DRK-2	1	TraesCS2A02G218300.1	not TKL_CTR1-DRK-2	2A	0	0.0295427	0.322209	0.0916878
KQK15920	not TKL_CTR1-DRK-2	1	TraesCS2A02G218600.1	not TKL_CTR1-DRK-2	2A	0	0.0824887	0.302668	0.272539
KQK15923	not TKL_CTR1-DRK-2	1	TraesCS2A02G218900.1	not TKL_CTR1-DRK-2	2A	0	0.0548189	0.338912	0.16175
KQK15932	not TKL_CTR1-DRK-2	1	TraesCS2A02G219100.1	not TKL_CTR1-DRK-2	2A	0	0.0460285	0.331816	0.138717
PNT74988	not TKL_CTR1-DRK-2	1	TraesCS2A02G219200.1	not TKL_CTR1-DRK-2	2A	0	0.035577	0.411348	0.0864887
KQK15936	not TKL_CTR1-DRK-2	1	TraesCS2A02G219300.4	not TKL_CTR1-DRK-2	2A	0	0.0695472	0.290873	0.239098
KQK15945	not TKL_CTR1-DRK-2	1	TraesCS2A02G219600.1	not TKL_CTR1-DRK-2	2A	0	0.0621197	0.49659	0.125093
KQK15951	not TKL_CTR1-DRK-2	1	TraesCS2A02G220100.1	not TKL_CTR1-DRK-2	2A	0	0.0293301	0.319027	0.0919361
KQK15953	not TKL_CTR1-DRK-2	1	TraesCS2A02G220200.1	not TKL_CTR1-DRK-2	2A	1e-119	0.0498638	0.426958	0.116788
KQK15957	not TKL_CTR1-DRK-2	1	TraesCS2A02G220400.1	not TKL_CTR1-DRK-2	2A	0	0.0350888	0.2132	0.164581
KQK15961	not TKL_CTR1-DRK-2	1	TraesCS2A02G220600.1	not TKL_CTR1-DRK-2	2A	5e-156	0.0680399	0.252997	0.268935
KQK15965	not TKL_CTR1-DRK-2	1	TraesCS2A02G220700.1	not TKL_CTR1-DRK-2	2A	0	0.0649156	0.316258	0.205262
KQK15971	not TKL_CTR1-DRK-2	1	TraesCS2A02G220900.2	not TKL_CTR1-DRK-2	2A	0	0.0294221	0.307501	0.0956813
KQK15974	not TKL_CTR1-DRK-2	1	TraesCS2A02G221200.6	not TKL_CTR1-DRK-2	2A	0	0.0332635	0.378785	0.0878162
KQK15976	not TKL_CTR1-DRK-2	1	TraesCS2A02G221400.1	not TKL_CTR1-DRK-2	2A	0	0.0631901	0.374436	0.168761
KQK15987	not TKL_CTR1-DRK-2	1	TraesCS2A02G221800.1	not TKL_CTR1-DRK-2	2A	0	0.104802	0.306813	0.341583
KQK15990	not TKL_CTR1-DRK-2	1	TraesCS2A02G221900.2	not TKL_CTR1-DRK-2	2A	0	0.0727403	0.288847	0.25183
KQK15996	not TKL_CTR1-DRK-2	1	TraesCS2A02G222300.1	not TKL_CTR1-DRK-2	2A	0	0.0355012	0.367028	0.0967262
PNT75017	not TKL_CTR1-DRK-2	1	TraesCS2A02G222700.1	not TKL_CTR1-DRK-2	2A	2e-163	0.151382	0.195838	0.772995
KQK16018	not TKL_CTR1-DRK-2	1	TraesCS2A02G223100.2	not TKL_CTR1-DRK-2	2A	0	0.0192528	0.31825	0.0604959
KQK16021	not TKL_CTR1-DRK-2	1	TraesCS2A02G223200.1	not TKL_CTR1-DRK-2	2A	0	0.0861804	0.302258	0.285122
KQK16022	not TKL_CTR1-DRK-2	1	TraesCS2A02G223300.1	not TKL_CTR1-DRK-2	2A	0	0.0770945	0.330455	0.233298
KQK16023	not TKL_CTR1-DRK-2	1	TraesCS2A02G223500.1	not TKL_CTR1-DRK-2	2A	0	0.0841655	0.304377	0.276517
KQK16042	not TKL_CTR1-DRK-2	1	TraesCS2A02G224100.1	not TKL_CTR1-DRK-2	2A	0	0.0263906	0.35936	0.0734378
KQK16043	not TKL_CTR1-DRK-2	1	TraesCS2A02G224200.1	not TKL_CTR1-DRK-2	2A	0	0.106957	0.328109	0.325981
KQK16045	not TKL_CTR1-DRK-2	1	TraesCS2A02G224300.1	not TKL_CTR1-DRK-2	2A	0	0.0955952	0.39548	0.241719
KQK16050	not TKL_CTR1-DRK-2	1	TraesCS2A02G224500.1	not TKL_CTR1-DRK-2	2A	0	0.0775849	0.316765	0.244929
KQK16054	not TKL_CTR1-DRK-2	1	TraesCS2A02G224600.1	not TKL_CTR1-DRK-2	2A	0	0.0424652	0.305079	0.139194
KQK16058	not TKL_CTR1-DRK-2	1	TraesCS2A02G224900.1	not TKL_CTR1-DRK-2	2A	0	0.049122	0.251861	0.195036
KQK16059	not TKL_CTR1-DRK-2	1	TraesCS2A02G225100.1	not TKL_CTR1-DRK-2	2A	0	0.0561586	0.297201	0.188958
KQK16065	not TKL_CTR1-DRK-2	1	TraesCS2A02G225200.1	not TKL_CTR1-DRK-2	2A	0	0.0340435	0.264315	0.128799
KQK16067	not TKL_CTR1-DRK-2	1	TraesCS2A02G225400.1	not TKL_CTR1-DRK-2	2A	0	0.0902201	0.439962	0.205064
KQK16068	not TKL_CTR1-DRK-2	1	TraesCS2A02G225600.1	not TKL_CTR1-DRK-2	2A	0	0.0277944	0.316229	0.0878935
KQK16072	not TKL_CTR1-DRK-2	1	TraesCS2A02G226000.1	not TKL_CTR1-DRK-2	2A	0	0.120774	0.355525	0.339705
KQK16073	not TKL_CTR1-DRK-2	1	TraesCS2A02G226200.1	not TKL_CTR1-DRK-2	2A	0	0.0395167	0.271764	0.145408
KQK16075	not TKL_CTR1-DRK-2	1	TraesCS2A02G226300.1	not TKL_CTR1-DRK-2	2A	0	0.0461684	0.263754	0.175044
KQK14793	not TKL_CTR1-DRK-2	1	TraesCS2A02G123000.1	not TKL_CTR1-DRK-2	2A	1e-146	0.190299	0.604892	0.314599
KQK14795	not TKL_CTR1-DRK-2	1	TraesCS2A02G123800.1	not TKL_CTR1-DRK-2	2A	0	0.0585316	0.418229	0.139951
KQK14801	not TKL_CTR1-DRK-2	1	TraesCS2A02G123900.1	not TKL_CTR1-DRK-2	2A	0	0.0622483	0.292019	0.213165
KQK14803	not TKL_CTR1-DRK-2	1	TraesCS2A02G124700.1	not TKL_CTR1-DRK-2	2A	3e-138	0.106291	0.389856	0.272643
KQK14808	not TKL_CTR1-DRK-2	1	TraesCS2A02G125200.1	not TKL_CTR1-DRK-2	2A	6e-124	0.0833218	0.452856	0.183992
KQK14810	not TKL_CTR1-DRK-2	1	TraesCS2A02G125300.1	not TKL_CTR1-DRK-2	2A	0	0.129644	0.534943	0.242351
KQK14809	not TKL_CTR1-DRK-2	1	TraesCS2A02G125400.1	not TKL_CTR1-DRK-2	2A	0	0.131151	0.397479	0.329957
KQK14813	not TKL_CTR1-DRK-2	1	TraesCS2A02G125800.1	not TKL_CTR1-DRK-2	2A	1e-115	0.369365	0.730031	0.505959
KQK14814	not TKL_CTR1-DRK-2	1	TraesCS2A02G126700.2	not TKL_CTR1-DRK-2	2A	0	0.0433781	0.399382	0.108613
PNT74607	not TKL_CTR1-DRK-2	1	TraesCS2A02G126800.2	not TKL_CTR1-DRK-2	2A	4e-175	0.022477	0.268945	0.0835746
PNT74610	not TKL_CTR1-DRK-2	1	TraesCS2A02G126900.1	not TKL_CTR1-DRK-2	2A	0	0.142551	0.399849	0.356512
KQK14820	not TKL_CTR1-DRK-2	1	TraesCS2A02G127200.3	not TKL_CTR1-DRK-2	2A	0	0.328819	0.629451	0.52239
KQK14823	not TKL_CTR1-DRK-2	1	TraesCS2A02G127300.1	not TKL_CTR1-DRK-2	2A	0	0.0198907	0.213732	0.0930637
KQK14825	not TKL_CTR1-DRK-2	1	TraesCS2A02G127500.1	not TKL_CTR1-DRK-2	2A	0	0.0727895	0.448883	0.162157
KQK14837	not TKL_CTR1-DRK-2	1	TraesCS2A02G128100.2	not TKL_CTR1-DRK-2	2A	0	0.0648205	0.3742	0.173224
PNT74619	not TKL_CTR1-DRK-2	1	TraesCS2A02G128700.1	not TKL_CTR1-DRK-2	2A	0	0.0561491	0.286782	0.19579
PNT74621	not TKL_CTR1-DRK-2	1	TraesCS2A02G129000.1	not TKL_CTR1-DRK-2	2A	0	0.0412507	0.374449	0.110164
KQK14847	not TKL_CTR1-DRK-2	1	TraesCS2A02G129100.1	not TKL_CTR1-DRK-2	2A	1e-160	0.0488742	0.423803	0.115323
KQK14848	not TKL_CTR1-DRK-2	1	TraesCS2A02G129800.1	not TKL_CTR1-DRK-2	2A	1e-167	0.173612	0.351609	0.493764
KQK14849	not TKL_CTR1-DRK-2	1	TraesCS2A02G129900.1	not TKL_CTR1-DRK-2	2A	0	0.0816378	0.351566	0.232212
KQK14851	not TKL_CTR1-DRK-2	1	TraesCS2A02G130200.1	not TKL_CTR1-DRK-2	2A	8e-170	0.049975	0.307783	0.162371
KQK14854	not TKL_CTR1-DRK-2	1	TraesCS2A02G130800.1	not TKL_CTR1-DRK-2	2A	0	0.0466785	0.407774	0.114471
KQK14864	not TKL_CTR1-DRK-2	1	TraesCS2A02G131400.3	not TKL_CTR1-DRK-2	2A	0	0.0446494	0.294865	0.151423
PNT74638	not TKL_CTR1-DRK-2	1	TraesCS2A02G131800.1	not TKL_CTR1-DRK-2	2A	0	0.0894788	0.308403	0.290136
KQK14867	not TKL_CTR1-DRK-2	1	TraesCS2A02G132100.1	not TKL_CTR1-DRK-2	2A	0	0.076202	0.298979	0.254874
KQK14870	not TKL_CTR1-DRK-2	1	TraesCS2A02G132200.1	not TKL_CTR1-DRK-2	2A	0	0.110849	0.364221	0.304346
KQK14871	not TKL_CTR1-DRK-2	1	TraesCS2A02G132400.1	not TKL_CTR1-DRK-2	2A	0	0.128457	0.313639	0.409569
KQK14880	not TKL_CTR1-DRK-2	1	TraesCS2A02G133100.1	not TKL_CTR1-DRK-2	2A	1e-116	0.0776938	0.312619	0.248525
KQK14883	not TKL_CTR1-DRK-2	1	TraesCS2A02G133500.1	not TKL_CTR1-DRK-2	2A	0	0.152245	0.376231	0.404658
KQK14884	not TKL_CTR1-DRK-2	1	TraesCS2A02G133800.1	not TKL_CTR1-DRK-2	2A	3e-160	0.0911721	0.254422	0.35835
KQK14888	not TKL_CTR1-DRK-2	1	TraesCS2A02G133900.1	not TKL_CTR1-DRK-2	2A	2e-137	0.115503	0.417766	0.276476
KQK14887	not TKL_CTR1-DRK-2	1	TraesCS2A02G134100.1	not TKL_CTR1-DRK-2	2A	0	0.0656451	0.296961	0.221056
KQK14889	not TKL_CTR1-DRK-2	1	TraesCS2A02G134300.1	not TKL_CTR1-DRK-2	2A	0	0.0915443	0.420016	0.217954
KQK14893	not TKL_CTR1-DRK-2	1	TraesCS2A02G134400.1	not TKL_CTR1-DRK-2	2A	0	0.0798074	0.266652	0.299294
KQK14895	not TKL_CTR1-DRK-2	1	TraesCS2A02G134800.1	not TKL_CTR1-DRK-2	2A	0	0.179693	0.414071	0.433967
KQK14898	not TKL_CTR1-DRK-2	1	TraesCS2A02G134900.1	not TKL_CTR1-DRK-2	2A	2e-163	0.0451892	0.337779	0.133783
KQK14901	not TKL_CTR1-DRK-2	1	TraesCS2A02G135600.1	not TKL_CTR1-DRK-2	2A	0	0.127526	0.32702	0.389963
KQK14902	not TKL_CTR1-DRK-2	1	TraesCS2A02G135700.1	not TKL_CTR1-DRK-2	2A	1e-176	0.0490538	0.445931	0.110003
KQK14903	not TKL_CTR1-DRK-2	1	TraesCS2A02G135800.1	not TKL_CTR1-DRK-2	2A	0	0.0392704	0.432476	0.0908036
KQK14904	not TKL_CTR1-DRK-2	1	TraesCS2A02G136200.1	not TKL_CTR1-DRK-2	2A	2e-144	0.277138	0.22969	1.20658
KQK14909	not TKL_CTR1-DRK-2	1	TraesCS2A02G137300.1	not TKL_CTR1-DRK-2	2A	0	0.214779	0.492427	0.436165
KQK14918	not TKL_CTR1-DRK-2	1	TraesCS2A02G138000.1	not TKL_CTR1-DRK-2	2A	0	0.0508633	0.340435	0.149407
KQK14916	not TKL_CTR1-DRK-2	1	TraesCS2A02G138100.2	not TKL_CTR1-DRK-2	2A	0	0.0264315	0.224128	0.117931
PNT74649	not TKL_CTR1-DRK-2	1	TraesCS2A02G138200.1	not TKL_CTR1-DRK-2	2A	0	0.144468	0.741252	0.194897
KQK14925	not TKL_CTR1-DRK-2	1	TraesCS2A02G139800.1	not TKL_CTR1-DRK-2	2A	0	0.0353045	0.308974	0.114264
KQK14933	not TKL_CTR1-DRK-2	1	TraesCS2A02G141100.2	not TKL_CTR1-DRK-2	2A	0	0.0969447	0.351439	0.275851
KQK14934	not TKL_CTR1-DRK-2	1	TraesCS2A02G141300.1	not TKL_CTR1-DRK-2	2A	0	0.120213	0.3188	0.377081
KQK14937	not TKL_CTR1-DRK-2	1	TraesCS2A02G141600.1	not TKL_CTR1-DRK-2	2A	0	0.158877	0.393533	0.40372
KQK14938	not TKL_CTR1-DRK-2	1	TraesCS2A02G141800.1	not TKL_CTR1-DRK-2	2A	0	0.0270333	0.293842	0.0919994
KQK14940	not TKL_CTR1-DRK-2	1	TraesCS2A02G141900.1	not TKL_CTR1-DRK-2	2A	1e-120	0.09107	0.450447	0.202177
KQK14941	not TKL_CTR1-DRK-2	1	TraesCS2A02G142300.1	not TKL_CTR1-DRK-2	2A	0	0.113503	0.255938	0.443477
KQK14943	not TKL_CTR1-DRK-2	1	TraesCS2A02G142400.1	not TKL_CTR1-DRK-2	2A	0	0.0412314	0.426487	0.0966767
PNT74654	not TKL_CTR1-DRK-2	1	TraesCS2A02G142500.1	not TKL_CTR1-DRK-2	2A	0	0.121432	0.548413	0.221425
KQK14947	not TKL_CTR1-DRK-2	1	TraesCS2A02G142800.1	not TKL_CTR1-DRK-2	2A	0	0.111291	0.475444	0.234079
KQK14948	not TKL_CTR1-DRK-2	1	TraesCS2A02G142900.1	not TKL_CTR1-DRK-2	2A	0	0.0504518	0.361366	0.139614
KQK14949	not TKL_CTR1-DRK-2	1	TraesCS2A02G143000.1	not TKL_CTR1-DRK-2	2A	1e-164	0.186053	0.690367	0.269499
KQK14957	not TKL_CTR1-DRK-2	1	TraesCS2A02G144200.1	not TKL_CTR1-DRK-2	2A	0	0.0400367	0.34473	0.116139
PNT74656	not TKL_CTR1-DRK-2	1	TraesCS2A02G144500.1	not TKL_CTR1-DRK-2	2A	0	0.0728487	0.372439	0.195599
KQK14963	not TKL_CTR1-DRK-2	1	TraesCS2A02G144800.1	not TKL_CTR1-DRK-2	2A	0	0.124671	0.356698	0.349516
KQK14965	not TKL_CTR1-DRK-2	1	TraesCS2A02G145200.1	not TKL_CTR1-DRK-2	2A	0	0.113882	0.347435	0.327778
KQK14966	not TKL_CTR1-DRK-2	1	TraesCS2A02G145500.1	not TKL_CTR1-DRK-2	2A	4e-134	0.0117144	0.241352	0.0485365
PNT74660	not TKL_CTR1-DRK-2	1	TraesCS2A02G146200.2	not TKL_CTR1-DRK-2	2A	0	0.0207365	0.386922	0.0535934
KQK14976	not TKL_CTR1-DRK-2	1	TraesCS2A02G146500.1	not TKL_CTR1-DRK-2	2A	0	0.078545	0.259812	0.302314
KQK14978	not TKL_CTR1-DRK-2	1	TraesCS2A02G146600.1	not TKL_CTR1-DRK-2	2A	2e-125	0.198796	0.467566	0.425171
KQK14981	not TKL_CTR1-DRK-2	1	TraesCS2A02G146800.1	not TKL_CTR1-DRK-2	2A	0	0.0481784	0.421074	0.114418
KQK14983	not TKL_CTR1-DRK-2	1	TraesCS2A02G147100.1	not TKL_CTR1-DRK-2	2A	0	0.0790187	0.344279	0.229519
KQK14984	not TKL_CTR1-DRK-2	1	TraesCS2A02G147200.1	not TKL_CTR1-DRK-2	2A	3e-164	0.0474939	0.361926	0.131226
KQK14985	not TKL_CTR1-DRK-2	1	TraesCS2A02G147400.1	not TKL_CTR1-DRK-2	2A	2e-180	0.00452354	0.367598	0.0123057
KQK14986	not TKL_CTR1-DRK-2	1	TraesCS2A02G147500.1	not TKL_CTR1-DRK-2	2A	7e-147	0.05456	0.506547	0.10771
KQK14988	not TKL_CTR1-DRK-2	1	TraesCS2A02G147600.1	not TKL_CTR1-DRK-2	2A	5e-119	0.344581	0.649261	0.530729
KQK14990	not TKL_CTR1-DRK-2	1	TraesCS2A02G148200.1	not TKL_CTR1-DRK-2	2A	4e-136	0.331646	0.633261	0.523712
KQK14992	not TKL_CTR1-DRK-2	1	TraesCS2A02G148600.1	not TKL_CTR1-DRK-2	2A	3e-129	0.326356	0.886981	0.36794
KQK14994	not TKL_CTR1-DRK-2	1	TraesCS2A02G148900.1	not TKL_CTR1-DRK-2	2A	8e-116	0.375722	0.462989	0.811513
KQK14995	not TKL_CTR1-DRK-2	1	TraesCS2A02G149400.1	not TKL_CTR1-DRK-2	2A	5e-148	0.247719	0.402074	0.616103
KQK15000	not TKL_CTR1-DRK-2	1	TraesCS2A02G149500.1	not TKL_CTR1-DRK-2	2A	0	0.104207	0.312588	0.333367
PNT74666	not TKL_CTR1-DRK-2	1	TraesCS2A02G149600.1	not TKL_CTR1-DRK-2	2A	0	0.128217	0.364327	0.351929
KQK15003	not TKL_CTR1-DRK-2	1	TraesCS2A02G149700.1	not TKL_CTR1-DRK-2	2A	1e-168	0.0408988	0.317646	0.128756
KQK15010	not TKL_CTR1-DRK-2	1	TraesCS2A02G150000.1	not TKL_CTR1-DRK-2	2A	0	0.0233386	0.222232	0.105019
PNT74667	not TKL_CTR1-DRK-2	1	TraesCS2A02G150300.1	not TKL_CTR1-DRK-2	2A	0	0.101965	0.268624	0.379583
KQK15020	not TKL_CTR1-DRK-2	1	TraesCS2A02G150600.2	not TKL_CTR1-DRK-2	2A	0	0.046395	0.351887	0.131846
PNT74670	not TKL_CTR1-DRK-2	1	TraesCS2A02G151600.1	not TKL_CTR1-DRK-2	2A	0	0.0459515	0.354697	0.129551
KQK15033	not TKL_CTR1-DRK-2	1	TraesCS2A02G152200.1	not TKL_CTR1-DRK-2	2A	0	0.0932473	0.729385	0.127844
KQK15037	not TKL_CTR1-DRK-2	1	TraesCS2A02G153000.1	not TKL_CTR1-DRK-2	2A	0	0.0446431	0.418189	0.106753
KQK15040	not TKL_CTR1-DRK-2	1	TraesCS2A02G153300.1	not TKL_CTR1-DRK-2	2A	4e-153	0.10758	0.565557	0.190219
KQK15042	not TKL_CTR1-DRK-2	1	TraesCS2A02G153500.1	not TKL_CTR1-DRK-2	2A	3e-155	0.0297855	0.503936	0.0591057
KQK14443	not TKL_CTR1-DRK-2	1	TraesCS2A02G079700.1	not TKL_CTR1-DRK-2	2A	4e-149	0.179656	0.464796	0.386527
KQK14444	not TKL_CTR1-DRK-2	1	TraesCS2A02G079900.1	not TKL_CTR1-DRK-2	2A	0	0.190764	0.58447	0.326388
KQK14459	not TKL_CTR1-DRK-2	1	TraesCS2A02G080700.1	not TKL_CTR1-DRK-2	2A	0	0.129904	0.434833	0.298744
KQK14454	not TKL_CTR1-DRK-2	1	TraesCS2A02G081400.1	not TKL_CTR1-DRK-2	2A	0	0.0702538	0.609885	0.115192
KQK14462	not TKL_CTR1-DRK-2	1	TraesCS2A02G081900.2	not TKL_CTR1-DRK-2	2A	0	0.127539	0.827591	0.154109
KQK14463	not TKL_CTR1-DRK-2	1	TraesCS2A02G082000.1	not TKL_CTR1-DRK-2	2A	0	0.029939	0.37841	0.0791179
KQK14466	not TKL_CTR1-DRK-2	1	TraesCS2A02G082100.1	not TKL_CTR1-DRK-2	2A	5e-180	0.0265689	0.22361	0.118818
KQK14467	not TKL_CTR1-DRK-2	1	TraesCS2A02G082200.1	not TKL_CTR1-DRK-2	2A	0	0.049882	0.556762	0.089593
KQK14473	not TKL_CTR1-DRK-2	1	TraesCS2A02G084000.2	not TKL_CTR1-DRK-2	2A	0	0.079154	0.434398	0.182215
KQK14476	not TKL_CTR1-DRK-2	1	TraesCS2A02G084200.1	not TKL_CTR1-DRK-2	2A	0	0.0620438	0.336323	0.184477
KQK14478	not TKL_CTR1-DRK-2	1	TraesCS2A02G084800.1	not TKL_CTR1-DRK-2	2A	0	0.0486428	0.296122	0.164266
KQK14480	not TKL_CTR1-DRK-2	1	TraesCS2A02G085000.1	not TKL_CTR1-DRK-2	2A	0	0.0803868	0.327611	0.245373
KQK14479	not TKL_CTR1-DRK-2	1	TraesCS2A02G085100.1	not TKL_CTR1-DRK-2	2A	0	0.347924	0.641236	0.542583
KQK14489	not TKL_CTR1-DRK-2	1	TraesCS2A02G086900.1	not TKL_CTR1-DRK-2	2A	0	0.234276	0.461462	0.507683
KQK14490	not TKL_CTR1-DRK-2	1	TraesCS2A02G087000.2	not TKL_CTR1-DRK-2	2A	0	0.0333132	0.323616	0.102941
KQK14492	not TKL_CTR1-DRK-2	1	TraesCS2A02G088000.1	not TKL_CTR1-DRK-2	2A	0	0.0306422	0.26904	0.113894
KQK14495	not TKL_CTR1-DRK-2	1	TraesCS2A02G088400.1	not TKL_CTR1-DRK-2	2A	0	0.0821542	0.542375	0.151471
KQK14496	not TKL_CTR1-DRK-2	1	TraesCS2A02G088800.1	not TKL_CTR1-DRK-2	2A	0	0.0871561	0.442447	0.196986
KQK14497	not TKL_CTR1-DRK-2	1	TraesCS2A02G088900.3	not TKL_CTR1-DRK-2	2A	0	0.0614259	0.473276	0.129789
KQK14502	not TKL_CTR1-DRK-2	1	TraesCS2A02G089500.1	not TKL_CTR1-DRK-2	2A	0	0.153735	0.476719	0.322485
KQK14506	not TKL_CTR1-DRK-2	1	TraesCS2A02G090000.1	not TKL_CTR1-DRK-2	2A	0	0.00935435	0.295972	0.0316055
KQK14509	not TKL_CTR1-DRK-2	1	TraesCS2A02G092400.1	not TKL_CTR1-DRK-2	2A	0	0.0696408	0.36819	0.189143
KQK14510	not TKL_CTR1-DRK-2	1	TraesCS2A02G092800.1	not TKL_CTR1-DRK-2	2A	0	0.0970701	0.531095	0.182774
KQK14512	not TKL_CTR1-DRK-2	1	TraesCS2A02G092900.1	not TKL_CTR1-DRK-2	2A	0	0.222645	0.478517	0.465281
PNT74534	not TKL_CTR1-DRK-2	1	TraesCS2A02G093700.1	not TKL_CTR1-DRK-2	2A	0	0.0227809	0.301298	0.0756093
KQK14519	not TKL_CTR1-DRK-2	1	TraesCS2A02G094000.1	not TKL_CTR1-DRK-2	2A	0	0.182457	0.465759	0.391742
KQK14522	not TKL_CTR1-DRK-2	1	TraesCS2A02G094800.1	not TKL_CTR1-DRK-2	2A	0	0.212872	0.365698	0.582096
KQK14527	not TKL_CTR1-DRK-2	1	TraesCS2A02G095200.1	not TKL_CTR1-DRK-2	2A	4e-174	0.293945	0.628316	0.46783
KQK14534	not TKL_CTR1-DRK-2	1	TraesCS2A02G095300.1	not TKL_CTR1-DRK-2	2A	0	0.0410899	0.328207	0.125195
KQK14535	not TKL_CTR1-DRK-2	1	TraesCS2A02G095500.1	not TKL_CTR1-DRK-2	2A	0	0.0488467	0.321244	0.152055
KQK14536	not TKL_CTR1-DRK-2	1	TraesCS2A02G096000.1	not TKL_CTR1-DRK-2	2A	0	0.0278685	0.361341	0.0771254
KQK14546	not TKL_CTR1-DRK-2	1	TraesCS2A02G096500.1	not TKL_CTR1-DRK-2	2A	0	0.121256	0.291654	0.415753
KQK14548	not TKL_CTR1-DRK-2	1	TraesCS2A02G097100.1	not TKL_CTR1-DRK-2	2A	0	0.0975673	0.369631	0.263958
KQK14552	not TKL_CTR1-DRK-2	1	TraesCS2A02G097400.1	not TKL_CTR1-DRK-2	2A	1e-174	0.152832	0.426679	0.35819
KQK14553	not TKL_CTR1-DRK-2	1	TraesCS2A02G097500.2	not TKL_CTR1-DRK-2	2A	0	0.0204386	0.599322	0.0341028
KQK14555	not TKL_CTR1-DRK-2	1	TraesCS2A02G097600.1	not TKL_CTR1-DRK-2	2A	2e-171	0.0704928	0.400959	0.17581
KQK14556	not TKL_CTR1-DRK-2	1	TraesCS2A02G098000.1	not TKL_CTR1-DRK-2	2A	2e-154	0.0657476	0.549967	0.119548
PNT74544	not TKL_CTR1-DRK-2	1	TraesCS2A02G098100.1	not TKL_CTR1-DRK-2	2A	1e-104	0	0.424265	0
PNT74546	not TKL_CTR1-DRK-2	1	TraesCS2A02G098200.1	not TKL_CTR1-DRK-2	2A	1e-160	0.0688786	0.413529	0.166563
KQK14561	not TKL_CTR1-DRK-2	1	TraesCS2A02G098400.2	not TKL_CTR1-DRK-2	2A	0	0.0537371	0.370937	0.144868
KQK14562	not TKL_CTR1-DRK-2	1	TraesCS2A02G098600.1	not TKL_CTR1-DRK-2	2A	0	0.0909459	0.321667	0.282733
KQK14564	not TKL_CTR1-DRK-2	1	TraesCS2A02G099200.1	not TKL_CTR1-DRK-2	2A	0	0.0940503	0.445131	0.211287
KQK14573	not TKL_CTR1-DRK-2	1	TraesCS2A02G099800.1	not TKL_CTR1-DRK-2	2A	0	0.0768867	0.444064	0.173143
KQK14575	not TKL_CTR1-DRK-2	1	TraesCS2A02G100300.1	not TKL_CTR1-DRK-2	2A	5e-142	0.29328	0.466432	0.628773
KQK14576	not TKL_CTR1-DRK-2	1	TraesCS2A02G100500.1	not TKL_CTR1-DRK-2	2A	0	0.0970564	0.288266	0.33669
KQK14577	not TKL_CTR1-DRK-2	1	TraesCS2A02G100600.1	not TKL_CTR1-DRK-2	2A	2e-126	0.164336	0.532931	0.308362
KQK14578	not TKL_CTR1-DRK-2	1	TraesCS2A02G100800.1	not TKL_CTR1-DRK-2	2A	0	0.130245	0.443335	0.293786
KQK14585	not TKL_CTR1-DRK-2	1	TraesCS2A02G100900.1	not TKL_CTR1-DRK-2	2A	8e-148	0.0864106	0.396959	0.217682
KQK14587	not TKL_CTR1-DRK-2	1	TraesCS2A02G101600.1	not TKL_CTR1-DRK-2	2A	2e-128	0.0418957	0.34744	0.120584
KQK14588	not TKL_CTR1-DRK-2	1	TraesCS2A02G101700.2	not TKL_CTR1-DRK-2	2A	0	0.0728794	0.218774	0.333126
KQK14589	not TKL_CTR1-DRK-2	1	TraesCS2A02G101800.1	not TKL_CTR1-DRK-2	2A	0	0.124124	0.36267	0.342249
KQK14591	not TKL_CTR1-DRK-2	1	TraesCS2A02G101900.1	not TKL_CTR1-DRK-2	2A	9e-142	0.277612	0.391811	0.708536
KQK14592	not TKL_CTR1-DRK-2	1	TraesCS2A02G102100.2	not TKL_CTR1-DRK-2	2A	0	0.0557343	0.42246	0.131928
KQK14594	not TKL_CTR1-DRK-2	1	TraesCS2A02G102200.3	not TKL_CTR1-DRK-2	2A	2e-172	0.250357	0.436386	0.573706
KQK14595	not TKL_CTR1-DRK-2	1	TraesCS2A02G102300.4	not TKL_CTR1-DRK-2	2A	0	0.0890076	0.245163	0.363054
KQK14605	not TKL_CTR1-DRK-2	1	TraesCS2A02G103200.1	not TKL_CTR1-DRK-2	2A	0	0.104941	0.352782	0.297467
KQK14606	not TKL_CTR1-DRK-2	1	TraesCS2A02G103300.1	not TKL_CTR1-DRK-2	2A	0	0.0786462	0.307282	0.255941
KQK14609	not TKL_CTR1-DRK-2	1	TraesCS2A02G103500.2	not TKL_CTR1-DRK-2	2A	0	0.0575207	0.326378	0.17624
PNT74562	not TKL_CTR1-DRK-2	1	TraesCS2A02G103800.1	not TKL_CTR1-DRK-2	2A	2e-122	0.192536	0.457472	0.42087
PNT74565	not TKL_CTR1-DRK-2	1	TraesCS2A02G104100.1	not TKL_CTR1-DRK-2	2A	0	0.0752868	0.412121	0.182681
KQK14619	not TKL_CTR1-DRK-2	1	TraesCS2A02G104500.1	not TKL_CTR1-DRK-2	2A	0	0.0713216	0.462441	0.154228
KQK14623	not TKL_CTR1-DRK-2	1	TraesCS2A02G104700.1	not TKL_CTR1-DRK-2	2A	0	0.092251	0.31271	0.295005
KQK14626	not TKL_CTR1-DRK-2	1	TraesCS2A02G105500.1	not TKL_CTR1-DRK-2	2A	0	0.0756543	0.787821	0.0960298
KQK14627	not TKL_CTR1-DRK-2	1	TraesCS2A02G105600.1	not TKL_CTR1-DRK-2	2A	0	0.070477	0.382563	0.184223
KQK14630	not TKL_CTR1-DRK-2	1	TraesCS2A02G105700.1	not TKL_CTR1-DRK-2	2A	4e-163	0.13709	0.422075	0.324799
PNT74570	not TKL_CTR1-DRK-2	1	TraesCS2A02G105800.1	not TKL_CTR1-DRK-2	2A	4e-135	0.510617	0.779281	0.655241
KQK14638	not TKL_CTR1-DRK-2	1	TraesCS2A02G105900.1	not TKL_CTR1-DRK-2	2A	0	0.0513832	0.281397	0.182601
KQK14649	not TKL_CTR1-DRK-2	1	TraesCS2A02G106600.1	not TKL_CTR1-DRK-2	2A	0	0.117867	0.5378	0.219165
KQK14651	not TKL_CTR1-DRK-2	1	TraesCS2A02G107000.1	not TKL_CTR1-DRK-2	2A	8e-150	0.0521669	0.443493	0.117627
PNT74577	not TKL_CTR1-DRK-2	1	TraesCS2A02G107100.1	not TKL_CTR1-DRK-2	2A	0	0.086982	0.399361	0.217803
KQK14656	not TKL_CTR1-DRK-2	1	TraesCS2A02G107200.1	not TKL_CTR1-DRK-2	2A	9e-146	0.173744	0.373673	0.464963
KQK14659	not TKL_CTR1-DRK-2	1	TraesCS2A02G107500.1	not TKL_CTR1-DRK-2	2A	1e-137	0.283132	0.831044	0.340694
KQK14665	not TKL_CTR1-DRK-2	1	TraesCS2A02G108900.1	not TKL_CTR1-DRK-2	2A	4e-143	0.0104313	0.321999	0.0323955
KQK14667	not TKL_CTR1-DRK-2	1	TraesCS2A02G109600.1	not TKL_CTR1-DRK-2	2A	0	0.209155	0.551257	0.379415
KQK14668	not TKL_CTR1-DRK-2	1	TraesCS2A02G109700.1	not TKL_CTR1-DRK-2	2A	0	0.0424141	0.347622	0.122012
KQK14671	not TKL_CTR1-DRK-2	1	TraesCS2A02G109900.1	not TKL_CTR1-DRK-2	2A	2e-129	0.0198523	0.210323	0.0943896
KQK14687	not TKL_CTR1-DRK-2	1	TraesCS2A02G111600.2	not TKL_CTR1-DRK-2	2A	3e-130	0.0549974	0.378764	0.145202
KQK14689	not TKL_CTR1-DRK-2	1	TraesCS2A02G112800.1	not TKL_CTR1-DRK-2	2A	0	0.0589901	0.428278	0.137738
KQK14691	not TKL_CTR1-DRK-2	1	TraesCS2A02G112900.2	not TKL_CTR1-DRK-2	2A	2e-166	0.193095	0.216591	0.891519
KQK14692	not TKL_CTR1-DRK-2	1	TraesCS2A02G113000.1	not TKL_CTR1-DRK-2	2A	0	0.0814074	0.248578	0.327493
KQK14693	not TKL_CTR1-DRK-2	1	TraesCS2A02G113100.1	not TKL_CTR1-DRK-2	2A	0	0.0168239	0.444482	0.0378506
KQK14696	not TKL_CTR1-DRK-2	1	TraesCS2A02G113200.1	not TKL_CTR1-DRK-2	2A	0	0.0827601	0.387858	0.213377
KQK14700	not TKL_CTR1-DRK-2	1	TraesCS2A02G113900.1	not TKL_CTR1-DRK-2	2A	0	0.116717	0.322637	0.361758
KQK14704	not TKL_CTR1-DRK-2	1	TraesCS2A02G114100.1	not TKL_CTR1-DRK-2	2A	0	0.046804	0.332185	0.140898
KQK14709	not TKL_CTR1-DRK-2	1	TraesCS2A02G115000.1	not TKL_CTR1-DRK-2	2A	0	0.0320966	0.345696	0.0928463
KQK15256	not TKL_CTR1-DRK-2	1	TraesCS2A02G169000.1	not TKL_CTR1-DRK-2	2A	0	0.138779	0.360548	0.384912
PNT74764	not TKL_CTR1-DRK-2	1	TraesCS2A02G169100.1	not TKL_CTR1-DRK-2	2A	0	0.073989	0.275545	0.268518
KQK15259	not TKL_CTR1-DRK-2	1	TraesCS2A02G169300.1	not TKL_CTR1-DRK-2	2A	6e-117	0.134666	0.35968	0.374404
KQK15265	not TKL_CTR1-DRK-2	1	TraesCS2A02G169700.1	not TKL_CTR1-DRK-2	2A	0	0.210936	0.449289	0.469488
KQK15266	not TKL_CTR1-DRK-2	1	TraesCS2A02G169800.1	not TKL_CTR1-DRK-2	2A	8e-126	0.05906	0.673743	0.0876596
KQK15267	not TKL_CTR1-DRK-2	1	TraesCS2A02G169900.1	not TKL_CTR1-DRK-2	2A	6e-120	0.125618	0.377139	0.333082
KQK15271	not TKL_CTR1-DRK-2	1	TraesCS2A02G170000.1	not TKL_CTR1-DRK-2	2A	0	0.0600778	0.349775	0.171761
KQK15274	not TKL_CTR1-DRK-2	1	TraesCS2A02G170100.1	not TKL_CTR1-DRK-2	2A	7e-108	0.239961	0.316001	0.759366
KQK15272	not TKL_CTR1-DRK-2	1	TraesCS2A02G170200.1	not TKL_CTR1-DRK-2	2A	0	0.118067	0.364876	0.323581
KQK15277	not TKL_CTR1-DRK-2	1	TraesCS2A02G170600.1	not TKL_CTR1-DRK-2	2A	0	0.101004	0.378122	0.267119
KQK15279	not TKL_CTR1-DRK-2	1	TraesCS2A02G170700.1	not TKL_CTR1-DRK-2	2A	0	0.0408756	0.300464	0.136042
KQK15286	not TKL_CTR1-DRK-2	1	TraesCS2A02G171000.2	not TKL_CTR1-DRK-2	2A	2e-156	0.11298	0.356945	0.31652
KQK15292	not TKL_CTR1-DRK-2	1	TraesCS2A02G171700.1	not TKL_CTR1-DRK-2	2A	0	0.0407247	0.267252	0.152383
PNT74776	not TKL_CTR1-DRK-2	1	TraesCS2A02G172000.1	not TKL_CTR1-DRK-2	2A	7e-162	0.0203014	0.320908	0.0632623
KQK15296	not TKL_CTR1-DRK-2	1	TraesCS2A02G172100.2	not TKL_CTR1-DRK-2	2A	6e-154	0.0342358	0.328939	0.104079
KQK15299	not TKL_CTR1-DRK-2	1	TraesCS2A02G172400.1	not TKL_CTR1-DRK-2	2A	0	0.0300998	0.214382	0.140403
KQK15300	not TKL_CTR1-DRK-2	1	TraesCS2A02G172500.1	not TKL_CTR1-DRK-2	2A	5e-142	0.135045	0.394305	0.34249
KQK15303	not TKL_CTR1-DRK-2	1	TraesCS2A02G172700.1	not TKL_CTR1-DRK-2	2A	0	0.0476314	0.503186	0.0946595
KQK15306	not TKL_CTR1-DRK-2	1	TraesCS2A02G173200.1	not TKL_CTR1-DRK-2	2A	0	0.111094	0.327516	0.339203
KQK15307	not TKL_CTR1-DRK-2	1	TraesCS2A02G173300.2	not TKL_CTR1-DRK-2	2A	0	0.122444	0.353695	0.346185
KQK15322	not TKL_CTR1-DRK-2	1	TraesCS2A02G173600.1	not TKL_CTR1-DRK-2	2A	0	0.0781372	0.337961	0.231202
KQK15334	not TKL_CTR1-DRK-2	1	TraesCS2A02G174300.3	not TKL_CTR1-DRK-2	2A	3e-145	0.149878	0.385553	0.388734
KQK15337	not TKL_CTR1-DRK-2	1	TraesCS2A02G174400.1	not TKL_CTR1-DRK-2	2A	0	0.0221605	0.204964	0.108119
KQK15338	not TKL_CTR1-DRK-2	1	TraesCS2A02G174500.1	not TKL_CTR1-DRK-2	2A	0	0.12249	0.415981	0.294461
KQK15343	not TKL_CTR1-DRK-2	1	TraesCS2A02G175000.1	not TKL_CTR1-DRK-2	2A	0	0.0928434	0.280537	0.330949
KQK15344	not TKL_CTR1-DRK-2	1	TraesCS2A02G175400.1	not TKL_CTR1-DRK-2	2A	2e-178	0.0729353	0.548506	0.132971
KQK15352	not TKL_CTR1-DRK-2	1	TraesCS2A02G175600.1	not TKL_CTR1-DRK-2	2A	0	0.0818216	0.348725	0.234631
KQK15355	not TKL_CTR1-DRK-2	1	TraesCS2A02G175900.1	not TKL_CTR1-DRK-2	2A	0	0.0585912	0.303047	0.19334
KQK15358	not TKL_CTR1-DRK-2	1	TraesCS2A02G176000.1	not TKL_CTR1-DRK-2	2A	0	0.0849996	0.362859	0.23425
KQK15362	not TKL_CTR1-DRK-2	1	TraesCS2A02G176100.1	not TKL_CTR1-DRK-2	2A	0	0.171646	0.339919	0.504961
KQK15363	not TKL_CTR1-DRK-2	1	TraesCS2A02G176200.1	not TKL_CTR1-DRK-2	2A	0	0.0422293	0.295044	0.143129
KQK15364	not TKL_CTR1-DRK-2	1	TraesCS2A02G176300.1	not TKL_CTR1-DRK-2	2A	1e-129	0.073164	0.381096	0.191983
PNT74804	not TKL_CTR1-DRK-2	1	TraesCS2A02G176400.1	not TKL_CTR1-DRK-2	2A	0	0.0958682	0.279828	0.342597
KQK15369	not TKL_CTR1-DRK-2	1	TraesCS2A02G177100.1	not TKL_CTR1-DRK-2	2A	0	0.144681	0.277335	0.521684
PNT74809	not TKL_CTR1-DRK-2	1	TraesCS2A02G177200.1	not TKL_CTR1-DRK-2	2A	4e-166	0.155707	0.561655	0.277229
KQK15376	not TKL_CTR1-DRK-2	1	TraesCS2A02G177700.1	not TKL_CTR1-DRK-2	2A	0	0.0462404	0.296145	0.156141
KQK15395	not TKL_CTR1-DRK-2	1	TraesCS2A02G179700.1	not TKL_CTR1-DRK-2	2A	0	0.0884294	0.333319	0.2653
KQK15397	not TKL_CTR1-DRK-2	1	TraesCS2A02G179783.1	not TKL_CTR1-DRK-2	2A	0	0.0753935	0.280248	0.269025
KQK15398	not TKL_CTR1-DRK-2	1	TraesCS2A02G179800.1	not TKL_CTR1-DRK-2	2A	0	0.0324638	0.287464	0.112932
KQK15404	not TKL_CTR1-DRK-2	1	TraesCS2A02G180500.2	not TKL_CTR1-DRK-2	2A	0	0.18394	0.364014	0.505311
PNT74819	not TKL_CTR1-DRK-2	1	TraesCS2A02G180900.1	not TKL_CTR1-DRK-2	2A	0	0.103434	0.486195	0.212741
PNT74821	not TKL_CTR1-DRK-2	1	TraesCS2A02G181400.1	not TKL_CTR1-DRK-2	2A	2e-163	0.079533	0.393572	0.20208
KQK15410	not TKL_CTR1-DRK-2	1	TraesCS2A02G181800.1	not TKL_CTR1-DRK-2	2A	0	0.0827698	0.277973	0.297762
KQK15412	not TKL_CTR1-DRK-2	1	TraesCS2A02G181900.2	not TKL_CTR1-DRK-2	2A	0	0.0995462	0.297451	0.334665
KQK15413	not TKL_CTR1-DRK-2	1	TraesCS2A02G182300.4	not TKL_CTR1-DRK-2	2A	0	0.0588822	0.280236	0.210117
KQK15418	not TKL_CTR1-DRK-2	1	TraesCS2A02G182400.1	not TKL_CTR1-DRK-2	2A	0	0.156105	0.509818	0.306198
KQK15419	not TKL_CTR1-DRK-2	1	TraesCS2A02G182500.1	not TKL_CTR1-DRK-2	2A	0	0.0726246	0.337574	0.215137
KQK15421	not TKL_CTR1-DRK-2	1	TraesCS2A02G182700.1	not TKL_CTR1-DRK-2	2A	0	0.143911	0.380111	0.378603
KQK15424	not TKL_CTR1-DRK-2	1	TraesCS2A02G182800.1	not TKL_CTR1-DRK-2	2A	0	0.0724094	0.34746	0.208397
KQK15429	not TKL_CTR1-DRK-2	1	TraesCS2A02G182900.1	not TKL_CTR1-DRK-2	2A	0	0.164094	0.113323	1.44802
KQK15430	not TKL_CTR1-DRK-2	1	TraesCS2A02G183200.1	not TKL_CTR1-DRK-2	2A	0	0.0505936	0.317623	0.159288
KQK15444	not TKL_CTR1-DRK-2	1	TraesCS2A02G183900.1	not TKL_CTR1-DRK-2	2A	0	0.065958	0.308211	0.214003
KQK15054	not TKL_CTR1-DRK-2	1	TraesCS2A02G154800.1	not TKL_CTR1-DRK-2	2A	0	0.0534655	0.326222	0.163893
KQK15055	not TKL_CTR1-DRK-2	1	TraesCS2A02G154900.1	not TKL_CTR1-DRK-2	2A	0	0.144126	0.355282	0.405667
KQK15059	not TKL_CTR1-DRK-2	1	TraesCS2A02G155300.1	not TKL_CTR1-DRK-2	2A	1e-110	0.212075	0.435442	0.487034
KQK15062	not TKL_CTR1-DRK-2	1	TraesCS2A02G155500.1	not TKL_CTR1-DRK-2	2A	0	0.0546765	0.278743	0.196154
KQK15064	not TKL_CTR1-DRK-2	1	TraesCS2A02G155600.1	not TKL_CTR1-DRK-2	2A	9e-130	0.0561207	0.341529	0.164322
PNT74693	not TKL_CTR1-DRK-2	1	TraesCS2A02G155700.1	not TKL_CTR1-DRK-2	2A	0	0.0722327	0.263439	0.274192
KQK15070	not TKL_CTR1-DRK-2	1	TraesCS2A02G156100.2	not TKL_CTR1-DRK-2	2A	8e-158	0.0473263	0.436597	0.108398
KQK15071	not TKL_CTR1-DRK-2	1	TraesCS2A02G156200.1	not TKL_CTR1-DRK-2	2A	8e-174	0.0282729	0.286026	0.0988475
KQK15076	not TKL_CTR1-DRK-2	1	TraesCS2A02G157000.1	not TKL_CTR1-DRK-2	2A	2e-179	0.0795447	0.347398	0.228973
KQK15077	not TKL_CTR1-DRK-2	1	TraesCS2A02G157100.3	not TKL_CTR1-DRK-2	2A	0	0.0726632	0.234581	0.309757
KQK15082	not TKL_CTR1-DRK-2	1	TraesCS2A02G157400.1	not TKL_CTR1-DRK-2	2A	2e-118	0.176233	0.604668	0.291454
KQK15086	not TKL_CTR1-DRK-2	1	TraesCS2A02G157600.1	not TKL_CTR1-DRK-2	2A	2e-110	0.218626	0.568532	0.384544
KQK15089	not TKL_CTR1-DRK-2	1	TraesCS2A02G157700.1	not TKL_CTR1-DRK-2	2A	0	0.0393881	0.292749	0.134545
KQK15091	not TKL_CTR1-DRK-2	1	TraesCS2A02G157800.1	not TKL_CTR1-DRK-2	2A	3e-128	0.104712	0.300077	0.348951
KQK15094	not TKL_CTR1-DRK-2	1	TraesCS2A02G158900.4	not TKL_CTR1-DRK-2	2A	0	0.161383	0.411098	0.392566
KQK15108	not TKL_CTR1-DRK-2	1	TraesCS2A02G160500.1	not TKL_CTR1-DRK-2	2A	0	0.0585547	0.326971	0.179082
KQK16112	not TKL_CTR1-DRK-2	1	TraesCS2A02G229300.1	not TKL_CTR1-DRK-2	2A	0	0.0374249	0.315616	0.118577
PNT75044	not TKL_CTR1-DRK-2	1	TraesCS2A02G229600.2	not TKL_CTR1-DRK-2	2A	0	0.110566	0.3014	0.366842
KQK16117	not TKL_CTR1-DRK-2	1	TraesCS2A02G229900.1	not TKL_CTR1-DRK-2	2A	1e-169	0.185579	0.35555	0.521951
KQK16118	not TKL_CTR1-DRK-2	1	TraesCS2A02G230000.2	not TKL_CTR1-DRK-2	2A	0	0.0723452	0.280724	0.257709
PNT75045	not TKL_CTR1-DRK-2	1	TraesCS2A02G230100.1	not TKL_CTR1-DRK-2	2A	0	0.0977247	0.401627	0.243322
PNT75046	not TKL_CTR1-DRK-2	1	TraesCS2A02G230400.1	not TKL_CTR1-DRK-2	2A	2e-130	0.210034	0.425144	0.49403
PNT75047	not TKL_CTR1-DRK-2	1	TraesCS2A02G230700.2	not TKL_CTR1-DRK-2	2A	0	0.094271	0.342943	0.274889
KQK20829	not TKL_CTR1-DRK-2	1	TraesCS2A02G248200.3	not TKL_CTR1-DRK-2	2A	0	0.036146	0.324876	0.111261
PNT77039	not TKL_CTR1-DRK-2	1	TraesCS2A02G248300.1	not TKL_CTR1-DRK-2	2A	0	0.0746925	0.348368	0.214407
KQK20834	not TKL_CTR1-DRK-2	1	TraesCS2A02G248400.1	not TKL_CTR1-DRK-2	2A	0	0.116342	0.433197	0.268566
KQK20840	not TKL_CTR1-DRK-2	1	TraesCS2A02G248800.1	not TKL_CTR1-DRK-2	2A	0	0.0990537	0.55255	0.179267
KQK20849	not TKL_CTR1-DRK-2	1	TraesCS2A02G249300.2	not TKL_CTR1-DRK-2	2A	2e-173	0.103156	0.521511	0.197802
KQK20866	not TKL_CTR1-DRK-2	1	TraesCS2A02G249600.1	not TKL_CTR1-DRK-2	2A	3e-163	0.110477	0.488717	0.226055
PNT77056	not TKL_CTR1-DRK-2	1	TraesCS2A02G249700.1	not TKL_CTR1-DRK-2	2A	0	0.0465584	0.350837	0.132707
KQK15446	not TKL_CTR1-DRK-2	1	TraesCS2A02G195800.1	not TKL_CTR1-DRK-2	2A	0	0.0416875	0.19491	0.213881
PNT74834	not TKL_CTR1-DRK-2	1	TraesCS2A02G194900.1	not TKL_CTR1-DRK-2	2A	0	0.0392563	0.214429	0.183073
KQK15457	not TKL_CTR1-DRK-2	1	TraesCS2A02G194500.1	not TKL_CTR1-DRK-2	2A	4e-102	0.109143	0.310684	0.3513
KQK15458	not TKL_CTR1-DRK-2	1	TraesCS2A02G194400.1	not TKL_CTR1-DRK-2	2A	0	0.0268177	0.358611	0.0747821
KQK15460	not TKL_CTR1-DRK-2	1	TraesCS2A02G194000.1	not TKL_CTR1-DRK-2	2A	3e-173	0.19469	0.301889	0.644905
KQK15463	not TKL_CTR1-DRK-2	1	TraesCS2A02G193700.1	not TKL_CTR1-DRK-2	2A	0	0.110204	0.515783	0.213664
KQK15465	not TKL_CTR1-DRK-2	1	TraesCS2A02G193300.1	not TKL_CTR1-DRK-2	2A	0	0.0404978	0.416541	0.0972241
KQK15466	not TKL_CTR1-DRK-2	1	TraesCS2A02G193000.1	not TKL_CTR1-DRK-2	2A	0	0.0196076	0.314189	0.0624069
KQK15469	not TKL_CTR1-DRK-2	1	TraesCS2A02G192800.1	not TKL_CTR1-DRK-2	2A	0	0.166949	0.330609	0.504973
KQK15470	not TKL_CTR1-DRK-2	1	TraesCS2A02G192700.1	not TKL_CTR1-DRK-2	2A	0	0.042546	0.310745	0.136916
PNT74854	not TKL_CTR1-DRK-2	1	TraesCS2A02G192500.1	not TKL_CTR1-DRK-2	2A	3e-157	0.0903178	0.225435	0.400638
KQK15475	not TKL_CTR1-DRK-2	1	TraesCS2A02G192400.1	not TKL_CTR1-DRK-2	2A	0	0.156085	0.414002	0.377015
KQK15477	not TKL_CTR1-DRK-2	1	TraesCS2A02G192200.1	not TKL_CTR1-DRK-2	2A	0	0.0508913	0.411629	0.123634
KQK15479	not TKL_CTR1-DRK-2	1	TraesCS2A02G192100.2	not TKL_CTR1-DRK-2	2A	0	0.077562	0.361379	0.214628
KQK15482	not TKL_CTR1-DRK-2	1	TraesCS2A02G192000.1	not TKL_CTR1-DRK-2	2A	0	0.0718662	0.343523	0.209203
KQK15485	not TKL_CTR1-DRK-2	1	TraesCS2A02G191500.1	not TKL_CTR1-DRK-2	2A	1e-109	0.0199064	0.351229	0.0566764
KQK15494	not TKL_CTR1-DRK-2	1	TraesCS2A02G191000.1	not TKL_CTR1-DRK-2	2A	0	0.0393318	0.336296	0.116956
KQK15496	not TKL_CTR1-DRK-2	1	TraesCS2A02G190800.1	not TKL_CTR1-DRK-2	2A	0	0.0254426	0.278485	0.0913607
KQK15500	not TKL_CTR1-DRK-2	1	TraesCS2A02G190500.2	not TKL_CTR1-DRK-2	2A	0	0.0952862	0.298315	0.319414
KQK15505	not TKL_CTR1-DRK-2	1	TraesCS2A02G190200.1	not TKL_CTR1-DRK-2	2A	0	0.07013	0.243491	0.288019
KQK15507	not TKL_CTR1-DRK-2	1	TraesCS2A02G189700.1	not TKL_CTR1-DRK-2	2A	0	0.0742897	0.327018	0.227173
KQK15517	not TKL_CTR1-DRK-2	1	TraesCS2A02G189200.1	not TKL_CTR1-DRK-2	2A	0	0.0628689	0.29129	0.215829
PNT74870	not TKL_CTR1-DRK-2	1	TraesCS2A02G189100.1	not TKL_CTR1-DRK-2	2A	8e-174	0.200178	0.345346	0.579643
KQK15520	not TKL_CTR1-DRK-2	1	TraesCS2A02G188600.1	not TKL_CTR1-DRK-2	2A	0	0.207346	0.469458	0.441672
KQK15524	not TKL_CTR1-DRK-2	1	TraesCS2A02G188500.1	not TKL_CTR1-DRK-2	2A	5e-101	0.144657	0.544551	0.265644
KQK15525	not TKL_CTR1-DRK-2	1	TraesCS2A02G188400.2	not TKL_CTR1-DRK-2	2A	0	0.14647	0.408574	0.358491
KQK15526	not TKL_CTR1-DRK-2	1	TraesCS2A02G188200.1	not TKL_CTR1-DRK-2	2A	0	0.0865709	0.378136	0.228941
KQK15529	not TKL_CTR1-DRK-2	1	TraesCS2A02G188100.1	not TKL_CTR1-DRK-2	2A	0	0.0256598	0.34388	0.0746185
KQK15530	not TKL_CTR1-DRK-2	1	TraesCS2A02G188000.1	not TKL_CTR1-DRK-2	2A	0	0.032061	0.283226	0.1132
KQK15532	not TKL_CTR1-DRK-2	1	TraesCS2A02G187900.1	not TKL_CTR1-DRK-2	2A	0	0.0369989	0.289103	0.127978
KQK15538	not TKL_CTR1-DRK-2	1	TraesCS2A02G187800.1	not TKL_CTR1-DRK-2	2A	4e-123	0.0421322	0.340808	0.123625
KQK15540	not TKL_CTR1-DRK-2	1	TraesCS2A02G187700.1	not TKL_CTR1-DRK-2	2A	9e-160	0.0473171	0.281239	0.168245
KQK15544	not TKL_CTR1-DRK-2	1	TraesCS2A02G187600.1	not TKL_CTR1-DRK-2	2A	0	0.0518876	0.307377	0.168808
KQK15546	not TKL_CTR1-DRK-2	1	TraesCS2A02G187300.1	not TKL_CTR1-DRK-2	2A	0	0.0102918	0.244008	0.0421779
KQK15547	not TKL_CTR1-DRK-2	1	TraesCS2A02G187200.1	not TKL_CTR1-DRK-2	2A	2e-162	0.0360797	0.199907	0.180482
KQK15550	not TKL_CTR1-DRK-2	1	TraesCS2A02G187000.1	not TKL_CTR1-DRK-2	2A	8e-104	0.0459543	0.325935	0.140992
KQK15551	not TKL_CTR1-DRK-2	1	TraesCS2A02G186900.1	not TKL_CTR1-DRK-2	2A	0	0.0688697	0.453163	0.151976
KQK15556	not TKL_CTR1-DRK-2	1	TraesCS2A02G186700.1	not TKL_CTR1-DRK-2	2A	0	0.104353	0.430304	0.242509
KQK15557	not TKL_CTR1-DRK-2	1	TraesCS2A02G186600.1	not TKL_CTR1-DRK-2	2A	0	0.0649734	0.34329	0.189267
KQK15569	not TKL_CTR1-DRK-2	1	TraesCS2A02G185800.1	not TKL_CTR1-DRK-2	2A	0	0.0686806	0.250839	0.273804
KQK15571	not TKL_CTR1-DRK-2	1	TraesCS2A02G185700.1	not TKL_CTR1-DRK-2	2A	0	0.0192089	0.31726	0.0605464
KQK15574	not TKL_CTR1-DRK-2	1	TraesCS2A02G185500.2	not TKL_CTR1-DRK-2	2A	0	0.000972763	0.440218	0.00220973
KQK15591	not TKL_CTR1-DRK-2	1	TraesCS2A02G185000.1	not TKL_CTR1-DRK-2	2A	0	0.147242	0.338154	0.435429
KQK15593	not TKL_CTR1-DRK-2	1	TraesCS2A02G184900.1	not TKL_CTR1-DRK-2	2A	0	0.0586562	0.266213	0.220335
KQK15595	not TKL_CTR1-DRK-2	1	TraesCS2A02G184800.1	not TKL_CTR1-DRK-2	2A	0	0.0218674	0.266948	0.0819164
KQK15596	not TKL_CTR1-DRK-2	1	TraesCS2A02G184700.1	not TKL_CTR1-DRK-2	2A	0	0.0616211	0.507017	0.121536
KQK15597	not TKL_CTR1-DRK-2	1	TraesCS2A02G184400.2	not TKL_CTR1-DRK-2	2A	0	0.056657	0.32907	0.172173
KQK15607	not TKL_CTR1-DRK-2	1	TraesCS2A02G184200.1	not TKL_CTR1-DRK-2	2A	1e-153	0.159133	0.479889	0.331605
KQK21152	not TKL_CTR1-DRK-2	1	TraesCS2A02G263500.1	not TKL_CTR1-DRK-2	2A	0	0.12273	0.594038	0.206603
KQK21155	not TKL_CTR1-DRK-2	1	TraesCS2A02G263400.1	not TKL_CTR1-DRK-2	2A	0	0.00259909	0.358332	0.0072533
KQK21157	not TKL_CTR1-DRK-2	1	TraesCS2A02G263200.1	not TKL_CTR1-DRK-2	2A	0	0.0470693	0.310747	0.151471
PNT77200	not TKL_CTR1-DRK-2	1	TraesCS2A02G263100.1	not TKL_CTR1-DRK-2	2A	0	0.192549	0.467304	0.412042
KQK21169	not TKL_CTR1-DRK-2	1	TraesCS2A02G262600.1	not TKL_CTR1-DRK-2	2A	0	0.0922662	0.337137	0.273675
KQK21172	not TKL_CTR1-DRK-2	1	TraesCS2A02G262500.1	not TKL_CTR1-DRK-2	2A	3e-105	0.0484486	0.317861	0.152421
KQK21179	not TKL_CTR1-DRK-2	1	TraesCS2A02G262000.1	not TKL_CTR1-DRK-2	2A	0	0.0632581	0.404016	0.156573
KQK21182	not TKL_CTR1-DRK-2	1	TraesCS2A02G261800.1	not TKL_CTR1-DRK-2	2A	7e-155	0.135336	0.319737	0.423274
KQK21181	not TKL_CTR1-DRK-2	1	TraesCS2A02G261700.1	not TKL_CTR1-DRK-2	2A	0	0.0621622	0.427472	0.145418
PNT77206	not TKL_CTR1-DRK-2	1	TraesCS2A02G261600.1	not TKL_CTR1-DRK-2	2A	0	0.0218671	0.385184	0.0567706
KQK21192	not TKL_CTR1-DRK-2	1	TraesCS2A02G261200.2	not TKL_CTR1-DRK-2	2A	6e-145	0.046131	0.390605	0.118101
KQK21193	not TKL_CTR1-DRK-2	1	TraesCS2A02G261100.2	not TKL_CTR1-DRK-2	2A	0	0.321056	0.433914	0.739908
KQK21194	not TKL_CTR1-DRK-2	1	TraesCS2A02G261000.1	not TKL_CTR1-DRK-2	2A	0	0.100685	0.342731	0.293771
KQK21195	not TKL_CTR1-DRK-2	1	TraesCS2A02G260700.1	not TKL_CTR1-DRK-2	2A	3e-141	0.0319256	0.419408	0.0761206
KQK21197	not TKL_CTR1-DRK-2	1	TraesCS2A02G260500.1	not TKL_CTR1-DRK-2	2A	0	0.0817883	0.432154	0.189257
KQK21199	not TKL_CTR1-DRK-2	1	TraesCS2A02G260400.1	not TKL_CTR1-DRK-2	2A	0	0.0522305	0.283913	0.183967
KQK21204	not TKL_CTR1-DRK-2	1	TraesCS2A02G260200.1	not TKL_CTR1-DRK-2	2A	5e-139	0.195212	0.765557	0.254994
KQK21205	not TKL_CTR1-DRK-2	1	TraesCS2A02G260100.1	not TKL_CTR1-DRK-2	2A	5e-159	0.165503	0.315515	0.524548
KQK21213	not TKL_CTR1-DRK-2	1	TraesCS2A02G259600.1	not TKL_CTR1-DRK-2	2A	0	0.0782577	0.336326	0.232684
KQK21214	not TKL_CTR1-DRK-2	1	TraesCS2A02G259500.1	not TKL_CTR1-DRK-2	2A	0	0.0587578	0.483629	0.121494
KQK21215	not TKL_CTR1-DRK-2	1	TraesCS2A02G259400.1	not TKL_CTR1-DRK-2	2A	0	0.118114	0.328494	0.359562
PNT77218	not TKL_CTR1-DRK-2	1	TraesCS2A02G259000.1	not TKL_CTR1-DRK-2	2A	4e-126	0.102328	0.557285	0.183618
KQK21218	not TKL_CTR1-DRK-2	1	TraesCS2A02G258900.3	not TKL_CTR1-DRK-2	2A	0	0.0858554	0.418455	0.205172
KQK21237	not TKL_CTR1-DRK-2	1	TraesCS2A02G257300.1	not TKL_CTR1-DRK-2	2A	1e-149	0.0563495	0.476819	0.118178
KQK21239	not TKL_CTR1-DRK-2	1	TraesCS2A02G257200.1	not TKL_CTR1-DRK-2	2A	0	0.119431	0.344829	0.34635
KQK21245	not TKL_CTR1-DRK-2	1	TraesCS2A02G256900.1	not TKL_CTR1-DRK-2	2A	0	0.0412391	0.399194	0.103306
PNT77228	not TKL_CTR1-DRK-2	1	TraesCS2A02G256800.1	not TKL_CTR1-DRK-2	2A	0	0.197387	0.350126	0.563759
KQK21246	not TKL_CTR1-DRK-2	1	TraesCS2A02G256700.1	not TKL_CTR1-DRK-2	2A	0	0.0512498	0.337819	0.151708
KQK21251	not TKL_CTR1-DRK-2	1	TraesCS2A02G256500.1	not TKL_CTR1-DRK-2	2A	3e-153	0.215864	0.311122	0.693824
KQK21253	not TKL_CTR1-DRK-2	1	TraesCS2A02G256400.1	not TKL_CTR1-DRK-2	2A	0	0.091949	0.405317	0.226857
KQK21256	not TKL_CTR1-DRK-2	1	TraesCS2A02G256100.1	not TKL_CTR1-DRK-2	2A	0	0.103064	0.37468	0.275071
KQK21258	not TKL_CTR1-DRK-2	1	TraesCS2A02G256000.1	not TKL_CTR1-DRK-2	2A	0	0.102483	0.349336	0.293365
PNT77233	not TKL_CTR1-DRK-2	1	TraesCS2A02G255800.1	not TKL_CTR1-DRK-2	2A	0	0.0301234	0.308631	0.0976034
PNT77234	not TKL_CTR1-DRK-2	1	TraesCS2A02G255700.2	not TKL_CTR1-DRK-2	2A	0	0.150476	0.292243	0.514899
KQK21265	not TKL_CTR1-DRK-2	1	TraesCS2A02G255400.1	not TKL_CTR1-DRK-2	2A	0	0.144759	0.290572	0.498185
PNT77113	not TKL_CTR1-DRK-2	1	TraesCS2A02G255300.1	not TKL_CTR1-DRK-2	2A	0	0.107894	0.423775	0.254601
KQK20974	not TKL_CTR1-DRK-2	1	TraesCS2A02G255200.1	not TKL_CTR1-DRK-2	2A	0	0.0894023	0.270815	0.330123
KQK20981	not TKL_CTR1-DRK-2	1	TraesCS2A02G255100.1	not TKL_CTR1-DRK-2	2A	0	0.00568791	0.25112	0.0226502
KQK20995	not TKL_CTR1-DRK-2	1	TraesCS2A02G255000.2	not TKL_CTR1-DRK-2	2A	0	0.0894894	0.348417	0.256845
KQK20996	not TKL_CTR1-DRK-2	1	TraesCS2A02G254800.2	not TKL_CTR1-DRK-2	2A	0	0.04852	0.324501	0.149522
KQK21011	not TKL_CTR1-DRK-2	1	TraesCS2A02G254600.3	not TKL_CTR1-DRK-2	2A	5e-146	0.049529	0.367708	0.134697
KQK21019	not TKL_CTR1-DRK-2	1	TraesCS2A02G254300.1	not TKL_CTR1-DRK-2	2A	2e-157	0.0701053	0.469	0.149478
KQK21022	not TKL_CTR1-DRK-2	1	TraesCS2A02G254100.1	not TKL_CTR1-DRK-2	2A	0	0.185904	1.3596	0.136735
KQK21024	not TKL_CTR1-DRK-2	1	TraesCS2A02G253900.2	not TKL_CTR1-DRK-2	2A	4e-163	0.117581	0.392687	0.299427
KQK21026	not TKL_CTR1-DRK-2	1	TraesCS2A02G253700.1	not TKL_CTR1-DRK-2	2A	0	0.0873846	0.349832	0.24979
KQK21033	not TKL_CTR1-DRK-2	1	TraesCS2A02G253500.1	not TKL_CTR1-DRK-2	2A	0	0.0344864	0.449458	0.0767288
KQK21037	not TKL_CTR1-DRK-2	1	TraesCS2A02G253000.2	not TKL_CTR1-DRK-2	2A	0	0.0401862	0.320793	0.125272
KQK21039	not TKL_CTR1-DRK-2	1	TraesCS2A02G252900.1	not TKL_CTR1-DRK-2	2A	0	0.131987	0.362356	0.364247
PNT77147	not TKL_CTR1-DRK-2	1	TraesCS2A02G252700.3	not TKL_CTR1-DRK-2	2A	0	0.0573849	0.26872	0.213549
KQK21049	not TKL_CTR1-DRK-2	1	TraesCS2A02G252100.2	not TKL_CTR1-DRK-2	2A	0	0.047649	0.324507	0.146835
KQK21051	not TKL_CTR1-DRK-2	1	TraesCS2A02G251900.2	not TKL_CTR1-DRK-2	2A	0	0.0586412	0.315893	0.185636
KQK21052	not TKL_CTR1-DRK-2	1	TraesCS2A02G251800.1	not TKL_CTR1-DRK-2	2A	0	0.021054	0.444788	0.0473349
KQK21058	not TKL_CTR1-DRK-2	1	TraesCS2A02G251600.2	not TKL_CTR1-DRK-2	2A	0	0.128316	0.576986	0.22239
PNT77149	not TKL_CTR1-DRK-2	1	TraesCS2A02G251400.1	not TKL_CTR1-DRK-2	2A	3e-145	0.0901331	0.399589	0.225564
KQK21062	not TKL_CTR1-DRK-2	1	TraesCS2A02G251000.1	not TKL_CTR1-DRK-2	2A	0	0.0872869	0.444362	0.196432
KQK21063	not TKL_CTR1-DRK-2	1	TraesCS2A02G250900.1	not TKL_CTR1-DRK-2	2A	3e-134	0.0294999	0.356998	0.0826332
KQK21065	not TKL_CTR1-DRK-2	1	TraesCS2A02G250800.1	not TKL_CTR1-DRK-2	2A	0	0.0325153	0.348635	0.0932644
KQK14722	not TKL_CTR1-DRK-2	1	TraesCS2A02G121800.1	not TKL_CTR1-DRK-2	2A	2e-101	0.318125	0.716074	0.444263
PNT74587	not TKL_CTR1-DRK-2	1	TraesCS2A02G121400.1	not TKL_CTR1-DRK-2	2A	0	0.199351	0.471393	0.422897
PNT74590	not TKL_CTR1-DRK-2	1	TraesCS2A02G121100.1	not TKL_CTR1-DRK-2	2A	8e-112	0.17614	0.370015	0.476035
KQK14736	not TKL_CTR1-DRK-2	1	TraesCS2A02G121000.1	not TKL_CTR1-DRK-2	2A	0	0.0414219	0.373035	0.11104
KQK14750	not TKL_CTR1-DRK-2	1	TraesCS2A02G120900.1	not TKL_CTR1-DRK-2	2A	0	0.093101	0.273668	0.340197
KQK14751	not TKL_CTR1-DRK-2	1	TraesCS2A02G120800.1	not TKL_CTR1-DRK-2	2A	0	0.1455	0.357507	0.406986
KQK14755	not TKL_CTR1-DRK-2	1	TraesCS2A02G119500.1	not TKL_CTR1-DRK-2	2A	0	0.0531318	0.296427	0.179241
KQK14761	not TKL_CTR1-DRK-2	1	TraesCS2A02G119400.1	not TKL_CTR1-DRK-2	2A	0	0.0326117	0.412787	0.0790036
KQK14762	not TKL_CTR1-DRK-2	1	TraesCS2A02G119300.1	not TKL_CTR1-DRK-2	2A	0	0.038537	0.269232	0.143137
KQK14764	not TKL_CTR1-DRK-2	1	TraesCS2A02G118700.1	not TKL_CTR1-DRK-2	2A	0	0.0709696	0.341363	0.207901
KQK14765	not TKL_CTR1-DRK-2	1	TraesCS2A02G118600.1	not TKL_CTR1-DRK-2	2A	0	0.0941914	0.45729	0.205977
KQK14768	not TKL_CTR1-DRK-2	1	TraesCS2A02G117900.1	not TKL_CTR1-DRK-2	2A	0	0.07966	0.359133	0.221812
KQK14771	not TKL_CTR1-DRK-2	1	TraesCS2A02G117800.2	not TKL_CTR1-DRK-2	2A	0	0.0849105	0.41917	0.202568
KQK14776	not TKL_CTR1-DRK-2	1	TraesCS2A02G117400.4	not TKL_CTR1-DRK-2	2A	0	0.0744638	0.266507	0.279406
KQK14784	not TKL_CTR1-DRK-2	1	TraesCS2A02G117300.1	not TKL_CTR1-DRK-2	2A	0	0.0204357	0.34379	0.0594424
KQK14787	not TKL_CTR1-DRK-2	1	TraesCS2A02G117000.1	not TKL_CTR1-DRK-2	2A	0	0.0828639	0.405036	0.204584
KQK14791	not TKL_CTR1-DRK-2	1	TraesCS2A02G116700.1	not TKL_CTR1-DRK-2	2A	0	0.0448819	0.285775	0.157053
KQK14792	not TKL_CTR1-DRK-2	1	TraesCS2A02G116600.1	not TKL_CTR1-DRK-2	2A	0	0.112692	0.280679	0.401497
KQK21763	not TKL_CTR1-DRK-2	1	TraesCS2A02G109900.1	not TKL_CTR1-DRK-2	2A	5e-128	0.0362755	0.572125	0.0634048
KQK21774	not TKL_CTR1-DRK-2	1	TraesCS2A02G108900.1	not TKL_CTR1-DRK-2	2A	2e-122	0.0188327	0.686549	0.027431
KQK21781	not TKL_CTR1-DRK-2	1	TraesCS2A02G108300.1	not TKL_CTR1-DRK-2	2A	1e-107	0.429058	0.749604	0.57238
PNT77459	not TKL_CTR1-DRK-2	1	TraesCS2A02G107100.1	not TKL_CTR1-DRK-2	2A	0	0.132497	0.87596	0.151259
KQK21790	not TKL_CTR1-DRK-2	1	TraesCS2A02G105800.1	not TKL_CTR1-DRK-2	2A	1e-123	0.788517	1.21005	0.651638
KQK21797	not TKL_CTR1-DRK-2	1	TraesCS2A02G105700.1	not TKL_CTR1-DRK-2	2A	3e-131	0.18367	0.613205	0.299525
KQK21802	not TKL_CTR1-DRK-2	1	TraesCS2A02G105500.1	not TKL_CTR1-DRK-2	2A	0	0.157314	1.768	0.0889786
KQK21815	not TKL_CTR1-DRK-2	1	TraesCS2A02G104500.1	not TKL_CTR1-DRK-2	2A	0	0.147624	0.837793	0.176206
KQK21827	not TKL_CTR1-DRK-2	1	TraesCS2A02G104100.1	not TKL_CTR1-DRK-2	2A	0	0.161951	0.858899	0.188556
PNT77478	not TKL_CTR1-DRK-2	1	TraesCS2A02G103900.1	not TKL_CTR1-DRK-2	2A	0	0.234923	1.17025	0.200747
KQK21856	not TKL_CTR1-DRK-2	1	TraesCS2A02G103200.1	not TKL_CTR1-DRK-2	2A	0	0.204367	0.938524	0.217754
KQK21863	not TKL_CTR1-DRK-2	1	TraesCS2A02G102300.4	not TKL_CTR1-DRK-2	2A	0	0.255694	0.640542	0.399183
KQK21865	not TKL_CTR1-DRK-2	1	TraesCS2A02G102100.2	not TKL_CTR1-DRK-2	2A	0	0.14238	0.714492	0.199275
KQK21867	not TKL_CTR1-DRK-2	1	TraesCS2A02G101900.1	not TKL_CTR1-DRK-2	2A	1e-113	0.404119	0.564312	0.716127
KQK21868	not TKL_CTR1-DRK-2	1	TraesCS2A02G101700.2	not TKL_CTR1-DRK-2	2A	0	0.153771	0.269773	0.570003
KQK21870	not TKL_CTR1-DRK-2	1	TraesCS2A02G100900.1	not TKL_CTR1-DRK-2	2A	7e-109	0.260413	1.08097	0.240906
PNT74729	not TKL_CTR1-DRK-2	1	TraesCS2A02G165900.1	not TKL_CTR1-DRK-2	2A	0	0.183169	0.389088	0.470764
KQK15185	not TKL_CTR1-DRK-2	1	TraesCS2A02G165800.1	not TKL_CTR1-DRK-2	2A	0	0.0317128	0.385293	0.0823082
KQK15205	not TKL_CTR1-DRK-2	1	TraesCS2A02G164800.1	not TKL_CTR1-DRK-2	2A	1e-129	0.231508	0.529415	0.437291
KQK15210	not TKL_CTR1-DRK-2	1	TraesCS2A02G164600.1	not TKL_CTR1-DRK-2	2A	4e-141	0.0530763	0.349411	0.151902
KQK15211	not TKL_CTR1-DRK-2	1	TraesCS2A02G164100.1	not TKL_CTR1-DRK-2	2A	0	0.0838492	0.298675	0.280738
KQK15213	not TKL_CTR1-DRK-2	1	TraesCS2A02G163900.1	not TKL_CTR1-DRK-2	2A	0	0.107154	0.335149	0.319719
KQK15219	not TKL_CTR1-DRK-2	1	TraesCS2A02G163800.1	not TKL_CTR1-DRK-2	2A	0	0.0479275	0.37957	0.126268
KQK15221	not TKL_CTR1-DRK-2	1	TraesCS2A02G163700.1	not TKL_CTR1-DRK-2	2A	5e-159	0.0475496	0.464075	0.102461
KQK15223	not TKL_CTR1-DRK-2	1	TraesCS2A02G163600.1	not TKL_CTR1-DRK-2	2A	0	0.0301392	0.351941	0.0856372
KQK15227	not TKL_CTR1-DRK-2	1	TraesCS2A02G163300.1	not TKL_CTR1-DRK-2	2A	0	0.0854706	0.235821	0.362439
KQK15232	not TKL_CTR1-DRK-2	1	TraesCS2A02G163000.1	not TKL_CTR1-DRK-2	2A	0	0.0618706	0.22851	0.270757
KQK15239	not TKL_CTR1-DRK-2	1	TraesCS2A02G162100.2	not TKL_CTR1-DRK-2	2A	4e-178	0.0449399	0.403291	0.111433
KQK15241	not TKL_CTR1-DRK-2	1	TraesCS2A02G161000.1	not TKL_CTR1-DRK-2	2A	0	0.103698	0.60141	0.172425
KQK15129	not TKL_CTR1-DRK-2	1	TraesCS2A02G168600.1	not TKL_CTR1-DRK-2	2A	0	0.0785125	0.30547	0.257022
KQK15130	not TKL_CTR1-DRK-2	1	TraesCS2A02G168500.2	not TKL_CTR1-DRK-2	2A	0	0.0324575	0.299867	0.10824
KQK15133	not TKL_CTR1-DRK-2	1	TraesCS2A02G168400.1	not TKL_CTR1-DRK-2	2A	0	0.051761	0.362588	0.142754
KQK15134	not TKL_CTR1-DRK-2	1	TraesCS2A02G168300.1	not TKL_CTR1-DRK-2	2A	9e-162	0.047823	0.425955	0.112272
KQK15135	not TKL_CTR1-DRK-2	1	TraesCS2A02G168200.1	not TKL_CTR1-DRK-2	2A	0	0.0295297	0.355051	0.0831702
KQK15136	not TKL_CTR1-DRK-2	1	TraesCS2A02G168100.1	not TKL_CTR1-DRK-2	2A	0	0.0470179	0.336139	0.139876
KQK15146	not TKL_CTR1-DRK-2	1	TraesCS2A02G167500.1	not TKL_CTR1-DRK-2	2A	0	0.0476647	0.320424	0.148755
KQK15153	not TKL_CTR1-DRK-2	1	TraesCS2A02G166900.1	not TKL_CTR1-DRK-2	2A	0	0.0662521	0.322212	0.205616
KQK15156	not TKL_CTR1-DRK-2	1	TraesCS2A02G166800.2	not TKL_CTR1-DRK-2	2A	0	0.082258	0.388884	0.211523
KQK15159	not TKL_CTR1-DRK-2	1	TraesCS2A02G166700.1	not TKL_CTR1-DRK-2	2A	2e-172	0.0747238	0.367396	0.203388
KQK15160	not TKL_CTR1-DRK-2	1	TraesCS2A02G166500.1	not TKL_CTR1-DRK-2	2A	8e-117	0.0136876	0.471933	0.0290034
KQK15161	not TKL_CTR1-DRK-2	1	TraesCS2A02G166400.1	not TKL_CTR1-DRK-2	2A	0	0.105202	0.397467	0.26468
PNT77505	not TKL_CTR1-DRK-2	1	TraesCS2A02G099200.1	not TKL_CTR1-DRK-2	2A	0	0.316197	1.24118	0.254756
KQK21914	not TKL_CTR1-DRK-2	1	TraesCS2A02G099100.1	not TKL_CTR1-DRK-2	2A	1e-124	0.354015	0.666913	0.530827
PNT77514	not TKL_CTR1-DRK-2	1	TraesCS2A02G098400.2	not TKL_CTR1-DRK-2	2A	0	0.15773	0.939749	0.167842
KQK21928	not TKL_CTR1-DRK-2	1	TraesCS2A02G098300.1	not TKL_CTR1-DRK-2	2A	0	0.109373	1.28246	0.0852834
PNT77520	not TKL_CTR1-DRK-2	1	TraesCS2A02G098100.1	not TKL_CTR1-DRK-2	2A	1e-104	0	0.762537	0
KQK21932	not TKL_CTR1-DRK-2	1	TraesCS2A02G098000.1	not TKL_CTR1-DRK-2	2A	7e-123	0.227693	1.49793	0.152005
KQK21935	not TKL_CTR1-DRK-2	1	TraesCS2A02G097500.2	not TKL_CTR1-DRK-2	2A	0	0.048725	1.36404	0.0357211
KQK21944	not TKL_CTR1-DRK-2	1	TraesCS2A02G097400.1	not TKL_CTR1-DRK-2	2A	9e-177	0.15101	0.501164	0.301319
KQK21959	not TKL_CTR1-DRK-2	1	TraesCS2A02G096500.1	not TKL_CTR1-DRK-2	2A	0	0.320528	0.889096	0.36051
KQK21433	not TKL_CTR1-DRK-2	1	TraesCS2A02G163800.1	not TKL_CTR1-DRK-2	2A	0	0.0775234	0.736222	0.105299
KQK21436	not TKL_CTR1-DRK-2	1	TraesCS2A02G163700.1	not TKL_CTR1-DRK-2	2A	3e-148	0.0766391	0.630686	0.121517
KQK21438	not TKL_CTR1-DRK-2	1	TraesCS2A02G163600.1	not TKL_CTR1-DRK-2	2A	0	0.103413	0.843441	0.122609
PNT77301	not TKL_CTR1-DRK-2	1	TraesCS2A02G163300.1	not TKL_CTR1-DRK-2	2A	3e-157	0.218753	0.815147	0.26836
KQK21448	not TKL_CTR1-DRK-2	1	TraesCS2A02G163000.1	not TKL_CTR1-DRK-2	2A	0	0.176208	0.767683	0.229533
KQK21458	not TKL_CTR1-DRK-2	1	TraesCS2A02G162100.2	not TKL_CTR1-DRK-2	2A	6e-136	0.185706	1.31262	0.141478
KQK21468	not TKL_CTR1-DRK-2	1	TraesCS2A02G161000.1	not TKL_CTR1-DRK-2	2A	1e-167	0.229561	0.730087	0.314429
KQK21479	not TKL_CTR1-DRK-2	1	TraesCS2A02G160300.1	not TKL_CTR1-DRK-2	2A	2e-159	0.384114	0.729318	0.526676
PNT77341	not TKL_CTR1-DRK-2	1	TraesCS2A02G152200.1	not TKL_CTR1-DRK-2	2A	0	0.341767	2.58376	0.132275
KQK21553	not TKL_CTR1-DRK-2	1	TraesCS2A02G150000.1	not TKL_CTR1-DRK-2	2A	0	0.106949	0.738699	0.144781
KQK21555	not TKL_CTR1-DRK-2	1	TraesCS2A02G149700.1	not TKL_CTR1-DRK-2	2A	7e-132	0.115597	0.967212	0.119515
KQK21559	not TKL_CTR1-DRK-2	1	TraesCS2A02G147800.1	not TKL_CTR1-DRK-2	2A	8e-120	0.410722	0.635982	0.645807
PNT77358	not TKL_CTR1-DRK-2	1	TraesCS2A02G146600.1	not TKL_CTR1-DRK-2	2A	5e-104	0.270768	0.565132	0.479124
KQK21570	not TKL_CTR1-DRK-2	1	TraesCS2A02G146500.1	not TKL_CTR1-DRK-2	2A	1e-173	0.152153	0.630003	0.241512
KQK21574	not TKL_CTR1-DRK-2	1	TraesCS2A02G146200.2	not TKL_CTR1-DRK-2	2A	0	0.0775388	0.863127	0.0898348
PNT77363	not TKL_CTR1-DRK-2	1	TraesCS2A02G144500.1	not TKL_CTR1-DRK-2	2A	0	0.170466	0.863404	0.197435
KQK21580	not TKL_CTR1-DRK-2	1	TraesCS2A02G142500.1	not TKL_CTR1-DRK-2	2A	2e-169	0.214042	1.12595	0.1901
KQK16078	not TKL_CTR1-DRK-2	1	TraesCS2A02G233700.1	not TKL_CTR1-DRK-2	2A	0	0.0308463	0.38957	0.0791803
KQK16086	not TKL_CTR1-DRK-2	1	TraesCS2A02G233400.1	not TKL_CTR1-DRK-2	2A	0	0.0436819	0.239737	0.182208
KQK16088	not TKL_CTR1-DRK-2	1	TraesCS2A02G233300.2	not TKL_CTR1-DRK-2	2A	0	0.0845373	0.381088	0.221832
KQK16090	not TKL_CTR1-DRK-2	1	TraesCS2A02G233100.1	not TKL_CTR1-DRK-2	2A	0	0.0317788	0.283091	0.112257
PNT75035	not TKL_CTR1-DRK-2	1	TraesCS2A02G233000.1	not TKL_CTR1-DRK-2	2A	0	0.0749992	0.341122	0.21986
KQK16092	not TKL_CTR1-DRK-2	1	TraesCS2A02G232900.1	not TKL_CTR1-DRK-2	2A	0	0.122082	0.520241	0.234663
KQK16111	not TKL_CTR1-DRK-2	1	TraesCS2A02G232200.2	not TKL_CTR1-DRK-2	2A	0	0.0239989	0.291509	0.0823265
PNT75047	not TKL_CTR1-DRK-2	1	TraesCS2A02G230700.2	not TKL_CTR1-DRK-2	2A	0	0.094271	0.342943	0.274889
PNT74708	not TKL_CTR1-DRK-2	1	TraesCS2A02G160300.1	not TKL_CTR1-DRK-2	2A	0	0.233705	0.296114	0.789239
KQK15111	not TKL_CTR1-DRK-2	1	TraesCS2A02G160200.1	not TKL_CTR1-DRK-2	2A	0	0.0680605	0.381112	0.178584
KQK15113	not TKL_CTR1-DRK-2	1	TraesCS2A02G160100.1	not TKL_CTR1-DRK-2	2A	7e-156	0.0600151	0.303135	0.197981
KQK15115	not TKL_CTR1-DRK-2	1	TraesCS2A02G159900.2	not TKL_CTR1-DRK-2	2A	0	0.0585556	0.387555	0.15109
KQK15117	not TKL_CTR1-DRK-2	1	TraesCS2A02G159700.1	not TKL_CTR1-DRK-2	2A	0	0.0150885	0.333548	0.0452365
KQK15119	not TKL_CTR1-DRK-2	1	TraesCS2A02G159300.1	not TKL_CTR1-DRK-2	2A	0	0.0669664	0.261022	0.256554
KQK22031	not TKL_CTR1-DRK-2	1	TraesCS2A02G095200.1	not TKL_CTR1-DRK-2	2A	0	0.242245	0.671439	0.360785
KQK22044	not TKL_CTR1-DRK-2	1	TraesCS2A02G094000.1	not TKL_CTR1-DRK-2	2A	5e-117	0.624402	0.999104	0.624963
KQK22047	not TKL_CTR1-DRK-2	1	TraesCS2A02G093700.1	not TKL_CTR1-DRK-2	2A	0	0.102133	0.687857	0.148481
KQK22056	not TKL_CTR1-DRK-2	1	TraesCS2A02G092900.1	not TKL_CTR1-DRK-2	2A	0	0.298494	0.77023	0.387539
KQK22060	not TKL_CTR1-DRK-2	1	TraesCS2A02G092800.1	not TKL_CTR1-DRK-2	2A	0	0.20494	0.490042	0.418208
KQK22073	not TKL_CTR1-DRK-2	1	TraesCS2A02G091100.1	not TKL_CTR1-DRK-2	2A	7e-122	0.245824	0.583762	0.421104
KQK22083	not TKL_CTR1-DRK-2	1	TraesCS2A02G090000.1	not TKL_CTR1-DRK-2	2A	0	0.0221938	1.05373	0.0210621
PNT77590	not TKL_CTR1-DRK-2	1	TraesCS2A02G088400.1	not TKL_CTR1-DRK-2	2A	0	0.086132	0.715616	0.120361
KQK22160	not TKL_CTR1-DRK-2	1	TraesCS2A02G086900.1	not TKL_CTR1-DRK-2	2A	0	0.318637	0.45358	0.702492
KQK22170	not TKL_CTR1-DRK-2	1	TraesCS2A02G084800.1	not TKL_CTR1-DRK-2	2A	0	0.154658	0.697847	0.221621
KQK22173	not TKL_CTR1-DRK-2	1	TraesCS2A02G084000.2	not TKL_CTR1-DRK-2	2A	0	0.194224	0.896165	0.216728
KQK22199	not TKL_CTR1-DRK-2	1	TraesCS2A02G082200.1	not TKL_CTR1-DRK-2	2A	0	0.184135	0.997519	0.184593
KQK22202	not TKL_CTR1-DRK-2	1	TraesCS2A02G082100.1	not TKL_CTR1-DRK-2	2A	4e-152	0.128085	0.421693	0.30374
KQK22216	not TKL_CTR1-DRK-2	1	TraesCS2A02G081900.2	not TKL_CTR1-DRK-2	2A	0	0.35414	1.62239	0.218283
KQK21682	not TKL_CTR1-DRK-2	1	TraesCS2A02G120900.1	not TKL_CTR1-DRK-2	2A	0	0.206648	0.644208	0.320779
KQK21683	not TKL_CTR1-DRK-2	1	TraesCS2A02G120800.1	not TKL_CTR1-DRK-2	2A	6e-148	0.398251	0.517628	0.769377
KQK21686	not TKL_CTR1-DRK-2	1	TraesCS2A02G119400.1	not TKL_CTR1-DRK-2	2A	0	0.0997013	0.863637	0.115444
KQK21687	not TKL_CTR1-DRK-2	1	TraesCS2A02G119300.1	not TKL_CTR1-DRK-2	2A	0	0.108803	0.660129	0.164821
KQK21697	not TKL_CTR1-DRK-2	1	TraesCS2A02G117900.1	not TKL_CTR1-DRK-2	2A	0	0.19765	0.791936	0.249578
KQK21710	not TKL_CTR1-DRK-2	1	TraesCS2A02G116600.1	not TKL_CTR1-DRK-2	2A	1e-126	0.363571	0.745255	0.487848
KQK15256	not TKL_CTR1-DRK-2	1	TraesCS2B02G195300.1	not TKL_CTR1-DRK-2	2B	0	0.134362	0.361964	0.371203
PNT74764	not TKL_CTR1-DRK-2	1	TraesCS2B02G195400.1	not TKL_CTR1-DRK-2	2B	0	0.0706064	0.279925	0.252233
KQK15259	not TKL_CTR1-DRK-2	1	TraesCS2B02G195600.1	not TKL_CTR1-DRK-2	2B	1e-116	0.137244	0.376076	0.364937
KQK15265	not TKL_CTR1-DRK-2	1	TraesCS2B02G196000.1	not TKL_CTR1-DRK-2	2B	0	0.208792	0.452439	0.461482
KQK15266	not TKL_CTR1-DRK-2	1	TraesCS2B02G196100.1	not TKL_CTR1-DRK-2	2B	3e-127	0.0549056	0.643397	0.085337
KQK15267	not TKL_CTR1-DRK-2	1	TraesCS2B02G196200.1	not TKL_CTR1-DRK-2	2B	9e-122	0.133939	0.415104	0.322663
KQK15271	not TKL_CTR1-DRK-2	1	TraesCS2B02G196300.2	not TKL_CTR1-DRK-2	2B	0	0.0601023	0.33699	0.17835
KQK15272	not TKL_CTR1-DRK-2	1	TraesCS2B02G196500.1	not TKL_CTR1-DRK-2	2B	0	0.122869	0.345754	0.355366
KQK15277	not TKL_CTR1-DRK-2	1	TraesCS2B02G197000.1	not TKL_CTR1-DRK-2	2B	0	0.104463	0.40982	0.2549
KQK15279	not TKL_CTR1-DRK-2	1	TraesCS2B02G197100.1	not TKL_CTR1-DRK-2	2B	0	0.0374413	0.317635	0.117875
KQK15286	not TKL_CTR1-DRK-2	1	TraesCS2B02G197400.1	not TKL_CTR1-DRK-2	2B	6e-158	0.112448	0.341059	0.329703
PNT74776	not TKL_CTR1-DRK-2	1	TraesCS2B02G198400.1	not TKL_CTR1-DRK-2	2B	3e-161	0.0202914	0.330535	0.0613896
KQK15296	not TKL_CTR1-DRK-2	1	TraesCS2B02G198500.2	not TKL_CTR1-DRK-2	2B	7e-154	0.0342544	0.328161	0.104383
KQK15299	not TKL_CTR1-DRK-2	1	TraesCS2B02G198600.2	not TKL_CTR1-DRK-2	2B	0	0.0329138	0.223016	0.147585
KQK15300	not TKL_CTR1-DRK-2	1	TraesCS2B02G198700.1	not TKL_CTR1-DRK-2	2B	3e-141	0.127877	0.388713	0.328976
KQK15301	not TKL_CTR1-DRK-2	1	TraesCS2B02G198800.1	not TKL_CTR1-DRK-2	2B	2e-136	0.0705481	0.276938	0.254743
KQK15303	not TKL_CTR1-DRK-2	1	TraesCS2B02G199000.1	not TKL_CTR1-DRK-2	2B	0	0.0476461	0.514923	0.0925305
KQK15306	not TKL_CTR1-DRK-2	1	TraesCS2B02G199400.1	not TKL_CTR1-DRK-2	2B	0	0.105381	0.337603	0.312146
KQK15307	not TKL_CTR1-DRK-2	1	TraesCS2B02G199500.2	not TKL_CTR1-DRK-2	2B	0	0.123475	0.357632	0.345257
KQK15322	not TKL_CTR1-DRK-2	1	TraesCS2B02G199900.1	not TKL_CTR1-DRK-2	2B	0	0.0721128	0.30689	0.23498
KQK15334	not TKL_CTR1-DRK-2	1	TraesCS2B02G200800.1	not TKL_CTR1-DRK-2	2B	1e-144	0.164787	0.382691	0.4306
KQK15337	not TKL_CTR1-DRK-2	1	TraesCS2B02G200900.1	not TKL_CTR1-DRK-2	2B	0	0.0189381	0.250565	0.0755816
KQK15343	not TKL_CTR1-DRK-2	1	TraesCS2B02G201400.1	not TKL_CTR1-DRK-2	2B	0	0.0965992	0.282997	0.341344
KQK15344	not TKL_CTR1-DRK-2	1	TraesCS2B02G201700.2	not TKL_CTR1-DRK-2	2B	0	0.0588374	0.465002	0.126531
KQK15355	not TKL_CTR1-DRK-2	1	TraesCS2B02G202000.1	not TKL_CTR1-DRK-2	2B	0	0.0610627	0.285053	0.214215
KQK15358	not TKL_CTR1-DRK-2	1	TraesCS2B02G202300.1	not TKL_CTR1-DRK-2	2B	0	0.0842969	0.377485	0.223312
KQK15363	not TKL_CTR1-DRK-2	1	TraesCS2B02G202600.2	not TKL_CTR1-DRK-2	2B	0	0.0447932	0.289072	0.154955
KQK15364	not TKL_CTR1-DRK-2	1	TraesCS2B02G202700.2	not TKL_CTR1-DRK-2	2B	6e-128	0.068704	0.335523	0.204767
PNT74804	not TKL_CTR1-DRK-2	1	TraesCS2B02G202800.1	not TKL_CTR1-DRK-2	2B	0	0.100634	0.272477	0.36933
KQK15369	not TKL_CTR1-DRK-2	1	TraesCS2B02G204100.1	not TKL_CTR1-DRK-2	2B	0	0.146187	0.28082	0.520573
KQK15370	not TKL_CTR1-DRK-2	1	TraesCS2B02G204200.1	not TKL_CTR1-DRK-2	2B	1e-157	0.0772961	0.24933	0.310015
PNT74809	not TKL_CTR1-DRK-2	1	TraesCS2B02G204500.1	not TKL_CTR1-DRK-2	2B	2e-169	0.126279	0.443644	0.28464
KQK15376	not TKL_CTR1-DRK-2	1	TraesCS2B02G204800.1	not TKL_CTR1-DRK-2	2B	0	0.0478167	0.280438	0.170507
KQK15395	not TKL_CTR1-DRK-2	1	TraesCS2B02G206900.1	not TKL_CTR1-DRK-2	2B	0	0.0893509	0.340985	0.262037
KQK15397	not TKL_CTR1-DRK-2	1	TraesCS2B02G207000.1	not TKL_CTR1-DRK-2	2B	0	0.0676656	0.269497	0.251081
KQK15398	not TKL_CTR1-DRK-2	1	TraesCS2B02G207100.2	not TKL_CTR1-DRK-2	2B	0	0.0299403	0.318774	0.093923
KQK15404	not TKL_CTR1-DRK-2	1	TraesCS2B02G207300.1	not TKL_CTR1-DRK-2	2B	1e-157	0.301369	0.36561	0.824291
PNT74819	not TKL_CTR1-DRK-2	1	TraesCS2B02G207900.2	not TKL_CTR1-DRK-2	2B	0	0.104105	0.465127	0.22382
PNT74821	not TKL_CTR1-DRK-2	1	TraesCS2B02G208000.2	not TKL_CTR1-DRK-2	2B	2e-167	0.0638777	0.406147	0.157277
KQK15410	not TKL_CTR1-DRK-2	1	TraesCS2B02G208200.3	not TKL_CTR1-DRK-2	2B	0	0.0844356	0.283422	0.297914
KQK15412	not TKL_CTR1-DRK-2	1	TraesCS2B02G208400.2	not TKL_CTR1-DRK-2	2B	0	0.098338	0.293163	0.335438
KQK15413	not TKL_CTR1-DRK-2	1	TraesCS2B02G208800.1	not TKL_CTR1-DRK-2	2B	0	0.0604451	0.276251	0.218805
KQK15418	not TKL_CTR1-DRK-2	1	TraesCS2B02G208900.1	not TKL_CTR1-DRK-2	2B	0	0.155439	0.506787	0.306715
KQK15419	not TKL_CTR1-DRK-2	1	TraesCS2B02G209000.1	not TKL_CTR1-DRK-2	2B	0	0.0710434	0.365677	0.194279
PNT74829	not TKL_CTR1-DRK-2	1	TraesCS2B02G209100.1	not TKL_CTR1-DRK-2	2B	1e-105	0.0584807	0.244762	0.238928
KQK15421	not TKL_CTR1-DRK-2	1	TraesCS2B02G209200.1	not TKL_CTR1-DRK-2	2B	0	0.134483	0.399089	0.336975
KQK15424	not TKL_CTR1-DRK-2	1	TraesCS2B02G209300.1	not TKL_CTR1-DRK-2	2B	0	0.0757352	0.35071	0.215948
KQK15429	not TKL_CTR1-DRK-2	1	TraesCS2B02G209500.1	not TKL_CTR1-DRK-2	2B	0	0.151221	0.114494	1.32077
KQK15430	not TKL_CTR1-DRK-2	1	TraesCS2B02G209800.1	not TKL_CTR1-DRK-2	2B	0	0.0486789	0.288109	0.16896
KQK15444	not TKL_CTR1-DRK-2	1	TraesCS2B02G210600.1	not TKL_CTR1-DRK-2	2B	0	0.0661951	0.36653	0.180599
KQK15446	not TKL_CTR1-DRK-2	1	TraesCS2B02G210700.2	not TKL_CTR1-DRK-2	2B	0	0.0424488	0.167557	0.253339
KQK15447	not TKL_CTR1-DRK-2	1	TraesCS2B02G210900.1	not TKL_CTR1-DRK-2	2B	1e-134	0.12984	0.452202	0.287128
PNT74834	not TKL_CTR1-DRK-2	1	TraesCS2B02G211900.1	not TKL_CTR1-DRK-2	2B	0	0.0405243	0.280218	0.144617
KQK15454	not TKL_CTR1-DRK-2	1	TraesCS2B02G212000.1	not TKL_CTR1-DRK-2	2B	0	0.0428891	0.286774	0.149557
KQK15457	not TKL_CTR1-DRK-2	1	TraesCS2B02G212400.1	not TKL_CTR1-DRK-2	2B	5e-105	0.101851	0.354906	0.286981
KQK15458	not TKL_CTR1-DRK-2	1	TraesCS2B02G212500.1	not TKL_CTR1-DRK-2	2B	0	0.02975	0.359859	0.0826713
KQK15460	not TKL_CTR1-DRK-2	1	TraesCS2B02G212800.1	not TKL_CTR1-DRK-2	2B	1e-171	0.193987	0.29263	0.662911
KQK15463	not TKL_CTR1-DRK-2	1	TraesCS2B02G213200.1	not TKL_CTR1-DRK-2	2B	0	0.111191	0.500939	0.221964
KQK15465	not TKL_CTR1-DRK-2	1	TraesCS2B02G213400.1	not TKL_CTR1-DRK-2	2B	0	0.0357365	0.435223	0.0821106
KQK15469	not TKL_CTR1-DRK-2	1	TraesCS2B02G213700.1	not TKL_CTR1-DRK-2	2B	0	0.168603	0.304704	0.553332
PNT74854	not TKL_CTR1-DRK-2	1	TraesCS2B02G214300.1	not TKL_CTR1-DRK-2	2B	2e-155	0.0875109	0.241298	0.362668
KQK15482	not TKL_CTR1-DRK-2	1	TraesCS2B02G214800.1	not TKL_CTR1-DRK-2	2B	0	0.0726605	0.34108	0.21303
KQK15485	not TKL_CTR1-DRK-2	1	TraesCS2B02G215200.1	not TKL_CTR1-DRK-2	2B	1e-109	0.0199064	0.32456	0.0613335
KQK15494	not TKL_CTR1-DRK-2	1	TraesCS2B02G216100.1	not TKL_CTR1-DRK-2	2B	0	0.0386675	0.332516	0.116288
KQK15496	not TKL_CTR1-DRK-2	1	TraesCS2B02G216300.1	not TKL_CTR1-DRK-2	2B	0	0.0223529	0.279846	0.0798755
KQK15500	not TKL_CTR1-DRK-2	1	TraesCS2B02G216500.1	not TKL_CTR1-DRK-2	2B	0	0.099059	0.291418	0.339921
KQK15505	not TKL_CTR1-DRK-2	1	TraesCS2B02G216800.1	not TKL_CTR1-DRK-2	2B	0	0.0712179	0.24608	0.28941
KQK15507	not TKL_CTR1-DRK-2	1	TraesCS2B02G217400.2	not TKL_CTR1-DRK-2	2B	0	0.0684963	0.325837	0.210216
KQK15517	not TKL_CTR1-DRK-2	1	TraesCS2B02G218100.1	not TKL_CTR1-DRK-2	2B	0	0.0589667	0.313108	0.188327
PNT74870	not TKL_CTR1-DRK-2	1	TraesCS2B02G218200.1	not TKL_CTR1-DRK-2	2B	1e-171	0.200215	0.355351	0.563429
KQK15520	not TKL_CTR1-DRK-2	1	TraesCS2B02G218300.1	not TKL_CTR1-DRK-2	2B	0	0.117334	0.3216	0.364843
KQK15524	not TKL_CTR1-DRK-2	1	TraesCS2B02G218800.1	not TKL_CTR1-DRK-2	2B	5e-103	0.128903	0.516196	0.249717
KQK15525	not TKL_CTR1-DRK-2	1	TraesCS2B02G218900.1	not TKL_CTR1-DRK-2	2B	0	0.147084	0.398532	0.369065
KQK15526	not TKL_CTR1-DRK-2	1	TraesCS2B02G219000.1	not TKL_CTR1-DRK-2	2B	0	0.0411203	0.343818	0.119599
KQK15529	not TKL_CTR1-DRK-2	1	TraesCS2B02G219100.1	not TKL_CTR1-DRK-2	2B	0	0.0256781	0.347448	0.0739049
KQK15530	not TKL_CTR1-DRK-2	1	TraesCS2B02G219200.1	not TKL_CTR1-DRK-2	2B	0	0.0353464	0.286999	0.123159
KQK15538	not TKL_CTR1-DRK-2	1	TraesCS2B02G219300.1	not TKL_CTR1-DRK-2	2B	6e-122	0.0452455	0.352943	0.128195
KQK15544	not TKL_CTR1-DRK-2	1	TraesCS2B02G219700.2	not TKL_CTR1-DRK-2	2B	0	0.052875	0.295062	0.1792
KQK15546	not TKL_CTR1-DRK-2	1	TraesCS2B02G220000.1	not TKL_CTR1-DRK-2	2B	0	0.0130647	0.238146	0.0548602
KQK15547	not TKL_CTR1-DRK-2	1	TraesCS2B02G220100.1	not TKL_CTR1-DRK-2	2B	1e-160	0.0241668	0.199057	0.121406
KQK15550	not TKL_CTR1-DRK-2	1	TraesCS2B02G220200.1	not TKL_CTR1-DRK-2	2B	3e-102	0.0336258	0.335284	0.10029
KQK15551	not TKL_CTR1-DRK-2	1	TraesCS2B02G220300.1	not TKL_CTR1-DRK-2	2B	0	0.0728235	0.438235	0.166174
KQK15556	not TKL_CTR1-DRK-2	1	TraesCS2B02G220500.2	not TKL_CTR1-DRK-2	2B	0	0.0976807	0.436669	0.223695
KQK15557	not TKL_CTR1-DRK-2	1	TraesCS2B02G220600.2	not TKL_CTR1-DRK-2	2B	0	0.0560652	0.368228	0.152257
KQK15569	not TKL_CTR1-DRK-2	1	TraesCS2B02G221500.1	not TKL_CTR1-DRK-2	2B	0	0.0711795	0.299058	0.238012
KQK15571	not TKL_CTR1-DRK-2	1	TraesCS2B02G221600.1	not TKL_CTR1-DRK-2	2B	0	0.0188845	0.305992	0.0617159
KQK15574	not TKL_CTR1-DRK-2	1	TraesCS2B02G221800.1	not TKL_CTR1-DRK-2	2B	0	0.000972921	0.423317	0.00229833
KQK15591	not TKL_CTR1-DRK-2	1	TraesCS2B02G222100.1	not TKL_CTR1-DRK-2	2B	0	0.143783	0.292388	0.491756
KQK15593	not TKL_CTR1-DRK-2	1	TraesCS2B02G222400.2	not TKL_CTR1-DRK-2	2B	0	0.067043	0.272299	0.246211
KQK15595	not TKL_CTR1-DRK-2	1	TraesCS2B02G222600.1	not TKL_CTR1-DRK-2	2B	0	0.0218674	0.255878	0.0854604
KQK15596	not TKL_CTR1-DRK-2	1	TraesCS2B02G222700.1	not TKL_CTR1-DRK-2	2B	0	0.0583911	0.428895	0.136143
KQK15597	not TKL_CTR1-DRK-2	1	TraesCS2B02G223000.1	not TKL_CTR1-DRK-2	2B	0	0.0467708	0.317783	0.147178
KQK15607	not TKL_CTR1-DRK-2	1	TraesCS2B02G223200.1	not TKL_CTR1-DRK-2	2B	3e-153	0.172657	0.517118	0.333884
KQK15615	not TKL_CTR1-DRK-2	1	TraesCS2B02G223600.1	not TKL_CTR1-DRK-2	2B	0	0.0533321	0.341404	0.156214
KQK15617	not TKL_CTR1-DRK-2	1	TraesCS2B02G223700.1	not TKL_CTR1-DRK-2	2B	0	0.0619651	0.370998	0.167023
KQK15624	not TKL_CTR1-DRK-2	1	TraesCS2B02G224500.1	not TKL_CTR1-DRK-2	2B	0	0.0508729	0.265887	0.191332
KQK15625	not TKL_CTR1-DRK-2	1	TraesCS2B02G224600.1	not TKL_CTR1-DRK-2	2B	0	0.0316519	0.333234	0.0949841
KQK15628	not TKL_CTR1-DRK-2	1	TraesCS2B02G224800.1	not TKL_CTR1-DRK-2	2B	0	0.0842803	0.283679	0.297098
KQK15630	not TKL_CTR1-DRK-2	1	TraesCS2B02G224900.1	not TKL_CTR1-DRK-2	2B	6e-147	0.253884	0.465562	0.545327
KQK15632	not TKL_CTR1-DRK-2	1	TraesCS2B02G225100.1	not TKL_CTR1-DRK-2	2B	0	0.079212	0.329073	0.240712
KQK15637	not TKL_CTR1-DRK-2	1	TraesCS2B02G225200.1	not TKL_CTR1-DRK-2	2B	0	0.0940011	0.41139	0.228496
KQK15638	not TKL_CTR1-DRK-2	1	TraesCS2B02G225300.1	not TKL_CTR1-DRK-2	2B	3e-164	0.0326548	0.333115	0.0980286
KQK15644	not TKL_CTR1-DRK-2	1	TraesCS2B02G225800.2	not TKL_CTR1-DRK-2	2B	0	0.061837	0.353713	0.174822
KQK15646	not TKL_CTR1-DRK-2	1	TraesCS2B02G226000.1	not TKL_CTR1-DRK-2	2B	1e-175	0.0517847	0.285723	0.181241
KQK15649	not TKL_CTR1-DRK-2	1	TraesCS2B02G226300.1	not TKL_CTR1-DRK-2	2B	2e-132	0.155946	0.259599	0.60072
KQK15654	not TKL_CTR1-DRK-2	1	TraesCS2B02G226600.1	not TKL_CTR1-DRK-2	2B	2e-119	0.103378	0.252821	0.408899
PNT74901	not TKL_CTR1-DRK-2	1	TraesCS2B02G226700.1	not TKL_CTR1-DRK-2	2B	0	0.190187	0.329088	0.577923
KQK15659	not TKL_CTR1-DRK-2	1	TraesCS2B02G227000.1	not TKL_CTR1-DRK-2	2B	0	0.0187357	0.254243	0.073692
PNT74904	not TKL_CTR1-DRK-2	1	TraesCS2B02G227100.1	not TKL_CTR1-DRK-2	2B	5e-170	0.0663416	0.376972	0.175986
KQK15662	not TKL_CTR1-DRK-2	1	TraesCS2B02G227600.1	not TKL_CTR1-DRK-2	2B	4e-130	0.0559571	0.366291	0.152767
KQK15671	not TKL_CTR1-DRK-2	1	TraesCS2B02G227700.1	not TKL_CTR1-DRK-2	2B	0	0.060449	0.565469	0.106901
KQK15672	not TKL_CTR1-DRK-2	1	TraesCS2B02G227800.1	not TKL_CTR1-DRK-2	2B	0	0.0752974	0.312991	0.240573
KQK15678	not TKL_CTR1-DRK-2	1	TraesCS2B02G228500.1	not TKL_CTR1-DRK-2	2B	0	0.0708019	0.250102	0.283092
PNT74914	not TKL_CTR1-DRK-2	1	TraesCS2B02G228600.1	not TKL_CTR1-DRK-2	2B	0	0.121121	0.455736	0.265771
KQK15681	not TKL_CTR1-DRK-2	1	TraesCS2B02G228700.1	not TKL_CTR1-DRK-2	2B	0	0.0400748	0.371022	0.108012
KQK15683	not TKL_CTR1-DRK-2	1	TraesCS2B02G228800.1	not TKL_CTR1-DRK-2	2B	4e-119	0.125455	0.546357	0.22962
KQK15688	not TKL_CTR1-DRK-2	1	TraesCS2B02G228900.1	not TKL_CTR1-DRK-2	2B	0	0.0952649	0.3809	0.250105
KQK15691	not TKL_CTR1-DRK-2	1	TraesCS2B02G229000.1	not TKL_CTR1-DRK-2	2B	0	0.0439822	0.360788	0.121906
KQK15706	not TKL_CTR1-DRK-2	1	TraesCS2B02G229400.1	not TKL_CTR1-DRK-2	2B	0	0.0686552	0.358479	0.191518
KQK15716	not TKL_CTR1-DRK-2	1	TraesCS2B02G229500.1	not TKL_CTR1-DRK-2	2B	0	0.0648415	0.399125	0.162459
KQK15717	not TKL_CTR1-DRK-2	1	TraesCS2B02G229600.2	not TKL_CTR1-DRK-2	2B	0	0.0915595	0.310151	0.295209
KQK15719	not TKL_CTR1-DRK-2	1	TraesCS2B02G229800.1	not TKL_CTR1-DRK-2	2B	0	0.145338	0.339411	0.428205
PNT74926	not TKL_CTR1-DRK-2	1	TraesCS2B02G229900.1	not TKL_CTR1-DRK-2	2B	0	0.0556877	0.422692	0.131745
KQK15731	not TKL_CTR1-DRK-2	1	TraesCS2B02G230000.1	not TKL_CTR1-DRK-2	2B	0	0.0333649	0.318463	0.104768
KQK15733	not TKL_CTR1-DRK-2	1	TraesCS2B02G230200.1	not TKL_CTR1-DRK-2	2B	0	0.0230483	0.333628	0.0690836
KQK15734	not TKL_CTR1-DRK-2	1	TraesCS2B02G230300.1	not TKL_CTR1-DRK-2	2B	0	0.116248	0.286545	0.40569
KQK15738	not TKL_CTR1-DRK-2	1	TraesCS2B02G230600.4	not TKL_CTR1-DRK-2	2B	0	0.0187304	0.264062	0.0709318
KQK15745	not TKL_CTR1-DRK-2	1	TraesCS2B02G230900.1	not TKL_CTR1-DRK-2	2B	0	0.0763937	0.283905	0.269082
KQK15749	not TKL_CTR1-DRK-2	1	TraesCS2B02G231000.1	not TKL_CTR1-DRK-2	2B	0	0.0607134	0.341146	0.177969
KQK15757	not TKL_CTR1-DRK-2	1	TraesCS2B02G231500.1	not TKL_CTR1-DRK-2	2B	3e-135	0.10759	0.325111	0.330935
KQK15759	not TKL_CTR1-DRK-2	1	TraesCS2B02G231800.1	not TKL_CTR1-DRK-2	2B	0	0.116536	0.411038	0.283517
KQK15760	not TKL_CTR1-DRK-2	1	TraesCS2B02G231900.1	not TKL_CTR1-DRK-2	2B	0	0.0868046	0.33534	0.258856
KQK15762	not TKL_CTR1-DRK-2	1	TraesCS2B02G232300.1	not TKL_CTR1-DRK-2	2B	0	0.0519209	0.322884	0.160804
PNT74947	not TKL_CTR1-DRK-2	1	TraesCS2B02G232800.1	not TKL_CTR1-DRK-2	2B	0	0.111808	0.365459	0.305939
KQK15772	not TKL_CTR1-DRK-2	1	TraesCS2B02G232900.1	not TKL_CTR1-DRK-2	2B	0	0.0400443	0.242803	0.164925
KQK15773	not TKL_CTR1-DRK-2	1	TraesCS2B02G233000.1	not TKL_CTR1-DRK-2	2B	3e-161	0.0611942	0.225628	0.271217
KQK15777	not TKL_CTR1-DRK-2	1	TraesCS2B02G233200.1	not TKL_CTR1-DRK-2	2B	3e-163	0.0388218	0.286662	0.135427
KQK15778	not TKL_CTR1-DRK-2	1	TraesCS2B02G233300.1	not TKL_CTR1-DRK-2	2B	6e-151	0.214539	0.512192	0.418865
KQK15780	not TKL_CTR1-DRK-2	1	TraesCS2B02G233400.1	not TKL_CTR1-DRK-2	2B	0	0.0287928	0.235263	0.122386
KQK15781	not TKL_CTR1-DRK-2	1	TraesCS2B02G233500.1	not TKL_CTR1-DRK-2	2B	0	0.0804908	0.702592	0.114563
KQK15783	not TKL_CTR1-DRK-2	1	TraesCS2B02G233600.1	not TKL_CTR1-DRK-2	2B	0	0.0807215	0.336586	0.239825
KQK15787	not TKL_CTR1-DRK-2	1	TraesCS2B02G233800.1	not TKL_CTR1-DRK-2	2B	0	0.0561487	0.277565	0.20229
KQK15788	not TKL_CTR1-DRK-2	1	TraesCS2B02G233900.1	not TKL_CTR1-DRK-2	2B	2e-164	0.082718	0.190988	0.433105
KQK15789	not TKL_CTR1-DRK-2	1	TraesCS2B02G234100.1	not TKL_CTR1-DRK-2	2B	0	0.116898	0.44193	0.264516
KQK15802	not TKL_CTR1-DRK-2	1	TraesCS2B02G234300.1	not TKL_CTR1-DRK-2	2B	0	0.062759	0.359565	0.174541
KQK15806	not TKL_CTR1-DRK-2	1	TraesCS2B02G234500.1	not TKL_CTR1-DRK-2	2B	2e-150	0.0416412	0.266821	0.156064
KQK15809	not TKL_CTR1-DRK-2	1	TraesCS2B02G234800.1	not TKL_CTR1-DRK-2	2B	2e-153	0.0665529	0.16742	0.397521
KQK15811	not TKL_CTR1-DRK-2	1	TraesCS2B02G235100.1	not TKL_CTR1-DRK-2	2B	0	0.114757	0.358165	0.320402
KQK15820	not TKL_CTR1-DRK-2	1	TraesCS2B02G235700.1	not TKL_CTR1-DRK-2	2B	3e-154	0.0385689	0.368821	0.104574
KQK15828	not TKL_CTR1-DRK-2	1	TraesCS2B02G236200.1	not TKL_CTR1-DRK-2	2B	0	0.20388	1.25898	0.161941
KQK15832	not TKL_CTR1-DRK-2	1	TraesCS2B02G236500.1	not TKL_CTR1-DRK-2	2B	0	0.236706	1.15543	0.204864
KQK15836	not TKL_CTR1-DRK-2	1	TraesCS2B02G236700.1	not TKL_CTR1-DRK-2	2B	2e-165	0.0284436	0.235726	0.120664
KQK15837	not TKL_CTR1-DRK-2	1	TraesCS2B02G236800.8	not TKL_CTR1-DRK-2	2B	0	0.0752753	0.359554	0.209358
KQK15840	not TKL_CTR1-DRK-2	1	TraesCS2B02G237200.1	not TKL_CTR1-DRK-2	2B	0	0.0158697	0.35343	0.0449018
KQK15841	not TKL_CTR1-DRK-2	1	TraesCS2B02G237300.1	not TKL_CTR1-DRK-2	2B	5e-119	0.0565068	0.272452	0.207401
KQK15842	not TKL_CTR1-DRK-2	1	TraesCS2B02G237500.1	not TKL_CTR1-DRK-2	2B	2e-145	0.048708	0.291254	0.167235
KQK15844	not TKL_CTR1-DRK-2	1	TraesCS2B02G237900.1	not TKL_CTR1-DRK-2	2B	9e-152	0.0653952	0.384175	0.170222
KQK15853	not TKL_CTR1-DRK-2	1	TraesCS2B02G238500.1	not TKL_CTR1-DRK-2	2B	0	0.0775146	0.519219	0.149291
KQK15854	not TKL_CTR1-DRK-2	1	TraesCS2B02G238600.1	not TKL_CTR1-DRK-2	2B	0	0.128374	0.356637	0.359958
KQK15856	not TKL_CTR1-DRK-2	1	TraesCS2B02G238900.2	not TKL_CTR1-DRK-2	2B	0	0.101658	0.26288	0.38671
KQK15857	not TKL_CTR1-DRK-2	1	TraesCS2B02G239200.1	not TKL_CTR1-DRK-2	2B	1e-162	0.0398087	0.282601	0.140865
KQK15858	not TKL_CTR1-DRK-2	1	TraesCS2B02G239300.2	not TKL_CTR1-DRK-2	2B	7e-139	0.0788177	0.501515	0.157159
KQK15861	not TKL_CTR1-DRK-2	1	TraesCS2B02G239500.1	not TKL_CTR1-DRK-2	2B	0	0.14112	0.393678	0.358467
KQK15867	not TKL_CTR1-DRK-2	1	TraesCS2B02G239900.1	not TKL_CTR1-DRK-2	2B	3e-146	0.03788	0.224674	0.1686
KQK15872	not TKL_CTR1-DRK-2	1	TraesCS2B02G240100.1	not TKL_CTR1-DRK-2	2B	0	0.0457983	0.310122	0.147678
KQK15877	not TKL_CTR1-DRK-2	1	TraesCS2B02G240600.1	not TKL_CTR1-DRK-2	2B	3e-155	0.0539738	0.427219	0.126337
KQK15879	not TKL_CTR1-DRK-2	1	TraesCS2B02G240800.3	not TKL_CTR1-DRK-2	2B	0	0.0958471	0.352087	0.272225
PNT74974	not TKL_CTR1-DRK-2	1	TraesCS2B02G240900.1	not TKL_CTR1-DRK-2	2B	0	0.104745	0.341031	0.307143
KQK15882	not TKL_CTR1-DRK-2	1	TraesCS2B02G241200.3	not TKL_CTR1-DRK-2	2B	0	0.147842	0.466307	0.317049
KQK15885	not TKL_CTR1-DRK-2	1	TraesCS2B02G241400.1	not TKL_CTR1-DRK-2	2B	0	0.133013	0.403204	0.32989
KQK15886	not TKL_CTR1-DRK-2	1	TraesCS2B02G241500.1	not TKL_CTR1-DRK-2	2B	0	0.131486	0.383419	0.342929
KQK15900	not TKL_CTR1-DRK-2	1	TraesCS2B02G242100.2	not TKL_CTR1-DRK-2	2B	0	0.317934	0.982587	0.323569
KQK15904	not TKL_CTR1-DRK-2	1	TraesCS2B02G242400.1	not TKL_CTR1-DRK-2	2B	3e-159	0.24161	0.332052	0.727625
KQK15905	not TKL_CTR1-DRK-2	1	TraesCS2B02G242500.1	not TKL_CTR1-DRK-2	2B	0	0.109364	0.359387	0.304307
KQK15907	not TKL_CTR1-DRK-2	1	TraesCS2B02G243000.1	not TKL_CTR1-DRK-2	2B	0	0.423545	1.1542	0.366959
KQK15917	not TKL_CTR1-DRK-2	1	TraesCS2B02G243600.1	not TKL_CTR1-DRK-2	2B	0	0.0983844	0.485398	0.202688
KQK15918	not TKL_CTR1-DRK-2	1	TraesCS2B02G243700.1	not TKL_CTR1-DRK-2	2B	0	0.0307766	0.334652	0.0919661
KQK15920	not TKL_CTR1-DRK-2	1	TraesCS2B02G244000.1	not TKL_CTR1-DRK-2	2B	0	0.0748798	0.333471	0.224547
KQK15923	not TKL_CTR1-DRK-2	1	TraesCS2B02G244300.1	not TKL_CTR1-DRK-2	2B	0	0.0558382	0.334699	0.166831
KQK15928	not TKL_CTR1-DRK-2	1	TraesCS2B02G244500.1	not TKL_CTR1-DRK-2	2B	0	0.0417643	0.293411	0.14234
KQK15932	not TKL_CTR1-DRK-2	1	TraesCS2B02G244600.1	not TKL_CTR1-DRK-2	2B	0	0.0439376	0.315518	0.139255
PNT74988	not TKL_CTR1-DRK-2	1	TraesCS2B02G244700.1	not TKL_CTR1-DRK-2	2B	0	0.0312102	0.393758	0.0792624
KQK15936	not TKL_CTR1-DRK-2	1	TraesCS2B02G244900.5	not TKL_CTR1-DRK-2	2B	0	0.0699554	0.289219	0.241877
KQK15945	not TKL_CTR1-DRK-2	1	TraesCS2B02G245100.1	not TKL_CTR1-DRK-2	2B	0	0.0637761	0.482733	0.132115
KQK15951	not TKL_CTR1-DRK-2	1	TraesCS2B02G245600.1	not TKL_CTR1-DRK-2	2B	0	0.0283787	0.267872	0.105941
KQK15953	not TKL_CTR1-DRK-2	1	TraesCS2B02G245800.1	not TKL_CTR1-DRK-2	2B	6e-118	0.0660659	0.380399	0.173675
KQK15957	not TKL_CTR1-DRK-2	1	TraesCS2B02G245900.2	not TKL_CTR1-DRK-2	2B	0	0.0360481	0.213603	0.168762
KQK15961	not TKL_CTR1-DRK-2	1	TraesCS2B02G246100.1	not TKL_CTR1-DRK-2	2B	5e-157	0.0480099	0.292854	0.163938
KQK15965	not TKL_CTR1-DRK-2	1	TraesCS2B02G246200.1	not TKL_CTR1-DRK-2	2B	0	0.0599309	0.278297	0.215349
KQK15971	not TKL_CTR1-DRK-2	1	TraesCS2B02G246500.2	not TKL_CTR1-DRK-2	2B	0	0.0311196	0.312982	0.0994293
KQK15974	not TKL_CTR1-DRK-2	1	TraesCS2B02G246900.8	not TKL_CTR1-DRK-2	2B	0	0.0343841	0.364802	0.0942541
KQK15975	not TKL_CTR1-DRK-2	1	TraesCS2B02G247000.1	not TKL_CTR1-DRK-2	2B	0	0.268824	0.39354	0.683093
PNT75007	not TKL_CTR1-DRK-2	1	TraesCS2B02G247100.1	not TKL_CTR1-DRK-2	2B	0	0.122803	0.321681	0.381753
KQK15987	not TKL_CTR1-DRK-2	1	TraesCS2B02G247200.1	not TKL_CTR1-DRK-2	2B	0	0.109329	0.311177	0.35134
KQK15990	not TKL_CTR1-DRK-2	1	TraesCS2B02G247400.4	not TKL_CTR1-DRK-2	2B	0	0.0695276	0.289916	0.23982
KQK15996	not TKL_CTR1-DRK-2	1	TraesCS2B02G247700.2	not TKL_CTR1-DRK-2	2B	0	0.0355012	0.354724	0.100081
PNT75017	not TKL_CTR1-DRK-2	1	TraesCS2B02G248200.1	not TKL_CTR1-DRK-2	2B	3e-161	0.142922	0.170329	0.839098
KQK16018	not TKL_CTR1-DRK-2	1	TraesCS2B02G248700.2	not TKL_CTR1-DRK-2	2B	0	0.0184284	0.300954	0.0612334
KQK16021	not TKL_CTR1-DRK-2	1	TraesCS2B02G248800.1	not TKL_CTR1-DRK-2	2B	0	0.0871739	0.298577	0.291964
KQK14793	not TKL_CTR1-DRK-2	1	TraesCS2B02G145000.1	not TKL_CTR1-DRK-2	2B	1e-124	0.250862	0.692274	0.362374
KQK14795	not TKL_CTR1-DRK-2	1	TraesCS2B02G145700.1	not TKL_CTR1-DRK-2	2B	0	0.0556896	0.396465	0.140466
KQK14801	not TKL_CTR1-DRK-2	1	TraesCS2B02G145800.1	not TKL_CTR1-DRK-2	2B	0	0.0620871	0.318961	0.194654
KQK14803	not TKL_CTR1-DRK-2	1	TraesCS2B02G147200.1	not TKL_CTR1-DRK-2	2B	8e-136	0.109613	0.382706	0.286417
KQK14808	not TKL_CTR1-DRK-2	1	TraesCS2B02G147700.1	not TKL_CTR1-DRK-2	2B	2e-122	0.0811318	0.476747	0.170178
KQK14810	not TKL_CTR1-DRK-2	1	TraesCS2B02G147800.1	not TKL_CTR1-DRK-2	2B	0	0.130088	0.57334	0.226895
KQK14809	not TKL_CTR1-DRK-2	1	TraesCS2B02G147900.1	not TKL_CTR1-DRK-2	2B	0	0.136681	0.39033	0.350169
KQK14814	not TKL_CTR1-DRK-2	1	TraesCS2B02G148600.2	not TKL_CTR1-DRK-2	2B	0	0.0485031	0.325367	0.149072
PNT74607	not TKL_CTR1-DRK-2	1	TraesCS2B02G148700.1	not TKL_CTR1-DRK-2	2B	9e-159	0.0608766	0.368072	0.165393
PNT74610	not TKL_CTR1-DRK-2	1	TraesCS2B02G148800.1	not TKL_CTR1-DRK-2	2B	0	0.146727	0.393408	0.372964
KQK14820	not TKL_CTR1-DRK-2	1	TraesCS2B02G149000.2	not TKL_CTR1-DRK-2	2B	0	0.309852	0.573487	0.540296
KQK14823	not TKL_CTR1-DRK-2	1	TraesCS2B02G149100.1	not TKL_CTR1-DRK-2	2B	0	0.0187717	0.213732	0.0878282
KQK14825	not TKL_CTR1-DRK-2	1	TraesCS2B02G149500.1	not TKL_CTR1-DRK-2	2B	0	0.0624612	0.462756	0.134976
KQK14837	not TKL_CTR1-DRK-2	1	TraesCS2B02G150200.1	not TKL_CTR1-DRK-2	2B	0	0.0635933	0.336108	0.189205
PNT74619	not TKL_CTR1-DRK-2	1	TraesCS2B02G150800.1	not TKL_CTR1-DRK-2	2B	0	0.058975	0.261356	0.22565
PNT74621	not TKL_CTR1-DRK-2	1	TraesCS2B02G151100.1	not TKL_CTR1-DRK-2	2B	0	0.0796395	0.422458	0.188515
KQK14847	not TKL_CTR1-DRK-2	1	TraesCS2B02G151200.1	not TKL_CTR1-DRK-2	2B	4e-160	0.0527607	0.414911	0.127161
KQK14848	not TKL_CTR1-DRK-2	1	TraesCS2B02G152000.2	not TKL_CTR1-DRK-2	2B	2e-167	0.173994	0.357676	0.486456
KQK14849	not TKL_CTR1-DRK-2	1	TraesCS2B02G152100.1	not TKL_CTR1-DRK-2	2B	0	0.108674	0.367266	0.295899
KQK14851	not TKL_CTR1-DRK-2	1	TraesCS2B02G152300.1	not TKL_CTR1-DRK-2	2B	5e-169	0.0483795	0.32679	0.148045
KQK14854	not TKL_CTR1-DRK-2	1	TraesCS2B02G152700.1	not TKL_CTR1-DRK-2	2B	0	0.0459018	0.392394	0.116979
KQK14861	not TKL_CTR1-DRK-2	1	TraesCS2B02G152900.1	not TKL_CTR1-DRK-2	2B	0	0.0188127	0.274169	0.068617
KQK14864	not TKL_CTR1-DRK-2	1	TraesCS2B02G153800.3	not TKL_CTR1-DRK-2	2B	0	0.0461745	0.301508	0.153145
PNT74638	not TKL_CTR1-DRK-2	1	TraesCS2B02G154400.1	not TKL_CTR1-DRK-2	2B	0	0.0881574	0.349161	0.252484
KQK14867	not TKL_CTR1-DRK-2	1	TraesCS2B02G154500.1	not TKL_CTR1-DRK-2	2B	0	0.0762302	0.280016	0.272235
KQK14868	not TKL_CTR1-DRK-2	1	TraesCS2B02G154600.1	not TKL_CTR1-DRK-2	2B	5e-117	0.159444	0.412098	0.386908
KQK14870	not TKL_CTR1-DRK-2	1	TraesCS2B02G154700.1	not TKL_CTR1-DRK-2	2B	0	0.0328201	0.400804	0.0818858
KQK14871	not TKL_CTR1-DRK-2	1	TraesCS2B02G155000.1	not TKL_CTR1-DRK-2	2B	0	0.133354	0.293515	0.454335
KQK14881	not TKL_CTR1-DRK-2	1	TraesCS2B02G156400.3	not TKL_CTR1-DRK-2	2B	0	0.067963	0.353909	0.192035
KQK14883	not TKL_CTR1-DRK-2	1	TraesCS2B02G157000.1	not TKL_CTR1-DRK-2	2B	0	0.150491	0.422444	0.356238
KQK14884	not TKL_CTR1-DRK-2	1	TraesCS2B02G157200.1	not TKL_CTR1-DRK-2	2B	3e-161	0.0832684	0.27235	0.305741
KQK14888	not TKL_CTR1-DRK-2	1	TraesCS2B02G157500.1	not TKL_CTR1-DRK-2	2B	8e-139	0.0903278	0.381505	0.236767
KQK14887	not TKL_CTR1-DRK-2	1	TraesCS2B02G157700.1	not TKL_CTR1-DRK-2	2B	0	0.0675718	0.323248	0.20904
KQK14889	not TKL_CTR1-DRK-2	1	TraesCS2B02G157800.1	not TKL_CTR1-DRK-2	2B	0	0.0851011	0.379239	0.2244
KQK14893	not TKL_CTR1-DRK-2	1	TraesCS2B02G157900.1	not TKL_CTR1-DRK-2	2B	0	0.0827056	0.256223	0.322787
KQK14895	not TKL_CTR1-DRK-2	1	TraesCS2B02G158400.1	not TKL_CTR1-DRK-2	2B	0	0.175981	0.412311	0.426817
KQK14898	not TKL_CTR1-DRK-2	1	TraesCS2B02G158500.1	not TKL_CTR1-DRK-2	2B	4e-164	0.0416494	0.337451	0.123424
KQK14901	not TKL_CTR1-DRK-2	1	TraesCS2B02G159500.1	not TKL_CTR1-DRK-2	2B	0	0.127162	0.322935	0.393768
KQK14902	not TKL_CTR1-DRK-2	1	TraesCS2B02G159600.1	not TKL_CTR1-DRK-2	2B	4e-177	0.0475653	0.415108	0.114585
KQK14903	not TKL_CTR1-DRK-2	1	TraesCS2B02G159700.1	not TKL_CTR1-DRK-2	2B	0	0.0370645	0.416022	0.0890927
KQK14904	not TKL_CTR1-DRK-2	1	TraesCS2B02G160200.1	not TKL_CTR1-DRK-2	2B	0	0.224797	0.558713	0.402348
KQK14909	not TKL_CTR1-DRK-2	1	TraesCS2B02G160900.1	not TKL_CTR1-DRK-2	2B	1e-156	0.267339	0.220687	1.21139
KQK14918	not TKL_CTR1-DRK-2	1	TraesCS2B02G161900.1	not TKL_CTR1-DRK-2	2B	0	0.0507939	0.334566	0.15182
KQK14916	not TKL_CTR1-DRK-2	1	TraesCS2B02G162000.1	not TKL_CTR1-DRK-2	2B	0	0.0264345	0.213459	0.123838
PNT74649	not TKL_CTR1-DRK-2	1	TraesCS2B02G162100.1	not TKL_CTR1-DRK-2	2B	0	0.149819	0.759398	0.197286
KQK14924	not TKL_CTR1-DRK-2	1	TraesCS2B02G163900.1	not TKL_CTR1-DRK-2	2B	0	0.102773	0.371936	0.27632
KQK14933	not TKL_CTR1-DRK-2	1	TraesCS2B02G166100.3	not TKL_CTR1-DRK-2	2B	0	0.0989112	0.350216	0.282429
KQK14934	not TKL_CTR1-DRK-2	1	TraesCS2B02G166300.1	not TKL_CTR1-DRK-2	2B	0	0.115629	0.320965	0.360255
KQK14937	not TKL_CTR1-DRK-2	1	TraesCS2B02G166800.1	not TKL_CTR1-DRK-2	2B	0	0.162214	0.370515	0.437806
KQK14938	not TKL_CTR1-DRK-2	1	TraesCS2B02G167000.1	not TKL_CTR1-DRK-2	2B	0	0.0265169	0.297044	0.0892693
KQK14940	not TKL_CTR1-DRK-2	1	TraesCS2B02G167100.1	not TKL_CTR1-DRK-2	2B	3e-120	0.0839812	0.413871	0.202916
KQK14941	not TKL_CTR1-DRK-2	1	TraesCS2B02G167500.1	not TKL_CTR1-DRK-2	2B	0	0.104487	0.267979	0.389909
KQK14943	not TKL_CTR1-DRK-2	1	TraesCS2B02G167600.1	not TKL_CTR1-DRK-2	2B	0	0.0432928	0.447526	0.0967381
PNT74654	not TKL_CTR1-DRK-2	1	TraesCS2B02G167700.1	not TKL_CTR1-DRK-2	2B	0	0.12236	0.501442	0.244015
KQK14947	not TKL_CTR1-DRK-2	1	TraesCS2B02G167900.1	not TKL_CTR1-DRK-2	2B	0	0.106232	0.522633	0.203264
KQK14948	not TKL_CTR1-DRK-2	1	TraesCS2B02G168000.1	not TKL_CTR1-DRK-2	2B	0	0.0458043	0.382573	0.119727
KQK14957	not TKL_CTR1-DRK-2	1	TraesCS2B02G169200.1	not TKL_CTR1-DRK-2	2B	0	0.0383496	0.33696	0.11381
PNT74656	not TKL_CTR1-DRK-2	1	TraesCS2B02G169400.1	not TKL_CTR1-DRK-2	2B	0	0.0749802	0.4101	0.182834
KQK14963	not TKL_CTR1-DRK-2	1	TraesCS2B02G169700.1	not TKL_CTR1-DRK-2	2B	0	0.129097	0.345741	0.373392
KQK14965	not TKL_CTR1-DRK-2	1	TraesCS2B02G170200.1	not TKL_CTR1-DRK-2	2B	0	0.110727	0.385348	0.287343
KQK14967	not TKL_CTR1-DRK-2	1	TraesCS2B02G170800.1	not TKL_CTR1-DRK-2	2B	0	0.179884	0.602106	0.298758
PNT74660	not TKL_CTR1-DRK-2	1	TraesCS2B02G171600.1	not TKL_CTR1-DRK-2	2B	0	0.021925	0.368061	0.0595689
KQK14976	not TKL_CTR1-DRK-2	1	TraesCS2B02G171800.1	not TKL_CTR1-DRK-2	2B	0	0.053672	0.247864	0.216538
KQK14978	not TKL_CTR1-DRK-2	1	TraesCS2B02G171900.1	not TKL_CTR1-DRK-2	2B	9e-123	0.20573	0.556238	0.369861
KQK14981	not TKL_CTR1-DRK-2	1	TraesCS2B02G172100.1	not TKL_CTR1-DRK-2	2B	0	0.0439819	0.481297	0.0913821
KQK14983	not TKL_CTR1-DRK-2	1	TraesCS2B02G172600.1	not TKL_CTR1-DRK-2	2B	0	0.0769808	0.318186	0.241937
KQK14984	not TKL_CTR1-DRK-2	1	TraesCS2B02G172700.2	not TKL_CTR1-DRK-2	2B	3e-164	0.0519515	0.367254	0.141459
KQK14985	not TKL_CTR1-DRK-2	1	TraesCS2B02G172800.1	not TKL_CTR1-DRK-2	2B	2e-180	0.00452354	0.385892	0.0117223
KQK14986	not TKL_CTR1-DRK-2	1	TraesCS2B02G172900.1	not TKL_CTR1-DRK-2	2B	1e-146	0.0553005	0.465956	0.118682
KQK14988	not TKL_CTR1-DRK-2	1	TraesCS2B02G173000.1	not TKL_CTR1-DRK-2	2B	2e-118	0.340214	0.64329	0.528865
KQK14992	not TKL_CTR1-DRK-2	1	TraesCS2B02G173600.1	not TKL_CTR1-DRK-2	2B	2e-136	0.315158	0.820405	0.38415
KQK14995	not TKL_CTR1-DRK-2	1	TraesCS2B02G174300.1	not TKL_CTR1-DRK-2	2B	4e-148	0.251119	0.390008	0.643882
KQK14996	not TKL_CTR1-DRK-2	1	TraesCS2B02G174400.1	not TKL_CTR1-DRK-2	2B	6e-142	0.0714953	0.357628	0.199915
KQK15000	not TKL_CTR1-DRK-2	1	TraesCS2B02G174600.1	not TKL_CTR1-DRK-2	2B	0	0.100989	0.329324	0.306654
PNT74666	not TKL_CTR1-DRK-2	1	TraesCS2B02G174700.2	not TKL_CTR1-DRK-2	2B	0	0.139586	0.466521	0.299206
KQK15003	not TKL_CTR1-DRK-2	1	TraesCS2B02G174800.1	not TKL_CTR1-DRK-2	2B	4e-170	0.0375844	0.30722	0.122337
KQK15010	not TKL_CTR1-DRK-2	1	TraesCS2B02G175300.1	not TKL_CTR1-DRK-2	2B	0	0.0214651	0.219861	0.0976303
PNT74667	not TKL_CTR1-DRK-2	1	TraesCS2B02G175400.1	not TKL_CTR1-DRK-2	2B	4e-117	0.787464	1.0316	0.763341
KQK15020	not TKL_CTR1-DRK-2	1	TraesCS2B02G175800.2	not TKL_CTR1-DRK-2	2B	0	0.0457395	0.323502	0.141389
PNT74670	not TKL_CTR1-DRK-2	1	TraesCS2B02G176700.1	not TKL_CTR1-DRK-2	2B	0	0.0462719	0.343757	0.134607
KQK15033	not TKL_CTR1-DRK-2	1	TraesCS2B02G177300.1	not TKL_CTR1-DRK-2	2B	0	0.094957	0.732366	0.129658
KQK15037	not TKL_CTR1-DRK-2	1	TraesCS2B02G178100.1	not TKL_CTR1-DRK-2	2B	0	0.0474057	0.369695	0.128229
KQK15040	not TKL_CTR1-DRK-2	1	TraesCS2B02G178400.2	not TKL_CTR1-DRK-2	2B	2e-152	0.112988	0.603299	0.187284
KQK15042	not TKL_CTR1-DRK-2	1	TraesCS2B02G178600.1	not TKL_CTR1-DRK-2	2B	3e-148	0.0484558	0.529362	0.0915364
KQK15044	not TKL_CTR1-DRK-2	1	TraesCS2B02G179000.1	not TKL_CTR1-DRK-2	2B	7e-167	0.219602	0.543564	0.404003
KQK15054	not TKL_CTR1-DRK-2	1	TraesCS2B02G179900.1	not TKL_CTR1-DRK-2	2B	0	0.0525375	0.351109	0.149633
KQK15055	not TKL_CTR1-DRK-2	1	TraesCS2B02G180000.1	not TKL_CTR1-DRK-2	2B	0	0.151031	0.450419	0.335312
KQK15059	not TKL_CTR1-DRK-2	1	TraesCS2B02G180400.1	not TKL_CTR1-DRK-2	2B	2e-115	0.18659	0.401152	0.465136
KQK15062	not TKL_CTR1-DRK-2	1	TraesCS2B02G180500.1	not TKL_CTR1-DRK-2	2B	0	0.0483764	0.284171	0.170237
KQK15064	not TKL_CTR1-DRK-2	1	TraesCS2B02G180800.1	not TKL_CTR1-DRK-2	2B	3e-131	0.0503681	0.345977	0.145582
PNT74693	not TKL_CTR1-DRK-2	1	TraesCS2B02G180900.1	not TKL_CTR1-DRK-2	2B	0	0.0732411	0.250737	0.292104
KQK15070	not TKL_CTR1-DRK-2	1	TraesCS2B02G181600.1	not TKL_CTR1-DRK-2	2B	3e-156	0.0439067	0.425919	0.103087
KQK15071	not TKL_CTR1-DRK-2	1	TraesCS2B02G181700.1	not TKL_CTR1-DRK-2	2B	3e-174	0.0265287	0.309344	0.0857581
KQK15076	not TKL_CTR1-DRK-2	1	TraesCS2B02G182600.1	not TKL_CTR1-DRK-2	2B	4e-179	0.0819797	0.328097	0.249864
KQK15077	not TKL_CTR1-DRK-2	1	TraesCS2B02G182700.3	not TKL_CTR1-DRK-2	2B	0	0.0705418	0.236555	0.298204
KQK15082	not TKL_CTR1-DRK-2	1	TraesCS2B02G182900.1	not TKL_CTR1-DRK-2	2B	3e-119	0.166324	0.659012	0.252383
KQK15086	not TKL_CTR1-DRK-2	1	TraesCS2B02G183100.1	not TKL_CTR1-DRK-2	2B	2e-110	0.225093	0.561772	0.400684
KQK15089	not TKL_CTR1-DRK-2	1	TraesCS2B02G183200.1	not TKL_CTR1-DRK-2	2B	0	0.0351791	0.293889	0.119702
KQK15091	not TKL_CTR1-DRK-2	1	TraesCS2B02G183300.1	not TKL_CTR1-DRK-2	2B	1e-128	0.112334	0.301105	0.373071
KQK15092	not TKL_CTR1-DRK-2	1	TraesCS2B02G183500.1	not TKL_CTR1-DRK-2	2B	5e-123	0.0406682	0.414374	0.0981439
KQK15100	not TKL_CTR1-DRK-2	1	TraesCS2B02G184100.1	not TKL_CTR1-DRK-2	2B	0	0.0101653	0.265909	0.0382287
KQK15115	not TKL_CTR1-DRK-2	1	TraesCS2B02G185800.3	not TKL_CTR1-DRK-2	2B	0	0.0576491	0.383292	0.150405
KQK14443	not TKL_CTR1-DRK-2	1	TraesCS2B02G094500.1	not TKL_CTR1-DRK-2	2B	8e-153	0.187224	0.438387	0.427074
KQK14444	not TKL_CTR1-DRK-2	1	TraesCS2B02G094700.1	not TKL_CTR1-DRK-2	2B	0	0.188509	0.529399	0.356082
KQK14459	not TKL_CTR1-DRK-2	1	TraesCS2B02G095500.2	not TKL_CTR1-DRK-2	2B	0	0.140182	0.440517	0.318222
KQK14454	not TKL_CTR1-DRK-2	1	TraesCS2B02G096000.1	not TKL_CTR1-DRK-2	2B	0	0.0714922	0.642064	0.111348
KQK14463	not TKL_CTR1-DRK-2	1	TraesCS2B02G096100.1	not TKL_CTR1-DRK-2	2B	0	0.0339777	0.342557	0.0991883
KQK14466	not TKL_CTR1-DRK-2	1	TraesCS2B02G096200.1	not TKL_CTR1-DRK-2	2B	3e-180	0.0225315	0.283234	0.0795507
KQK14467	not TKL_CTR1-DRK-2	1	TraesCS2B02G096300.1	not TKL_CTR1-DRK-2	2B	0	0.0509725	0.516368	0.0987135
KQK14469	not TKL_CTR1-DRK-2	1	TraesCS2B02G096600.1	not TKL_CTR1-DRK-2	2B	0	0.158054	0.410521	0.385009
KQK14473	not TKL_CTR1-DRK-2	1	TraesCS2B02G098500.1	not TKL_CTR1-DRK-2	2B	0	0.0796726	0.455249	0.175009
KQK14476	not TKL_CTR1-DRK-2	1	TraesCS2B02G098800.3	not TKL_CTR1-DRK-2	2B	0	0.0603506	0.331573	0.182013
KQK14478	not TKL_CTR1-DRK-2	1	TraesCS2B02G099500.1	not TKL_CTR1-DRK-2	2B	0	0.0446365	0.296166	0.150714
KQK14480	not TKL_CTR1-DRK-2	1	TraesCS2B02G099700.1	not TKL_CTR1-DRK-2	2B	0	0.0834481	0.313614	0.266085
KQK14479	not TKL_CTR1-DRK-2	1	TraesCS2B02G099800.1	not TKL_CTR1-DRK-2	2B	0	0.337084	0.621785	0.542123
KQK14489	not TKL_CTR1-DRK-2	1	TraesCS2B02G101600.1	not TKL_CTR1-DRK-2	2B	0	0.225834	0.42632	0.52973
KQK14490	not TKL_CTR1-DRK-2	1	TraesCS2B02G101700.1	not TKL_CTR1-DRK-2	2B	0	0.0286354	0.329645	0.0868672
KQK14491	not TKL_CTR1-DRK-2	1	TraesCS2B02G101800.1	not TKL_CTR1-DRK-2	2B	5e-116	0.323097	0.588295	0.54921
KQK14492	not TKL_CTR1-DRK-2	1	TraesCS2B02G102500.1	not TKL_CTR1-DRK-2	2B	0	0.0293179	0.274518	0.106798
KQK14495	not TKL_CTR1-DRK-2	1	TraesCS2B02G103900.1	not TKL_CTR1-DRK-2	2B	0	0.0868406	0.517654	0.167758
KQK14496	not TKL_CTR1-DRK-2	1	TraesCS2B02G104200.1	not TKL_CTR1-DRK-2	2B	0	0.128832	0.537482	0.239695
KQK14497	not TKL_CTR1-DRK-2	1	TraesCS2B02G104300.1	not TKL_CTR1-DRK-2	2B	0	0.0623338	0.480893	0.129621
KQK14500	not TKL_CTR1-DRK-2	1	TraesCS2B02G105000.1	not TKL_CTR1-DRK-2	2B	0	0.0515425	0.287054	0.179557
KQK14502	not TKL_CTR1-DRK-2	1	TraesCS2B02G105400.1	not TKL_CTR1-DRK-2	2B	0	0.149894	0.466506	0.321312
KQK14506	not TKL_CTR1-DRK-2	1	TraesCS2B02G105700.1	not TKL_CTR1-DRK-2	2B	0	0.00836006	0.29197	0.0286333
KQK14509	not TKL_CTR1-DRK-2	1	TraesCS2B02G107200.1	not TKL_CTR1-DRK-2	2B	0	0.0751209	0.367428	0.204451
KQK14510	not TKL_CTR1-DRK-2	1	TraesCS2B02G107500.1	not TKL_CTR1-DRK-2	2B	0	0.0997468	0.534048	0.186775
PNT74534	not TKL_CTR1-DRK-2	1	TraesCS2B02G108200.1	not TKL_CTR1-DRK-2	2B	0	0.0202875	0.304762	0.0665682
KQK14519	not TKL_CTR1-DRK-2	1	TraesCS2B02G108800.1	not TKL_CTR1-DRK-2	2B	0	0.180573	0.497582	0.3629
KQK14522	not TKL_CTR1-DRK-2	1	TraesCS2B02G109900.1	not TKL_CTR1-DRK-2	2B	0	0.211848	0.360497	0.587655
KQK14527	not TKL_CTR1-DRK-2	1	TraesCS2B02G110300.1	not TKL_CTR1-DRK-2	2B	2e-176	0.286828	0.613231	0.467732
KQK14534	not TKL_CTR1-DRK-2	1	TraesCS2B02G110500.1	not TKL_CTR1-DRK-2	2B	0	0.0406351	0.342168	0.118758
KQK14535	not TKL_CTR1-DRK-2	1	TraesCS2B02G110800.1	not TKL_CTR1-DRK-2	2B	0	0.0471759	0.328842	0.143461
KQK14536	not TKL_CTR1-DRK-2	1	TraesCS2B02G111400.2	not TKL_CTR1-DRK-2	2B	0	0.0267396	0.326532	0.0818896
KQK14546	not TKL_CTR1-DRK-2	1	TraesCS2B02G112000.1	not TKL_CTR1-DRK-2	2B	0	0.136093	0.307411	0.442708
KQK14548	not TKL_CTR1-DRK-2	1	TraesCS2B02G112400.2	not TKL_CTR1-DRK-2	2B	0	0.101079	0.33294	0.303596
KQK14552	not TKL_CTR1-DRK-2	1	TraesCS2B02G112800.1	not TKL_CTR1-DRK-2	2B	1e-176	0.153249	0.426497	0.359319
KQK14553	not TKL_CTR1-DRK-2	1	TraesCS2B02G113200.2	not TKL_CTR1-DRK-2	2B	0	0.0184706	0.59853	0.0308599
KQK14555	not TKL_CTR1-DRK-2	1	TraesCS2B02G113300.1	not TKL_CTR1-DRK-2	2B	7e-171	0.0644544	0.426953	0.150964
KQK14556	not TKL_CTR1-DRK-2	1	TraesCS2B02G113700.1	not TKL_CTR1-DRK-2	2B	5e-154	0.0658116	0.557148	0.118122
PNT74546	not TKL_CTR1-DRK-2	1	TraesCS2B02G113900.1	not TKL_CTR1-DRK-2	2B	1e-161	0.0662939	0.436595	0.151843
KQK14558	not TKL_CTR1-DRK-2	1	TraesCS2B02G114000.1	not TKL_CTR1-DRK-2	2B	0	0.0459455	0.423872	0.108395
KQK14561	not TKL_CTR1-DRK-2	1	TraesCS2B02G114500.2	not TKL_CTR1-DRK-2	2B	0	0.0538029	0.403398	0.133374
KQK14562	not TKL_CTR1-DRK-2	1	TraesCS2B02G114800.1	not TKL_CTR1-DRK-2	2B	0	0.0917935	0.339234	0.270591
KQK14564	not TKL_CTR1-DRK-2	1	TraesCS2B02G115400.1	not TKL_CTR1-DRK-2	2B	0	0.0979517	0.46361	0.211281
KQK14566	not TKL_CTR1-DRK-2	1	TraesCS2B02G116200.1	not TKL_CTR1-DRK-2	2B	0	0.271511	0.758951	0.357745
KQK14573	not TKL_CTR1-DRK-2	1	TraesCS2B02G116700.1	not TKL_CTR1-DRK-2	2B	0	0.0778241	0.437645	0.177825
KQK14575	not TKL_CTR1-DRK-2	1	TraesCS2B02G117400.1	not TKL_CTR1-DRK-2	2B	1e-143	0.284105	0.480729	0.590987
KQK14576	not TKL_CTR1-DRK-2	1	TraesCS2B02G117700.1	not TKL_CTR1-DRK-2	2B	0	0.0969021	0.272636	0.355427
KQK14577	not TKL_CTR1-DRK-2	1	TraesCS2B02G117800.1	not TKL_CTR1-DRK-2	2B	3e-127	0.164931	0.46252	0.356593
KQK14578	not TKL_CTR1-DRK-2	1	TraesCS2B02G118000.1	not TKL_CTR1-DRK-2	2B	0	0.124952	0.413028	0.302528
KQK14585	not TKL_CTR1-DRK-2	1	TraesCS2B02G118100.1	not TKL_CTR1-DRK-2	2B	6e-149	0.0969088	0.351453	0.275738
KQK14589	not TKL_CTR1-DRK-2	1	TraesCS2B02G118700.1	not TKL_CTR1-DRK-2	2B	0	0.117839	0.436554	0.26993
KQK14591	not TKL_CTR1-DRK-2	1	TraesCS2B02G119000.1	not TKL_CTR1-DRK-2	2B	2e-141	0.232922	0.311008	0.748926
KQK14592	not TKL_CTR1-DRK-2	1	TraesCS2B02G119200.2	not TKL_CTR1-DRK-2	2B	0	0.0568027	0.387098	0.14674
KQK14594	not TKL_CTR1-DRK-2	1	TraesCS2B02G119300.2	not TKL_CTR1-DRK-2	2B	6e-180	0.228444	0.418273	0.546161
KQK14595	not TKL_CTR1-DRK-2	1	TraesCS2B02G119400.4	not TKL_CTR1-DRK-2	2B	0	0.0750681	0.283502	0.264789
KQK14605	not TKL_CTR1-DRK-2	1	TraesCS2B02G120200.1	not TKL_CTR1-DRK-2	2B	0	0.104034	0.376712	0.276163
KQK14606	not TKL_CTR1-DRK-2	1	TraesCS2B02G120600.1	not TKL_CTR1-DRK-2	2B	0	0.0806922	0.295967	0.272639
KQK14609	not TKL_CTR1-DRK-2	1	TraesCS2B02G120800.4	not TKL_CTR1-DRK-2	2B	0	0.0594076	0.316409	0.187755
KQK14611	not TKL_CTR1-DRK-2	1	TraesCS2B02G121000.1	not TKL_CTR1-DRK-2	2B	0	0.210622	0.415879	0.50645
PNT74565	not TKL_CTR1-DRK-2	1	TraesCS2B02G121100.1	not TKL_CTR1-DRK-2	2B	0	0.0790204	0.414554	0.190615
KQK14619	not TKL_CTR1-DRK-2	1	TraesCS2B02G121500.1	not TKL_CTR1-DRK-2	2B	0	0.0777645	0.460053	0.169034
KQK14623	not TKL_CTR1-DRK-2	1	TraesCS2B02G121700.1	not TKL_CTR1-DRK-2	2B	0	0.0868991	0.324094	0.268129
KQK14626	not TKL_CTR1-DRK-2	1	TraesCS2B02G122400.1	not TKL_CTR1-DRK-2	2B	0	0.0754476	0.833589	0.0905094
KQK14627	not TKL_CTR1-DRK-2	1	TraesCS2B02G122500.1	not TKL_CTR1-DRK-2	2B	0	0.0731431	0.382669	0.191139
KQK14630	not TKL_CTR1-DRK-2	1	TraesCS2B02G122700.1	not TKL_CTR1-DRK-2	2B	5e-161	0.128835	0.427343	0.301478
PNT74570	not TKL_CTR1-DRK-2	1	TraesCS2B02G122800.1	not TKL_CTR1-DRK-2	2B	0	0.476823	0.728712	0.654336
KQK14638	not TKL_CTR1-DRK-2	1	TraesCS2B02G122900.1	not TKL_CTR1-DRK-2	2B	0	0.0560402	0.255243	0.219557
KQK14649	not TKL_CTR1-DRK-2	1	TraesCS2B02G124200.1	not TKL_CTR1-DRK-2	2B	0	0.124297	0.513317	0.242146
KQK14656	not TKL_CTR1-DRK-2	1	TraesCS2B02G124600.1	not TKL_CTR1-DRK-2	2B	7e-128	0.246528	0.565394	0.43603
KQK14659	not TKL_CTR1-DRK-2	1	TraesCS2B02G125200.1	not TKL_CTR1-DRK-2	2B	3e-137	0.282606	1.02809	0.274885
KQK14665	not TKL_CTR1-DRK-2	1	TraesCS2B02G126500.1	not TKL_CTR1-DRK-2	2B	2e-140	0.012663	0.325354	0.0389206
KQK14667	not TKL_CTR1-DRK-2	1	TraesCS2B02G127600.1	not TKL_CTR1-DRK-2	2B	0	0.209399	0.515641	0.406094
KQK14668	not TKL_CTR1-DRK-2	1	TraesCS2B02G127700.1	not TKL_CTR1-DRK-2	2B	0	0.0428552	0.345	0.124218
KQK14671	not TKL_CTR1-DRK-2	1	TraesCS2B02G127900.1	not TKL_CTR1-DRK-2	2B	1e-129	0.0186037	0.232022	0.0801808
KQK14679	not TKL_CTR1-DRK-2	1	TraesCS2B02G129600.1	not TKL_CTR1-DRK-2	2B	0	0.130476	0.498079	0.261959
KQK14687	not TKL_CTR1-DRK-2	1	TraesCS2B02G130400.1	not TKL_CTR1-DRK-2	2B	1e-130	0.0538524	0.316044	0.170396
KQK14689	not TKL_CTR1-DRK-2	1	TraesCS2B02G131600.1	not TKL_CTR1-DRK-2	2B	0	0.0568346	0.458344	0.124
KQK14691	not TKL_CTR1-DRK-2	1	TraesCS2B02G131700.1	not TKL_CTR1-DRK-2	2B	1e-167	0.225406	0.274753	0.820395
KQK14692	not TKL_CTR1-DRK-2	1	TraesCS2B02G131800.2	not TKL_CTR1-DRK-2	2B	8e-157	0.0989815	0.229942	0.430463
KQK14693	not TKL_CTR1-DRK-2	1	TraesCS2B02G131900.1	not TKL_CTR1-DRK-2	2B	0	0.0168381	0.45292	0.0371767
KQK14700	not TKL_CTR1-DRK-2	1	TraesCS2B02G132900.3	not TKL_CTR1-DRK-2	2B	0	0.121362	0.335278	0.361975
KQK14704	not TKL_CTR1-DRK-2	1	TraesCS2B02G133300.3	not TKL_CTR1-DRK-2	2B	0	0.0467445	0.333829	0.140025
KQK14709	not TKL_CTR1-DRK-2	1	TraesCS2B02G134200.1	not TKL_CTR1-DRK-2	2B	0	0.0402156	0.355628	0.113083
KQK21152	not TKL_CTR1-DRK-2	1	TraesCS2B02G278500.1	not TKL_CTR1-DRK-2	2B	0	0.12473	0.637079	0.195784
KQK21155	not TKL_CTR1-DRK-2	1	TraesCS2B02G278700.2	not TKL_CTR1-DRK-2	2B	0	0.0539962	0.355172	0.152028
KQK21157	not TKL_CTR1-DRK-2	1	TraesCS2B02G279000.1	not TKL_CTR1-DRK-2	2B	0	0.0397123	0.316537	0.125459
KQK21169	not TKL_CTR1-DRK-2	1	TraesCS2B02G279500.1	not TKL_CTR1-DRK-2	2B	0	0.0955741	0.34269	0.278894
KQK21172	not TKL_CTR1-DRK-2	1	TraesCS2B02G279600.1	not TKL_CTR1-DRK-2	2B	3e-105	0.0484486	0.317861	0.152421
KQK21179	not TKL_CTR1-DRK-2	1	TraesCS2B02G280200.1	not TKL_CTR1-DRK-2	2B	0	0.0616854	0.408863	0.150871
KQK21182	not TKL_CTR1-DRK-2	1	TraesCS2B02G280400.1	not TKL_CTR1-DRK-2	2B	6e-154	0.139324	0.317754	0.438464
KQK21181	not TKL_CTR1-DRK-2	1	TraesCS2B02G280500.1	not TKL_CTR1-DRK-2	2B	0	0.0646384	0.425624	0.151867
PNT77206	not TKL_CTR1-DRK-2	1	TraesCS2B02G280600.1	not TKL_CTR1-DRK-2	2B	0	0.0228084	0.370964	0.0614841
KQK21192	not TKL_CTR1-DRK-2	1	TraesCS2B02G281000.1	not TKL_CTR1-DRK-2	2B	2e-146	0.049464	0.381723	0.129581
KQK21193	not TKL_CTR1-DRK-2	1	TraesCS2B02G281100.3	not TKL_CTR1-DRK-2	2B	0	0.317678	0.441077	0.720232
KQK21194	not TKL_CTR1-DRK-2	1	TraesCS2B02G281200.2	not TKL_CTR1-DRK-2	2B	0	0.104168	0.358804	0.290321
KQK21195	not TKL_CTR1-DRK-2	1	TraesCS2B02G281300.1	not TKL_CTR1-DRK-2	2B	2e-142	0.0274756	0.373483	0.0735658
PNT77211	not TKL_CTR1-DRK-2	1	TraesCS2B02G281400.1	not TKL_CTR1-DRK-2	2B	0	0.190193	0.601902	0.315986
KQK21197	not TKL_CTR1-DRK-2	1	TraesCS2B02G281500.1	not TKL_CTR1-DRK-2	2B	0	0.0775992	0.391908	0.198003
KQK21199	not TKL_CTR1-DRK-2	1	TraesCS2B02G281600.2	not TKL_CTR1-DRK-2	2B	0	0.0508128	0.27941	0.181858
KQK21205	not TKL_CTR1-DRK-2	1	TraesCS2B02G281800.1	not TKL_CTR1-DRK-2	2B	1e-160	0.168052	0.341318	0.492361
KQK21213	not TKL_CTR1-DRK-2	1	TraesCS2B02G282300.1	not TKL_CTR1-DRK-2	2B	0	0.0779053	0.351516	0.221626
KQK21214	not TKL_CTR1-DRK-2	1	TraesCS2B02G282400.1	not TKL_CTR1-DRK-2	2B	0	0.0587049	0.49017	0.119764
KQK21215	not TKL_CTR1-DRK-2	1	TraesCS2B02G282500.1	not TKL_CTR1-DRK-2	2B	0	0.115179	0.343137	0.335664
PNT77218	not TKL_CTR1-DRK-2	1	TraesCS2B02G284300.1	not TKL_CTR1-DRK-2	2B	1e-124	0.0996205	0.584131	0.170545
KQK21218	not TKL_CTR1-DRK-2	1	TraesCS2B02G284400.1	not TKL_CTR1-DRK-2	2B	0	0.0859009	0.424988	0.202126
KQK21231	not TKL_CTR1-DRK-2	1	TraesCS2B02G284800.1	not TKL_CTR1-DRK-2	2B	9e-154	0.237006	0.620238	0.382121
KQK21232	not TKL_CTR1-DRK-2	1	TraesCS2B02G285000.1	not TKL_CTR1-DRK-2	2B	7e-169	0.142351	0.531798	0.267679
KQK21237	not TKL_CTR1-DRK-2	1	TraesCS2B02G285200.1	not TKL_CTR1-DRK-2	2B	1e-149	0.0548245	0.467832	0.117189
KQK21239	not TKL_CTR1-DRK-2	1	TraesCS2B02G285400.1	not TKL_CTR1-DRK-2	2B	0	0.117091	0.375414	0.311899
KQK21245	not TKL_CTR1-DRK-2	1	TraesCS2B02G285700.1	not TKL_CTR1-DRK-2	2B	0	0.0653218	0.410961	0.158949
PNT77228	not TKL_CTR1-DRK-2	1	TraesCS2B02G285800.2	not TKL_CTR1-DRK-2	2B	0	0.198554	0.360749	0.550392
KQK21246	not TKL_CTR1-DRK-2	1	TraesCS2B02G285900.2	not TKL_CTR1-DRK-2	2B	0	0.0443577	0.36923	0.120136
KQK21253	not TKL_CTR1-DRK-2	1	TraesCS2B02G286100.1	not TKL_CTR1-DRK-2	2B	0	0.0936491	0.366496	0.255525
KQK21256	not TKL_CTR1-DRK-2	1	TraesCS2B02G286400.1	not TKL_CTR1-DRK-2	2B	0	0.104059	0.401195	0.259373
KQK21258	not TKL_CTR1-DRK-2	1	TraesCS2B02G286500.1	not TKL_CTR1-DRK-2	2B	0	0.0851894	0.353693	0.240857
PNT77234	not TKL_CTR1-DRK-2	1	TraesCS2B02G286700.2	not TKL_CTR1-DRK-2	2B	0	0.137253	0.289961	0.47335
KQK21265	not TKL_CTR1-DRK-2	1	TraesCS2B02G287100.2	not TKL_CTR1-DRK-2	2B	0	0.158414	0.280584	0.564587
KQK21267	not TKL_CTR1-DRK-2	1	TraesCS2B02G287200.1	not TKL_CTR1-DRK-2	2B	0	0.0371569	0.353238	0.105189
KQK21269	not TKL_CTR1-DRK-2	1	TraesCS2B02G287400.2	not TKL_CTR1-DRK-2	2B	0	0.0962291	0.368283	0.261291
KQK21271	not TKL_CTR1-DRK-2	1	TraesCS2B02G287500.1	not TKL_CTR1-DRK-2	2B	0	0.0464907	0.394154	0.117951
KQK16067	not TKL_CTR1-DRK-2	1	TraesCS2B02G249000.1	not TKL_CTR1-DRK-2	2B	0	0.0868645	0.468278	0.185498
KQK16068	not TKL_CTR1-DRK-2	1	TraesCS2B02G249100.1	not TKL_CTR1-DRK-2	2B	0	0.0245783	0.298784	0.082261
KQK16072	not TKL_CTR1-DRK-2	1	TraesCS2B02G249400.1	not TKL_CTR1-DRK-2	2B	0	0.120748	0.360087	0.33533
KQK16073	not TKL_CTR1-DRK-2	1	TraesCS2B02G249500.1	not TKL_CTR1-DRK-2	2B	0	0.0395252	0.259587	0.152262
KQK16075	not TKL_CTR1-DRK-2	1	TraesCS2B02G249600.3	not TKL_CTR1-DRK-2	2B	0	0.0495495	0.257251	0.192611
KQK16078	not TKL_CTR1-DRK-2	1	TraesCS2B02G249700.1	not TKL_CTR1-DRK-2	2B	0	0.0292717	0.39251	0.0745757
KQK16086	not TKL_CTR1-DRK-2	1	TraesCS2B02G249900.1	not TKL_CTR1-DRK-2	2B	0	0.0437795	0.256376	0.170763
KQK16088	not TKL_CTR1-DRK-2	1	TraesCS2B02G250000.2	not TKL_CTR1-DRK-2	2B	0	0.0841949	0.381731	0.220561
KQK16090	not TKL_CTR1-DRK-2	1	TraesCS2B02G250100.1	not TKL_CTR1-DRK-2	2B	0	0.0317788	0.290605	0.109354
PNT75035	not TKL_CTR1-DRK-2	1	TraesCS2B02G250300.1	not TKL_CTR1-DRK-2	2B	0	0.0685534	0.347177	0.197459
KQK16092	not TKL_CTR1-DRK-2	1	TraesCS2B02G250400.2	not TKL_CTR1-DRK-2	2B	0	0.163059	0.561688	0.290301
KQK16111	not TKL_CTR1-DRK-2	1	TraesCS2B02G250800.2	not TKL_CTR1-DRK-2	2B	0	0.0248087	0.294725	0.0841757
PNT75044	not TKL_CTR1-DRK-2	1	TraesCS2B02G251300.1	not TKL_CTR1-DRK-2	2B	0	0.0956139	0.283893	0.336796
KQK16117	not TKL_CTR1-DRK-2	1	TraesCS2B02G251400.1	not TKL_CTR1-DRK-2	2B	6e-168	0.190784	0.355692	0.536374
KQK16118	not TKL_CTR1-DRK-2	1	TraesCS2B02G251500.1	not TKL_CTR1-DRK-2	2B	0	0.0759782	0.265283	0.286405
PNT75045	not TKL_CTR1-DRK-2	1	TraesCS2B02G251700.1	not TKL_CTR1-DRK-2	2B	0	0.101095	0.417286	0.242268
PNT75046	not TKL_CTR1-DRK-2	1	TraesCS2B02G252000.1	not TKL_CTR1-DRK-2	2B	1e-130	0.223409	0.43377	0.515041
PNT75047	not TKL_CTR1-DRK-2	1	TraesCS2B02G252200.1	not TKL_CTR1-DRK-2	2B	0	0.0960967	0.357791	0.268583
KQK16146	not TKL_CTR1-DRK-2	1	TraesCS2B02G253200.1	not TKL_CTR1-DRK-2	2B	3e-130	0.0309436	0.248203	0.12467
KQK16151	not TKL_CTR1-DRK-2	1	TraesCS2B02G254400.1	not TKL_CTR1-DRK-2	2B	0	0.0272605	0.299721	0.090953
KQK16156	not TKL_CTR1-DRK-2	1	TraesCS2B02G254500.1	not TKL_CTR1-DRK-2	2B	1e-149	0.265514	0.178634	1.48636
KQK20976	not TKL_CTR1-DRK-2	1	TraesCS2B02G266600.1	not TKL_CTR1-DRK-2	2B	0	0.0609548	0.589852	0.103339
PNT77111	not TKL_CTR1-DRK-2	1	TraesCS2B02G266700.1	not TKL_CTR1-DRK-2	2B	0	0.0860451	0.556175	0.154709
PNT77113	not TKL_CTR1-DRK-2	1	TraesCS2B02G266900.1	not TKL_CTR1-DRK-2	2B	0	0.109375	0.435618	0.251081
KQK20974	not TKL_CTR1-DRK-2	1	TraesCS2B02G267000.1	not TKL_CTR1-DRK-2	2B	0	0.0995435	0.327382	0.304059
KQK20981	not TKL_CTR1-DRK-2	1	TraesCS2B02G267100.1	not TKL_CTR1-DRK-2	2B	0	0.00784629	0.239752	0.0327267
KQK20995	not TKL_CTR1-DRK-2	1	TraesCS2B02G267200.2	not TKL_CTR1-DRK-2	2B	0	0.0909655	0.335869	0.270836
KQK20996	not TKL_CTR1-DRK-2	1	TraesCS2B02G267300.1	not TKL_CTR1-DRK-2	2B	0	0.0461575	0.308617	0.149562
KQK21011	not TKL_CTR1-DRK-2	1	TraesCS2B02G267500.1	not TKL_CTR1-DRK-2	2B	2e-145	0.0581472	0.346054	0.168029
KQK21016	not TKL_CTR1-DRK-2	1	TraesCS2B02G267700.1	not TKL_CTR1-DRK-2	2B	0	0.0884447	0.380032	0.23273
KQK21019	not TKL_CTR1-DRK-2	1	TraesCS2B02G267800.2	not TKL_CTR1-DRK-2	2B	1e-156	0.067636	0.470116	0.143871
KQK21022	not TKL_CTR1-DRK-2	1	TraesCS2B02G267900.1	not TKL_CTR1-DRK-2	2B	0	0.0851798	0.553766	0.153819
KQK16023	not TKL_CTR1-DRK-2	1	TraesCS2B02G273800.1	not TKL_CTR1-DRK-2	2B	0	0.0849864	0.311139	0.273146
KQK16042	not TKL_CTR1-DRK-2	1	TraesCS2B02G274300.1	not TKL_CTR1-DRK-2	2B	0	0.0256011	0.366669	0.0698206
KQK16043	not TKL_CTR1-DRK-2	1	TraesCS2B02G274400.1	not TKL_CTR1-DRK-2	2B	0	0.101896	0.33882	0.300738
KQK16045	not TKL_CTR1-DRK-2	1	TraesCS2B02G274500.2	not TKL_CTR1-DRK-2	2B	0	0.0986145	0.395838	0.249129
KQK16050	not TKL_CTR1-DRK-2	1	TraesCS2B02G274700.1	not TKL_CTR1-DRK-2	2B	0	0.0744235	0.298473	0.249347
KQK16054	not TKL_CTR1-DRK-2	1	TraesCS2B02G274800.1	not TKL_CTR1-DRK-2	2B	0	0.0411614	0.310374	0.132619
KQK16058	not TKL_CTR1-DRK-2	1	TraesCS2B02G274900.1	not TKL_CTR1-DRK-2	2B	0	0.0440744	0.257758	0.170991
KQK16059	not TKL_CTR1-DRK-2	1	TraesCS2B02G275000.1	not TKL_CTR1-DRK-2	2B	0	0.0535942	0.297311	0.180263
KQK16065	not TKL_CTR1-DRK-2	1	TraesCS2B02G275100.1	not TKL_CTR1-DRK-2	2B	0	0.0340323	0.256373	0.132745
KQK20730	not TKL_CTR1-DRK-2	1	TraesCS2B02G270000.2	not TKL_CTR1-DRK-2	2B	9e-112	0.00569939	0.305003	0.0186863
PNT76977	not TKL_CTR1-DRK-2	1	TraesCS2B02G270100.2	not TKL_CTR1-DRK-2	2B	0	0.111024	0.48415	0.229318
KQK20742	not TKL_CTR1-DRK-2	1	TraesCS2B02G270300.2	not TKL_CTR1-DRK-2	2B	0	0.0700082	0.450818	0.155291
KQK20746	not TKL_CTR1-DRK-2	1	TraesCS2B02G270400.1	not TKL_CTR1-DRK-2	2B	0	0.0586706	0.313523	0.187134
KQK20759	not TKL_CTR1-DRK-2	1	TraesCS2B02G270500.1	not TKL_CTR1-DRK-2	2B	0	0.0348659	0.286297	0.121782
KQK20762	not TKL_CTR1-DRK-2	1	TraesCS2B02G270600.1	not TKL_CTR1-DRK-2	2B	0	0.0615635	0.303582	0.202791
KQK14722	not TKL_CTR1-DRK-2	1	TraesCS2B02G144200.1	not TKL_CTR1-DRK-2	2B	8e-137	0.164818	0.627476	0.262669
KQK14724	not TKL_CTR1-DRK-2	1	TraesCS2B02G144100.1	not TKL_CTR1-DRK-2	2B	1e-170	0.044828	0.296199	0.151344
KQK14728	not TKL_CTR1-DRK-2	1	TraesCS2B02G142200.1	not TKL_CTR1-DRK-2	2B	0	0.182205	0.354251	0.514338
PNT74590	not TKL_CTR1-DRK-2	1	TraesCS2B02G142000.1	not TKL_CTR1-DRK-2	2B	3e-111	0.172153	0.370275	0.464933
KQK14736	not TKL_CTR1-DRK-2	1	TraesCS2B02G141900.1	not TKL_CTR1-DRK-2	2B	0	0.1641	0.535895	0.306217
KQK14750	not TKL_CTR1-DRK-2	1	TraesCS2B02G141800.1	not TKL_CTR1-DRK-2	2B	0	0.0911218	0.290874	0.313269
KQK14751	not TKL_CTR1-DRK-2	1	TraesCS2B02G141700.1	not TKL_CTR1-DRK-2	2B	0	0.149069	0.388261	0.383939
KQK14755	not TKL_CTR1-DRK-2	1	TraesCS2B02G140200.1	not TKL_CTR1-DRK-2	2B	0	0.057754	0.314572	0.183596
KQK14761	not TKL_CTR1-DRK-2	1	TraesCS2B02G139100.1	not TKL_CTR1-DRK-2	2B	0	0.0348993	0.400342	0.0871738
KQK14762	not TKL_CTR1-DRK-2	1	TraesCS2B02G139000.1	not TKL_CTR1-DRK-2	2B	0	0.036847	0.316972	0.116247
KQK14764	not TKL_CTR1-DRK-2	1	TraesCS2B02G138600.1	not TKL_CTR1-DRK-2	2B	0	0.0689303	0.35743	0.19285
KQK14765	not TKL_CTR1-DRK-2	1	TraesCS2B02G138500.1	not TKL_CTR1-DRK-2	2B	0	0.0919419	0.47453	0.193754
KQK14768	not TKL_CTR1-DRK-2	1	TraesCS2B02G137900.1	not TKL_CTR1-DRK-2	2B	0	0.0624397	0.334646	0.186584
KQK14771	not TKL_CTR1-DRK-2	1	TraesCS2B02G137800.2	not TKL_CTR1-DRK-2	2B	0	0.082773	0.424246	0.195106
KQK14776	not TKL_CTR1-DRK-2	1	TraesCS2B02G137400.7	not TKL_CTR1-DRK-2	2B	0	0.0744841	0.276811	0.269079
KQK14784	not TKL_CTR1-DRK-2	1	TraesCS2B02G137300.2	not TKL_CTR1-DRK-2	2B	0	0.0222929	0.31872	0.0699453
KQK14787	not TKL_CTR1-DRK-2	1	TraesCS2B02G137100.1	not TKL_CTR1-DRK-2	2B	0	0.0782907	0.402455	0.194533
KQK14791	not TKL_CTR1-DRK-2	1	TraesCS2B02G135900.1	not TKL_CTR1-DRK-2	2B	0	0.0460783	0.291256	0.158205
KQK14792	not TKL_CTR1-DRK-2	1	TraesCS2B02G135800.1	not TKL_CTR1-DRK-2	2B	0	0.112011	0.272538	0.410992
KQK21763	not TKL_CTR1-DRK-2	1	TraesCS2B02G127900.1	not TKL_CTR1-DRK-2	2B	5e-127	0.038773	0.636079	0.0609563
KQK21774	not TKL_CTR1-DRK-2	1	TraesCS2B02G126500.1	not TKL_CTR1-DRK-2	2B	2e-122	0.0169949	0.733376	0.0231735
KQK21780	not TKL_CTR1-DRK-2	1	TraesCS2B02G124500.1	not TKL_CTR1-DRK-2	2B	3e-104	0.256577	0.545614	0.470253
KQK21781	not TKL_CTR1-DRK-2	1	TraesCS2B02G124300.1	not TKL_CTR1-DRK-2	2B	1e-121	0.348785	0.660958	0.527695
PNT77459	not TKL_CTR1-DRK-2	1	TraesCS2B02G123700.1	not TKL_CTR1-DRK-2	2B	0	0.138101	0.925208	0.149265
KQK21790	not TKL_CTR1-DRK-2	1	TraesCS2B02G122800.1	not TKL_CTR1-DRK-2	2B	1e-125	0.801565	1.20455	0.665449
KQK21797	not TKL_CTR1-DRK-2	1	TraesCS2B02G122700.1	not TKL_CTR1-DRK-2	2B	8e-130	0.190953	0.60193	0.317235
KQK21802	not TKL_CTR1-DRK-2	1	TraesCS2B02G122400.1	not TKL_CTR1-DRK-2	2B	0	0.15529	1.67903	0.0924882
KQK21815	not TKL_CTR1-DRK-2	1	TraesCS2B02G121500.1	not TKL_CTR1-DRK-2	2B	0	0.150364	0.816216	0.184221
KQK21827	not TKL_CTR1-DRK-2	1	TraesCS2B02G121100.1	not TKL_CTR1-DRK-2	2B	0	0.165012	0.821589	0.200844
PNT77478	not TKL_CTR1-DRK-2	1	TraesCS2B02G121000.1	not TKL_CTR1-DRK-2	2B	0	0.238305	1.03202	0.230912
KQK21856	not TKL_CTR1-DRK-2	1	TraesCS2B02G120200.1	not TKL_CTR1-DRK-2	2B	0	0.2058	0.894708	0.230019
KQK21863	not TKL_CTR1-DRK-2	1	TraesCS2B02G119400.4	not TKL_CTR1-DRK-2	2B	0	0.238253	0.589058	0.404463
KQK21865	not TKL_CTR1-DRK-2	1	TraesCS2B02G119200.2	not TKL_CTR1-DRK-2	2B	0	0.143312	0.768466	0.186492
KQK21867	not TKL_CTR1-DRK-2	1	TraesCS2B02G119000.1	not TKL_CTR1-DRK-2	2B	8e-111	0.407994	0.558456	0.730575
KQK21868	not TKL_CTR1-DRK-2	1	TraesCS2B02G118800.2	not TKL_CTR1-DRK-2	2B	0	0.145283	0.281244	0.516572
KQK21870	not TKL_CTR1-DRK-2	1	TraesCS2B02G118100.1	not TKL_CTR1-DRK-2	2B	2e-105	0.279888	1.06921	0.261771
PNT74729	not TKL_CTR1-DRK-2	1	TraesCS2B02G191900.1	not TKL_CTR1-DRK-2	2B	0	0.199367	0.370755	0.537732
KQK15185	not TKL_CTR1-DRK-2	1	TraesCS2B02G191800.1	not TKL_CTR1-DRK-2	2B	0	0.0266428	0.358111	0.0743982
KQK15198	not TKL_CTR1-DRK-2	1	TraesCS2B02G191200.1	not TKL_CTR1-DRK-2	2B	0	0.00976735	0.287425	0.0339823
KQK15205	not TKL_CTR1-DRK-2	1	TraesCS2B02G190700.1	not TKL_CTR1-DRK-2	2B	1e-129	0.234463	0.517567	0.45301
KQK15210	not TKL_CTR1-DRK-2	1	TraesCS2B02G190400.1	not TKL_CTR1-DRK-2	2B	1e-127	0.0557516	0.298747	0.186618
KQK15211	not TKL_CTR1-DRK-2	1	TraesCS2B02G190100.1	not TKL_CTR1-DRK-2	2B	0	0.0769146	0.292353	0.263088
KQK15213	not TKL_CTR1-DRK-2	1	TraesCS2B02G189700.1	not TKL_CTR1-DRK-2	2B	0	0.140457	0.436749	0.321597
KQK15219	not TKL_CTR1-DRK-2	1	TraesCS2B02G189600.1	not TKL_CTR1-DRK-2	2B	0	0.0469597	0.418824	0.112123
KQK15221	not TKL_CTR1-DRK-2	1	TraesCS2B02G189500.1	not TKL_CTR1-DRK-2	2B	5e-159	0.0479014	0.4397	0.108941
KQK15223	not TKL_CTR1-DRK-2	1	TraesCS2B02G189300.1	not TKL_CTR1-DRK-2	2B	0	0.0335487	0.403994	0.0830424
KQK15227	not TKL_CTR1-DRK-2	1	TraesCS2B02G189100.1	not TKL_CTR1-DRK-2	2B	0	0.0964456	0.257349	0.374766
KQK15232	not TKL_CTR1-DRK-2	1	TraesCS2B02G188800.1	not TKL_CTR1-DRK-2	2B	0	0.0601469	0.22531	0.266952
KQK15239	not TKL_CTR1-DRK-2	1	TraesCS2B02G188200.1	not TKL_CTR1-DRK-2	2B	2e-179	0.0502506	0.417852	0.12026
KQK15241	not TKL_CTR1-DRK-2	1	TraesCS2B02G187000.1	not TKL_CTR1-DRK-2	2B	0	0.129892	0.571605	0.22724
KQK15129	not TKL_CTR1-DRK-2	1	TraesCS2B02G194900.1	not TKL_CTR1-DRK-2	2B	0	0.0822707	0.312112	0.263594
KQK15130	not TKL_CTR1-DRK-2	1	TraesCS2B02G194700.1	not TKL_CTR1-DRK-2	2B	0	0.0329346	0.318078	0.103542
KQK15133	not TKL_CTR1-DRK-2	1	TraesCS2B02G194600.3	not TKL_CTR1-DRK-2	2B	2e-157	0.280566	0.737245	0.38056
KQK15134	not TKL_CTR1-DRK-2	1	TraesCS2B02G194400.1	not TKL_CTR1-DRK-2	2B	1e-161	0.0478471	0.449533	0.106437
KQK15135	not TKL_CTR1-DRK-2	1	TraesCS2B02G194200.1	not TKL_CTR1-DRK-2	2B	0	0.0278811	0.35439	0.0786735
KQK15136	not TKL_CTR1-DRK-2	1	TraesCS2B02G194100.1	not TKL_CTR1-DRK-2	2B	0	0.0465227	0.31518	0.147607
KQK15146	not TKL_CTR1-DRK-2	1	TraesCS2B02G193600.1	not TKL_CTR1-DRK-2	2B	0	0.0464429	0.320741	0.144799
KQK15153	not TKL_CTR1-DRK-2	1	TraesCS2B02G193000.1	not TKL_CTR1-DRK-2	2B	0	0.0598162	0.28809	0.20763
KQK15156	not TKL_CTR1-DRK-2	1	TraesCS2B02G192900.1	not TKL_CTR1-DRK-2	2B	0	0.0817613	0.388554	0.210425
KQK15159	not TKL_CTR1-DRK-2	1	TraesCS2B02G192800.1	not TKL_CTR1-DRK-2	2B	2e-176	0.0654581	0.357241	0.183232
KQK15160	not TKL_CTR1-DRK-2	1	TraesCS2B02G192400.1	not TKL_CTR1-DRK-2	2B	8e-117	0.0137019	0.488309	0.0280598
KQK15161	not TKL_CTR1-DRK-2	1	TraesCS2B02G192300.1	not TKL_CTR1-DRK-2	2B	0	0.103743	0.382845	0.270979
KQK21024	not TKL_CTR1-DRK-2	1	TraesCS2B02G273500.1	not TKL_CTR1-DRK-2	2B	4e-171	0.107301	0.411406	0.260816
KQK21026	not TKL_CTR1-DRK-2	1	TraesCS2B02G273300.1	not TKL_CTR1-DRK-2	2B	0	0.0870483	0.358605	0.242742
KQK21033	not TKL_CTR1-DRK-2	1	TraesCS2B02G273100.1	not TKL_CTR1-DRK-2	2B	0	0.0373699	0.428758	0.0871586
KQK21037	not TKL_CTR1-DRK-2	1	TraesCS2B02G272700.1	not TKL_CTR1-DRK-2	2B	0	0.0375336	0.399252	0.0940098
KQK21039	not TKL_CTR1-DRK-2	1	TraesCS2B02G272600.3	not TKL_CTR1-DRK-2	2B	0	0.131925	0.366033	0.360418
PNT77147	not TKL_CTR1-DRK-2	1	TraesCS2B02G272400.1	not TKL_CTR1-DRK-2	2B	0	0.0583578	0.27423	0.212806
KQK21049	not TKL_CTR1-DRK-2	1	TraesCS2B02G271900.3	not TKL_CTR1-DRK-2	2B	0	0.078509	0.358528	0.218976
KQK21051	not TKL_CTR1-DRK-2	1	TraesCS2B02G271800.1	not TKL_CTR1-DRK-2	2B	0	0.0816349	0.302685	0.269702
KQK21052	not TKL_CTR1-DRK-2	1	TraesCS2B02G271700.1	not TKL_CTR1-DRK-2	2B	0	0.0137326	0.412771	0.0332693
KQK22031	not TKL_CTR1-DRK-2	1	TraesCS2B02G110300.1	not TKL_CTR1-DRK-2	2B	0	0.238612	0.664045	0.359331
KQK22044	not TKL_CTR1-DRK-2	1	TraesCS2B02G108800.1	not TKL_CTR1-DRK-2	2B	6e-116	0.618924	0.999309	0.619352
KQK22047	not TKL_CTR1-DRK-2	1	TraesCS2B02G108200.1	not TKL_CTR1-DRK-2	2B	0	0.100417	0.775543	0.129479
KQK22060	not TKL_CTR1-DRK-2	1	TraesCS2B02G107500.1	not TKL_CTR1-DRK-2	2B	0	0.202152	0.461405	0.438122
KQK22073	not TKL_CTR1-DRK-2	1	TraesCS2B02G106400.1	not TKL_CTR1-DRK-2	2B	5e-107	0.234448	0.480605	0.487818
KQK22083	not TKL_CTR1-DRK-2	1	TraesCS2B02G105700.1	not TKL_CTR1-DRK-2	2B	0	0.0231915	1.03232	0.0224654
KQK22100	not TKL_CTR1-DRK-2	1	TraesCS2B02G105000.1	not TKL_CTR1-DRK-2	2B	0	0.113502	0.518465	0.21892
PNT77575	not TKL_CTR1-DRK-2	1	TraesCS2B02G104300.1	not TKL_CTR1-DRK-2	2B	0	0.178268	0.723904	0.246259
KQK22118	not TKL_CTR1-DRK-2	1	TraesCS2B02G104200.1	not TKL_CTR1-DRK-2	2B	0	0.230017	0.974835	0.235954
KQK21433	not TKL_CTR1-DRK-2	1	TraesCS2B02G189600.1	not TKL_CTR1-DRK-2	2B	0	0.0761178	0.734937	0.10357
KQK21436	not TKL_CTR1-DRK-2	1	TraesCS2B02G189500.1	not TKL_CTR1-DRK-2	2B	3e-148	0.0747885	0.60176	0.124283
KQK21438	not TKL_CTR1-DRK-2	1	TraesCS2B02G189300.1	not TKL_CTR1-DRK-2	2B	0	0.105053	0.903564	0.116265
PNT77301	not TKL_CTR1-DRK-2	1	TraesCS2B02G189100.1	not TKL_CTR1-DRK-2	2B	1e-155	0.224272	0.848928	0.264183
KQK21448	not TKL_CTR1-DRK-2	1	TraesCS2B02G188800.1	not TKL_CTR1-DRK-2	2B	0	0.173845	0.76915	0.226022
KQK21458	not TKL_CTR1-DRK-2	1	TraesCS2B02G188200.1	not TKL_CTR1-DRK-2	2B	4e-140	0.175342	1.28557	0.136393
KQK21468	not TKL_CTR1-DRK-2	1	TraesCS2B02G187000.1	not TKL_CTR1-DRK-2	2B	5e-159	0.254637	0.68402	0.372266
KQK21479	not TKL_CTR1-DRK-2	1	TraesCS2B02G186600.1	not TKL_CTR1-DRK-2	2B	1e-153	0.393174	0.805848	0.487901
PNT77341	not TKL_CTR1-DRK-2	1	TraesCS2B02G177300.1	not TKL_CTR1-DRK-2	2B	0	0.340244	2.53013	0.134477
KQK21553	not TKL_CTR1-DRK-2	1	TraesCS2B02G175300.1	not TKL_CTR1-DRK-2	2B	0	0.106926	0.664293	0.160962
KQK21555	not TKL_CTR1-DRK-2	1	TraesCS2B02G174800.1	not TKL_CTR1-DRK-2	2B	8e-133	0.110513	1.04421	0.105835
KQK21559	not TKL_CTR1-DRK-2	1	TraesCS2B02G173300.1	not TKL_CTR1-DRK-2	2B	7e-120	0.410228	0.701714	0.584609
PNT77358	not TKL_CTR1-DRK-2	1	TraesCS2B02G171900.1	not TKL_CTR1-DRK-2	2B	2e-102	0.286585	0.640298	0.44758
KQK21570	not TKL_CTR1-DRK-2	1	TraesCS2B02G171800.1	not TKL_CTR1-DRK-2	2B	0	0.167287	0.752477	0.222315
KQK21574	not TKL_CTR1-DRK-2	1	TraesCS2B02G171600.1	not TKL_CTR1-DRK-2	2B	0	0.0771278	0.877597	0.0878853
PNT77363	not TKL_CTR1-DRK-2	1	TraesCS2B02G169400.1	not TKL_CTR1-DRK-2	2B	0	0.170746	0.924234	0.184743
KQK21580	not TKL_CTR1-DRK-2	1	TraesCS2B02G167700.1	not TKL_CTR1-DRK-2	2B	5e-177	0.218956	1.17797	0.185876
PNT77505	not TKL_CTR1-DRK-2	1	TraesCS2B02G115400.1	not TKL_CTR1-DRK-2	2B	0	0.319875	1.38907	0.230281
PNT77514	not TKL_CTR1-DRK-2	1	TraesCS2B02G114500.2	not TKL_CTR1-DRK-2	2B	0	0.157459	0.888664	0.177186
KQK21928	not TKL_CTR1-DRK-2	1	TraesCS2B02G114000.1	not TKL_CTR1-DRK-2	2B	0	0.105946	1.14119	0.0928385
KQK21932	not TKL_CTR1-DRK-2	1	TraesCS2B02G113700.1	not TKL_CTR1-DRK-2	2B	2e-123	0.227572	1.47182	0.154619
KQK21935	not TKL_CTR1-DRK-2	1	TraesCS2B02G113200.2	not TKL_CTR1-DRK-2	2B	0	0.0446644	1.20103	0.0371884
KQK21944	not TKL_CTR1-DRK-2	1	TraesCS2B02G112800.1	not TKL_CTR1-DRK-2	2B	2e-178	0.151685	0.475838	0.318774
KQK21959	not TKL_CTR1-DRK-2	1	TraesCS2B02G112000.1	not TKL_CTR1-DRK-2	2B	0	0.36085	0.987444	0.365438
KQK15108	not TKL_CTR1-DRK-2	1	TraesCS2B02G186800.1	not TKL_CTR1-DRK-2	2B	0	0.0605042	0.323014	0.187311
PNT74708	not TKL_CTR1-DRK-2	1	TraesCS2B02G186600.1	not TKL_CTR1-DRK-2	2B	0	0.249754	0.339924	0.734736
KQK15111	not TKL_CTR1-DRK-2	1	TraesCS2B02G186500.1	not TKL_CTR1-DRK-2	2B	0	0.068539	0.364354	0.188111
KQK15113	not TKL_CTR1-DRK-2	1	TraesCS2B02G186400.1	not TKL_CTR1-DRK-2	2B	9e-158	0.0582161	0.288641	0.201691
KQK15117	not TKL_CTR1-DRK-2	1	TraesCS2B02G185300.1	not TKL_CTR1-DRK-2	2B	0	0.0153471	0.331047	0.0463594
KQK15119	not TKL_CTR1-DRK-2	1	TraesCS2B02G184900.1	not TKL_CTR1-DRK-2	2B	0	0.070668	0.28656	0.246608
KQK21682	not TKL_CTR1-DRK-2	1	TraesCS2B02G141800.1	not TKL_CTR1-DRK-2	2B	0	0.203639	0.645924	0.315267
KQK21683	not TKL_CTR1-DRK-2	1	TraesCS2B02G141700.1	not TKL_CTR1-DRK-2	2B	4e-147	0.405947	0.538883	0.753311
KQK21685	not TKL_CTR1-DRK-2	1	TraesCS2B02G140300.1	not TKL_CTR1-DRK-2	2B	2e-102	0.416771	0.981906	0.424451
KQK21686	not TKL_CTR1-DRK-2	1	TraesCS2B02G139100.1	not TKL_CTR1-DRK-2	2B	0	0.0993767	0.778573	0.12764
KQK21687	not TKL_CTR1-DRK-2	1	TraesCS2B02G139000.1	not TKL_CTR1-DRK-2	2B	0	0.115004	0.687665	0.167239
KQK21697	not TKL_CTR1-DRK-2	1	TraesCS2B02G137900.1	not TKL_CTR1-DRK-2	2B	0	0.178919	0.799779	0.22371
PNT77590	not TKL_CTR1-DRK-2	1	TraesCS2B02G103900.1	not TKL_CTR1-DRK-2	2B	0	0.0885462	0.701376	0.126246
KQK22159	not TKL_CTR1-DRK-2	1	TraesCS2B02G101800.1	not TKL_CTR1-DRK-2	2B	2e-120	0.348473	1.28436	0.271321
KQK22160	not TKL_CTR1-DRK-2	1	TraesCS2B02G101600.1	not TKL_CTR1-DRK-2	2B	0	0.388815	0.511289	0.76046
KQK22170	not TKL_CTR1-DRK-2	1	TraesCS2B02G099500.1	not TKL_CTR1-DRK-2	2B	0	0.160186	0.676955	0.236627
KQK22173	not TKL_CTR1-DRK-2	1	TraesCS2B02G098500.1	not TKL_CTR1-DRK-2	2B	0	0.206869	0.890643	0.232269
KQK22199	not TKL_CTR1-DRK-2	1	TraesCS2B02G096300.1	not TKL_CTR1-DRK-2	2B	0	0.174712	0.868964	0.201058
KQK22202	not TKL_CTR1-DRK-2	1	TraesCS2B02G096200.1	not TKL_CTR1-DRK-2	2B	2e-156	0.107513	0.720806	0.149156
KQK15256	not TKL_CTR1-DRK-2	1	TraesCS2D02G176600.1	not TKL_CTR1-DRK-2	2D	0	0.134804	0.344266	0.391568
PNT74764	not TKL_CTR1-DRK-2	1	TraesCS2D02G176700.1	not TKL_CTR1-DRK-2	2D	0	0.0711039	0.293271	0.242451
KQK15259	not TKL_CTR1-DRK-2	1	TraesCS2D02G176800.1	not TKL_CTR1-DRK-2	2D	1e-119	0.128014	0.348479	0.367349
PNT74766	not TKL_CTR1-DRK-2	1	TraesCS2D02G177000.1	not TKL_CTR1-DRK-2	2D	6e-164	0.108044	0.302658	0.356983
KQK15265	not TKL_CTR1-DRK-2	1	TraesCS2D02G177200.1	not TKL_CTR1-DRK-2	2D	0	0.200723	0.437513	0.458781
KQK15266	not TKL_CTR1-DRK-2	1	TraesCS2D02G177300.1	not TKL_CTR1-DRK-2	2D	3e-127	0.0549056	0.738386	0.074359
KQK15267	not TKL_CTR1-DRK-2	1	TraesCS2D02G177400.1	not TKL_CTR1-DRK-2	2D	1e-123	0.120277	0.377752	0.318401
KQK15271	not TKL_CTR1-DRK-2	1	TraesCS2D02G177500.2	not TKL_CTR1-DRK-2	2D	0	0.0623577	0.334866	0.186217
KQK15274	not TKL_CTR1-DRK-2	1	TraesCS2D02G177600.1	not TKL_CTR1-DRK-2	2D	2e-106	0.241	0.297415	0.810314
KQK15272	not TKL_CTR1-DRK-2	1	TraesCS2D02G177700.1	not TKL_CTR1-DRK-2	2D	0	0.114313	0.383751	0.297883
KQK15277	not TKL_CTR1-DRK-2	1	TraesCS2D02G178100.1	not TKL_CTR1-DRK-2	2D	0	0.111601	0.396427	0.281517
KQK15279	not TKL_CTR1-DRK-2	1	TraesCS2D02G178200.1	not TKL_CTR1-DRK-2	2D	0	0.0367236	0.316805	0.115919
KQK15286	not TKL_CTR1-DRK-2	1	TraesCS2D02G178700.1	not TKL_CTR1-DRK-2	2D	1e-155	0.124307	0.318648	0.390106
KQK15292	not TKL_CTR1-DRK-2	1	TraesCS2D02G179200.1	not TKL_CTR1-DRK-2	2D	0	0.0391848	0.270414	0.144906
PNT74776	not TKL_CTR1-DRK-2	1	TraesCS2D02G179300.1	not TKL_CTR1-DRK-2	2D	1e-161	0.0216125	0.333983	0.0647113
KQK15296	not TKL_CTR1-DRK-2	1	TraesCS2D02G179400.2	not TKL_CTR1-DRK-2	2D	7e-154	0.0342544	0.302334	0.1133
KQK15299	not TKL_CTR1-DRK-2	1	TraesCS2D02G179500.1	not TKL_CTR1-DRK-2	2D	0	0.0280215	0.216797	0.129252
KQK15303	not TKL_CTR1-DRK-2	1	TraesCS2D02G179800.1	not TKL_CTR1-DRK-2	2D	0	0.0429712	0.529659	0.0811299
KQK15306	not TKL_CTR1-DRK-2	1	TraesCS2D02G180300.1	not TKL_CTR1-DRK-2	2D	0	0.104546	0.346968	0.301313
KQK15307	not TKL_CTR1-DRK-2	1	TraesCS2D02G180400.2	not TKL_CTR1-DRK-2	2D	0	0.122662	0.349987	0.350477
KQK15322	not TKL_CTR1-DRK-2	1	TraesCS2D02G180800.1	not TKL_CTR1-DRK-2	2D	0	0.0747953	0.315384	0.237156
KQK15334	not TKL_CTR1-DRK-2	1	TraesCS2D02G181400.3	not TKL_CTR1-DRK-2	2D	1e-145	0.162736	0.408856	0.398028
KQK15337	not TKL_CTR1-DRK-2	1	TraesCS2D02G181700.1	not TKL_CTR1-DRK-2	2D	0	0.0208852	0.20936	0.0997576
KQK15338	not TKL_CTR1-DRK-2	1	TraesCS2D02G181900.1	not TKL_CTR1-DRK-2	2D	0	0.123963	0.402851	0.307715
KQK15343	not TKL_CTR1-DRK-2	1	TraesCS2D02G182400.1	not TKL_CTR1-DRK-2	2D	0	0.0948199	0.279844	0.338831
KQK15344	not TKL_CTR1-DRK-2	1	TraesCS2D02G182700.1	not TKL_CTR1-DRK-2	2D	0	0.065124	0.483765	0.134619
KQK15352	not TKL_CTR1-DRK-2	1	TraesCS2D02G182900.1	not TKL_CTR1-DRK-2	2D	0	0.082692	0.352302	0.234719
KQK15355	not TKL_CTR1-DRK-2	1	TraesCS2D02G183300.1	not TKL_CTR1-DRK-2	2D	0	0.05551	0.275607	0.20141
KQK15358	not TKL_CTR1-DRK-2	1	TraesCS2D02G183400.1	not TKL_CTR1-DRK-2	2D	0	0.0802444	0.373414	0.214894
KQK15362	not TKL_CTR1-DRK-2	1	TraesCS2D02G183500.1	not TKL_CTR1-DRK-2	2D	0	0.169435	0.307944	0.550215
KQK15363	not TKL_CTR1-DRK-2	1	TraesCS2D02G183600.1	not TKL_CTR1-DRK-2	2D	0	0.0443007	0.256381	0.172793
KQK15364	not TKL_CTR1-DRK-2	1	TraesCS2D02G183700.1	not TKL_CTR1-DRK-2	2D	2e-128	0.0697729	0.364961	0.191179
PNT74804	not TKL_CTR1-DRK-2	1	TraesCS2D02G183800.1	not TKL_CTR1-DRK-2	2D	0	0.0994841	0.276835	0.359362
PNT74806	not TKL_CTR1-DRK-2	1	TraesCS2D02G183900.1	not TKL_CTR1-DRK-2	2D	0	0.0560263	0.257842	0.217289
KQK15369	not TKL_CTR1-DRK-2	1	TraesCS2D02G185200.1	not TKL_CTR1-DRK-2	2D	0	0.150194	0.280411	0.535622
KQK15370	not TKL_CTR1-DRK-2	1	TraesCS2D02G185300.1	not TKL_CTR1-DRK-2	2D	1e-154	0.0677687	0.244732	0.27691
PNT74809	not TKL_CTR1-DRK-2	1	TraesCS2D02G185400.2	not TKL_CTR1-DRK-2	2D	2e-165	0.148038	0.559805	0.264446
KQK15376	not TKL_CTR1-DRK-2	1	TraesCS2D02G185900.1	not TKL_CTR1-DRK-2	2D	0	0.0473048	0.286898	0.164884
KQK15395	not TKL_CTR1-DRK-2	1	TraesCS2D02G188300.1	not TKL_CTR1-DRK-2	2D	0	0.11819	0.254838	0.463783
KQK15397	not TKL_CTR1-DRK-2	1	TraesCS2D02G188400.1	not TKL_CTR1-DRK-2	2D	0	0.0676604	0.27661	0.244606
KQK15398	not TKL_CTR1-DRK-2	1	TraesCS2D02G188500.1	not TKL_CTR1-DRK-2	2D	0	0.0337021	0.299411	0.112562
KQK15404	not TKL_CTR1-DRK-2	1	TraesCS2D02G188900.1	not TKL_CTR1-DRK-2	2D	0	0.216174	0.416	0.519648
PNT74819	not TKL_CTR1-DRK-2	1	TraesCS2D02G189200.2	not TKL_CTR1-DRK-2	2D	0	0.0893608	0.462262	0.193312
PNT74821	not TKL_CTR1-DRK-2	1	TraesCS2D02G189300.1	not TKL_CTR1-DRK-2	2D	5e-163	0.0779464	0.392781	0.198447
KQK15410	not TKL_CTR1-DRK-2	1	TraesCS2D02G189500.2	not TKL_CTR1-DRK-2	2D	0	0.083768	0.277471	0.301898
KQK15412	not TKL_CTR1-DRK-2	1	TraesCS2D02G189600.2	not TKL_CTR1-DRK-2	2D	0	0.0949731	0.288075	0.329682
KQK15413	not TKL_CTR1-DRK-2	1	TraesCS2D02G190000.2	not TKL_CTR1-DRK-2	2D	0	0.0590158	0.264595	0.223042
KQK15418	not TKL_CTR1-DRK-2	1	TraesCS2D02G190200.2	not TKL_CTR1-DRK-2	2D	0	0.149403	0.459828	0.32491
KQK15419	not TKL_CTR1-DRK-2	1	TraesCS2D02G190300.1	not TKL_CTR1-DRK-2	2D	0	0.0753906	0.311198	0.242259
PNT74829	not TKL_CTR1-DRK-2	1	TraesCS2D02G190400.1	not TKL_CTR1-DRK-2	2D	4e-106	0.0558918	0.344266	0.162351
KQK15421	not TKL_CTR1-DRK-2	1	TraesCS2D02G190500.1	not TKL_CTR1-DRK-2	2D	0	0.144694	0.391776	0.369328
KQK15424	not TKL_CTR1-DRK-2	1	TraesCS2D02G190600.1	not TKL_CTR1-DRK-2	2D	0	0.0734841	0.328032	0.224015
KQK15429	not TKL_CTR1-DRK-2	1	TraesCS2D02G190700.1	not TKL_CTR1-DRK-2	2D	0	0.147132	0.111522	1.31932
KQK15430	not TKL_CTR1-DRK-2	1	TraesCS2D02G191000.1	not TKL_CTR1-DRK-2	2D	0	0.0483343	0.311788	0.155023
KQK15444	not TKL_CTR1-DRK-2	1	TraesCS2D02G191800.1	not TKL_CTR1-DRK-2	2D	0	0.0686416	0.330029	0.207987
KQK15446	not TKL_CTR1-DRK-2	1	TraesCS2D02G192000.1	not TKL_CTR1-DRK-2	2D	0	0.0424282	0.175871	0.241246
PNT74834	not TKL_CTR1-DRK-2	1	TraesCS2D02G192800.1	not TKL_CTR1-DRK-2	2D	0	0.0389814	0.23721	0.164333
KQK15458	not TKL_CTR1-DRK-2	1	TraesCS2D02G193500.1	not TKL_CTR1-DRK-2	2D	0	0.0268177	0.33651	0.0796936
KQK15462	not TKL_CTR1-DRK-2	1	TraesCS2D02G193600.1	not TKL_CTR1-DRK-2	2D	0	0.110728	0.421487	0.262708
KQK15465	not TKL_CTR1-DRK-2	1	TraesCS2D02G194200.1	not TKL_CTR1-DRK-2	2D	0	0.0383503	0.389613	0.0984319
KQK15466	not TKL_CTR1-DRK-2	1	TraesCS2D02G194400.1	not TKL_CTR1-DRK-2	2D	0	0.0231833	0.306829	0.0755577
KQK15469	not TKL_CTR1-DRK-2	1	TraesCS2D02G194600.1	not TKL_CTR1-DRK-2	2D	0	0.167322	0.321819	0.519925
KQK15470	not TKL_CTR1-DRK-2	1	TraesCS2D02G194700.1	not TKL_CTR1-DRK-2	2D	0	0.0414622	0.295502	0.140311
PNT74854	not TKL_CTR1-DRK-2	1	TraesCS2D02G195000.1	not TKL_CTR1-DRK-2	2D	2e-154	0.0827815	0.224693	0.36842
KQK15475	not TKL_CTR1-DRK-2	1	TraesCS2D02G195100.1	not TKL_CTR1-DRK-2	2D	0	0.152948	0.388927	0.393255
KQK15477	not TKL_CTR1-DRK-2	1	TraesCS2D02G195300.1	not TKL_CTR1-DRK-2	2D	0	0.0505568	0.416305	0.121442
KQK15479	not TKL_CTR1-DRK-2	1	TraesCS2D02G195400.3	not TKL_CTR1-DRK-2	2D	0	0.0696227	0.362421	0.192104
KQK15482	not TKL_CTR1-DRK-2	1	TraesCS2D02G195500.1	not TKL_CTR1-DRK-2	2D	0	0.0712783	0.344374	0.206979
KQK15485	not TKL_CTR1-DRK-2	1	TraesCS2D02G196100.1	not TKL_CTR1-DRK-2	2D	1e-109	0.0199064	0.32456	0.0613335
KQK15494	not TKL_CTR1-DRK-2	1	TraesCS2D02G197000.1	not TKL_CTR1-DRK-2	2D	0	0.0386675	0.312049	0.123915
KQK15496	not TKL_CTR1-DRK-2	1	TraesCS2D02G197200.1	not TKL_CTR1-DRK-2	2D	0	0.0243903	0.25076	0.0972653
KQK15500	not TKL_CTR1-DRK-2	1	TraesCS2D02G197400.1	not TKL_CTR1-DRK-2	2D	0	0.102802	0.306169	0.335767
KQK15505	not TKL_CTR1-DRK-2	1	TraesCS2D02G197600.1	not TKL_CTR1-DRK-2	2D	0	0.066024	0.253509	0.260441
KQK15507	not TKL_CTR1-DRK-2	1	TraesCS2D02G198100.4	not TKL_CTR1-DRK-2	2D	0	0.0687224	0.315527	0.217802
KQK15517	not TKL_CTR1-DRK-2	1	TraesCS2D02G198500.1	not TKL_CTR1-DRK-2	2D	0	0.0598063	0.273726	0.21849
PNT74870	not TKL_CTR1-DRK-2	1	TraesCS2D02G198600.1	not TKL_CTR1-DRK-2	2D	2e-171	0.220114	0.380134	0.579043
KQK15520	not TKL_CTR1-DRK-2	1	TraesCS2D02G198700.1	not TKL_CTR1-DRK-2	2D	0	0.116304	0.317914	0.365837
KQK15524	not TKL_CTR1-DRK-2	1	TraesCS2D02G199200.1	not TKL_CTR1-DRK-2	2D	2e-104	0.128903	0.527985	0.244142
KQK15525	not TKL_CTR1-DRK-2	1	TraesCS2D02G199300.3	not TKL_CTR1-DRK-2	2D	0	0.150345	0.376471	0.399355
KQK15526	not TKL_CTR1-DRK-2	1	TraesCS2D02G199400.1	not TKL_CTR1-DRK-2	2D	0	0.0451095	0.351125	0.128471
KQK15529	not TKL_CTR1-DRK-2	1	TraesCS2D02G199500.1	not TKL_CTR1-DRK-2	2D	0	0.0256476	0.353571	0.0725386
KQK15530	not TKL_CTR1-DRK-2	1	TraesCS2D02G199600.2	not TKL_CTR1-DRK-2	2D	0	0.0279344	0.258384	0.108112
KQK15532	not TKL_CTR1-DRK-2	1	TraesCS2D02G199700.1	not TKL_CTR1-DRK-2	2D	0	0.0422123	0.300068	0.140676
KQK15538	not TKL_CTR1-DRK-2	1	TraesCS2D02G199900.1	not TKL_CTR1-DRK-2	2D	1e-123	0.0455999	0.339829	0.134185
KQK15540	not TKL_CTR1-DRK-2	1	TraesCS2D02G200100.1	not TKL_CTR1-DRK-2	2D	6e-159	0.0452272	0.297468	0.152041
KQK15544	not TKL_CTR1-DRK-2	1	TraesCS2D02G200300.1	not TKL_CTR1-DRK-2	2D	0	0.0508145	0.281503	0.180512
KQK15546	not TKL_CTR1-DRK-2	1	TraesCS2D02G200600.1	not TKL_CTR1-DRK-2	2D	0	0.0130647	0.24933	0.0523994
KQK15547	not TKL_CTR1-DRK-2	1	TraesCS2D02G200700.1	not TKL_CTR1-DRK-2	2D	2e-160	0.0259805	0.205894	0.126184
KQK15550	not TKL_CTR1-DRK-2	1	TraesCS2D02G200900.1	not TKL_CTR1-DRK-2	2D	4e-104	0.0263237	0.333825	0.0788548
KQK15551	not TKL_CTR1-DRK-2	1	TraesCS2D02G201000.1	not TKL_CTR1-DRK-2	2D	0	0.0693465	0.44608	0.155457
KQK15556	not TKL_CTR1-DRK-2	1	TraesCS2D02G201200.2	not TKL_CTR1-DRK-2	2D	0	0.104681	0.441555	0.237072
KQK15557	not TKL_CTR1-DRK-2	1	TraesCS2D02G201300.1	not TKL_CTR1-DRK-2	2D	0	0.053543	0.334903	0.159876
KQK15569	not TKL_CTR1-DRK-2	1	TraesCS2D02G201900.1	not TKL_CTR1-DRK-2	2D	0	0.0703965	0.267751	0.262918
KQK15571	not TKL_CTR1-DRK-2	1	TraesCS2D02G202000.1	not TKL_CTR1-DRK-2	2D	0	0.0207548	0.332983	0.06233
KQK15574	not TKL_CTR1-DRK-2	1	TraesCS2D02G202200.1	not TKL_CTR1-DRK-2	2D	0	0.000972763	0.418157	0.00232631
KQK15591	not TKL_CTR1-DRK-2	1	TraesCS2D02G202600.1	not TKL_CTR1-DRK-2	2D	0	0.147877	0.353216	0.41866
KQK15593	not TKL_CTR1-DRK-2	1	TraesCS2D02G202700.1	not TKL_CTR1-DRK-2	2D	0	0.0720052	0.267608	0.26907
KQK15595	not TKL_CTR1-DRK-2	1	TraesCS2D02G202900.1	not TKL_CTR1-DRK-2	2D	0	0.0237817	0.258229	0.0920955
KQK15596	not TKL_CTR1-DRK-2	1	TraesCS2D02G203000.2	not TKL_CTR1-DRK-2	2D	0	0.0619564	0.499531	0.124029
KQK15597	not TKL_CTR1-DRK-2	1	TraesCS2D02G203300.1	not TKL_CTR1-DRK-2	2D	0	0.0549328	0.307396	0.178704
KQK15607	not TKL_CTR1-DRK-2	1	TraesCS2D02G203500.2	not TKL_CTR1-DRK-2	2D	1e-153	0.157111	0.516368	0.304261
KQK15615	not TKL_CTR1-DRK-2	1	TraesCS2D02G203900.2	not TKL_CTR1-DRK-2	2D	0	0.0547548	0.330542	0.165652
KQK15617	not TKL_CTR1-DRK-2	1	TraesCS2D02G204100.1	not TKL_CTR1-DRK-2	2D	0	0.0654338	0.382607	0.171021
KQK15624	not TKL_CTR1-DRK-2	1	TraesCS2D02G204900.1	not TKL_CTR1-DRK-2	2D	0	0.0501599	0.264058	0.189958
KQK15625	not TKL_CTR1-DRK-2	1	TraesCS2D02G205000.1	not TKL_CTR1-DRK-2	2D	0	0.0319253	0.297898	0.107169
KQK15628	not TKL_CTR1-DRK-2	1	TraesCS2D02G205200.1	not TKL_CTR1-DRK-2	2D	0	0.080297	0.281035	0.285719
KQK15630	not TKL_CTR1-DRK-2	1	TraesCS2D02G205400.2	not TKL_CTR1-DRK-2	2D	0	0.140338	0.330182	0.425032
KQK15631	not TKL_CTR1-DRK-2	1	TraesCS2D02G205600.1	not TKL_CTR1-DRK-2	2D	6e-157	0.0539483	0.350274	0.154017
KQK15632	not TKL_CTR1-DRK-2	1	TraesCS2D02G205700.1	not TKL_CTR1-DRK-2	2D	0	0.0774402	0.302358	0.256121
KQK15637	not TKL_CTR1-DRK-2	1	TraesCS2D02G205800.1	not TKL_CTR1-DRK-2	2D	0	0.0997562	0.4345	0.229588
KQK15638	not TKL_CTR1-DRK-2	1	TraesCS2D02G205900.2	not TKL_CTR1-DRK-2	2D	6e-164	0.032673	0.366252	0.0892091
KQK15644	not TKL_CTR1-DRK-2	1	TraesCS2D02G206200.1	not TKL_CTR1-DRK-2	2D	0	0.059009	0.368396	0.160178
KQK15646	not TKL_CTR1-DRK-2	1	TraesCS2D02G206400.1	not TKL_CTR1-DRK-2	2D	1e-175	0.0534213	0.269883	0.197943
KQK15654	not TKL_CTR1-DRK-2	1	TraesCS2D02G206900.1	not TKL_CTR1-DRK-2	2D	9e-124	0.091458	0.2379	0.384439
PNT74901	not TKL_CTR1-DRK-2	1	TraesCS2D02G207000.5	not TKL_CTR1-DRK-2	2D	0	0.186745	0.339018	0.550842
KQK15659	not TKL_CTR1-DRK-2	1	TraesCS2D02G207400.1	not TKL_CTR1-DRK-2	2D	0	0.0195584	0.250603	0.078045
PNT74904	not TKL_CTR1-DRK-2	1	TraesCS2D02G207600.2	not TKL_CTR1-DRK-2	2D	6e-169	0.0710899	0.369855	0.19221
KQK15662	not TKL_CTR1-DRK-2	1	TraesCS2D02G207900.1	not TKL_CTR1-DRK-2	2D	3e-130	0.0560013	0.399324	0.14024
KQK15665	not TKL_CTR1-DRK-2	1	TraesCS2D02G208000.3	not TKL_CTR1-DRK-2	2D	0	0.12493	0.284661	0.438874
KQK15671	not TKL_CTR1-DRK-2	1	TraesCS2D02G208100.1	not TKL_CTR1-DRK-2	2D	0	0.0588393	0.540785	0.108804
KQK15672	not TKL_CTR1-DRK-2	1	TraesCS2D02G208300.1	not TKL_CTR1-DRK-2	2D	0	0.0744323	0.314661	0.236548
KQK14793	not TKL_CTR1-DRK-2	1	TraesCS2D02G125700.1	not TKL_CTR1-DRK-2	2D	7e-152	0.169324	0.68943	0.2456
KQK14795	not TKL_CTR1-DRK-2	1	TraesCS2D02G126600.1	not TKL_CTR1-DRK-2	2D	0	0.056998	0.424005	0.134428
KQK14801	not TKL_CTR1-DRK-2	1	TraesCS2D02G126700.1	not TKL_CTR1-DRK-2	2D	0	0.0654992	0.304436	0.215149
KQK14803	not TKL_CTR1-DRK-2	1	TraesCS2D02G127600.1	not TKL_CTR1-DRK-2	2D	9e-138	0.110865	0.367292	0.301845
KQK14808	not TKL_CTR1-DRK-2	1	TraesCS2D02G128300.1	not TKL_CTR1-DRK-2	2D	9e-125	0.0766862	0.516007	0.148615
KQK14810	not TKL_CTR1-DRK-2	1	TraesCS2D02G128400.1	not TKL_CTR1-DRK-2	2D	0	0.134287	0.556664	0.241235
KQK14809	not TKL_CTR1-DRK-2	1	TraesCS2D02G128500.1	not TKL_CTR1-DRK-2	2D	0	0.126832	0.400007	0.317075
KQK14814	not TKL_CTR1-DRK-2	1	TraesCS2D02G129200.1	not TKL_CTR1-DRK-2	2D	0	0.0478671	0.449486	0.106493
PNT74607	not TKL_CTR1-DRK-2	1	TraesCS2D02G129300.2	not TKL_CTR1-DRK-2	2D	8e-159	0.0842327	0.397727	0.211785
PNT74610	not TKL_CTR1-DRK-2	1	TraesCS2D02G129400.1	not TKL_CTR1-DRK-2	2D	0	0.143234	0.384291	0.372722
KQK14820	not TKL_CTR1-DRK-2	1	TraesCS2D02G129600.2	not TKL_CTR1-DRK-2	2D	0	0.317568	0.57915	0.548334
KQK14823	not TKL_CTR1-DRK-2	1	TraesCS2D02G129700.1	not TKL_CTR1-DRK-2	2D	0	0.0199072	0.205128	0.0970478
KQK14825	not TKL_CTR1-DRK-2	1	TraesCS2D02G129800.1	not TKL_CTR1-DRK-2	2D	0	0.0683413	0.435661	0.156868
KQK14837	not TKL_CTR1-DRK-2	1	TraesCS2D02G130400.1	not TKL_CTR1-DRK-2	2D	0	0.0664623	0.315549	0.210624
PNT74619	not TKL_CTR1-DRK-2	1	TraesCS2D02G131200.1	not TKL_CTR1-DRK-2	2D	0	0.0529239	0.261261	0.202571
PNT74621	not TKL_CTR1-DRK-2	1	TraesCS2D02G131700.1	not TKL_CTR1-DRK-2	2D	0	0.0207549	0.333628	0.0622095
KQK14849	not TKL_CTR1-DRK-2	1	TraesCS2D02G132100.1	not TKL_CTR1-DRK-2	2D	0	0.0765311	0.375775	0.203662
KQK14851	not TKL_CTR1-DRK-2	1	TraesCS2D02G132200.1	not TKL_CTR1-DRK-2	2D	3e-169	0.0466169	0.337272	0.138218
KQK14854	not TKL_CTR1-DRK-2	1	TraesCS2D02G132600.1	not TKL_CTR1-DRK-2	2D	0	0.0486712	0.375994	0.129447
KQK14861	not TKL_CTR1-DRK-2	1	TraesCS2D02G132900.1	not TKL_CTR1-DRK-2	2D	0	0.0174071	0.279053	0.0623793
KQK14864	not TKL_CTR1-DRK-2	1	TraesCS2D02G133500.2	not TKL_CTR1-DRK-2	2D	0	0.0472493	0.294303	0.160547
PNT74638	not TKL_CTR1-DRK-2	1	TraesCS2D02G133900.1	not TKL_CTR1-DRK-2	2D	0	0.0949915	0.361776	0.26257
KQK14867	not TKL_CTR1-DRK-2	1	TraesCS2D02G134000.1	not TKL_CTR1-DRK-2	2D	0	0.0746922	0.298336	0.250363
KQK14868	not TKL_CTR1-DRK-2	1	TraesCS2D02G134100.1	not TKL_CTR1-DRK-2	2D	3e-106	0.0546464	0.228016	0.23966
KQK14871	not TKL_CTR1-DRK-2	1	TraesCS2D02G134400.1	not TKL_CTR1-DRK-2	2D	0	0.123662	0.281208	0.439754
KQK14880	not TKL_CTR1-DRK-2	1	TraesCS2D02G135100.1	not TKL_CTR1-DRK-2	2D	2e-118	0.0702103	0.289595	0.242443
KQK14883	not TKL_CTR1-DRK-2	1	TraesCS2D02G135500.1	not TKL_CTR1-DRK-2	2D	0	0.149333	0.411815	0.362622
KQK14884	not TKL_CTR1-DRK-2	1	TraesCS2D02G135800.1	not TKL_CTR1-DRK-2	2D	2e-159	0.0842952	0.262349	0.32131
KQK14888	not TKL_CTR1-DRK-2	1	TraesCS2D02G136100.1	not TKL_CTR1-DRK-2	2D	2e-139	0.0912989	0.362955	0.251543
KQK14887	not TKL_CTR1-DRK-2	1	TraesCS2D02G136300.1	not TKL_CTR1-DRK-2	2D	0	0.0659905	0.337669	0.19543
KQK14889	not TKL_CTR1-DRK-2	1	TraesCS2D02G136500.1	not TKL_CTR1-DRK-2	2D	0	0.0838059	0.415888	0.201511
KQK14893	not TKL_CTR1-DRK-2	1	TraesCS2D02G136600.1	not TKL_CTR1-DRK-2	2D	0	0.0826434	0.263486	0.313653
KQK14895	not TKL_CTR1-DRK-2	1	TraesCS2D02G137000.1	not TKL_CTR1-DRK-2	2D	0	0.178692	0.419968	0.425491
KQK14898	not TKL_CTR1-DRK-2	1	TraesCS2D02G137100.1	not TKL_CTR1-DRK-2	2D	4e-164	0.0416255	0.360214	0.115558
KQK14901	not TKL_CTR1-DRK-2	1	TraesCS2D02G138100.2	not TKL_CTR1-DRK-2	2D	0	0.126854	0.297747	0.426047
KQK14902	not TKL_CTR1-DRK-2	1	TraesCS2D02G138200.1	not TKL_CTR1-DRK-2	2D	1e-176	0.0490419	0.446361	0.10987
KQK14903	not TKL_CTR1-DRK-2	1	TraesCS2D02G138300.1	not TKL_CTR1-DRK-2	2D	0	0.0359833	0.437117	0.0823196
KQK14904	not TKL_CTR1-DRK-2	1	TraesCS2D02G138900.1	not TKL_CTR1-DRK-2	2D	0	0.24	0.443673	0.540939
KQK14909	not TKL_CTR1-DRK-2	1	TraesCS2D02G139700.1	not TKL_CTR1-DRK-2	2D	0	0.204082	0.437918	0.466028
KQK14918	not TKL_CTR1-DRK-2	1	TraesCS2D02G141000.1	not TKL_CTR1-DRK-2	2D	0	0.0508706	0.355392	0.143139
KQK14916	not TKL_CTR1-DRK-2	1	TraesCS2D02G141100.1	not TKL_CTR1-DRK-2	2D	0	0.0264345	0.197861	0.133601
PNT74649	not TKL_CTR1-DRK-2	1	TraesCS2D02G141200.1	not TKL_CTR1-DRK-2	2D	0	0.144583	0.713571	0.202619
KQK14925	not TKL_CTR1-DRK-2	1	TraesCS2D02G142500.1	not TKL_CTR1-DRK-2	2D	0	0.0352968	0.302572	0.116656
KQK14933	not TKL_CTR1-DRK-2	1	TraesCS2D02G144500.3	not TKL_CTR1-DRK-2	2D	0	0.0967477	0.355036	0.272501
KQK14934	not TKL_CTR1-DRK-2	1	TraesCS2D02G144800.1	not TKL_CTR1-DRK-2	2D	0	0.11227	0.288314	0.389401
KQK14937	not TKL_CTR1-DRK-2	1	TraesCS2D02G145100.1	not TKL_CTR1-DRK-2	2D	0	0.165094	0.352761	0.468004
KQK14938	not TKL_CTR1-DRK-2	1	TraesCS2D02G145300.1	not TKL_CTR1-DRK-2	2D	0	0.0268028	0.293214	0.0914103
KQK14940	not TKL_CTR1-DRK-2	1	TraesCS2D02G145400.1	not TKL_CTR1-DRK-2	2D	3e-121	0.0859811	0.442912	0.194127
KQK14941	not TKL_CTR1-DRK-2	1	TraesCS2D02G145700.1	not TKL_CTR1-DRK-2	2D	0	0.109051	0.282391	0.386168
KQK14943	not TKL_CTR1-DRK-2	1	TraesCS2D02G145800.1	not TKL_CTR1-DRK-2	2D	0	0.0422037	0.41384	0.101981
PNT74654	not TKL_CTR1-DRK-2	1	TraesCS2D02G145900.1	not TKL_CTR1-DRK-2	2D	0	0.116955	0.587354	0.199123
KQK14947	not TKL_CTR1-DRK-2	1	TraesCS2D02G146100.1	not TKL_CTR1-DRK-2	2D	0	0.109626	0.477251	0.229704
KQK14948	not TKL_CTR1-DRK-2	1	TraesCS2D02G146200.1	not TKL_CTR1-DRK-2	2D	0	0.0473426	0.326737	0.144895
KQK14949	not TKL_CTR1-DRK-2	1	TraesCS2D02G146600.1	not TKL_CTR1-DRK-2	2D	1e-145	0.322855	0.980101	0.32941
KQK14957	not TKL_CTR1-DRK-2	1	TraesCS2D02G148200.1	not TKL_CTR1-DRK-2	2D	0	0.0417172	0.352955	0.118194
PNT74656	not TKL_CTR1-DRK-2	1	TraesCS2D02G148400.1	not TKL_CTR1-DRK-2	2D	0	0.0722742	0.38556	0.187453
KQK14963	not TKL_CTR1-DRK-2	1	TraesCS2D02G148700.1	not TKL_CTR1-DRK-2	2D	0	0.121434	0.349022	0.347926
KQK14965	not TKL_CTR1-DRK-2	1	TraesCS2D02G148900.1	not TKL_CTR1-DRK-2	2D	0	0.115997	0.338214	0.342971
KQK14966	not TKL_CTR1-DRK-2	1	TraesCS2D02G149100.1	not TKL_CTR1-DRK-2	2D	3e-111	0.0267051	0.237442	0.11247
KQK14967	not TKL_CTR1-DRK-2	1	TraesCS2D02G149900.1	not TKL_CTR1-DRK-2	2D	0	0.195009	0.519506	0.375374
PNT74660	not TKL_CTR1-DRK-2	1	TraesCS2D02G150800.1	not TKL_CTR1-DRK-2	2D	0	0.0183805	0.366243	0.0501867
KQK14976	not TKL_CTR1-DRK-2	1	TraesCS2D02G151100.1	not TKL_CTR1-DRK-2	2D	0	0.0540042	0.251033	0.215128
KQK14978	not TKL_CTR1-DRK-2	1	TraesCS2D02G151200.1	not TKL_CTR1-DRK-2	2D	2e-123	0.18186	0.466693	0.389678
KQK14981	not TKL_CTR1-DRK-2	1	TraesCS2D02G151400.1	not TKL_CTR1-DRK-2	2D	0	0.0481362	0.45851	0.104984
KQK14983	not TKL_CTR1-DRK-2	1	TraesCS2D02G151900.1	not TKL_CTR1-DRK-2	2D	0	0.0685824	0.332203	0.206447
KQK14984	not TKL_CTR1-DRK-2	1	TraesCS2D02G152000.1	not TKL_CTR1-DRK-2	2D	3e-162	0.055943	0.277913	0.201297
KQK14985	not TKL_CTR1-DRK-2	1	TraesCS2D02G152200.1	not TKL_CTR1-DRK-2	2D	2e-180	0.00452627	0.422826	0.0107048
KQK14986	not TKL_CTR1-DRK-2	1	TraesCS2D02G152300.1	not TKL_CTR1-DRK-2	2D	1e-146	0.0542562	0.458839	0.118247
KQK14988	not TKL_CTR1-DRK-2	1	TraesCS2D02G152400.1	not TKL_CTR1-DRK-2	2D	3e-119	0.32845	0.572149	0.574064
KQK14990	not TKL_CTR1-DRK-2	1	TraesCS2D02G153100.1	not TKL_CTR1-DRK-2	2D	6e-137	0.322235	0.685276	0.470227
KQK14992	not TKL_CTR1-DRK-2	1	TraesCS2D02G153600.1	not TKL_CTR1-DRK-2	2D	2e-111	0.308926	0.733748	0.421024
KQK14996	not TKL_CTR1-DRK-2	1	TraesCS2D02G154300.2	not TKL_CTR1-DRK-2	2D	3e-143	0.0677112	0.286123	0.23665
KQK15000	not TKL_CTR1-DRK-2	1	TraesCS2D02G154600.1	not TKL_CTR1-DRK-2	2D	0	0.100187	0.336864	0.29741
PNT74666	not TKL_CTR1-DRK-2	1	TraesCS2D02G154700.1	not TKL_CTR1-DRK-2	2D	0	0.118158	0.385438	0.306554
KQK15003	not TKL_CTR1-DRK-2	1	TraesCS2D02G154800.1	not TKL_CTR1-DRK-2	2D	2e-169	0.0375435	0.335843	0.111789
KQK15010	not TKL_CTR1-DRK-2	1	TraesCS2D02G155200.1	not TKL_CTR1-DRK-2	2D	0	0.0220785	0.20762	0.106341
PNT74667	not TKL_CTR1-DRK-2	1	TraesCS2D02G155300.2	not TKL_CTR1-DRK-2	2D	6e-122	0.613552	0.918381	0.66808
KQK15020	not TKL_CTR1-DRK-2	1	TraesCS2D02G155700.1	not TKL_CTR1-DRK-2	2D	0	0.0443246	0.316429	0.140077
KQK15024	not TKL_CTR1-DRK-2	1	TraesCS2D02G156500.1	not TKL_CTR1-DRK-2	2D	3e-102	0.0884117	0.342093	0.258443
PNT74670	not TKL_CTR1-DRK-2	1	TraesCS2D02G156700.1	not TKL_CTR1-DRK-2	2D	0	0.048259	0.350087	0.137848
KQK15033	not TKL_CTR1-DRK-2	1	TraesCS2D02G157300.1	not TKL_CTR1-DRK-2	2D	0	0.0996239	0.657107	0.15161
KQK15037	not TKL_CTR1-DRK-2	1	TraesCS2D02G158400.1	not TKL_CTR1-DRK-2	2D	0	0.0491353	0.377043	0.130317
KQK15040	not TKL_CTR1-DRK-2	1	TraesCS2D02G158600.1	not TKL_CTR1-DRK-2	2D	9e-154	0.0891409	0.629167	0.141681
KQK15042	not TKL_CTR1-DRK-2	1	TraesCS2D02G158800.1	not TKL_CTR1-DRK-2	2D	4e-155	0.0308706	0.480193	0.0642879
KQK15044	not TKL_CTR1-DRK-2	1	TraesCS2D02G159200.1	not TKL_CTR1-DRK-2	2D	4e-168	0.159319	0.421889	0.377632
KQK15054	not TKL_CTR1-DRK-2	1	TraesCS2D02G160100.1	not TKL_CTR1-DRK-2	2D	0	0.0544565	0.346511	0.157156
KQK15055	not TKL_CTR1-DRK-2	1	TraesCS2D02G160200.1	not TKL_CTR1-DRK-2	2D	0	0.159445	0.418554	0.380942
KQK15059	not TKL_CTR1-DRK-2	1	TraesCS2D02G161200.1	not TKL_CTR1-DRK-2	2D	2e-110	0.203176	0.403376	0.50369
KQK15062	not TKL_CTR1-DRK-2	1	TraesCS2D02G161300.1	not TKL_CTR1-DRK-2	2D	0	0.0487076	0.246955	0.197233
KQK15064	not TKL_CTR1-DRK-2	1	TraesCS2D02G161400.1	not TKL_CTR1-DRK-2	2D	3e-131	0.0569749	0.355743	0.160157
PNT74693	not TKL_CTR1-DRK-2	1	TraesCS2D02G161500.1	not TKL_CTR1-DRK-2	2D	0	0.0750877	0.2481	0.302651
KQK15070	not TKL_CTR1-DRK-2	1	TraesCS2D02G161900.2	not TKL_CTR1-DRK-2	2D	9e-156	0.0456415	0.442963	0.103037
KQK15071	not TKL_CTR1-DRK-2	1	TraesCS2D02G162000.1	not TKL_CTR1-DRK-2	2D	3e-174	0.0264909	0.31901	0.0830411
KQK15076	not TKL_CTR1-DRK-2	1	TraesCS2D02G162900.1	not TKL_CTR1-DRK-2	2D	3e-154	0.0860488	0.311945	0.275846
KQK15077	not TKL_CTR1-DRK-2	1	TraesCS2D02G163000.2	not TKL_CTR1-DRK-2	2D	0	0.0655178	0.23689	0.276575
KQK15082	not TKL_CTR1-DRK-2	1	TraesCS2D02G163200.1	not TKL_CTR1-DRK-2	2D	3e-112	0.222599	0.620852	0.358538
KQK15086	not TKL_CTR1-DRK-2	1	TraesCS2D02G163700.1	not TKL_CTR1-DRK-2	2D	4e-111	0.214988	0.543375	0.395653
KQK15089	not TKL_CTR1-DRK-2	1	TraesCS2D02G163800.1	not TKL_CTR1-DRK-2	2D	0	0.0351657	0.308587	0.113957
KQK15091	not TKL_CTR1-DRK-2	1	TraesCS2D02G163900.2	not TKL_CTR1-DRK-2	2D	4e-137	0.100603	0.342043	0.294124
KQK15092	not TKL_CTR1-DRK-2	1	TraesCS2D02G164100.1	not TKL_CTR1-DRK-2	2D	5e-123	0.0406998	0.377613	0.107782
KQK15100	not TKL_CTR1-DRK-2	1	TraesCS2D02G165200.1	not TKL_CTR1-DRK-2	2D	0	0.00945825	0.296964	0.0318498
KQK15117	not TKL_CTR1-DRK-2	1	TraesCS2D02G166900.1	not TKL_CTR1-DRK-2	2D	0	0.0150986	0.337805	0.0446963
KQK15802	not TKL_CTR1-DRK-2	1	TraesCS2D02G214500.1	not TKL_CTR1-DRK-2	2D	0	0.0614969	0.391672	0.157011
KQK15806	not TKL_CTR1-DRK-2	1	TraesCS2D02G214700.1	not TKL_CTR1-DRK-2	2D	9e-151	0.039517	0.274974	0.143712
KQK15809	not TKL_CTR1-DRK-2	1	TraesCS2D02G215000.3	not TKL_CTR1-DRK-2	2D	4e-155	0.0698269	0.167293	0.417394
[truncated: 29,381 more rows]

## Sheet: TKL-C-D2 in T. ae and O. sa
Gene ID	Subfamily	Chromosome	Gene ID	Subfamily	Chromosome	E_value	Ka	Ks	Ka/Ks
[truncated: 23 more rows]

[truncated: 1 more sheets: All in T. ae and O. sa]
