# Supplementary material for: Genome-wide evolutionary analysis of TKL_CTR1-DRK-2 gene family and functional characterization reveals that TaCTR1 positively regulates flowering time in wheat
Source: BMC Genomics. 2024 May 14;25:474. doi: 10.1186/s12864-024-10383-2 (PMC11092142; doi:10.1186/s12864-024-10383-2)
Supplement: Supplementary file 30 — Supplementary Material 30 [file 12864_2024_10383_MOESM30_ESM.xls]

## Sheet: Sheet1
Table S8: Public wheat RNA-seq expression data to use.
BioProject ID	Run ID	Run description	ScientificName	Whether to use
PRJNA325489	SRR3659891	KNI rep1	Triticum aestivum	excluding
PRJNA325489	SRR3659892	KNI rep2	Triticum aestivum	including
PRJNA325489	SRR3659893	KNII rep1	Triticum aestivum	including
PRJNA325489	SRR3659894	KNII rep2	Triticum aestivum	including
PRJNA325489	SRR3659895	KNIII rep1	Triticum aestivum	including
PRJNA325489	SRR3659896	KNIII rep2	Triticum aestivum	including
PRJNA325489	SRR3659897	KNIV rep1	Triticum aestivum	including
PRJNA325489	SRR3659898	KNIV rep2	Triticum aestivum	including
PRJNA325489	SRR3659899	KNV rep1	Triticum aestivum	including
PRJNA325489	SRR3659900	KNV rep2	Triticum aestivum	including
PRJNA325489	SRR3659901	KNVI rep1	Triticum aestivum	including
PRJNA325489	SRR3659902	KNVI rep2	Triticum aestivum	including
PRJNA525250	SRR8658932	FL-1	Triticum aestivum	including
PRJNA525250	SRR8658931	FL-2	Triticum aestivum	including
PRJNA525250	SRR8658944	GR10-1	Triticum aestivum	including
PRJNA525250	SRR8658943	GR10-2	Triticum aestivum	including
PRJNA525250	SRR8658946	GR15-1	Triticum aestivum	including
PRJNA525250	SRR8658945	GR15-2	Triticum aestivum	including
PRJNA525250	SRR8658942	GR20-1	Triticum aestivum	including
PRJNA525250	SRR8658941	GR20-2	Triticum aestivum	including
PRJNA525250	SRR8658950	GR5-1	Triticum aestivum	including
PRJNA525250	SRR8658949	GR5-2	Triticum aestivum	including
PRJNA525250	SRR8658934	L-1	Triticum aestivum	including
PRJNA525250	SRR8658933	L-2	Triticum aestivum	including
PRJNA525250	SRR8658938	R-1	Triticum aestivum	including
PRJNA525250	SRR8658937	R-2	Triticum aestivum	including
PRJNA525250	SRR8658936	S-1	Triticum aestivum	including
PRJNA525250	SRR8658935	S-2	Triticum aestivum	including
PRJNA525250	SRR8658948	YS15-1	Triticum aestivum	including
PRJNA525250	SRR8658947	YS15-2	Triticum aestivum	including
PRJNA525250	SRR8658940	YS5-1	Triticum aestivum	including
PRJNA525250	SRR8658939	YS5-2	Triticum aestivum	including
PRJNA656068	SRR12418176	CSFL_ES_1	Triticum aestivum	including
PRJNA656068	SRR12418175	CSFL_ES_2	Triticum aestivum	including
PRJNA656068	SRR12418174	CSFL_ES_3	Triticum aestivum	including
PRJNA656068	SRR12418173	CSFL_LS_1	Triticum aestivum	including
PRJNA656068	SRR12418182	CSFL_LS_2	Triticum aestivum	including
PRJNA656068	SRR12418181	CSFL_LS_3	Triticum aestivum	including
PRJNA656068	SRR12418179	CSFL_ML_1	Triticum aestivum	including
PRJNA656068	SRR12418178	CSFL_ML_2	Triticum aestivum	including
PRJNA656068	SRR12418177	CSFL_ML_3	Triticum aestivum	including
PRJNA656068	SRR12418184	CSFL_YL_1	Triticum aestivum	including
PRJNA656068	SRR12418183	CSFL_YL_2	Triticum aestivum	including
PRJNA656068	SRR12418180	CSFL_YL_3	Triticum aestivum	including
PRJNA668815	SRR12816026	MHd-A20-1	Triticum aestivum	including
PRJNA668815	SRR12816025	MHd-A20-2	Triticum aestivum	including
PRJNA668815	SRR12816024	MHd-A20-3	Triticum aestivum	including
PRJNA668815	SRR12816023	MHd-A35-1	Triticum aestivum	including
PRJNA668815	SRR12816022	MHd-A35-2	Triticum aestivum	including
PRJNA668815	SRR12816021	MHd-A35-3	Triticum aestivum	including
PRJNA668815	SRR12816020	MHd-L20-1	Triticum aestivum	including
PRJNA668815	SRR12816019	MHd-L20-2	Triticum aestivum	including
PRJNA668815	SRR12816017	MHd-L20-3	Triticum aestivum	including
PRJNA668815	SRR12816016	MHd-L35-1	Triticum aestivum	including
PRJNA668815	SRR12816015	MHd-L35-2	Triticum aestivum	including
PRJNA668815	SRR12816014	MHd-L35-3	Triticum aestivum	including
PRJNA668815	SRR12816030	WHd-A20-1	Triticum aestivum	including
PRJNA668815	SRR12816029	WHd-A20-2	Triticum aestivum	including
PRJNA668815	SRR12816018	WHd-A20-3	Triticum aestivum	including
PRJNA668815	SRR12816013	WHd-A35-1	Triticum aestivum	including
PRJNA668815	SRR12816012	WHd-A35-2	Triticum aestivum	including
PRJNA668815	SRR12816011	WHd-A35-3	Triticum aestivum	including
PRJNA668815	SRR12816010	WHd-L20-1	Triticum aestivum	including
PRJNA668815	SRR12816009	WHd-L20-2	Triticum aestivum	including
PRJNA668815	SRR12816008	WHd-L20-3	Triticum aestivum	including
PRJNA668815	SRR12816007	WHd-L35-1	Triticum aestivum	including
PRJNA668815	SRR12816028	WHd-L35-2	Triticum aestivum	including
PRJNA668815	SRR12816027	WHd-L35-3	Triticum aestivum	including
