# Supplementary material for: Genome-wide evolutionary analysis of TKL_CTR1-DRK-2 gene family and functional characterization reveals that TaCTR1 positively regulates flowering time in wheat
Source: BMC Genomics. 2024 May 14;25:474. doi: 10.1186/s12864-024-10383-2 (PMC11092142; doi:10.1186/s12864-024-10383-2)
Supplement: Supplementary file 31 — Supplementary Material 31 [file 12864_2024_10383_MOESM31_ESM.xlsx]

## Sheet: Sheet1
Table S9. Detailed information for all detected DEGs
ID	CK-1_fpkm	CK-2_fpkm	CK-3_fpkm	TaCTR1-1_fpkm	TaCTR1-2_fpkm	TaCTR1-3_fpkm	CK-1_count	CK-2_count	CK-3_count	TaCTR1-1_count	TaCTR1-2_count	TaCTR1-3_count	log2FoldChange	pvalue	padj	regulated	chr	start	end	strand	gene_name	gene_description	KEGG	KEGG pathway	NR	Swissprot	Tremble	KOG	GO	Pfam	TF-Family	TF-Category	TF-Classification
TraesCS1A02G045800	13.1003	12.9693	13.4504	71.7012	72.926	71.1165	1485	1177	1284	5796	5252	6744	2.05682	0	0	up	1A	27258231	27261032	+	TraesCS1A02G045800	--	--	--	legumin B-like [Triticum aestivum]	GLUD1_ORYSJ RecName: Full=Glutelin type-D 1 {ECO:0000305}; Contains: RecName: Full=Glutelin type-D 1 acidic chain {ECO:0000305}; Contains: RecName: Full=Glutelin type-D 1 basic chain {ECO:0000305}; Flags: Precursor;	A0A3B5XTY5_WHEAT SubName: Full=Uncharacterized protein {ECO:0000313|EnsemblPlants:TraesCS1A02G045800.1};	--	GO:0000326,protein storage vacuole; GO:0045735,nutrient reservoir activity; GO:0003674,molecular_function; GO:0000322,storage vacuole; GO:0000325,plant-type vacuole; GO:0005575,cellular_component; GO:0005622,intracellular anatomical structure; GO:0005737,cytoplasm; GO:0005773,vacuole; GO:0043226,organelle; GO:0043227,membrane-bounded organelle; GO:0043229,intracellular organelle; GO:0043231,intra…	PF00190.25:Cupin	--	--	--
TraesCS1A02G057200	49.0554	49.7486	48.59	22.256	23.2443	22.3607	7959	6462	6639	2575	2396	3035	-1.51161	0	0	down	1A	37478206	37481881	+	TraesCS1A02G057200	Glutamyl-tRNA reductase [Source:UniProtKB/TrEMBL%3BAcc:A0A1D5S176]	K02492 glutamyl-tRNA reductase [EC:1.2.1.70] | (RefSeq) glutamyl-tRNA reductase 2-like (A)	ko00860: Porphyrin metabolism; ko01100: Metabolic pathways; ko01110: Biosynthesis of secondary metabolites; ko01240: Biosynthesis of cofactors	glutamyl-tRNA reductase 2 [Triticum dicoccoides]	HEM11_HORVU RecName: Full=Glutamyl-tRNA reductase 1, chloroplastic; Short=GluTR; EC=1.2.1.70; Flags: Precursor;	A0A3B5XUB7_WHEAT RecName: Full=Glutamyl-tRNA reductase {ECO:0000256|ARBA:ARBA00012970, ECO:0000256|RuleBase:RU000584}; EC=1.2.1.70 {ECO:0000256|ARBA:ARBA00012970, ECO:0000256|RuleBase:RU000584};	--	GO:0009507,chloroplast; GO:0008883,glutamyl-tRNA reductase activity; GO:0050661,NADP binding; GO:0015995,chlorophyll biosynthetic process; GO:0006782,protoporphyrinogen IX biosynthetic process; GO:0003674,molecular_function; GO:0003824,catalytic activity; GO:0016491,oxidoreductase activity; GO:0016620,oxidoreductase activity, acting on the aldehyde or oxo group of donors, NAD or NADP as acceptor;…	PF01488.23:Shikimate / quinate 5-dehydrogenase	--	--	--
TraesCS1A02G061700	23.4043	23.1012	22.3903	7.6777	8.201	8.2419	3890	3074	3134	910	866	1146	-1.90568	0	0	down	1A	42251606	42256435	+	TraesCS1A02G061700	--	K13030 cyanohydrin beta-glucosyltransferase [EC:2.4.1.85] | (RefSeq) cyanohydrin beta-glucosyltransferase-like (A)	ko00460: Cyanoamino acid metabolism; ko01100: Metabolic pathways; ko01110: Biosynthesis of secondary metabolites	UDP-glycosyltransferase 86A1-like [Triticum aestivum]	U86A1_ARATH RecName: Full=UDP-glycosyltransferase 86A1; EC=2.4.1.-;	A0A3B5XUN0_WHEAT RecName: Full=Glycosyltransferase {ECO:0000256|RuleBase:RU362057}; EC=2.4.1.- {ECO:0000256|RuleBase:RU362057};	UDP-glucuronosyl and UDP-glucosyl transferase	GO:0008194,UDP-glycosyltransferase activity; GO:0003674,molecular_function; GO:0003824,catalytic activity; GO:0016740,transferase activity; GO:0016757,transferase activity, transferring glycosyl groups	PF00201.21:UDP-glucoronosyl and UDP-glucosyl transferase	--	--	--
TraesCS1A02G066400	122.467	125.207	125.315	69.887	70.3357	72.6935	14717	12046	12682	5989	5370	7308	-1.19973	0	0	down	1A	48979589	48982811	+	TraesCS1A02G066400	Dihydrolipoyl dehydrogenase [Source:UniProtKB/TrEMBL%3BAcc:A0A1D6DED4]	K00382 dihydrolipoamide dehydrogenase [EC:1.8.1.4] | (RefSeq) dihydrolipoyl dehydrogenase 1, mitochondrial-like (A)	ko00010: Glycolysis / Gluconeogenesis; ko00020: Citrate cycle (TCA cycle); ko00260: Glycine, serine and threonine metabolism; ko00280: Valine, leucine and isoleucine degradation; ko00310: Lysine degradation; ko00380: Tryptophan metabolism; ko00620: Pyruvate metabolism; ko00630: Glyoxylate and dicarboxylate metabolism; ko00640: Propanoate metabolism; ko01100: Metabolic pathways; ko01110: Biosynthe…	dihydrolipoyl dehydrogenase 1, mitochondrial-like [Triticum dicoccoides]	DLDH1_ARATH RecName: Full=Dihydrolipoyl dehydrogenase 1, mitochondrial; Short=AtmLPD1; Short=mtLPD1; EC=1.8.1.4; AltName: Full=Dihydrolipoamide dehydrogenase 1; AltName: Full=Glycine cleavage system L protein 1; AltName: Full=Pyruvate dehydrogenase complex E3 subunit 1; Short=E3-1; Short=PDC-E3 1; Flags: Precursor;	A0A3B5XUT5_WHEAT RecName: Full=Dihydrolipoyl dehydrogenase {ECO:0000256|RuleBase:RU003692}; EC=1.8.1.4 {ECO:0000256|RuleBase:RU003692};	Dihydrolipoamide dehydrogenase	GO:0048046,apoplast; GO:0005759,mitochondrial matrix; GO:0005747,mitochondrial respiratory chain complex I; GO:0005739,mitochondrion; GO:0005634,nucleus; GO:0045252,oxoglutarate dehydrogenase complex; GO:0005524,ATP binding; GO:0050897,cobalt ion binding; GO:0005507,copper ion binding; GO:0004148,dihydrolipoyl dehydrogenase activity; GO:0050660,flavin adenine dinucleotide binding; GO:0008270,zinc…	PF07992.17:Pyridine nucleotide-disulphide oxidoreductase	--	--	--
TraesCS1A02G066900	29.9311	31.3234	29.9612	14.0526	13.4777	13.643	5439	4557	4585	1821	1556	2074	-1.53872	0	0	down	1A	49149510	49154022	+	TraesCS1A02G066900	P-loop containing nucleoside triphosphate hydrolases superfamily protein [Source:Projected from Arabidopsis thaliana (AT3G10420) UniProtKB/TrEMBL%3BAcc:F4J3R7]	--	--	protein SEEDLING PLASTID DEVELOPMENT 1-like [Triticum aestivum]	SPD1_ARATH RecName: Full=Protein SEEDLING PLASTID DEVELOPMENT 1 {ECO:0000303|PubMed:21045120}; Flags: Precursor;	A0A3B5XV43_WHEAT RecName: Full=AAA domain-containing protein {ECO:0000259|SMART:SM00382};	--	GO:0009507,chloroplast; GO:0009941,chloroplast envelope; GO:0031972,chloroplast intermembrane space; GO:0031969,chloroplast membrane; GO:0005524,ATP binding; GO:0009657,plastid organization; GO:0090677,reversible differentiation; GO:0010431,seed maturation; GO:0000166,nucleotide binding; GO:0003674,molecular_function; GO:0005488,binding; GO:0017076,purine nucleotide binding; GO:0030554,adenyl nuc…	PF19568.2:Sporulation stage III, protein AA	--	--	--
TraesCS1A02G099000	194.793	198.977	199.506	87.8477	89.6669	87.1412	21959	17958	18940	7062	6422	8218	-1.55671	0	0	down	1A	95183261	95185789	+	TraesCS1A02G099000	--	K13348 protein Mpv17 | (RefSeq) protein SYM1-like (A)	ko04146: Peroxisome	protein SYM1-like [Triticum aestivum]	--	A0A3B5XW59_WHEAT SubName: Full=Uncharacterized protein {ECO:0000313|EnsemblPlants:TraesCS1A02G099000.2};	Peroxisomal membrane protein MPV17 and related proteins	GO:0005737,cytoplasm; GO:0016021,integral component of membrane; GO:0005575,cellular_component; GO:0005622,intracellular anatomical structure; GO:0110165,cellular anatomical entity; GO:0016020,membrane; GO:0031224,intrinsic component of membrane	PF04117.15:Mpv17 / PMP22 family	--	--	--
TraesCS1A02G150900	17.7771	18.4616	19.1451	73.9392	74.0885	74.6031	2794	2323	2534	8287	7398	9809	1.61676	0	0	up	1A	258870778	258881439	-	TraesCS1A02G150900	--	K15404 aldehyde decarbonylase [EC:4.1.99.5] | (RefSeq) very-long-chain aldehyde decarbonylase GL1-5-like (A)	ko00073: Cutin, suberine and wax biosynthesis; ko01110: Biosynthesis of secondary metabolites	very-long-chain aldehyde decarbonylase GL1-5-like [Triticum aestivum]	GLO15_ORYSI RecName: Full=Very-long-chain aldehyde decarbonylase GL1-5 {ECO:0000305}; EC=4.1.99.5 {ECO:0000250|UniProtKB:F4HVY0}; AltName: Full=Protein ECERIFERUM 1 {ECO:0000303|Ref.1}; Short=Os-CER1 {ECO:0000303|Ref.1}; AltName: Full=Protein GLOSSY 1-5 {ECO:0000305};	A0A446ITX8_TRITD RecName: Full=Aldehyde oxygenase (deformylating) {ECO:0000256|ARBA:ARBA00013146}; EC=4.1.99.5 {ECO:0000256|ARBA:ARBA00013146};	--	GO:0005789,endoplasmic reticulum membrane; GO:0043668,exine; GO:0016021,integral component of membrane; GO:1990465,aldehyde oxygenase (deformylating) activity; GO:0005506,iron ion binding; GO:0009924,octadecanal decarbonylase activity; GO:0016491,oxidoreductase activity; GO:0048658,anther wall tapetum development; GO:0042335,cuticle development; GO:0010143,cutin biosynthetic process; GO:0008610,l…	PF12076.11:WAX2 C-terminal domain	--	--	--
TraesCS1A02G165700	221.501	227.62	233.303	114.291	117.309	115.617	23984	19732	21274	8825	8070	10473	-1.36657	0	0	down	1A	298557743	298566718	+	TraesCS1A02G165700	--	--	--	protein TIC110, chloroplastic-like [Triticum dicoccoides]	TI110_PEA RecName: Full=Protein TIC110, chloroplastic; AltName: Full=Chloroplast inner envelope protein, 110 kDa; Short=psIEP110; AltName: Full=IAP100; AltName: Full=Translocon at the inner envelope membrane of chloroplasts 110; Flags: Precursor;	A0A446IV80_TRITD SubName: Full=Uncharacterized protein {ECO:0000313|EMBL:VAH04724.1};	--	GO:0009706,chloroplast inner membrane; GO:0016021,integral component of membrane; GO:0015031,protein transport; GO:0006810,transport; GO:0006811,ion transport; GO:0006820,anion transport; GO:0008104,protein localization; GO:0008150,biological_process; GO:0015833,peptide transport; GO:0033036,macromolecule localization; GO:0042886,amide transport; GO:0045184,establishment of protein localization; …	PF16940.8:Chloroplast envelope transporter	--	--	--
TraesCS1A02G177800	16.791	16.6346	16.5053	64.8795	65.8355	65.9636	2625	2082	2173	7233	6539	8627	1.58598	0	0	up	1A	321110255	321114846	+	TraesCS1A02G177800	--	K09755 ferulate-5-hydroxylase [EC:1.14.-.-] | (RefSeq) cytochrome P450 84A1-like (A)	ko00940: Phenylpropanoid biosynthesis; ko01100: Metabolic pathways; ko01110: Biosynthesis of secondary metabolites	cytochrome P450 84A1-like [Triticum aestivum]	C84A1_ARATH RecName: Full=Cytochrome P450 84A1; EC=1.14.-.-; AltName: Full=Ferulate-5-hydroxylase; Short=F5H;	A0A3B5XYW1_WHEAT SubName: Full=Uncharacterized protein {ECO:0000313|EnsemblPlants:TraesCS1A02G177800.1};	Cytochrome P450 CYP2 subfamily	GO:0005783,endoplasmic reticulum; GO:0016021,integral component of membrane; GO:0005886,plasma membrane; GO:0020037,heme binding; GO:0005506,iron ion binding; GO:0004497,monooxygenase activity; GO:0016705,oxidoreductase activity, acting on paired donors, with incorporation or reduction of molecular oxygen; GO:0009809,lignin biosynthetic process; GO:0009699,phenylpropanoid biosynthetic process; GO…	PF00067.25:Cytochrome P450	--	--	--
TraesCS1A02G191800	109.229	107.683	108.829	65.6038	65.0016	65.8878	11569	9131	9707	4955	4374	5838	-1.1208	0	0	down	1A	347319840	347322090	-	TraesCS1A02G191800	--	K15109 solute carrier family 25 (mitochondrial carnitine/acylcarnitine transporter), member 20/29 | (RefSeq) mitochondrial carnitine/acylcarnitine carrier-like protein (A)	--	mitochondrial carnitine/acylcarnitine carrier-like protein [Triticum aestivum]	MCAT_ARATH RecName: Full=Mitochondrial carnitine/acylcarnitine carrier-like protein; AltName: Full=Carnitine/acylcarnitine translocase-like protein; Short=CAC-like protein; AltName: Full=Protein A BOUT DE SOUFFLE;	A0A3B5XZD5_WHEAT SubName: Full=Uncharacterized protein {ECO:0000313|EnsemblPlants:TraesCS1A02G191800.1};	Mitochondrial carnitine-acylcarnitine carrier protein	GO:0009507,chloroplast; GO:0016021,integral component of membrane; GO:0005743,mitochondrial inner membrane; GO:0005739,mitochondrion; GO:0009536,plastid; GO:0000064,L-ornithine transmembrane transporter activity; GO:0022857,transmembrane transporter activity; GO:1990575,mitochondrial L-ornithine transmembrane transport; GO:0006839,mitochondrial transport; GO:0003674,molecular_function; GO:0005215…	PF00153.30:Mitochondrial carrier protein	--	--	--
TraesCS1A02G196500	86.5531	88.4804	87.8396	46.0633	45.701	43.8128	9715	7951	8303	3687	3259	4114	-1.34785	0	0	down	1A	354934937	354937526	-	TraesCS1A02G196500	Plastidal glycolate/glycerate translocator 1%2C chloroplastic [Source:Projected from Arabidopsis thaliana (AT1G32080) UniProtKB/Swiss-Prot%3BAcc:Q9FVQ4]	--	--	hypothetical protein CFC21_002034 [Triticum aestivum]	PLGG1_ARATH RecName: Full=Plastidal glycolate/glycerate translocator 1, chloroplastic; AltName: Full=Bacterial membrane protein LrgB-like protein; Short=AtLrgB; Flags: Precursor;	A0A3B5XZH8_WHEAT SubName: Full=Uncharacterized protein {ECO:0000313|EnsemblPlants:TraesCS1A02G196500.1};	--	GO:0009507,chloroplast; GO:0009941,chloroplast envelope; GO:0009706,chloroplast inner membrane; GO:0016021,integral component of membrane; GO:1901974,glycerate transmembrane transporter activity; GO:0043879,glycolate transmembrane transporter activity; GO:0042631,cellular response to water deprivation; GO:0009658,chloroplast organization; GO:1901975,glycerate transmembrane transport; GO:0097339,g…	PF04172.19:LrgB-like family	--	--	--
TraesCS1A02G200400	36.2673	36.152	36.0916	3.1867	3.601	3.6341	4724	3770	3959	296	298	396	-3.77061	0	0	down	1A	360455273	360459181	-	TraesCS1A02G200400	--	--	--	uncharacterized protein LOC123129169 [Triticum aestivum]	ALB2_PEA RecName: Full=Albumin-2; AltName: Full=PA2;	A0A3B5XZM7_WHEAT SubName: Full=Uncharacterized protein {ECO:0000313|EnsemblPlants:TraesCS1A02G200400.1};	--	GO:0005829,cytosol; GO:0005509,calcium ion binding; GO:0045735,nutrient reservoir activity; GO:0003674,molecular_function; GO:0005488,binding; GO:0043167,ion binding; GO:0043169,cation binding; GO:0046872,metal ion binding; GO:0005575,cellular_component; GO:0005622,intracellular anatomical structure; GO:0005737,cytoplasm; GO:0110165,cellular anatomical entity	PF00045.22:Hemopexin	--	--	--
TraesCS1A02G212600	12.9707	13.9696	11.9341	75.9598	72.6316	73.4777	755	651	585	3153	2686	3578	2.12352	0	0	up	1A	375467613	375469315	+	TraesCS1A02G212600	Expansin EXPB2 [Source:UniProtKB/TrEMBL%3BAcc:Q6QFA2]	K20628 expansin | (RefSeq) expansin-B16-like (A)	--	expansin-B4-like [Triticum dicoccoides]	EXPB4_ORYSJ RecName: Full=Expansin-B4; AltName: Full=Beta-expansin-4; AltName: Full=OsEXPB4; AltName: Full=OsaEXPb1.7; Flags: Precursor;	Q6QFA2_WHEAT SubName: Full=Expansin EXPB2 {ECO:0000313|EMBL:AAS48880.1, ECO:0000313|EnsemblPlants:TraesCS1A02G212600.1};	--	GO:0005576,extracellular region; GO:0016020,membrane; GO:0009653,anatomical structure morphogenesis; GO:0071555,cell wall organization; GO:0019953,sexual reproduction; GO:0008150,biological_process; GO:0032502,developmental process; GO:0048856,anatomical structure development; GO:0009987,cellular process; GO:0016043,cellular component organization; GO:0045229,external encapsulating structure orga…	PF01357.24:Expansin C-terminal domain	--	--	--
TraesCS1A02G234600	144.202	148.299	148.367	48.7112	49.4463	50.0062	15584	12831	13503	3754	3395	4521	-1.96434	0	0	down	1A	410152902	410157058	+	TraesCS1A02G234600	(1%2C31%2C4) beta glucanase [Source:UniProtKB/TrEMBL%3BAcc:Q7DLM1]	K25108 licheninase [EC:3.2.1.73] | (RefSeq) lichenase-2 isoform X1 (A)	--	lichenase-2 [Aegilops tauschii subsp. strangulata]	GUB2_HORVU RecName: Full=Lichenase-2; EC=3.2.1.73; AltName: Full=(1->3,1->4)-beta-glucanase isoenzyme EII; AltName: Full=Endo-beta-1,3-1,4 glucanase II; AltName: Full=Lichenase II; Flags: Precursor; Fragment;	A0A8I6WTX7_HORVV SubName: Full=Uncharacterized protein {ECO:0000313|EnsemblPlants:HORVU.MOREX.r3.1HG0059470.1};	--	GO:0042972,licheninase activity; GO:0005975,carbohydrate metabolic process; GO:0003674,molecular_function; GO:0003824,catalytic activity; GO:0004553,hydrolase activity, hydrolyzing O-glycosyl compounds; GO:0016787,hydrolase activity; GO:0016798,hydrolase activity, acting on glycosyl bonds; GO:0008150,biological_process; GO:0008152,metabolic process; GO:0044238,primary metabolic process; GO:007170…	PF00332.21:Glycosyl hydrolases family 17	--	--	--
TraesCS1A02G258800	31.8955	32.5503	31.7034	108.451	102.63	106.68	3793	3099	3175	9197	7754	10613	1.33356	0	0	up	1A	452018321	452021152	+	TraesCS1A02G258800	Tubulin beta chain [Source:UniProtKB/TrEMBL%3BAcc:A0A1D5RW77]	K07375 tubulin beta | (RefSeq) tubulin beta-1 chain-like (A)	ko04145: Phagosome	hypothetical protein ZWY2020_043495 [Hordeum vulgare]	TBB1_WHEAT RecName: Full=Tubulin beta-1 chain; AltName: Full=Beta-1-tubulin;	A0A452Z3Z9_AEGTS RecName: Full=Tubulin beta chain {ECO:0000256|RuleBase:RU000352};	Beta tubulin	GO:0005737,cytoplasm; GO:0005874,microtubule; GO:0005525,GTP binding; GO:0005200,structural constituent of cytoskeleton; GO:0000226,microtubule cytoskeleton organization; GO:0007017,microtubule-based process; GO:0000278,mitotic cell cycle; GO:0000166,nucleotide binding; GO:0001882,nucleoside binding; GO:0001883,purine nucleoside binding; GO:0003674,molecular_function; GO:0005488,binding; GO:00170…	PF00091.28:Tubulin/FtsZ family, GTPase domain	--	--	--
TraesCS1A02G298800	240.507	243.602	249.879	151.118	147.504	153.543	11708	9494	10244	5246	4562	6253	-1.08971	0	0	down	1A	493736793	493737676	+	TraesCS1A02G298800	--	--	--	protein MAINTENANCE OF PSII UNDER HIGH LIGHT 1-like isoform X1 [Triticum dicoccoides]	MPH1_ARATH RecName: Full=Protein MAINTENANCE OF PSII UNDER HIGH LIGHT 1 {ECO:0000303|PubMed:25846821};	A0A446J5T6_TRITD SubName: Full=Uncharacterized protein {ECO:0000313|EMBL:VAH08446.1};	--	GO:0009507,chloroplast; GO:0009535,chloroplast thylakoid membrane; GO:0016021,integral component of membrane; GO:0005886,plasma membrane; GO:0009579,thylakoid; GO:0061635,regulation of protein complex stability; GO:0008150,biological_process; GO:0065007,biological regulation; GO:0065008,regulation of biological quality; GO:0005575,cellular_component; GO:0005622,intracellular anatomical structure;…	--	--	--	--
TraesCS1A02G306600	195.188	192.694	198.203	71.5892	77.4368	70.9541	14850	11737	12699	3884	3743	4516	-1.80709	0	0	down	1A	498596555	498597648	-	TraesCS1A02G306600	Chlorophyll a-b binding protein%2C chloroplastic [Source:UniProtKB/TrEMBL%3BAcc:A0A341NPP5]	K08912 light-harvesting complex II chlorophyll a/b binding protein 1 | (RefSeq) chlorophyll a-b binding protein of LHCII type 1-like (A)	ko00196: Photosynthesis - antenna proteins; ko01100: Metabolic pathways	unnamed protein product [Triticum turgidum subsp. durum]	CB2G_SOLLC RecName: Full=Chlorophyll a-b binding protein 3C, chloroplastic; AltName: Full=LHCII type I CAB-3C; Short=LHCP; Flags: Precursor;	A0A446J6B2_TRITD RecName: Full=Chlorophyll a-b binding protein, chloroplastic {ECO:0000256|RuleBase:RU363080};	--	GO:0009535,chloroplast thylakoid membrane; GO:0016021,integral component of membrane; GO:0009522,photosystem I; GO:0009523,photosystem II; GO:0016168,chlorophyll binding; GO:0046872,metal ion binding; GO:0009768,photosynthesis, light harvesting in photosystem I; GO:0009416,response to light stimulus; GO:0003674,molecular_function; GO:0005488,binding; GO:0046906,tetrapyrrole binding; GO:0097159,or…	PF00504.24:Chlorophyll A-B binding protein	--	--	--
TraesCS1A02G313300	521.537	526.542	538.305	280.384	278.557	284.809	64052	51772	55675	24556	21735	29262	-1.3024	0	0	down	1A	505270717	505273748	-	TraesCS1A02G313300	Phosphoglycerate kinase [Source:UniProtKB/TrEMBL%3BAcc:A0A341NQQ5]	K00927 phosphoglycerate kinase [EC:2.7.2.3] | (RefSeq) phosphoglycerate kinase, chloroplastic (A)	ko00010: Glycolysis / Gluconeogenesis; ko00710: Carbon fixation in photosynthetic organisms; ko01100: Metabolic pathways; ko01110: Biosynthesis of secondary metabolites; ko01200: Carbon metabolism; ko01230: Biosynthesis of amino acids	hypothetical protein CFC21_003209 [Triticum aestivum]	PGKH_WHEAT RecName: Full=Phosphoglycerate kinase, chloroplastic; EC=2.7.2.3; Flags: Precursor;	A0A3B5Y3H2_WHEAT RecName: Full=Phosphoglycerate kinase {ECO:0000256|ARBA:ARBA00013061, ECO:0000256|RuleBase:RU000532}; EC=2.7.2.3 {ECO:0000256|ARBA:ARBA00013061, ECO:0000256|RuleBase:RU000532};	3-phosphoglycerate kinase	GO:0009507,chloroplast; GO:0005829,cytosol; GO:0043531,ADP binding; GO:0005524,ATP binding; GO:0004618,phosphoglycerate kinase activity; GO:0006094,gluconeogenesis; GO:0006096,glycolytic process; GO:0019253,reductive pentose-phosphate cycle; GO:0000166,nucleotide binding; GO:0003674,molecular_function; GO:0005488,binding; GO:0017076,purine nucleotide binding; GO:0030554,adenyl nucleotide binding;…	PF00162.22:Phosphoglycerate kinase	--	--	--
TraesCS1A02G343400	0.7245	1.3575	0.6287	94.1397	94.8312	94.1376	26	39	19	2409	2162	2826	6.34244	0	0	up	1A	531986100	531986741	-	TraesCS1A02G343400	Profilin [Source:UniProtKB/TrEMBL%3BAcc:A0A341P2C6]	K05759 profilin | (RefSeq) profilin-2 (A)	--	hypothetical protein CFC21_003517 [Triticum aestivum]	PROF2_PHLPR RecName: Full=Profilin-2; AltName: Full=Allergen Phl p 11; AltName: Full=Pollen allergen Phl p 12; AltName: Full=Profilin 4; AltName: Allergen=Phl p 12;	A0A3B5Y5I2_WHEAT RecName: Full=Profilin {ECO:0000256|RuleBase:RU003909};	Profilin	GO:0005737,cytoplasm; GO:0005856,cytoskeleton; GO:0003779,actin binding; GO:0003674,molecular_function; GO:0005488,binding; GO:0005515,protein binding; GO:0008092,cytoskeletal protein binding; GO:0005575,cellular_component; GO:0005622,intracellular anatomical structure; GO:0110165,cellular anatomical entity; GO:0043226,organelle; GO:0043228,non-membrane-bounded organelle; GO:0043229,intracellular…	PF00235.22:Profilin	--	--	--
TraesCS1A02G392000	1233.61	1219.91	1248.53	682.421	705.529	656.348	67688	53589	57692	26702	24595	30128	-1.24884	0	0	down	1A	558590999	558591872	+	TraesCS1A02G392000	Photosystem I reaction center subunit VI%2C chloroplast precursor (PSI- H) (Light-harvesting complex I 11 kDa protein) (GOS5 protein) [Source: Projected from Oryza sativa (Os05g0560000)]	K02695 photosystem I subunit VI | (RefSeq) photosystem I reaction center subunit VI, chloroplastic-like (A)	ko00195: Photosynthesis; ko01100: Metabolic pathways	photosystem I reaction center subunit VI, chloroplastic [Aegilops tauschii subsp. strangulata]	PSAH_HORVU RecName: Full=Photosystem I reaction center subunit VI, chloroplastic; Short=PSI-H; AltName: Full=Light-harvesting complex I 11 kDa protein; Flags: Precursor;	W4ZSM1_WHEAT SubName: Full=Uncharacterized protein {ECO:0000313|EnsemblPlants:TraesCS1A02G392000.1};	--	GO:0009535,chloroplast thylakoid membrane; GO:0016021,integral component of membrane; GO:0009538,photosystem I reaction center; GO:0015979,photosynthesis; GO:0008150,biological_process; GO:0008152,metabolic process; GO:0009987,cellular process; GO:0044237,cellular metabolic process; GO:0005575,cellular_component; GO:0005622,intracellular anatomical structure; GO:0005737,cytoplasm; GO:0009507,chlo…	PF03244.17:Photosystem I reaction centre subunit VI	--	--	--
TraesCS1A02G396200	152.661	150.104	150.648	78.2518	75.2201	78.2259	15394	12118	12793	5627	4819	6599	-1.35969	0	0	down	1A	562042147	562043787	+	TraesCS1A02G396200	Xyloglucan endotransglucosylase/hydrolase [Source:UniProtKB/TrEMBL%3BAcc:Q56TP3]	K08235 xyloglucan:xyloglucosyl transferase [EC:2.4.1.207] | (RefSeq) xyloglucan endotransglycosylase/hydrolase protein 8 (A)	--	xyloglucan endotransglycosylase/hydrolase protein 8-like [Triticum dicoccoides]	XTH8_ORYSJ RecName: Full=Xyloglucan endotransglycosylase/hydrolase protein 8; EC=2.4.1.207; AltName: Full=End-xyloglucan transferase; AltName: Full=OsXRT5; AltName: Full=OsXTH8; Flags: Precursor;	Q56TP3_WHEAT RecName: Full=Xyloglucan endotransglucosylase/hydrolase {ECO:0000256|RuleBase:RU361120}; EC=2.4.1.207 {ECO:0000256|RuleBase:RU361120};	--	GO:0048046,apoplast; GO:0004553,hydrolase activity, hydrolyzing O-glycosyl compounds; GO:0030247,polysaccharide binding; GO:0016762,xyloglucan:xyloglucosyl transferase activity; GO:0042546,cell wall biogenesis; GO:0071555,cell wall organization; GO:0010411,xyloglucan metabolic process; GO:0003674,molecular_function; GO:0003824,catalytic activity; GO:0016787,hydrolase activity; GO:0016798,hydrolas…	PF00722.24:Glycosyl hydrolases family 16	--	--	--
TraesCS1A02G403300	3340.01	3362.98	3347.43	1802.39	1902.54	1833	186053	149978	157031	71597	67332	85419	-1.2516	0	0	down	1A	566564178	566564978	+	TraesCS1A02G403300	Chlorophyll a-b binding protein%2C chloroplastic [Source:UniProtKB/TrEMBL%3BAcc:A0A1D5RS51]	K08912 light-harvesting complex II chlorophyll a/b binding protein 1 | (RefSeq) chlorophyll a-b binding protein of LHCII type 1-like (A)	ko00196: Photosynthesis - antenna proteins; ko01100: Metabolic pathways	chlorophyll a-b binding protein of LHCII type 1-like [Triticum dicoccoides]	CB21_WHEAT RecName: Full=Chlorophyll a-b binding protein, chloroplastic; AltName: Full=LHCII type I CAB; Short=LHCP; Flags: Precursor;	A0A1D5RS51_WHEAT RecName: Full=Chlorophyll a-b binding protein, chloroplastic {ECO:0000256|RuleBase:RU363080};	--	GO:0009535,chloroplast thylakoid membrane; GO:0016021,integral component of membrane; GO:0009522,photosystem I; GO:0009523,photosystem II; GO:0016168,chlorophyll binding; GO:0046872,metal ion binding; GO:0009768,photosynthesis, light harvesting in photosystem I; GO:0009416,response to light stimulus; GO:0003674,molecular_function; GO:0005488,binding; GO:0046906,tetrapyrrole binding; GO:0097159,or…	PF00504.24:Chlorophyll A-B binding protein	--	--	--
TraesCS1A02G403800	187.535	179.609	184.351	114.553	118.582	114.648	13081	10030	10829	5698	5255	6690	-1.05777	0	0	down	1A	566688721	566689723	+	TraesCS1A02G403800	Chlorophyll a-b binding protein%2C chloroplastic [Source:UniProtKB/TrEMBL%3BAcc:A0A1D5RQT5]	K08912 light-harvesting complex II chlorophyll a/b binding protein 1 | (RefSeq) chlorophyll a-b binding protein, chloroplastic-like (A)	ko00196: Photosynthesis - antenna proteins; ko01100: Metabolic pathways	chlorophyll a-b binding protein, chloroplastic-like [Triticum aestivum]	CB21_WHEAT RecName: Full=Chlorophyll a-b binding protein, chloroplastic; AltName: Full=LHCII type I CAB; Short=LHCP; Flags: Precursor;	A0A3B5Y7P0_WHEAT RecName: Full=Chlorophyll a-b binding protein, chloroplastic {ECO:0000256|RuleBase:RU363080};	--	GO:0009535,chloroplast thylakoid membrane; GO:0016021,integral component of membrane; GO:0009522,photosystem I; GO:0009523,photosystem II; GO:0016168,chlorophyll binding; GO:0046872,metal ion binding; GO:0009768,photosynthesis, light harvesting in photosystem I; GO:0009416,response to light stimulus; GO:0003674,molecular_function; GO:0005488,binding; GO:0046906,tetrapyrrole binding; GO:0097159,or…	PF00504.24:Chlorophyll A-B binding protein	--	--	--
TraesCS1A02G415200	107.072	108.795	107.385	64.7964	66.4742	65.2251	27670	22509	23370	11941	10914	14101	-1.11005	0	0	down	1A	574336004	574341165	-	TraesCS1A02G415200	Hydroxyproline-rich glycoprotein family protein [Source:Projected from Arabidopsis thaliana (AT3G25690) UniProtKB/TrEMBL%3BAcc:A0A1I9LT48]	--	--	hypothetical protein CFC21_004269 [Triticum aestivum]	CHUP1_ARATH RecName: Full=Protein CHUP1, chloroplastic; AltName: Full=Protein CHLOROPLAST UNUSUAL POSITIONING 1;	A0A3B5Y6Q1_WHEAT SubName: Full=Uncharacterized protein {ECO:0000313|EnsemblPlants:TraesCS1A02G415200.3};	--	GO:0009507,chloroplast; GO:0009707,chloroplast outer membrane; GO:0005829,cytosol; GO:0009658,chloroplast organization; GO:0009902,chloroplast relocation; GO:0006996,organelle organization; GO:0008150,biological_process; GO:0009657,plastid organization; GO:0009987,cellular process; GO:0016043,cellular component organization; GO:0071840,cellular component organization or biogenesis; GO:0019750,chl…	--	--	--	--
TraesCS1A02G442300	18.5379	17.9406	18.5437	3.0355	3.7914	3.4144	2278	1765	1919	266	296	351	-2.8213	0	0	down	1A	590995483	590997454	-	TraesCS1A02G442300	--	K05280 flavonoid 3'-monooxygenase [EC:1.14.14.82] | (RefSeq) flavonoid 3'-monooxygenase CYP75B3-like (A)	ko00941: Flavonoid biosynthesis; ko00944: Flavone and flavonol biosynthesis; ko01100: Metabolic pathways; ko01110: Biosynthesis of secondary metabolites	flavonoid 3'-monooxygenase CYP75B3-like [Triticum aestivum]	C75B3_ORYSJ RecName: Full=Flavonoid 3'-monooxygenase CYP75B3 {ECO:0000305}; EC=1.14.14.82 {ECO:0000305|PubMed:18726614}; AltName: Full=Cytochrome P450 75B3 {ECO:0000303|PubMed:26082402}; AltName: Full=Flavonoid 3'-hydroxylase {ECO:0000303|PubMed:18726614}; Short=OsF3'H {ECO:0000303|PubMed:18726614};	A0A3B5Y8T2_WHEAT SubName: Full=Uncharacterized protein {ECO:0000313|EnsemblPlants:TraesCS1A02G442300.1};	Cytochrome P450 CYP2 subfamily	GO:0016021,integral component of membrane; GO:0016711,flavonoid 3'-monooxygenase activity; GO:0020037,heme binding; GO:0005506,iron ion binding; GO:0009813,flavonoid biosynthetic process; GO:0003674,molecular_function; GO:0003824,catalytic activity; GO:0004497,monooxygenase activity; GO:0016491,oxidoreductase activity; GO:0016705,oxidoreductase activity, acting on paired donors, with incorporatio…	PF00067.25:Cytochrome P450	--	--	--
TraesCS1B02G059000	6.1702	6.5383	6.331	34.3624	35.3044	34.4616	699	593	604	2776	2541	3266	2.06113	0	0	up	1B	41641595	41644461	-	TraesCS1B02G059000	--	--	--	legumin B-like [Triticum dicoccoides]	GLUD1_ORYSJ RecName: Full=Glutelin type-D 1 {ECO:0000305}; Contains: RecName: Full=Glutelin type-D 1 acidic chain {ECO:0000305}; Contains: RecName: Full=Glutelin type-D 1 basic chain {ECO:0000305}; Flags: Precursor;	A0A3B5YSH7_WHEAT SubName: Full=Uncharacterized protein {ECO:0000313|EnsemblPlants:TraesCS1B02G059000.1};	--	GO:0000326,protein storage vacuole; GO:0045735,nutrient reservoir activity; GO:0003674,molecular_function; GO:0000322,storage vacuole; GO:0000325,plant-type vacuole; GO:0005575,cellular_component; GO:0005622,intracellular anatomical structure; GO:0005737,cytoplasm; GO:0005773,vacuole; GO:0043226,organelle; GO:0043227,membrane-bounded organelle; GO:0043229,intracellular organelle; GO:0043231,intra…	PF00190.25:Cupin	--	--	--
TraesCS1B02G075200	50.544	51.9386	49.2465	26.0731	26.0305	26.2008	8313	6839	6821	3058	2720	3605	-1.34577	0	0	down	1B	58321321	58325069	+	TraesCS1B02G075200	Glutamyl-tRNA reductase [Source:UniProtKB/TrEMBL%3BAcc:A0A1D5SNF8]	K02492 glutamyl-tRNA reductase [EC:1.2.1.70] | (RefSeq) glutamyl-tRNA reductase 2-like (A)	ko00860: Porphyrin metabolism; ko01100: Metabolic pathways; ko01110: Biosynthesis of secondary metabolites; ko01240: Biosynthesis of cofactors	glutamyl-tRNA reductase 2-like [Triticum aestivum]	HEM11_HORVU RecName: Full=Glutamyl-tRNA reductase 1, chloroplastic; Short=GluTR; EC=1.2.1.70; Flags: Precursor;	A0A3B5YS00_WHEAT RecName: Full=Glutamyl-tRNA reductase {ECO:0000256|ARBA:ARBA00012970, ECO:0000256|RuleBase:RU000584}; EC=1.2.1.70 {ECO:0000256|ARBA:ARBA00012970, ECO:0000256|RuleBase:RU000584};	--	GO:0009507,chloroplast; GO:0008883,glutamyl-tRNA reductase activity; GO:0050661,NADP binding; GO:0015995,chlorophyll biosynthetic process; GO:0006782,protoporphyrinogen IX biosynthetic process; GO:0003674,molecular_function; GO:0003824,catalytic activity; GO:0016491,oxidoreductase activity; GO:0016620,oxidoreductase activity, acting on the aldehyde or oxo group of donors, NAD or NADP as acceptor;…	PF05201.18:Glutamyl-tRNAGlu reductase, N-terminal domain	--	--	--
TraesCS1B02G084700	118.579	118.575	120.106	62.0757	62.8974	63.1803	14291	11441	12190	5335	4816	6370	-1.31661	0	0	down	1B	69540171	69543479	+	TraesCS1B02G084700	Dihydrolipoyl dehydrogenase [Source:UniProtKB/TrEMBL%3BAcc:A0A1D5SM88]	K00382 dihydrolipoamide dehydrogenase [EC:1.8.1.4] | (RefSeq) dihydrolipoyl dehydrogenase 1, mitochondrial-like (A)	ko00010: Glycolysis / Gluconeogenesis; ko00020: Citrate cycle (TCA cycle); ko00260: Glycine, serine and threonine metabolism; ko00280: Valine, leucine and isoleucine degradation; ko00310: Lysine degradation; ko00380: Tryptophan metabolism; ko00620: Pyruvate metabolism; ko00630: Glyoxylate and dicarboxylate metabolism; ko00640: Propanoate metabolism; ko01100: Metabolic pathways; ko01110: Biosynthe…	dihydrolipoyl dehydrogenase 1, mitochondrial-like [Triticum aestivum]	DLDH1_ARATH RecName: Full=Dihydrolipoyl dehydrogenase 1, mitochondrial; Short=AtmLPD1; Short=mtLPD1; EC=1.8.1.4; AltName: Full=Dihydrolipoamide dehydrogenase 1; AltName: Full=Glycine cleavage system L protein 1; AltName: Full=Pyruvate dehydrogenase complex E3 subunit 1; Short=E3-1; Short=PDC-E3 1; Flags: Precursor;	A0A446JKI0_TRITD RecName: Full=Dihydrolipoyl dehydrogenase {ECO:0000256|RuleBase:RU003692}; EC=1.8.1.4 {ECO:0000256|RuleBase:RU003692};	Dihydrolipoamide dehydrogenase	GO:0048046,apoplast; GO:0005759,mitochondrial matrix; GO:0005747,mitochondrial respiratory chain complex I; GO:0005739,mitochondrion; GO:0005634,nucleus; GO:0045252,oxoglutarate dehydrogenase complex; GO:0005524,ATP binding; GO:0050897,cobalt ion binding; GO:0005507,copper ion binding; GO:0004148,dihydrolipoyl dehydrogenase activity; GO:0050660,flavin adenine dinucleotide binding; GO:0008270,zinc…	PF07992.17:Pyridine nucleotide-disulphide oxidoreductase	--	--	--
TraesCS1B02G093600	11.045	11.3727	11.1128	43.9459	43.6267	42.8364	2004	1652	1698	5686	5029	6502	1.56824	0	0	up	1B	94976563	94983244	-	TraesCS1B02G093600	--	K01897 long-chain acyl-CoA synthetase [EC:6.2.1.3] | (RefSeq) long chain acyl-CoA synthetase 1-like (A)	ko00061: Fatty acid biosynthesis; ko00071: Fatty acid degradation; ko01100: Metabolic pathways; ko01212: Fatty acid metabolism; ko04146: Peroxisome	long chain acyl-CoA synthetase 1-like [Triticum aestivum]	LACS1_ARATH RecName: Full=Long chain acyl-CoA synthetase 1; EC=6.2.1.3; AltName: Full=Protein ECERIFERUM 8;	A0A3B5YTX4_WHEAT RecName: Full=Long-chain-fatty-acid--CoA ligase {ECO:0000256|ARBA:ARBA00026121, ECO:0000256|RuleBase:RU369030}; EC=6.2.1.3 {ECO:0000256|ARBA:ARBA00026121, ECO:0000256|RuleBase:RU369030};	Long-chain acyl-CoA synthetases (AMP-forming)	GO:0005783,endoplasmic reticulum; GO:0016020,membrane; GO:0005524,ATP binding; GO:0004467,long-chain fatty acid-CoA ligase activity; GO:0031957,very long-chain fatty acid-CoA ligase activity; GO:0010143,cutin biosynthetic process; GO:0006631,fatty acid metabolic process; GO:0010025,wax biosynthetic process; GO:0000166,nucleotide binding; GO:0003674,molecular_function; GO:0005488,binding; GO:00170…	PF00501.31:AMP-binding enzyme	--	--	--
TraesCS1B02G098800	16.3798	15.3907	16.0722	79.0942	78.2225	82.8757	1998	1503	1651	6880	6062	8457	1.93554	0	0	up	1B	105686922	105697738	+	TraesCS1B02G098800	--	K19861 benzyl alcohol O-benzoyltransferase [EC:2.3.1.196 2.3.1.232] | (RefSeq) benzyl alcohol O-benzoyltransferase-like (A)	--	acyl transferase 4-like [Triticum aestivum]	AT4_ORYSJ RecName: Full=Acyl transferase 4 {ECO:0000305}; Short=OsAT4 {ECO:0000303|PubMed:23391577}; EC=2.3.1.- {ECO:0000305}; AltName: Full=p-coumaroyl-CoA monolignol transferase {ECO:0000305}; Short=OsPMT {ECO:0000303|PubMed:22267741};	A0A3B5YSS6_WHEAT SubName: Full=Uncharacterized protein {ECO:0000313|EnsemblPlants:TraesCS1B02G098800.1};	--	GO:0050734,hydroxycinnamoyltransferase activity; GO:0016410,N-acyltransferase activity; GO:0009809,lignin biosynthetic process; GO:0003674,molecular_function; GO:0003824,catalytic activity; GO:0016740,transferase activity; GO:0016746,transferase activity, transferring acyl groups; GO:0016747,transferase activity, transferring acyl groups other than amino-acyl groups; GO:0006725,cellular aromatic …	PF02458.18:Transferase family	--	--	--
TraesCS1B02G170100	25.9204	26.0009	25.4621	110.858	105.468	118.886	1945	1562	1609	5932	5028	7463	1.72433	0	0	up	1B	301795511	301797063	+	TraesCS1B02G170100	--	K01166 ribonuclease T2 [EC:4.6.1.19] | (RefSeq) ribonuclease 1-like (A)	--	ribonuclease 1-like [Triticum aestivum]	RNS1_ARATH RecName: Full=Ribonuclease 1; EC=4.6.1.19; Flags: Precursor;	A0A446JTA6_TRITD SubName: Full=Uncharacterized protein {ECO:0000313|EMBL:VAH16289.1};	Ribonuclease, T2 family	GO:0005576,extracellular region; GO:0004521,endoribonuclease activity; GO:0004540,ribonuclease activity; GO:0033897,ribonuclease T2 activity; GO:0003723,RNA binding; GO:0009718,anthocyanin-containing compound biosynthetic process; GO:0016036,cellular response to phosphate starvation; GO:0009611,response to wounding; GO:0006401,RNA catabolic process; GO:0003674,molecular_function; GO:0003824,catal…	PF00445.21:Ribonuclease T2 family	--	--	--
TraesCS1B02G170200	2.6618	2.228	2.2973	35.1146	35.8934	37.0342	194	130	141	1825	1662	2258	3.51082	0	0	up	1B	302033116	302037366	+	TraesCS1B02G170200	--	K01166 ribonuclease T2 [EC:4.6.1.19] | (RefSeq) ribonuclease 1-like (A)	--	ribonuclease 1-like [Triticum aestivum]	RNS1_ARATH RecName: Full=Ribonuclease 1; EC=4.6.1.19; Flags: Precursor;	A0A3B5YVU4_WHEAT SubName: Full=Uncharacterized protein {ECO:0000313|EnsemblPlants:TraesCS1B02G170200.1};	Ribonuclease, T2 family	GO:0005576,extracellular region; GO:0004521,endoribonuclease activity; GO:0004540,ribonuclease activity; GO:0033897,ribonuclease T2 activity; GO:0003723,RNA binding; GO:0009718,anthocyanin-containing compound biosynthetic process; GO:0016036,cellular response to phosphate starvation; GO:0009611,response to wounding; GO:0006401,RNA catabolic process; GO:0003674,molecular_function; GO:0003824,catal…	PF00445.21:Ribonuclease T2 family	--	--	--
TraesCS1B02G180400	1.9231	2.2934	1.7672	32.5097	31.2727	31.6857	199	190	154	2399	2056	2743	3.60948	0	0	up	1B	327226303	327230697	+	TraesCS1B02G180400	--	K11838 ubiquitin carboxyl-terminal hydrolase 7 [EC:3.4.19.12] | (RefSeq) ubiquitin C-terminal hydrolase 12-like (A)	--	uncharacterized protein LOC123122285 [Triticum aestivum]	UBP12_ARATH RecName: Full=Ubiquitin C-terminal hydrolase 12 {ECO:0000303|PubMed:11115897}; EC=3.4.19.12 {ECO:0000255|PROSITE-ProRule:PRU10092, ECO:0000255|PROSITE-ProRule:PRU10093}; AltName: Full=Deubiquitinating enzyme 12 {ECO:0000303|PubMed:11115897}; Short=AtUBP12 {ECO:0000303|PubMed:11115897}; AltName: Full=Ubiquitin thioesterase 12 {ECO:0000303|PubMed:11115897}; AltName: Full=Ubiquitin-speci…	A0A3B5YVT2_WHEAT SubName: Full=Uncharacterized protein {ECO:0000313|EnsemblPlants:TraesCS1B02G180400.1};	Speckle-type POZ protein SPOP and related proteins with TRAF, MATH and BTB/POZ domains	GO:0005737,cytoplasm; GO:0005829,cytosol; GO:0005634,nucleus; GO:0004843,thiol-dependent ubiquitin-specific protease activity; GO:0004197,cysteine-type endopeptidase activity; GO:0009867,jasmonic acid mediated signaling pathway; GO:0010078,maintenance of root meristem identity; GO:0016579,protein deubiquitination; GO:0070646,protein modification by small protein removal; GO:0031647,regulation of …	PF00917.29:MATH domain	--	--	--
TraesCS1B02G182400	189.772	195.516	191.828	96.3124	94.77	96.2562	20654	17036	17582	7475	6553	8764	-1.39743	0	0	down	1B	329372817	329379656	+	TraesCS1B02G182400	--	--	--	protein TIC110, chloroplastic-like [Triticum aestivum]	TI110_PEA RecName: Full=Protein TIC110, chloroplastic; AltName: Full=Chloroplast inner envelope protein, 110 kDa; Short=psIEP110; AltName: Full=IAP100; AltName: Full=Translocon at the inner envelope membrane of chloroplasts 110; Flags: Precursor;	A0A3B5YX09_WHEAT SubName: Full=Uncharacterized protein {ECO:0000313|EnsemblPlants:TraesCS1B02G182400.1};	--	GO:0009706,chloroplast inner membrane; GO:0016021,integral component of membrane; GO:0015031,protein transport; GO:0006810,transport; GO:0006811,ion transport; GO:0006820,anion transport; GO:0008104,protein localization; GO:0008150,biological_process; GO:0015833,peptide transport; GO:0033036,macromolecule localization; GO:0042886,amide transport; GO:0045184,establishment of protein localization; …	PF16940.8:Chloroplast envelope transporter	--	--	--
TraesCS1B02G249000	98.9553	102.901	102.427	31.1656	32.6988	32.7439	10646	8863	9280	2391	2235	2947	-2.04643	0	0	down	1B	441384814	441388979	-	TraesCS1B02G249000	(1%2C31%2C4) beta glucanase [Source:UniProtKB/TrEMBL%3BAcc:Q7DLM1]	K25108 licheninase [EC:3.2.1.73] | (RefSeq) lichenase-2 isoform X1 (A)	--	lichenase-2 [Aegilops tauschii subsp. strangulata]	GUB2_HORVU RecName: Full=Lichenase-2; EC=3.2.1.73; AltName: Full=(1->3,1->4)-beta-glucanase isoenzyme EII; AltName: Full=Endo-beta-1,3-1,4 glucanase II; AltName: Full=Lichenase II; Flags: Precursor; Fragment;	A0A8I6WTX7_HORVV SubName: Full=Uncharacterized protein {ECO:0000313|EnsemblPlants:HORVU.MOREX.r3.1HG0059470.1};	--	GO:0042972,licheninase activity; GO:0005975,carbohydrate metabolic process; GO:0003674,molecular_function; GO:0003824,catalytic activity; GO:0004553,hydrolase activity, hydrolyzing O-glycosyl compounds; GO:0016787,hydrolase activity; GO:0016798,hydrolase activity, acting on glycosyl bonds; GO:0008150,biological_process; GO:0008152,metabolic process; GO:0044238,primary metabolic process; GO:007170…	PF00332.21:Glycosyl hydrolases family 17	--	--	--
TraesCS1B02G269400	19.6727	19.1506	19.2568	81.4614	77.4914	82.9204	2334	1819	1924	6892	5841	8230	1.66659	0	0	up	1B	473822041	473825046	+	TraesCS1B02G269400	Tubulin beta chain [Source:UniProtKB/TrEMBL%3BAcc:W5AET6]	K07375 tubulin beta | (RefSeq) tubulin beta-1 chain (A)	ko04145: Phagosome	hypothetical protein ZWY2020_043495 [Hordeum vulgare]	TBB1_WHEAT RecName: Full=Tubulin beta-1 chain; AltName: Full=Beta-1-tubulin;	A0A452Z3Z9_AEGTS RecName: Full=Tubulin beta chain {ECO:0000256|RuleBase:RU000352};	Beta tubulin	GO:0005737,cytoplasm; GO:0005874,microtubule; GO:0005525,GTP binding; GO:0005200,structural constituent of cytoskeleton; GO:0000226,microtubule cytoskeleton organization; GO:0007017,microtubule-based process; GO:0000278,mitotic cell cycle; GO:0000166,nucleotide binding; GO:0001882,nucleoside binding; GO:0001883,purine nucleoside binding; GO:0003674,molecular_function; GO:0005488,binding; GO:00170…	PF00091.28:Tubulin/FtsZ family, GTPase domain	--	--	--
TraesCS1B02G279100	54.9784	55.8602	54.2795	181.511	183.765	182.557	5001	4068	4158	11774	10620	13892	1.33871	0	0	up	1B	487425602	487427181	-	TraesCS1B02G279100	--	K23050 phenylcoumaran benzylic ether reductase [EC:1.3.1.-] | (RefSeq) isoflavone reductase homolog IRL-like (A)	--	isoflavone reductase homolog IRL-like [Triticum dicoccoides]	IFRH_MAIZE RecName: Full=Isoflavone reductase homolog IRL {ECO:0000303|PubMed:8597660}; EC=1.3.1.- {ECO:0000250|UniProtKB:P52579};	A0A446K2E6_TRITD RecName: Full=NmrA domain-containing protein {ECO:0000259|Pfam:PF05368};	--	GO:0005737,cytoplasm; GO:0070402,NADPH binding; GO:0016491,oxidoreductase activity; GO:0010438,cellular response to sulfur starvation; GO:0000166,nucleotide binding; GO:0003674,molecular_function; GO:0005488,binding; GO:0036094,small molecule binding; GO:0043167,ion binding; GO:0043168,anion binding; GO:0050661,NADP binding; GO:0097159,organic cyclic compound binding; GO:1901265,nucleoside phosph…	PF05368.16:NmrA-like family	--	--	--
TraesCS1B02G317500	613.545	624.498	611.297	264.302	278.982	273.027	30209	24617	25347	9280	8727	11246	-1.5717	0	0	down	1B	542578994	542580037	-	TraesCS1B02G317500	Chlorophyll a-b binding protein%2C chloroplastic [Source:UniProtKB/TrEMBL%3BAcc:A0A341P530]	K08912 light-harvesting complex II chlorophyll a/b binding protein 1 | (RefSeq) chlorophyll a-b binding protein of LHCII type 1-like (A)	ko00196: Photosynthesis - antenna proteins; ko01100: Metabolic pathways	hypothetical protein CFC21_007903 [Triticum aestivum]	CB24_PETSP RecName: Full=Chlorophyll a-b binding protein 25, chloroplastic; AltName: Full=LHCII type I CAB-25; Short=LHCP; Flags: Precursor;	A0A3B5Z0P1_WHEAT RecName: Full=Chlorophyll a-b binding protein, chloroplastic {ECO:0000256|RuleBase:RU363080};	--	GO:0009535,chloroplast thylakoid membrane; GO:0016021,integral component of membrane; GO:0009522,photosystem I; GO:0009523,photosystem II; GO:0016168,chlorophyll binding; GO:0046872,metal ion binding; GO:0009765,photosynthesis, light harvesting; GO:0003674,molecular_function; GO:0005488,binding; GO:0046906,tetrapyrrole binding; GO:0097159,organic cyclic compound binding; GO:1901363,heterocyclic c…	PF00504.24:Chlorophyll A-B binding protein	--	--	--
TraesCS1B02G388700	20.3555	21.5853	19.8791	70.0756	71.8685	72.8498	6482	5503	5331	15913	14540	19407	1.40574	0	0	up	1B	622466018	622471911	-	TraesCS1B02G388700	--	K05929 phosphoethanolamine N-methyltransferase [EC:2.1.1.103] | (RefSeq) phosphomethylethanolamine N-methyltransferase-like isoform X1 (A)	ko00564: Glycerophospholipid metabolism	phosphomethylethanolamine N-methyltransferase-like isoform X1 [Triticum dicoccoides]	PEAM2_ARATH RecName: Full=Phosphomethylethanolamine N-methyltransferase; Short=AtPMEAMT; EC=2.1.1.-; AltName: Full=Phosphoethanolamine N-methyltransferase 2;	A0A446KA05_TRITD RecName: Full=Methyltransf_11 domain-containing protein {ECO:0000259|Pfam:PF08241};	SAM-dependent methyltransferases	GO:0005737,cytoplasm; GO:0003729,mRNA binding; GO:0000234,phosphoethanolamine N-methyltransferase activity; GO:0052667,phosphomethylethanolamine N-methyltransferase activity; GO:0032259,methylation; GO:0006656,phosphatidylcholine biosynthetic process; GO:0003674,molecular_function; GO:0003676,nucleic acid binding; GO:0003723,RNA binding; GO:0005488,binding; GO:0097159,organic cyclic compound bind…	PF08241.15:Methyltransferase domain	--	--	--
TraesCS1B02G420100	1090.17	1075.86	1085.77	604.118	626.298	587.038	60045	47441	50362	23728	21916	27049	-1.23149	0	0	down	1B	643245972	643246857	+	TraesCS1B02G420100	Photosystem I reaction center subunit VI%2C chloroplast precursor (PSI- H) (Light-harvesting complex I 11 kDa protein) (GOS5 protein) [Source: Projected from Oryza sativa (Os05g0560000)]	K02695 photosystem I subunit VI | (RefSeq) photosystem I reaction center subunit VI, chloroplastic (A)	ko00195: Photosynthesis; ko01100: Metabolic pathways	photosystem I reaction center subunit VI, chloroplastic [Triticum aestivum]	PSAH_HORVU RecName: Full=Photosystem I reaction center subunit VI, chloroplastic; Short=PSI-H; AltName: Full=Light-harvesting complex I 11 kDa protein; Flags: Precursor;	A0A3B5Z3Y8_WHEAT SubName: Full=Uncharacterized protein {ECO:0000313|EnsemblPlants:TraesCS1B02G420100.1};	--	GO:0009535,chloroplast thylakoid membrane; GO:0016021,integral component of membrane; GO:0009538,photosystem I reaction center; GO:0015979,photosynthesis; GO:0008150,biological_process; GO:0008152,metabolic process; GO:0009987,cellular process; GO:0044237,cellular metabolic process; GO:0005575,cellular_component; GO:0005622,intracellular anatomical structure; GO:0005737,cytoplasm; GO:0009507,chlo…	PF03244.17:Photosystem I reaction centre subunit VI	--	--	--
TraesCS1B02G424500	78.2244	75.8095	76.7279	30.1982	31.8313	31.8608	6800	5276	5617	1872	1758	2317	-1.68916	0	0	down	1B	648592940	648594380	-	TraesCS1B02G424500	Xyloglucan endotransglucosylase/hydrolase [Source:UniProtKB/TrEMBL%3BAcc:A0A1D5SI76]	K08235 xyloglucan:xyloglucosyl transferase [EC:2.4.1.207] | (RefSeq) xyloglucan endotransglycosylase/hydrolase protein 8 (A)	--	xyloglucan endotransglycosylase/hydrolase protein 8 [Triticum aestivum]	XTH8_ORYSJ RecName: Full=Xyloglucan endotransglycosylase/hydrolase protein 8; EC=2.4.1.207; AltName: Full=End-xyloglucan transferase; AltName: Full=OsXRT5; AltName: Full=OsXTH8; Flags: Precursor;	A0A3B5Z553_WHEAT RecName: Full=Xyloglucan endotransglucosylase/hydrolase {ECO:0000256|RuleBase:RU361120}; EC=2.4.1.207 {ECO:0000256|RuleBase:RU361120};	--	GO:0048046,apoplast; GO:0004553,hydrolase activity, hydrolyzing O-glycosyl compounds; GO:0030247,polysaccharide binding; GO:0016762,xyloglucan:xyloglucosyl transferase activity; GO:0042546,cell wall biogenesis; GO:0071555,cell wall organization; GO:0010411,xyloglucan metabolic process; GO:0003674,molecular_function; GO:0003824,catalytic activity; GO:0016787,hydrolase activity; GO:0016798,hydrolas…	PF00722.24:Glycosyl hydrolases family 16	--	--	--
TraesCS1B02G432700	2212.25	2196.42	2229.76	1110.96	1166.45	1126.09	174925	139042	148477	62643	58598	74489	-1.3556	0	0	down	1B	657271989	657273125	+	TraesCS1B02G432700	Chlorophyll a-b binding protein%2C chloroplastic [Source:UniProtKB/TrEMBL%3BAcc:A0A1D5RS51]	K08912 light-harvesting complex II chlorophyll a/b binding protein 1 | (RefSeq) chlorophyll a-b binding protein of LHCII type 1-like (A)	ko00196: Photosynthesis - antenna proteins; ko01100: Metabolic pathways	chlorophyll a-b binding protein of LHCII type 1-like [Triticum dicoccoides]	CB21_WHEAT RecName: Full=Chlorophyll a-b binding protein, chloroplastic; AltName: Full=LHCII type I CAB; Short=LHCP; Flags: Precursor;	A0A1D5RS51_WHEAT RecName: Full=Chlorophyll a-b binding protein, chloroplastic {ECO:0000256|RuleBase:RU363080};	--	GO:0009535,chloroplast thylakoid membrane; GO:0016021,integral component of membrane; GO:0009522,photosystem I; GO:0009523,photosystem II; GO:0016168,chlorophyll binding; GO:0046872,metal ion binding; GO:0009768,photosynthesis, light harvesting in photosystem I; GO:0009416,response to light stimulus; GO:0003674,molecular_function; GO:0005488,binding; GO:0046906,tetrapyrrole binding; GO:0097159,or…	PF00504.24:Chlorophyll A-B binding protein	--	--	--
TraesCS1B02G433300	275.203	280.85	280.745	154.77	160.551	159.998	15330	12525	13170	6148	5682	7456	-1.20752	0	0	down	1B	657506674	657507474	+	TraesCS1B02G433300	Chlorophyll a-b binding protein%2C chloroplastic [Source:UniProtKB/TrEMBL%3BAcc:A0A341PBF1]	K08912 light-harvesting complex II chlorophyll a/b binding protein 1 | (RefSeq) chlorophyll a-b binding protein, chloroplastic (A)	ko00196: Photosynthesis - antenna proteins; ko01100: Metabolic pathways	chlorophyll a-b binding protein, chloroplastic [Triticum aestivum]	CB21_WHEAT RecName: Full=Chlorophyll a-b binding protein, chloroplastic; AltName: Full=LHCII type I CAB; Short=LHCP; Flags: Precursor;	A0A446KCD8_TRITD RecName: Full=Chlorophyll a-b binding protein, chloroplastic {ECO:0000256|RuleBase:RU363080};	--	GO:0009535,chloroplast thylakoid membrane; GO:0016021,integral component of membrane; GO:0009522,photosystem I; GO:0009523,photosystem II; GO:0016168,chlorophyll binding; GO:0046872,metal ion binding; GO:0009768,photosynthesis, light harvesting in photosystem I; GO:0009416,response to light stimulus; GO:0003674,molecular_function; GO:0005488,binding; GO:0046906,tetrapyrrole binding; GO:0097159,or…	PF00504.24:Chlorophyll A-B binding protein	--	--	--
TraesCS1D02G030500	192.691	193.365	191.767	103.15	104.199	97.5235	12650	10163	10602	4829	4346	5356	-1.31551	0	0	down	1D	11878831	11879866	+	TraesCS1D02G030500	--	--	--	uncharacterized protein LOC123179941 [Triticum aestivum]	--	A0A3B5ZPL7_WHEAT SubName: Full=Uncharacterized protein {ECO:0000313|EnsemblPlants:TraesCS1D02G030500.1};	--	GO:0009535,chloroplast thylakoid membrane; GO:0016021,integral component of membrane; GO:0005575,cellular_component; GO:0005622,intracellular anatomical structure; GO:0005737,cytoplasm; GO:0009507,chloroplast; GO:0009534,chloroplast thylakoid; GO:0009536,plastid; GO:0009579,thylakoid; GO:0016020,membrane; GO:0031976,plastid thylakoid; GO:0031984,organelle subcompartment; GO:0034357,photosynthetic…	PF00684.22:DnaJ central domain	--	--	--
TraesCS1D02G034800	51.8732	47.6557	50.442	419.61	415.665	386.251	2518	1852	2062	14525	12819	15685	2.63226	0	0	up	1D	15321414	15322306	+	TraesCS1D02G034800	--	--	--	metallothionein-like protein 2C [Aegilops tauschii subsp. strangulata]	MT2C_ORYSI RecName: Full=Metallothionein-like protein 2C; AltName: Full=Class I metallothionein-like protein 2C; AltName: Full=OsMT-I-2c; AltName: Full=OsMT2b;	A0A452XN22_AEGTS SubName: Full=Uncharacterized protein {ECO:0000313|EnsemblPlants:AET1Gv20071600.2};	Predicted metallothionein	GO:0005829,cytosol; GO:0046872,metal ion binding; GO:0072593,reactive oxygen species metabolic process; GO:0003674,molecular_function; GO:0005488,binding; GO:0043167,ion binding; GO:0043169,cation binding; GO:0008150,biological_process; GO:0008152,metabolic process; GO:0009987,cellular process; GO:0044237,cellular metabolic process; GO:0005575,cellular_component; GO:0005622,intracellular anatomic…	PF01439.21:Metallothionein	--	--	--
TraesCS1D02G058300	33.0478	32.8366	33.3341	16.0213	17.1077	15.7123	8322	6620	7069	2877	2737	3310	-1.41609	0	0	down	1D	38549079	38552961	+	TraesCS1D02G058300	Glutamyl-tRNA reductase [Source:UniProtKB/TrEMBL%3BAcc:A0A1D5T5B1]	K02492 glutamyl-tRNA reductase [EC:1.2.1.70] | (RefSeq) glutamyl-tRNA reductase 2 isoform X1 (A)	ko00860: Porphyrin metabolism; ko01100: Metabolic pathways; ko01110: Biosynthesis of secondary metabolites; ko01240: Biosynthesis of cofactors	glutamyl-tRNA reductase 2 isoform X2 [Triticum aestivum]	HEM11_HORVU RecName: Full=Glutamyl-tRNA reductase 1, chloroplastic; Short=GluTR; EC=1.2.1.70; Flags: Precursor;	A0A3B5ZPC3_WHEAT RecName: Full=Glutamyl-tRNA reductase {ECO:0000256|ARBA:ARBA00012970, ECO:0000256|RuleBase:RU000584}; EC=1.2.1.70 {ECO:0000256|ARBA:ARBA00012970, ECO:0000256|RuleBase:RU000584};	--	GO:0009507,chloroplast; GO:0008883,glutamyl-tRNA reductase activity; GO:0050661,NADP binding; GO:0015995,chlorophyll biosynthetic process; GO:0006782,protoporphyrinogen IX biosynthetic process; GO:0003674,molecular_function; GO:0003824,catalytic activity; GO:0016491,oxidoreductase activity; GO:0016620,oxidoreductase activity, acting on the aldehyde or oxo group of donors, NAD or NADP as acceptor;…	PF01488.23:Shikimate / quinate 5-dehydrogenase	--	--	--
TraesCS1D02G067500	105.623	106.151	108.308	64.0157	65.4236	66.2637	12825	10319	11075	5543	5047	6731	-1.10106	0	0	down	1D	49418797	49422652	+	TraesCS1D02G067500	Dihydrolipoyl dehydrogenase [Source:UniProtKB/TrEMBL%3BAcc:A0A1D5T3J1]	K00382 dihydrolipoamide dehydrogenase [EC:1.8.1.4] | (RefSeq) dihydrolipoyl dehydrogenase 1, mitochondrial-like (A)	ko00010: Glycolysis / Gluconeogenesis; ko00020: Citrate cycle (TCA cycle); ko00260: Glycine, serine and threonine metabolism; ko00280: Valine, leucine and isoleucine degradation; ko00310: Lysine degradation; ko00380: Tryptophan metabolism; ko00620: Pyruvate metabolism; ko00630: Glyoxylate and dicarboxylate metabolism; ko00640: Propanoate metabolism; ko01100: Metabolic pathways; ko01110: Biosynthe…	dihydrolipoyl dehydrogenase 1, mitochondrial-like [Triticum aestivum]	DLDH1_ARATH RecName: Full=Dihydrolipoyl dehydrogenase 1, mitochondrial; Short=AtmLPD1; Short=mtLPD1; EC=1.8.1.4; AltName: Full=Dihydrolipoamide dehydrogenase 1; AltName: Full=Glycine cleavage system L protein 1; AltName: Full=Pyruvate dehydrogenase complex E3 subunit 1; Short=E3-1; Short=PDC-E3 1; Flags: Precursor;	A0A3B5ZQM6_WHEAT RecName: Full=Dihydrolipoyl dehydrogenase {ECO:0000256|RuleBase:RU003692}; EC=1.8.1.4 {ECO:0000256|RuleBase:RU003692};	Dihydrolipoamide dehydrogenase	GO:0048046,apoplast; GO:0005759,mitochondrial matrix; GO:0005747,mitochondrial respiratory chain complex I; GO:0005739,mitochondrion; GO:0005634,nucleus; GO:0045252,oxoglutarate dehydrogenase complex; GO:0005524,ATP binding; GO:0050897,cobalt ion binding; GO:0005507,copper ion binding; GO:0004148,dihydrolipoyl dehydrogenase activity; GO:0050660,flavin adenine dinucleotide binding; GO:0008270,zinc…	PF07992.17:Pyridine nucleotide-disulphide oxidoreductase	--	--	--
TraesCS1D02G077600	5.8334	5.588	5.3739	37.5325	36.7572	39.1832	901	691	699	4134	3607	5063	2.36354	0	0	up	1D	59522811	59528496	-	TraesCS1D02G077600	--	K01897 long-chain acyl-CoA synthetase [EC:6.2.1.3] | (RefSeq) long chain acyl-CoA synthetase 1-like (A)	ko00061: Fatty acid biosynthesis; ko00071: Fatty acid degradation; ko01100: Metabolic pathways; ko01212: Fatty acid metabolism; ko04146: Peroxisome	long chain acyl-CoA synthetase 1 [Aegilops tauschii subsp. strangulata]	LACS1_ARATH RecName: Full=Long chain acyl-CoA synthetase 1; EC=6.2.1.3; AltName: Full=Protein ECERIFERUM 8;	A0A452XWC5_AEGTS RecName: Full=Long-chain-fatty-acid--CoA ligase {ECO:0000256|ARBA:ARBA00026121, ECO:0000256|RuleBase:RU369030}; EC=6.2.1.3 {ECO:0000256|ARBA:ARBA00026121, ECO:0000256|RuleBase:RU369030};	Long-chain acyl-CoA synthetases (AMP-forming)	GO:0005783,endoplasmic reticulum; GO:0016020,membrane; GO:0005524,ATP binding; GO:0004467,long-chain fatty acid-CoA ligase activity; GO:0031957,very long-chain fatty acid-CoA ligase activity; GO:0010143,cutin biosynthetic process; GO:0006631,fatty acid metabolic process; GO:0010025,wax biosynthetic process; GO:0000166,nucleotide binding; GO:0003674,molecular_function; GO:0005488,binding; GO:00170…	PF00501.31:AMP-binding enzyme	--	--	--
TraesCS1D02G079800	14.1041	14.7299	14.4705	73.8304	74.6492	75.209	1434	1199	1239	5353	4822	6397	1.9787	0	0	up	1D	62563846	62567689	+	TraesCS1D02G079800	Peroxidase [Source:UniProtKB/TrEMBL%3BAcc:W5AMG0]	K00430 peroxidase [EC:1.11.1.7] | (RefSeq) peroxidase 2-like (A)	ko00940: Phenylpropanoid biosynthesis; ko01100: Metabolic pathways; ko01110: Biosynthesis of secondary metabolites	peroxidase 2 [Aegilops tauschii subsp. strangulata]	PER2_MAIZE RecName: Full=Peroxidase 2; EC=1.11.1.7; AltName: Full=Plasma membrane-bound peroxidase 2; Short=pmPOX2; Flags: Precursor;	A0A3B5ZPJ8_WHEAT RecName: Full=Peroxidase {ECO:0000256|RuleBase:RU362060}; EC=1.11.1.7 {ECO:0000256|RuleBase:RU362060};	--	GO:0005576,extracellular region; GO:0009505,plant-type cell wall; GO:0020037,heme binding; GO:0046872,metal ion binding; GO:0004601,peroxidase activity; GO:0032922,circadian regulation of gene expression; GO:0097167,circadian regulation of translation; GO:0042744,hydrogen peroxide catabolic process; GO:0042752,regulation of circadian rhythm; GO:0006979,response to oxidative stress; GO:0003674,mol…	PF00141.26:Peroxidase	--	--	--
TraesCS1D02G082800	36.9043	36.7141	36.8553	122.52	125.579	124.889	4422	3522	3719	10469	9560	12519	1.3637	0	0	up	1D	65749517	65756964	+	TraesCS1D02G082800	--	K19861 benzyl alcohol O-benzoyltransferase [EC:2.3.1.196 2.3.1.232] | (RefSeq) benzyl alcohol O-benzoyltransferase-like (A)	--	acyl transferase 4-like [Triticum aestivum]	AT4_ORYSJ RecName: Full=Acyl transferase 4 {ECO:0000305}; Short=OsAT4 {ECO:0000303|PubMed:23391577}; EC=2.3.1.- {ECO:0000305}; AltName: Full=p-coumaroyl-CoA monolignol transferase {ECO:0000305}; Short=OsPMT {ECO:0000303|PubMed:22267741};	A0A3B5ZRC9_WHEAT SubName: Full=Uncharacterized protein {ECO:0000313|EnsemblPlants:TraesCS1D02G082800.1};	--	GO:0050734,hydroxycinnamoyltransferase activity; GO:0016410,N-acyltransferase activity; GO:0009809,lignin biosynthetic process; GO:0003674,molecular_function; GO:0003824,catalytic activity; GO:0016740,transferase activity; GO:0016746,transferase activity, transferring acyl groups; GO:0016747,transferase activity, transferring acyl groups other than amino-acyl groups; GO:0006725,cellular aromatic …	PF02458.18:Transferase family	--	--	--
TraesCS1D02G107000	128.607	135.203	135.656	51.2589	51.3569	50.8389	18612	15665	16533	5290	4722	6155	-1.77195	0	0	down	1D	99801148	99804993	+	TraesCS1D02G107000	--	K13348 protein Mpv17 | (RefSeq) protein SYM1-like (A)	ko04146: Peroxisome	protein SYM1 [Aegilops tauschii subsp. strangulata]	--	A0A452Y2D0_AEGTS SubName: Full=Uncharacterized protein {ECO:0000313|EnsemblPlants:AET1Gv20262700.2};	Peroxisomal membrane protein MPV17 and related proteins	GO:0016021,integral component of membrane; GO:0005575,cellular_component; GO:0016020,membrane; GO:0031224,intrinsic component of membrane; GO:0110165,cellular anatomical entity	PF04117.15:Mpv17 / PMP22 family	--	--	--
TraesCS1D02G112300	81.5262	83.644	81.9363	53.1639	54.4354	53.9065	16612	13645	14060	7725	7047	9189	-1.00523	0	0	down	1D	108100131	108110176	+	TraesCS1D02G112300	--	K01103 6-phosphofructo-2-kinase / fructose-2,6-biphosphatase 3 [EC:2.7.1.105 3.1.3.46] | (RefSeq) 6-phosphofructo-2-kinase/fructose-2, 6-bisphosphatase-like (A)	ko00051: Fructose and mannose metabolism; ko01100: Metabolic pathways	LOW QUALITY PROTEIN: 6-phosphofructo-2-kinase/fructose-2,6-bisphosphatase [Aegilops tauschii subsp. strangulata]	F26_ARATH RecName: Full=6-phosphofructo-2-kinase/fructose-2,6-bisphosphatase; Short=6PF-2-K/Fru-2,6-P2ase; Short=AtF2KP; Short=PFK/FBPase; Includes: RecName: Full=6-phosphofructo-2-kinase; EC=2.7.1.105; Includes: RecName: Full=Fructose-2,6-bisphosphatase; EC=3.1.3.46;	A0A3B5ZQN7_WHEAT RecName: Full=CBM20 domain-containing protein {ECO:0000259|PROSITE:PS51166};	Fructose-6-phosphate 2-kinase/fructose-2,6-biphosphatase	GO:0005829,cytosol; GO:0016020,membrane; GO:0003873,6-phosphofructo-2-kinase activity; GO:0005524,ATP binding; GO:0004331,fructose-2,6-bisphosphate 2-phosphatase activity; GO:2001070,starch binding; GO:0006003,fructose 2,6-bisphosphate metabolic process; GO:0006002,fructose 6-phosphate metabolic process; GO:0006000,fructose metabolic process; GO:0043609,regulation of carbon utilization; GO:000367…	PF01591.21:6-phosphofructo-2-kinase	--	--	--
TraesCS1D02G147900	2.5609	2.4554	2.4699	35.5996	37.0438	37.5031	426	327	346	4223	3915	5219	3.48599	0	0	up	1D	203914878	203921746	-	TraesCS1D02G147900	--	K15404 aldehyde decarbonylase [EC:4.1.99.5] | (RefSeq) very-long-chain aldehyde decarbonylase GL1-5-like (A)	ko00073: Cutin, suberine and wax biosynthesis; ko01110: Biosynthesis of secondary metabolites	hypothetical protein CFC21_011215 [Triticum aestivum]	GLO15_ORYSI RecName: Full=Very-long-chain aldehyde decarbonylase GL1-5 {ECO:0000305}; EC=4.1.99.5 {ECO:0000250|UniProtKB:F4HVY0}; AltName: Full=Protein ECERIFERUM 1 {ECO:0000303|Ref.1}; Short=Os-CER1 {ECO:0000303|Ref.1}; AltName: Full=Protein GLOSSY 1-5 {ECO:0000305};	A0A3B5ZS07_WHEAT RecName: Full=Aldehyde oxygenase (deformylating) {ECO:0000256|ARBA:ARBA00013146}; EC=4.1.99.5 {ECO:0000256|ARBA:ARBA00013146};	--	GO:0005789,endoplasmic reticulum membrane; GO:0043668,exine; GO:0016021,integral component of membrane; GO:1990465,aldehyde oxygenase (deformylating) activity; GO:0005506,iron ion binding; GO:0009924,octadecanal decarbonylase activity; GO:0016491,oxidoreductase activity; GO:0048658,anther wall tapetum development; GO:0042335,cuticle development; GO:0010143,cutin biosynthetic process; GO:0008610,l…	PF12076.11:WAX2 C-terminal domain	--	--	--
TraesCS1D02G149700	6.0708	6.8415	6.137	45.3049	47.0373	47.0876	491	443	418	2613	2417	3186	2.4836	0	0	up	1D	206099675	206101382	+	TraesCS1D02G149700	--	K01166 ribonuclease T2 [EC:4.6.1.19] | (RefSeq) ribonuclease 1-like (A)	--	ribonuclease 1 [Aegilops tauschii subsp. strangulata]	RNS1_ARATH RecName: Full=Ribonuclease 1; EC=4.6.1.19; Flags: Precursor;	M8C9D5_AEGTA SubName: Full=Ribonuclease 1 {ECO:0000313|EMBL:EMT30713.1, ECO:0000313|EnsemblPlants:EMT30713};	Ribonuclease, T2 family	GO:0005576,extracellular region; GO:0004521,endoribonuclease activity; GO:0004540,ribonuclease activity; GO:0033897,ribonuclease T2 activity; GO:0003723,RNA binding; GO:0009718,anthocyanin-containing compound biosynthetic process; GO:0016036,cellular response to phosphate starvation; GO:0009611,response to wounding; GO:0006401,RNA catabolic process; GO:0003674,molecular_function; GO:0003824,catal…	PF00445.21:Ribonuclease T2 family	--	--	--
TraesCS1D02G149800	16.0531	14.8169	16.6616	186.136	183.72	205.127	1199	886	1048	9914	8718	12817	3.20456	0	0	up	1D	206307405	206311127	+	TraesCS1D02G149800	--	K01166 ribonuclease T2 [EC:4.6.1.19] | (RefSeq) ribonuclease 1-like (A)	--	ribonuclease 1 [Aegilops tauschii subsp. strangulata]	RNS1_ARATH RecName: Full=Ribonuclease 1; EC=4.6.1.19; Flags: Precursor;	A0A452YE39_AEGTS SubName: Full=Uncharacterized protein {ECO:0000313|EnsemblPlants:AET1Gv20387700.1};	Ribonuclease, T2 family	GO:0005576,extracellular region; GO:0004521,endoribonuclease activity; GO:0004540,ribonuclease activity; GO:0033897,ribonuclease T2 activity; GO:0003723,RNA binding; GO:0009718,anthocyanin-containing compound biosynthetic process; GO:0016036,cellular response to phosphate starvation; GO:0009611,response to wounding; GO:0006401,RNA catabolic process; GO:0003674,molecular_function; GO:0003824,catal…	PF00445.21:Ribonuclease T2 family	--	--	--
TraesCS1D02G175000	240.003	249.686	242.771	124.981	126.862	124.432	25954	21617	22109	9638	8716	11257	-1.35282	0	0	down	1D	249136604	249142807	-	TraesCS1D02G175000	--	--	--	hypothetical protein CFC21_011493 [Triticum aestivum]	TI110_PEA RecName: Full=Protein TIC110, chloroplastic; AltName: Full=Chloroplast inner envelope protein, 110 kDa; Short=psIEP110; AltName: Full=IAP100; AltName: Full=Translocon at the inner envelope membrane of chloroplasts 110; Flags: Precursor;	A0A3B5ZTJ6_WHEAT SubName: Full=Uncharacterized protein {ECO:0000313|EnsemblPlants:TraesCS1D02G175000.2};	--	GO:0009706,chloroplast inner membrane; GO:0016021,integral component of membrane; GO:0015031,protein transport; GO:0006810,transport; GO:0006811,ion transport; GO:0006820,anion transport; GO:0008104,protein localization; GO:0008150,biological_process; GO:0015833,peptide transport; GO:0033036,macromolecule localization; GO:0042886,amide transport; GO:0045184,establishment of protein localization; …	PF16940.8:Chloroplast envelope transporter	--	--	--
TraesCS1D02G200000	89.82	89.9455	89.9168	49.2117	47.648	48.5662	9557	7662	8057	3734	3221	4323	-1.28229	0	0	down	1D	282946001	282948407	-	TraesCS1D02G200000	Plastidal glycolate/glycerate translocator 1%2C chloroplastic [Source:Projected from Arabidopsis thaliana (AT1G32080) UniProtKB/Swiss-Prot%3BAcc:Q9FVQ4]	--	--	hypothetical protein CFC21_011723 [Triticum aestivum]	PLGG1_ARATH RecName: Full=Plastidal glycolate/glycerate translocator 1, chloroplastic; AltName: Full=Bacterial membrane protein LrgB-like protein; Short=AtLrgB; Flags: Precursor;	A0A3B5ZUE2_WHEAT SubName: Full=Uncharacterized protein {ECO:0000313|EnsemblPlants:TraesCS1D02G200000.1};	--	GO:0009507,chloroplast; GO:0009941,chloroplast envelope; GO:0009706,chloroplast inner membrane; GO:0016021,integral component of membrane; GO:1901974,glycerate transmembrane transporter activity; GO:0043879,glycolate transmembrane transporter activity; GO:0042631,cellular response to water deprivation; GO:0009658,chloroplast organization; GO:1901975,glycerate transmembrane transport; GO:0097339,g…	PF04172.19:LrgB-like family	--	--	--
TraesCS1D02G215500	10.6833	11.2144	11.001	60.1923	59.154	58.2075	896	753	777	3600	3152	4084	2.04177	0	0	up	1D	300858341	300860388	+	TraesCS1D02G215500	--	K20628 expansin | (RefSeq) expansin-B16-like (A)	--	hypothetical protein CFC21_011873 [Triticum aestivum]	EXPB4_ORYSJ RecName: Full=Expansin-B4; AltName: Full=Beta-expansin-4; AltName: Full=OsEXPB4; AltName: Full=OsaEXPb1.7; Flags: Precursor;	R7WGE8_AEGTA SubName: Full=Uncharacterized protein {ECO:0000313|EMBL:EMT20149.1, ECO:0000313|EnsemblPlants:EMT20149};	--	GO:0005576,extracellular region; GO:0016020,membrane; GO:0009653,anatomical structure morphogenesis; GO:0071555,cell wall organization; GO:0019953,sexual reproduction; GO:0008150,biological_process; GO:0032502,developmental process; GO:0048856,anatomical structure development; GO:0009987,cellular process; GO:0016043,cellular component organization; GO:0045229,external encapsulating structure orga…	PF01357.24:Expansin C-terminal domain	--	--	--
TraesCS1D02G237500	177.403	183.709	183.729	60.8703	63.3028	61.5177	19135	15864	16689	4682	4338	5551	-1.94501	0	0	down	1D	326908117	326912452	-	TraesCS1D02G237500	(1%2C31%2C4) beta glucanase [Source:UniProtKB/TrEMBL%3BAcc:Q7DLM1]	K25108 licheninase [EC:3.2.1.73] | (RefSeq) lichenase-2 isoform X1 (A)	--	lichenase-2 [Aegilops tauschii subsp. strangulata]	GUB2_HORVU RecName: Full=Lichenase-2; EC=3.2.1.73; AltName: Full=(1->3,1->4)-beta-glucanase isoenzyme EII; AltName: Full=Endo-beta-1,3-1,4 glucanase II; AltName: Full=Lichenase II; Flags: Precursor; Fragment;	A0A8I6WTX7_HORVV SubName: Full=Uncharacterized protein {ECO:0000313|EnsemblPlants:HORVU.MOREX.r3.1HG0059470.1};	--	GO:0042972,licheninase activity; GO:0005975,carbohydrate metabolic process; GO:0003674,molecular_function; GO:0003824,catalytic activity; GO:0004553,hydrolase activity, hydrolyzing O-glycosyl compounds; GO:0016787,hydrolase activity; GO:0016798,hydrolase activity, acting on glycosyl bonds; GO:0008150,biological_process; GO:0008152,metabolic process; GO:0044238,primary metabolic process; GO:007170…	PF00332.21:Glycosyl hydrolases family 17	--	--	--
TraesCS1D02G256200	0.1643	0.3544	0.1064	160.017	160.007	157.232	11	19	6	7642	6808	8809	9.21937	0	0	up	1D	348713257	348714219	-	TraesCS1D02G256200	--	--	--	anther-specific protein RTS-like [Triticum aestivum]	--	A0A3B5ZVW8_WHEAT SubName: Full=Uncharacterized protein {ECO:0000313|EnsemblPlants:TraesCS1D02G256200.1.cds1};	--	--	--	--	--	--
TraesCS1D02G258800	22.5026	23.28	21.6987	94.5744	93.3216	94.2671	3086	2556	2506	9249	8131	10815	1.67277	0	0	up	1D	351245202	351248316	+	TraesCS1D02G258800	Tubulin beta chain [Source:UniProtKB/TrEMBL%3BAcc:W5AET6]	K07375 tubulin beta | (RefSeq) tubulin beta-1 chain (A)	ko04145: Phagosome	hypothetical protein ZWY2020_043495 [Hordeum vulgare]	TBB1_WHEAT RecName: Full=Tubulin beta-1 chain; AltName: Full=Beta-1-tubulin;	A0A452Z3Z9_AEGTS RecName: Full=Tubulin beta chain {ECO:0000256|RuleBase:RU000352};	Beta tubulin	GO:0005737,cytoplasm; GO:0005874,microtubule; GO:0005525,GTP binding; GO:0005200,structural constituent of cytoskeleton; GO:0000226,microtubule cytoskeleton organization; GO:0007017,microtubule-based process; GO:0000278,mitotic cell cycle; GO:0000166,nucleotide binding; GO:0001882,nucleoside binding; GO:0001883,purine nucleoside binding; GO:0003674,molecular_function; GO:0005488,binding; GO:00170…	PF00091.28:Tubulin/FtsZ family, GTPase domain	--	--	--
TraesCS1D02G268500	97.3352	98.3216	98.3626	392.79	396.299	402.967	10492	8485	8929	30193	27140	36338	1.6281	0	0	up	1D	364028932	364030649	-	TraesCS1D02G268500	--	K23050 phenylcoumaran benzylic ether reductase [EC:1.3.1.-] | (RefSeq) isoflavone reductase homolog IRL-like (A)	--	isoflavone reductase homolog IRL [Aegilops tauschii subsp. strangulata]	IFRH_MAIZE RecName: Full=Isoflavone reductase homolog IRL {ECO:0000303|PubMed:8597660}; EC=1.3.1.- {ECO:0000250|UniProtKB:P52579};	A0A452Z6H2_AEGTS RecName: Full=NmrA domain-containing protein {ECO:0000259|Pfam:PF05368};	--	GO:0005737,cytoplasm; GO:0070402,NADPH binding; GO:0016491,oxidoreductase activity; GO:0010438,cellular response to sulfur starvation; GO:0000166,nucleotide binding; GO:0003674,molecular_function; GO:0005488,binding; GO:0036094,small molecule binding; GO:0043167,ion binding; GO:0043168,anion binding; GO:0050661,NADP binding; GO:0097159,organic cyclic compound binding; GO:1901265,nucleoside phosph…	PF05368.16:NmrA-like family	--	--	--
TraesCS1D02G306200	185.018	187.878	184.735	70.9402	73.9454	73.3592	16714	13588	14054	4570	4244	5544	-1.74508	0	0	down	1D	403334903	403336201	-	TraesCS1D02G306200	Chlorophyll a-b binding protein%2C chloroplastic [Source:UniProtKB/TrEMBL%3BAcc:A0A341PXP0]	K08912 light-harvesting complex II chlorophyll a/b binding protein 1 | (RefSeq) chlorophyll a-b binding protein of LHCII type 1-like (A)	ko00196: Photosynthesis - antenna proteins; ko01100: Metabolic pathways	unnamed protein product [Triticum turgidum subsp. durum]	CB2G_SOLLC RecName: Full=Chlorophyll a-b binding protein 3C, chloroplastic; AltName: Full=LHCII type I CAB-3C; Short=LHCP; Flags: Precursor;	A0A452ZDV1_AEGTS RecName: Full=Chlorophyll a-b binding protein, chloroplastic {ECO:0000256|RuleBase:RU363080};	--	GO:0009535,chloroplast thylakoid membrane; GO:0016021,integral component of membrane; GO:0009522,photosystem I; GO:0009523,photosystem II; GO:0016168,chlorophyll binding; GO:0046872,metal ion binding; GO:0009768,photosynthesis, light harvesting in photosystem I; GO:0009416,response to light stimulus; GO:0003674,molecular_function; GO:0005488,binding; GO:0046906,tetrapyrrole binding; GO:0097159,or…	PF00504.24:Chlorophyll A-B binding protein	--	--	--
TraesCS1D02G313800	317.665	319.52	324.184	178.072	183.089	182.321	51893	41788	44598	20744	19002	24916	-1.21456	0	0	down	1D	409048850	409052150	-	TraesCS1D02G313800	Phosphoglycerate kinase [Source:UniProtKB/TrEMBL%3BAcc:A0A341PXW7]	K00927 phosphoglycerate kinase [EC:2.7.2.3] | (RefSeq) phosphoglycerate kinase, chloroplastic (A)	ko00010: Glycolysis / Gluconeogenesis; ko00710: Carbon fixation in photosynthetic organisms; ko01100: Metabolic pathways; ko01110: Biosynthesis of secondary metabolites; ko01200: Carbon metabolism; ko01230: Biosynthesis of amino acids	phosphoglycerate kinase, chloroplastic [Triticum aestivum]	PGKH_WHEAT RecName: Full=Phosphoglycerate kinase, chloroplastic; EC=2.7.2.3; Flags: Precursor;	A0A452ZF97_AEGTS RecName: Full=Phosphoglycerate kinase {ECO:0000256|ARBA:ARBA00013061, ECO:0000256|RuleBase:RU000532}; EC=2.7.2.3 {ECO:0000256|ARBA:ARBA00013061, ECO:0000256|RuleBase:RU000532};	3-phosphoglycerate kinase	GO:0009507,chloroplast; GO:0005829,cytosol; GO:0043531,ADP binding; GO:0005524,ATP binding; GO:0004618,phosphoglycerate kinase activity; GO:0006094,gluconeogenesis; GO:0006096,glycolytic process; GO:0019253,reductive pentose-phosphate cycle; GO:0000166,nucleotide binding; GO:0003674,molecular_function; GO:0005488,binding; GO:0017076,purine nucleotide binding; GO:0030554,adenyl nucleotide binding;…	PF00162.22:Phosphoglycerate kinase	--	--	--
TraesCS1D02G338100	24.1667	24.6689	25.0267	2.0287	2.5014	2.3844	2205	1802	1923	132	145	182	-3.80992	0	0	down	1D	427478191	427486273	-	TraesCS1D02G338100	--	K22588 acetylserotonin O-methyltransferase, plant [EC:2.1.1.4] | (RefSeq) acetylserotonin O-methyltransferase 1-like (A)	ko00380: Tryptophan metabolism; ko01100: Metabolic pathways; ko01110: Biosynthesis of secondary metabolites	O-methyltransferase ZRP4-like [Triticum aestivum]	ZRP4_MAIZE RecName: Full=O-methyltransferase ZRP4; Short=OMT; EC=2.1.1.-;	A0A3B5ZZ82_WHEAT SubName: Full=Uncharacterized protein {ECO:0000313|EnsemblPlants:TraesCS1D02G338100.1};	Hydroxyindole-O-methyltransferase and related SAM-dependent methyltransferases	GO:0008171,O-methyltransferase activity; GO:0046983,protein dimerization activity; GO:0008757,S-adenosylmethionine-dependent methyltransferase activity; GO:0019438,aromatic compound biosynthetic process; GO:0032259,methylation; GO:0003674,molecular_function; GO:0003824,catalytic activity; GO:0008168,methyltransferase activity; GO:0016740,transferase activity; GO:0016741,transferase activity, tran…	PF00891.21:O-methyltransferase domain	--	--	--
TraesCS1D02G374900	86.5832	86.181	85.1821	23.2472	23.1437	22.7027	4805	3829	3981	920	816	1054	-2.29309	0	0	down	1D	452261386	452262183	-	TraesCS1D02G374900	Chlorophyll a-b binding protein%2C chloroplastic [Source:UniProtKB/TrEMBL%3BAcc:A0A341PZW9]	K08912 light-harvesting complex II chlorophyll a/b binding protein 1 | (RefSeq) chlorophyll a-b binding protein of LHCII type 1-like (A)	ko00196: Photosynthesis - antenna proteins; ko01100: Metabolic pathways	hypothetical protein CFC21_013488 [Triticum aestivum]	CB21_WHEAT RecName: Full=Chlorophyll a-b binding protein, chloroplastic; AltName: Full=LHCII type I CAB; Short=LHCP; Flags: Precursor;	A0A3B6A0F0_WHEAT RecName: Full=Chlorophyll a-b binding protein, chloroplastic {ECO:0000256|RuleBase:RU363080};	--	GO:0009535,chloroplast thylakoid membrane; GO:0016021,integral component of membrane; GO:0009522,photosystem I; GO:0009523,photosystem II; GO:0016168,chlorophyll binding; GO:0046872,metal ion binding; GO:0009768,photosynthesis, light harvesting in photosystem I; GO:0009416,response to light stimulus; GO:0003674,molecular_function; GO:0005488,binding; GO:0046906,tetrapyrrole binding; GO:0097159,or…	PF00504.24:Chlorophyll A-B binding protein	--	--	--
TraesCS1D02G375000	139.714	140.681	135.861	65.6573	65.3652	66.7345	8764	7065	7177	2937	2605	3502	-1.46494	0	0	down	1D	452264146	452265125	-	TraesCS1D02G375000	Chlorophyll a-b binding protein%2C chloroplastic [Source:UniProtKB/TrEMBL%3BAcc:A0A1D5SSP2]	K08912 light-harvesting complex II chlorophyll a/b binding protein 1 | (RefSeq) chlorophyll a-b binding protein of LHCII type 1-like (A)	ko00196: Photosynthesis - antenna proteins; ko01100: Metabolic pathways	hypothetical protein CFC21_013489 [Triticum aestivum]	CB21_WHEAT RecName: Full=Chlorophyll a-b binding protein, chloroplastic; AltName: Full=LHCII type I CAB; Short=LHCP; Flags: Precursor;	A0A452ZRA5_AEGTS RecName: Full=Chlorophyll a-b binding protein, chloroplastic {ECO:0000256|RuleBase:RU363080};	--	GO:0009535,chloroplast thylakoid membrane; GO:0016021,integral component of membrane; GO:0009522,photosystem I; GO:0009523,photosystem II; GO:0016168,chlorophyll binding; GO:0046872,metal ion binding; GO:0009768,photosynthesis, light harvesting in photosystem I; GO:0009416,response to light stimulus; GO:0003674,molecular_function; GO:0005488,binding; GO:0046906,tetrapyrrole binding; GO:0097159,or…	PF00504.24:Chlorophyll A-B binding protein	--	--	--
TraesCS1D02G375100	176.467	175.955	171.343	86.6953	89.503	85.1611	14837	11844	12132	5198	4781	5990	-1.39566	0	0	down	1D	452268875	452270083	-	TraesCS1D02G375100	Chlorophyll a-b binding protein%2C chloroplastic [Source:UniProtKB/TrEMBL%3BAcc:A0A341PR15]	K08912 light-harvesting complex II chlorophyll a/b binding protein 1 | (RefSeq) chlorophyll a-b binding protein of LHCII type 1-like (A)	ko00196: Photosynthesis - antenna proteins; ko01100: Metabolic pathways	chlorophyll a-b binding protein of LHCII type 1-like [Triticum aestivum]	CB2G_SOLLC RecName: Full=Chlorophyll a-b binding protein 3C, chloroplastic; AltName: Full=LHCII type I CAB-3C; Short=LHCP; Flags: Precursor;	A0A452ZRA5_AEGTS RecName: Full=Chlorophyll a-b binding protein, chloroplastic {ECO:0000256|RuleBase:RU363080};	--	GO:0009535,chloroplast thylakoid membrane; GO:0016021,integral component of membrane; GO:0009522,photosystem I; GO:0009523,photosystem II; GO:0016168,chlorophyll binding; GO:0046872,metal ion binding; GO:0009768,photosynthesis, light harvesting in photosystem I; GO:0009416,response to light stimulus; GO:0003674,molecular_function; GO:0005488,binding; GO:0046906,tetrapyrrole binding; GO:0097159,or…	PF00504.24:Chlorophyll A-B binding protein	--	--	--
TraesCS1D02G400100	1052.58	1024.75	1061.87	647.271	667.403	614.786	63172	49238	53669	27702	25448	30867	-1.09433	0	0	down	1D	466479965	466480902	+	TraesCS1D02G400100	Photosystem I reaction center subunit VI%2C chloroplast precursor (PSI- H) (Light-harvesting complex I 11 kDa protein) (GOS5 protein) [Source: Projected from Oryza sativa (Os05g0560000)]	K02695 photosystem I subunit VI | (RefSeq) photosystem I reaction center subunit VI, chloroplastic-like (A)	ko00195: Photosynthesis; ko01100: Metabolic pathways	photosystem I reaction center subunit VI, chloroplastic [Aegilops tauschii subsp. strangulata]	PSAH_HORVU RecName: Full=Photosystem I reaction center subunit VI, chloroplastic; Short=PSI-H; AltName: Full=Light-harvesting complex I 11 kDa protein; Flags: Precursor;	W4ZSM1_WHEAT SubName: Full=Uncharacterized protein {ECO:0000313|EnsemblPlants:TraesCS1A02G392000.1};	--	GO:0009535,chloroplast thylakoid membrane; GO:0016021,integral component of membrane; GO:0009538,photosystem I reaction center; GO:0015979,photosynthesis; GO:0008150,biological_process; GO:0008152,metabolic process; GO:0009987,cellular process; GO:0044237,cellular metabolic process; GO:0005575,cellular_component; GO:0005622,intracellular anatomical structure; GO:0005737,cytoplasm; GO:0009507,chlo…	PF03244.17:Photosystem I reaction centre subunit VI	--	--	--
TraesCS1D02G404300	157.88	156.536	151.483	54.8637	50.8744	55.1443	16085	12768	12997	3986	3293	4700	-1.92433	0	0	down	1D	469052491	469054132	+	TraesCS1D02G404300	Xyloglucan endotransglucosylase/hydrolase [Source:UniProtKB/TrEMBL%3BAcc:Q56TP4]	K08235 xyloglucan:xyloglucosyl transferase [EC:2.4.1.207] | (RefSeq) xyloglucan endotransglycosylase/hydrolase protein 8-like (A)	--	xyloglucan endotransglycosylase/hydrolase protein 8 [Aegilops tauschii subsp. strangulata]	XTH8_ORYSJ RecName: Full=Xyloglucan endotransglycosylase/hydrolase protein 8; EC=2.4.1.207; AltName: Full=End-xyloglucan transferase; AltName: Full=OsXRT5; AltName: Full=OsXTH8; Flags: Precursor;	Q56TP4_WHEAT RecName: Full=Xyloglucan endotransglucosylase/hydrolase {ECO:0000256|RuleBase:RU361120}; EC=2.4.1.207 {ECO:0000256|RuleBase:RU361120};	--	GO:0048046,apoplast; GO:0004553,hydrolase activity, hydrolyzing O-glycosyl compounds; GO:0030247,polysaccharide binding; GO:0016762,xyloglucan:xyloglucosyl transferase activity; GO:0042546,cell wall biogenesis; GO:0071555,cell wall organization; GO:0010411,xyloglucan metabolic process; GO:0003674,molecular_function; GO:0003824,catalytic activity; GO:0016787,hydrolase activity; GO:0016798,hydrolas…	PF00722.24:Glycosyl hydrolases family 16	--	--	--
TraesCS1D02G411300	2344.22	2330.32	2366.02	1170.24	1221.67	1193.27	206716	164515	175703	73588	68443	88027	-1.36539	0	0	down	1D	472560802	472562069	+	TraesCS1D02G411300	Chlorophyll a-b binding protein%2C chloroplastic [Source:UniProtKB/TrEMBL%3BAcc:F6K744]	K08912 light-harvesting complex II chlorophyll a/b binding protein 1 | (RefSeq) chlorophyll a-b binding protein of LHCII type 1 (A)	ko00196: Photosynthesis - antenna proteins; ko01100: Metabolic pathways	chlorophyll a-b binding protein of LHCII type 1 [Aegilops tauschii subsp. strangulata]	CB21_WHEAT RecName: Full=Chlorophyll a-b binding protein, chloroplastic; AltName: Full=LHCII type I CAB; Short=LHCP; Flags: Precursor;	F6K744_WHEAT RecName: Full=Chlorophyll a-b binding protein, chloroplastic {ECO:0000256|RuleBase:RU363080};	--	GO:0009535,chloroplast thylakoid membrane; GO:0016021,integral component of membrane; GO:0009522,photosystem I; GO:0009523,photosystem II; GO:0016168,chlorophyll binding; GO:0046872,metal ion binding; GO:0009768,photosynthesis, light harvesting in photosystem I; GO:0009416,response to light stimulus; GO:0003674,molecular_function; GO:0005488,binding; GO:0046906,tetrapyrrole binding; GO:0097159,or…	PF00504.24:Chlorophyll A-B binding protein	--	--	--
TraesCS1D02G411600	121.166	119.394	119.881	53.2155	53.6082	53.3588	12117	9559	10096	3795	3406	4464	-1.56203	0	0	down	1D	473034092	473035730	+	TraesCS1D02G411600	Chlorophyll a-b binding protein%2C chloroplastic [Source:UniProtKB/TrEMBL%3BAcc:W5AJ04]	K08912 light-harvesting complex II chlorophyll a/b binding protein 1 | (RefSeq) chlorophyll a-b binding protein, chloroplastic-like (A)	ko00196: Photosynthesis - antenna proteins; ko01100: Metabolic pathways	chlorophyll a-b binding protein, chloroplastic-like [Triticum aestivum]	CB21_WHEAT RecName: Full=Chlorophyll a-b binding protein, chloroplastic; AltName: Full=LHCII type I CAB; Short=LHCP; Flags: Precursor;	A0A3B6A2I8_WHEAT RecName: Full=Chlorophyll a-b binding protein, chloroplastic {ECO:0000256|RuleBase:RU363080};	--	GO:0009535,chloroplast thylakoid membrane; GO:0016021,integral component of membrane; GO:0009522,photosystem I; GO:0009523,photosystem II; GO:0016168,chlorophyll binding; GO:0046872,metal ion binding; GO:0009768,photosynthesis, light harvesting in photosystem I; GO:0009416,response to light stimulus; GO:0003674,molecular_function; GO:0005488,binding; GO:0046906,tetrapyrrole binding; GO:0097159,or…	PF00504.24:Chlorophyll A-B binding protein	--	--	--
TraesCS1D02G422700	82.9077	85.445	87.064	53.6311	51.6275	51.8788	21212	17502	18759	9785	8392	11104	-1.09243	0	0	down	1D	478120975	478126059	-	TraesCS1D02G422700	Hydroxyproline-rich glycoprotein family protein [Source:Projected from Arabidopsis thaliana (AT3G25690) UniProtKB/TrEMBL%3BAcc:A0A1I9LT48]	--	--	protein CHUP1, chloroplastic-like [Triticum aestivum]	CHUP1_ARATH RecName: Full=Protein CHUP1, chloroplastic; AltName: Full=Protein CHLOROPLAST UNUSUAL POSITIONING 1;	A0A3B6A1Y0_WHEAT SubName: Full=Uncharacterized protein {ECO:0000313|EnsemblPlants:TraesCS1D02G422700.1};	--	GO:0009507,chloroplast; GO:0009707,chloroplast outer membrane; GO:0005829,cytosol; GO:0009658,chloroplast organization; GO:0009902,chloroplast relocation; GO:0006996,organelle organization; GO:0008150,biological_process; GO:0009657,plastid organization; GO:0009987,cellular process; GO:0016043,cellular component organization; GO:0071840,cellular component organization or biogenesis; GO:0019750,chl…	--	--	--	--
TraesCS1D02G428200	2555.5	2522.79	2511.83	1139.9	1197.79	1172.15	143419	113351	118715	45620	42708	55032	-1.50447	0	0	down	1D	480517074	480517988	+	TraesCS1D02G428200	Chlorophyll a-b binding protein%2C chloroplastic [Source:UniProtKB/TrEMBL%3BAcc:A0A1D5SV65]	K08914 light-harvesting complex II chlorophyll a/b binding protein 3 | (RefSeq) chlorophyll a-b binding protein of LHCII type III, chloroplastic (A)	ko00196: Photosynthesis - antenna proteins; ko01100: Metabolic pathways	chlorophyll a-b binding protein of LHCII type III, chloroplastic [Aegilops tauschii subsp. strangulata]	CB23_HORVU RecName: Full=Chlorophyll a-b binding protein of LHCII type III, chloroplastic; Short=CAB; Flags: Precursor;	A0A1D5SV65_WHEAT RecName: Full=Chlorophyll a-b binding protein, chloroplastic {ECO:0000256|RuleBase:RU363080};	--	GO:0009535,chloroplast thylakoid membrane; GO:0016021,integral component of membrane; GO:0009522,photosystem I; GO:0009523,photosystem II; GO:0016168,chlorophyll binding; GO:0046872,metal ion binding; GO:0009765,photosynthesis, light harvesting; GO:0003674,molecular_function; GO:0005488,binding; GO:0046906,tetrapyrrole binding; GO:0097159,organic cyclic compound binding; GO:1901363,heterocyclic c…	PF00504.24:Chlorophyll A-B binding protein	--	--	--
TraesCS2A02G066700	2095.55	2031.07	2065.08	1094.2	1119.24	1069.17	111048	86169	92158	41349	37682	47398	-1.30746	0	0	down	2A	30020633	30021500	-	TraesCS2A02G066700	Ribulose bisphosphate carboxylase small chain [Source:UniProtKB/TrEMBL%3BAcc:A0A1D5TMY6]	K01602 ribulose-bisphosphate carboxylase small chain [EC:4.1.1.39] | (RefSeq) ribulose bisphosphate carboxylase small subunit, chloroplastic 1-like (A)	ko00630: Glyoxylate and dicarboxylate metabolism; ko00710: Carbon fixation in photosynthetic organisms; ko01100: Metabolic pathways; ko01110: Biosynthesis of secondary metabolites; ko01200: Carbon metabolism	ribulose bisphosphate carboxylase small chain PWS4.3, chloroplastic-like [Triticum dicoccoides]	RBS1_WHEAT RecName: Full=Ribulose bisphosphate carboxylase small subunit, chloroplastic 1 {ECO:0000255|HAMAP-Rule:MF_00860}; Short=RuBisCO small subunit 1 {ECO:0000255|HAMAP-Rule:MF_00860}; AltName: Full=Ribulose bisphosphate carboxylase small chain PWS4.3, chloroplastic; Short=RuBisCO small subunit PWS4.3; Flags: Precursor;	A0A446KJF1_TRITD RecName: Full=Ribulose bisphosphate carboxylase small subunit, chloroplastic {ECO:0000256|HAMAP-Rule:MF_00860}; Short=RuBisCO small subunit {ECO:0000256|HAMAP-Rule:MF_00860};	--	GO:0009507,chloroplast; GO:0009853,photorespiration; GO:0019253,reductive pentose-phosphate cycle; GO:0008150,biological_process; GO:0008152,metabolic process; GO:0009987,cellular process; GO:0043094,cellular metabolic compound salvage; GO:0044237,cellular metabolic process; GO:0005975,carbohydrate metabolic process; GO:0009058,biosynthetic process; GO:0015977,carbon fixation; GO:0015979,photosyn…	PF00101.23:Ribulose bisphosphate carboxylase, small chain	--	--	--
TraesCS2A02G066800	2200.34	2265.06	2288.04	1230.29	1193.56	1228.24	116601	96096	102108	46492	40184	54450	-1.27859	0	0	down	2A	30047902	30049124	-	TraesCS2A02G066800	Ribulose bisphosphate carboxylase small chain [Source:UniProtKB/TrEMBL%3BAcc:A0A0U2V4D5]	K01602 ribulose-bisphosphate carboxylase small chain [EC:4.1.1.39] | (RefSeq) ribulose bisphosphate carboxylase small subunit, chloroplastic 2-like (A)	ko00630: Glyoxylate and dicarboxylate metabolism; ko00710: Carbon fixation in photosynthetic organisms; ko01100: Metabolic pathways; ko01110: Biosynthesis of secondary metabolites; ko01200: Carbon metabolism	ribulose bisphosphate carboxylase small chain PW9, chloroplastic-like [Triticum dicoccoides]	RBS2_WHEAT RecName: Full=Ribulose bisphosphate carboxylase small subunit, chloroplastic 2 {ECO:0000255|HAMAP-Rule:MF_00860}; Short=RuBisCO small subunit 2 {ECO:0000255|HAMAP-Rule:MF_00860}; Flags: Precursor;	A0A446KJF6_TRITD RecName: Full=Ribulose bisphosphate carboxylase small subunit, chloroplastic {ECO:0000256|HAMAP-Rule:MF_00860}; Short=RuBisCO small subunit {ECO:0000256|HAMAP-Rule:MF_00860};	--	GO:0009507,chloroplast; GO:0009853,photorespiration; GO:0019253,reductive pentose-phosphate cycle; GO:0008150,biological_process; GO:0008152,metabolic process; GO:0009987,cellular process; GO:0043094,cellular metabolic compound salvage; GO:0044237,cellular metabolic process; GO:0005975,carbohydrate metabolic process; GO:0009058,biosynthetic process; GO:0015977,carbon fixation; GO:0015979,photosyn…	PF00101.23:Ribulose bisphosphate carboxylase, small chain	--	--	--
TraesCS2A02G066900	1025.37	1003.51	1002.79	519.288	519.857	492.685	66316	51961	54618	23950	21361	26657	-1.37707	0	0	down	2A	30071558	30072776	-	TraesCS2A02G066900	Ribulose bisphosphate carboxylase small chain [Source:UniProtKB/TrEMBL%3BAcc:A0A341PXQ3]	K01602 ribulose-bisphosphate carboxylase small chain [EC:4.1.1.39] | (RefSeq) ribulose bisphosphate carboxylase small subunit, chloroplastic 1-like (A)	ko00630: Glyoxylate and dicarboxylate metabolism; ko00710: Carbon fixation in photosynthetic organisms; ko01100: Metabolic pathways; ko01110: Biosynthesis of secondary metabolites; ko01200: Carbon metabolism	ribulose bisphosphate carboxylase small chain PWS4.3, chloroplastic-like [Triticum dicoccoides]	RBS1_WHEAT RecName: Full=Ribulose bisphosphate carboxylase small subunit, chloroplastic 1 {ECO:0000255|HAMAP-Rule:MF_00860}; Short=RuBisCO small subunit 1 {ECO:0000255|HAMAP-Rule:MF_00860}; AltName: Full=Ribulose bisphosphate carboxylase small chain PWS4.3, chloroplastic; Short=RuBisCO small subunit PWS4.3; Flags: Precursor;	A0A446KJF1_TRITD RecName: Full=Ribulose bisphosphate carboxylase small subunit, chloroplastic {ECO:0000256|HAMAP-Rule:MF_00860}; Short=RuBisCO small subunit {ECO:0000256|HAMAP-Rule:MF_00860};	--	GO:0009507,chloroplast; GO:0009853,photorespiration; GO:0019253,reductive pentose-phosphate cycle; GO:0008150,biological_process; GO:0008152,metabolic process; GO:0009987,cellular process; GO:0043094,cellular metabolic compound salvage; GO:0044237,cellular metabolic process; GO:0005975,carbohydrate metabolic process; GO:0009058,biosynthetic process; GO:0015977,carbon fixation; GO:0015979,photosyn…	PF00101.23:Ribulose bisphosphate carboxylase, small chain	--	--	--
TraesCS2A02G067000	132.45	133.456	133.422	62.8199	68.2288	63.5371	8861	7148	7517	2997	2900	3556	-1.43024	0	0	down	2A	30079116	30080690	-	TraesCS2A02G067000	Ribulose bisphosphate carboxylase small chain [Source:UniProtKB/TrEMBL%3BAcc:A0A1D5TMY7]	K01602 ribulose-bisphosphate carboxylase small chain [EC:4.1.1.39] | (RefSeq) ribulose bisphosphate carboxylase small subunit, chloroplastic 2-like (A)	ko00630: Glyoxylate and dicarboxylate metabolism; ko00710: Carbon fixation in photosynthetic organisms; ko01100: Metabolic pathways; ko01110: Biosynthesis of secondary metabolites; ko01200: Carbon metabolism	ribulose bisphosphate carboxylase small subunit, chloroplastic 2-like [Triticum aestivum]	RBS2_WHEAT RecName: Full=Ribulose bisphosphate carboxylase small subunit, chloroplastic 2 {ECO:0000255|HAMAP-Rule:MF_00860}; Short=RuBisCO small subunit 2 {ECO:0000255|HAMAP-Rule:MF_00860}; Flags: Precursor;	A0A3B6ASA9_WHEAT RecName: Full=Ribulose bisphosphate carboxylase small subunit, chloroplastic {ECO:0000256|HAMAP-Rule:MF_00860}; Short=RuBisCO small subunit {ECO:0000256|HAMAP-Rule:MF_00860};	--	GO:0009507,chloroplast; GO:0009853,photorespiration; GO:0019253,reductive pentose-phosphate cycle; GO:0008150,biological_process; GO:0008152,metabolic process; GO:0009987,cellular process; GO:0043094,cellular metabolic compound salvage; GO:0044237,cellular metabolic process; GO:0005975,carbohydrate metabolic process; GO:0009058,biosynthetic process; GO:0015977,carbon fixation; GO:0015979,photosyn…	PF00101.23:Ribulose bisphosphate carboxylase, small chain	--	--	--
TraesCS2A02G067100	236.059	224.565	240.507	105.965	105.836	105.905	13839	10540	11874	4430	3942	5194	-1.53393	0	0	down	2A	30085405	30086867	-	TraesCS2A02G067100	Ribulose bisphosphate carboxylase small chain [Source:UniProtKB/TrEMBL%3BAcc:A0A1D5TMY8]	K01602 ribulose-bisphosphate carboxylase small chain [EC:4.1.1.39] | (RefSeq) ribulose bisphosphate carboxylase small subunit, chloroplastic 2-like (A)	ko00630: Glyoxylate and dicarboxylate metabolism; ko00710: Carbon fixation in photosynthetic organisms; ko01100: Metabolic pathways; ko01110: Biosynthesis of secondary metabolites; ko01200: Carbon metabolism	ribulose bisphosphate carboxylase small subunit, chloroplastic 2-like [Triticum aestivum]	RBS2_WHEAT RecName: Full=Ribulose bisphosphate carboxylase small subunit, chloroplastic 2 {ECO:0000255|HAMAP-Rule:MF_00860}; Short=RuBisCO small subunit 2 {ECO:0000255|HAMAP-Rule:MF_00860}; Flags: Precursor;	A0A3B6ARH0_WHEAT RecName: Full=Ribulose bisphosphate carboxylase small subunit, chloroplastic {ECO:0000256|HAMAP-Rule:MF_00860}; Short=RuBisCO small subunit {ECO:0000256|HAMAP-Rule:MF_00860};	--	GO:0009507,chloroplast; GO:0009853,photorespiration; GO:0019253,reductive pentose-phosphate cycle; GO:0008150,biological_process; GO:0008152,metabolic process; GO:0009987,cellular process; GO:0043094,cellular metabolic compound salvage; GO:0044237,cellular metabolic process; GO:0005975,carbohydrate metabolic process; GO:0009058,biosynthetic process; GO:0015977,carbon fixation; GO:0015979,photosyn…	PF00101.23:Ribulose bisphosphate carboxylase, small chain	--	--	--
TraesCS2A02G067200	459.542	457.889	469.134	187.241	184.456	185.242	27516	21950	23656	7995	7017	9279	-1.70762	0	0	down	2A	30090306	30091759	-	TraesCS2A02G067200	Ribulose bisphosphate carboxylase small chain [Source:UniProtKB/TrEMBL%3BAcc:A0A341PTJ8]	K01602 ribulose-bisphosphate carboxylase small chain [EC:4.1.1.39] | (RefSeq) ribulose bisphosphate carboxylase small subunit, chloroplastic 2 (A)	ko00630: Glyoxylate and dicarboxylate metabolism; ko00710: Carbon fixation in photosynthetic organisms; ko01100: Metabolic pathways; ko01110: Biosynthesis of secondary metabolites; ko01200: Carbon metabolism	ribulose bisphosphate carboxylase small chain PW9, chloroplastic [Triticum dicoccoides]	RBS2_WHEAT RecName: Full=Ribulose bisphosphate carboxylase small subunit, chloroplastic 2 {ECO:0000255|HAMAP-Rule:MF_00860}; Short=RuBisCO small subunit 2 {ECO:0000255|HAMAP-Rule:MF_00860}; Flags: Precursor;	A0A3B6ARZ4_WHEAT RecName: Full=Ribulose bisphosphate carboxylase small subunit, chloroplastic {ECO:0000256|HAMAP-Rule:MF_00860}; Short=RuBisCO small subunit {ECO:0000256|HAMAP-Rule:MF_00860};	--	GO:0009507,chloroplast; GO:0009853,photorespiration; GO:0019253,reductive pentose-phosphate cycle; GO:0008150,biological_process; GO:0008152,metabolic process; GO:0009987,cellular process; GO:0043094,cellular metabolic compound salvage; GO:0044237,cellular metabolic process; GO:0005975,carbohydrate metabolic process; GO:0009058,biosynthetic process; GO:0015977,carbon fixation; GO:0015979,photosyn…	PF00101.23:Ribulose bisphosphate carboxylase, small chain	--	--	--
TraesCS2A02G067300	993.071	1004.95	1028.35	426.87	426.171	432.322	66023	53490	57576	20238	18001	24045	-1.627	0	0	down	2A	30125890	30127338	-	TraesCS2A02G067300	Ribulose bisphosphate carboxylase small chain [Source:UniProtKB/TrEMBL%3BAcc:W5C9Y4]	K01602 ribulose-bisphosphate carboxylase small chain [EC:4.1.1.39] | (RefSeq) ribulose bisphosphate carboxylase small subunit, chloroplastic 2-like (A)	ko00630: Glyoxylate and dicarboxylate metabolism; ko00710: Carbon fixation in photosynthetic organisms; ko01100: Metabolic pathways; ko01110: Biosynthesis of secondary metabolites; ko01200: Carbon metabolism	ribulose bisphosphate carboxylase small subunit, chloroplastic 2 [Aegilops tauschii subsp. strangulata]	RBS2_WHEAT RecName: Full=Ribulose bisphosphate carboxylase small subunit, chloroplastic 2 {ECO:0000255|HAMAP-Rule:MF_00860}; Short=RuBisCO small subunit 2 {ECO:0000255|HAMAP-Rule:MF_00860}; Flags: Precursor;	W5C9Y4_WHEAT RecName: Full=Ribulose bisphosphate carboxylase small subunit, chloroplastic {ECO:0000256|HAMAP-Rule:MF_00860}; Short=RuBisCO small subunit {ECO:0000256|HAMAP-Rule:MF_00860};	--	GO:0009507,chloroplast; GO:0009853,photorespiration; GO:0019253,reductive pentose-phosphate cycle; GO:0008150,biological_process; GO:0008152,metabolic process; GO:0009987,cellular process; GO:0043094,cellular metabolic compound salvage; GO:0044237,cellular metabolic process; GO:0005975,carbohydrate metabolic process; GO:0009058,biosynthetic process; GO:0015977,carbon fixation; GO:0015979,photosyn…	PF00101.23:Ribulose bisphosphate carboxylase, small chain	--	--	--
TraesCS2A02G075000	96.1248	91.9583	95.2574	41.1503	42.1001	40.4943	8697	6661	7258	2655	2420	3065	-1.58827	0	0	down	2A	33269755	33271055	-	TraesCS2A02G075000	--	--	--	germin-like protein 8-14 [Triticum dicoccoides]	GL814_ORYSJ RecName: Full=Germin-like protein 8-14; AltName: Full=Germin-like protein 1; AltName: Full=Germin-like protein 5; Short=OsGER5; Flags: Precursor;	A0A3B6AS75_WHEAT RecName: Full=Germin-like protein {ECO:0000256|RuleBase:RU366015};	--	GO:0048046,apoplast; GO:0030145,manganese ion binding; GO:0003674,molecular_function; GO:0005488,binding; GO:0043167,ion binding; GO:0043169,cation binding; GO:0046872,metal ion binding; GO:0046914,transition metal ion binding; GO:0005575,cellular_component; GO:0005576,extracellular region; GO:0110165,cellular anatomical entity	PF00190.25:Cupin	--	--	--
TraesCS2A02G111300	1155.68	1157.27	1158.13	553.563	550.721	566.859	64296	51546	54261	21962	19466	26383	-1.44599	0	0	down	2A	62397490	62398289	+	TraesCS2A02G111300	--	--	--	uncharacterized protein LOC119353329 [Triticum dicoccoides]	--	A0A446KMJ2_TRITD SubName: Full=Uncharacterized protein {ECO:0000313|EMBL:VAH26565.1};	--	GO:0016021,integral component of membrane; GO:0009523,photosystem II; GO:0015979,photosynthesis; GO:0008150,biological_process; GO:0008152,metabolic process; GO:0009987,cellular process; GO:0044237,cellular metabolic process; GO:0005575,cellular_component; GO:0016020,membrane; GO:0031224,intrinsic component of membrane; GO:0110165,cellular anatomical entity; GO:0005622,intracellular anatomical st…	PF06596.14:Photosystem II reaction centre X protein (PsbX)	--	--	--
TraesCS2A02G114400	1163.41	1155.58	1171.33	615.665	609.165	640.521	66425	52822	56320	25067	22097	30594	-1.29529	0	0	down	2A	65402708	65403703	+	TraesCS2A02G114400	--	K02701 photosystem I subunit PsaN | (RefSeq) photosystem I reaction center subunit N, chloroplastic (A)	ko00195: Photosynthesis; ko01100: Metabolic pathways	unnamed protein product [Triticum turgidum subsp. durum]	PSAN_HORVU RecName: Full=Photosystem I reaction center subunit N, chloroplastic; Short=PSI-N; Flags: Precursor;	A0A446KMZ2_TRITD SubName: Full=Uncharacterized protein {ECO:0000313|EMBL:VAH26650.1};	--	GO:0009535,chloroplast thylakoid membrane; GO:0009522,photosystem I; GO:0015979,photosynthesis; GO:0008150,biological_process; GO:0008152,metabolic process; GO:0009987,cellular process; GO:0044237,cellular metabolic process; GO:0005575,cellular_component; GO:0005622,intracellular anatomical structure; GO:0005737,cytoplasm; GO:0009507,chloroplast; GO:0009534,chloroplast thylakoid; GO:0009536,plast…	PF05479.14:Photosystem I reaction centre subunit N (PSAN or PSI-N)	--	--	--
TraesCS2A02G130200	137.403	138.601	138.444	84.1018	82.3384	84.8264	13091	10572	11108	5714	4984	6761	-1.11301	0	0	down	2A	77938466	77941846	+	TraesCS2A02G130200	--	--	--	haloacid dehalogenase-like hydrolase domain-containing protein 3 [Triticum dicoccoides]	--	A0A446KP35_TRITD SubName: Full=Uncharacterized protein {ECO:0000313|EMBL:VAH27056.1};	Predicted hydrolase (HAD superfamily)	--	PF13419.9:Haloacid dehalogenase-like hydrolase	--	--	--
TraesCS2A02G130600	135.868	139.114	141.014	89.9461	90.2285	90.4171	54850	44962	47941	25894	23142	30536	-1.01212	0	0	down	2A	78328734	78346097	-	TraesCS2A02G130600	--	K00284 glutamate synthase (ferredoxin) [EC:1.4.7.1] | (RefSeq) ferredoxin-dependent glutamate synthase, chloroplastic-like isoform X1 (A)	ko00630: Glyoxylate and dicarboxylate metabolism; ko00910: Nitrogen metabolism	ferredoxin-dependent glutamate synthase, chloroplastic isoform X2 [Triticum dicoccoides]	GLTB_ORYSJ RecName: Full=Ferredoxin-dependent glutamate synthase, chloroplastic; EC=1.4.7.1; AltName: Full=Fd-GOGAT; Flags: Precursor;	A0A3B6AU09_WHEAT RecName: Full=Glutamine amidotransferase type-2 domain-containing protein {ECO:0000259|PROSITE:PS51278};	Glutamate synthase	GO:0009507,chloroplast; GO:0051538,3 iron, 4 sulfur cluster binding; GO:0016041,glutamate synthase (ferredoxin) activity; GO:0016040,glutamate synthase (NADH) activity; GO:0015930,glutamate synthase activity; GO:0046872,metal ion binding; GO:0016491,oxidoreductase activity; GO:0019676,ammonia assimilation cycle; GO:0006537,glutamate biosynthetic process; GO:0097054,L-glutamate biosynthetic proces…	PF00310.24:Glutamine amidotransferases class-II	--	--	--
TraesCS2A02G134000	168.616	173.464	173.998	102.455	103.075	101.287	58361	48067	50717	25288	22666	29328	-1.14204	0	0	down	2A	80586966	80592975	+	TraesCS2A02G134000	--	K03403 magnesium chelatase subunit H [EC:6.6.1.1] | (RefSeq) magnesium-chelatase subunit ChlH, chloroplastic-like (A)	ko00860: Porphyrin metabolism; ko01100: Metabolic pathways; ko01110: Biosynthesis of secondary metabolites	hypothetical protein CFC21_015685 [Triticum aestivum]	CHLH_ORYSI RecName: Full=Magnesium-chelatase subunit ChlH, chloroplastic; Short=Mg-chelatase subunit H; EC=6.6.1.1; AltName: Full=Mg-protoporphyrin IX chelatase subunit ChlH; Flags: Precursor;	A0A3B6AUK1_WHEAT RecName: Full=Magnesium chelatase {ECO:0000256|ARBA:ARBA00012825}; EC=6.6.1.1 {ECO:0000256|ARBA:ARBA00012825};	--	GO:0031969,chloroplast membrane; GO:0009570,chloroplast stroma; GO:0005524,ATP binding; GO:0016851,magnesium chelatase activity; GO:0015995,chlorophyll biosynthetic process; GO:0015979,photosynthesis; GO:0000166,nucleotide binding; GO:0003674,molecular_function; GO:0005488,binding; GO:0017076,purine nucleotide binding; GO:0030554,adenyl nucleotide binding; GO:0032553,ribonucleotide binding; GO:00…	PF02514.19:CobN/Magnesium Chelatase	--	--	--
TraesCS2A02G168200	1.1522	1.4608	1.163	51.3158	48.5307	49.7547	200	203	170	6352	5352	7225	4.92616	0	0	up	2A	121141338	121145857	-	TraesCS2A02G168200	Sucrose synthase [Source:UniProtKB/TrEMBL%3BAcc:A0A341Q089]	K00695 sucrose synthase [EC:2.4.1.13] | (RefSeq) sucrose synthase 2 isoform X1 (A)	ko00500: Starch and sucrose metabolism; ko01100: Metabolic pathways; ko01110: Biosynthesis of secondary metabolites	hypothetical protein CFC21_016029 [Triticum aestivum]	SUS2_HORVU RecName: Full=Sucrose synthase 2; EC=2.4.1.13; AltName: Full=Sucrose-UDP glucosyltransferase 2;	A0A3B6AUT2_WHEAT RecName: Full=Sucrose synthase {ECO:0000256|ARBA:ARBA00012540, ECO:0000256|RuleBase:RU280817}; EC=2.4.1.13 {ECO:0000256|ARBA:ARBA00012540, ECO:0000256|RuleBase:RU280817};	Glycosyltransferase	GO:0016157,sucrose synthase activity; GO:0005985,sucrose metabolic process; GO:0003674,molecular_function; GO:0003824,catalytic activity; GO:0008194,UDP-glycosyltransferase activity; GO:0016740,transferase activity; GO:0016757,transferase activity, transferring glycosyl groups; GO:0016758,transferase activity, transferring hexosyl groups; GO:0035251,UDP-glucosyltransferase activity; GO:0046527,gl…	PF00862.22:Sucrose synthase	--	--	--
TraesCS2A02G187200	2006.28	2003.05	2051.93	1040.73	1045.26	1027.56	159476	127470	137357	58993	52787	68330	-1.3529	0	0	down	2A	148869610	148871166	+	TraesCS2A02G187200	Chlorophyll a-b binding protein%2C chloroplastic [Source:UniProtKB/TrEMBL%3BAcc:W5B474]	K08908 light-harvesting complex I chlorophyll a/b binding protein 2 | (RefSeq) chlorophyll a-b binding protein 7, chloroplastic-like (A)	ko00196: Photosynthesis - antenna proteins; ko01100: Metabolic pathways	chlorophyll a-b binding protein 7, chloroplastic-like [Triticum dicoccoides]	CB12_SOLLC RecName: Full=Chlorophyll a-b binding protein 7, chloroplastic; AltName: Full=LHCI type II CAB-7; Flags: Precursor;	A0A446KT59_TRITD RecName: Full=Chlorophyll a-b binding protein, chloroplastic {ECO:0000256|RuleBase:RU363080};	--	GO:0009535,chloroplast thylakoid membrane; GO:0016021,integral component of membrane; GO:0009522,photosystem I; GO:0009523,photosystem II; GO:0016168,chlorophyll binding; GO:0046872,metal ion binding; GO:0019904,protein domain specific binding; GO:0009768,photosynthesis, light harvesting in photosystem I; GO:0009409,response to cold; GO:0009644,response to high light intensity; GO:0009416,respons…	PF00504.24:Chlorophyll A-B binding protein	--	--	--
TraesCS2A02G199600	6.2947	7.1008	5.7111	49.5007	47.8207	47.7095	640	578	489	3589	3089	4058	2.53456	0	0	up	2A	171966413	171967874	+	TraesCS2A02G199600	Polygalacturonase-inhibiting protein%2C Inhibitor of fungal polygalacturonase%2C Regulation of floral organ numbe [Source: Projected from Oryza sativa (Os07g0568700)]	K00924 kinase [EC:2.7.1.-] | (RefSeq) receptor-like protein kinase 5 (A)	--	polygalacturonase inhibitor 1-like [Triticum dicoccoides]	PGIP1_ORYSJ RecName: Full=Polygalacturonase inhibitor 1; AltName: Full=Floral organ regulator 1 {ECO:0000303|PubMed:14750524}; AltName: Full=Polygalacturonase-inhibiting protein 1; Short=PGIP-1; Flags: Precursor;	A0A446KTX7_TRITD RecName: Full=LRRNT_2 domain-containing protein {ECO:0000259|Pfam:PF08263};	--	GO:0005576,extracellular region; GO:0004857,enzyme inhibitor activity; GO:0030154,cell differentiation; GO:0048833,specification of floral organ number; GO:0003674,molecular_function; GO:0030234,enzyme regulator activity; GO:0098772,molecular function regulator; GO:0008150,biological_process; GO:0009987,cellular process; GO:0032502,developmental process; GO:0048869,cellular developmental process;…	PF13855.9:Leucine rich repeat	--	--	--
TraesCS2A02G204800	1242.83	1231.26	1248.54	522.818	544.984	532.584	101729	80686	86064	30517	28341	36469	-1.60974	0	0	down	2A	182283177	182284452	-	TraesCS2A02G204800	Chlorophyll a-b binding protein%2C chloroplastic [Source:UniProtKB/TrEMBL%3BAcc:A0A1D5TM38]	K08914 light-harvesting complex II chlorophyll a/b binding protein 3 | (RefSeq) chlorophyll a-b binding protein of LHCII type III, chloroplastic-like (A)	ko00196: Photosynthesis - antenna proteins; ko01100: Metabolic pathways	chlorophyll a-b binding protein of LHCII type III, chloroplastic-like [Triticum dicoccoides]	CB23_HORVU RecName: Full=Chlorophyll a-b binding protein of LHCII type III, chloroplastic; Short=CAB; Flags: Precursor;	A0A446KUR0_TRITD RecName: Full=Chlorophyll a-b binding protein, chloroplastic {ECO:0000256|RuleBase:RU363080};	--	GO:0009535,chloroplast thylakoid membrane; GO:0016021,integral component of membrane; GO:0009522,photosystem I; GO:0009523,photosystem II; GO:0016168,chlorophyll binding; GO:0046872,metal ion binding; GO:0009765,photosynthesis, light harvesting; GO:0003674,molecular_function; GO:0005488,binding; GO:0046906,tetrapyrrole binding; GO:0097159,organic cyclic compound binding; GO:1901363,heterocyclic c…	PF00504.24:Chlorophyll A-B binding protein	--	--	--
TraesCS2A02G206200	1385.23	1377.31	1369.1	652.951	649.152	680.976	130340	103753	108486	43812	38806	53603	-1.45049	0	0	down	2A	185125696	185127138	+	TraesCS2A02G206200	Chlorophyll a-b binding protein%2C chloroplastic [Source:UniProtKB/TrEMBL%3BAcc:A0A1D5V1G5]	K08915 light-harvesting complex II chlorophyll a/b binding protein 4 | (RefSeq) chlorophyll a-b binding protein CP29.2, chloroplastic-like (A)	ko00196: Photosynthesis - antenna proteins; ko01100: Metabolic pathways	chlorophyll a/b-binding protein [Escherichia coli]	CB4A_ARATH RecName: Full=Chlorophyll a-b binding protein CP29.1, chloroplastic; AltName: Full=LHCB4.1; AltName: Full=LHCII protein 4.1; Flags: Precursor;	A0A1D5V1G5_WHEAT RecName: Full=Chlorophyll a-b binding protein, chloroplastic {ECO:0000256|RuleBase:RU363080};	--	GO:0009507,chloroplast; GO:0009534,chloroplast thylakoid; GO:0009535,chloroplast thylakoid membrane; GO:0016021,integral component of membrane; GO:0009522,photosystem I; GO:0009523,photosystem II; GO:0005886,plasma membrane; GO:0010287,plastoglobule; GO:0009579,thylakoid; GO:0016168,chlorophyll binding; GO:0046872,metal ion binding; GO:0003729,mRNA binding; GO:0019904,protein domain specific bind…	PF00504.24:Chlorophyll A-B binding protein	--	--	--
TraesCS2A02G207900	272.029	265.442	268.854	155.501	162.072	154.381	32936	25730	27413	13426	12467	15637	-1.16503	0	0	down	2A	187952035	187954260	-	TraesCS2A02G207900	Cytochrome b6-f complex iron-sulfur subunit [Source:UniProtKB/TrEMBL%3BAcc:A0A1D5TPW6]	K02636 cytochrome b6-f complex iron-sulfur subunit [EC:7.1.1.6] | (RefSeq) cytochrome b6-f complex iron-sulfur subunit, chloroplastic-like (A)	ko00195: Photosynthesis; ko01100: Metabolic pathways	cytochrome b6-f complex iron-sulfur subunit, chloroplastic-like [Triticum aestivum]	UCRIA_WHEAT RecName: Full=Cytochrome b6-f complex iron-sulfur subunit, chloroplastic; EC=7.1.1.6; AltName: Full=Plastohydroquinone:plastocyanin oxidoreductase iron-sulfur protein; AltName: Full=Rieske iron-sulfur protein; Short=ISP; Short=RISP; Flags: Precursor;	A0A446KUW9_TRITD RecName: Full=Plastoquinol--plastocyanin reductase {ECO:0000256|ARBA:ARBA00012952}; EC=7.1.1.6 {ECO:0000256|ARBA:ARBA00012952};	Ubiquinol cytochrome c reductase, subunit RIP1	GO:0009507,chloroplast; GO:0009535,chloroplast thylakoid membrane; GO:0016021,integral component of membrane; GO:0005886,plasma membrane; GO:0051537,2 iron, 2 sulfur cluster binding; GO:0045158,electron transporter, transferring electrons within cytochrome b6/f complex of photosystem II activity; GO:0046872,metal ion binding; GO:0016491,oxidoreductase activity; GO:0009496,plastoquinol--plastocyan…	PF00355.29:Rieske [2Fe-2S] domain	--	--	--
TraesCS2A02G212500	0.2771	0.2506	0.0908	131.049	132.325	126.111	29	21	8	9781	8799	11042	8.88269	0	0	up	2A	197248064	197249881	+	TraesCS2A02G212500	--	--	--	formin-like protein 3 [Triticum aestivum]	--	A0A3B6AWS4_WHEAT SubName: Full=Uncharacterized protein {ECO:0000313|EnsemblPlants:TraesCS2A02G212500.1};	--	--	PF02724.17:CDC45-like protein	--	--	--
TraesCS2A02G215000	1444.84	1411.27	1441.97	781.979	800.648	787.049	113341	88632	95259	43744	39903	51650	-1.25083	0	0	down	2A	202042180	202043575	-	TraesCS2A02G215000	--	K08901 photosystem II oxygen-evolving enhancer protein 3 | (RefSeq) oxygen-evolving enhancer protein 3, chloroplastic (A)	ko00195: Photosynthesis; ko01100: Metabolic pathways	predicted protein, partial [Hordeum vulgare subsp. vulgare]	PSBQ_ORYSI RecName: Full=Oxygen-evolving enhancer protein 3, chloroplastic; Short=OEE3; AltName: Full=LP02; Flags: Precursor;	F2D1N9_HORVV SubName: Full=Predicted protein {ECO:0000313|EMBL:BAJ89010.1}; Flags: Fragment;	--	GO:0009535,chloroplast thylakoid membrane; GO:0019898,extrinsic component of membrane; GO:0009654,photosystem II oxygen evolving complex; GO:0009536,plastid; GO:0005509,calcium ion binding; GO:0015979,photosynthesis; GO:0003674,molecular_function; GO:0005488,binding; GO:0043167,ion binding; GO:0043169,cation binding; GO:0046872,metal ion binding; GO:0008150,biological_process; GO:0008152,metaboli…	PF05757.14:Oxygen evolving enhancer protein 3 (PsbQ)	--	--	--
TraesCS2A02G223600	631.215	643.525	634.499	363.053	370.789	355.295	47277	38588	40021	19391	17644	22262	-1.2019	0	0	down	2A	219149064	219150140	+	TraesCS2A02G223600	--	K02115 F-type H+-transporting ATPase subunit gamma | (RefSeq) ATP synthase subunit gamma, chloroplastic (A)	ko00190: Oxidative phosphorylation; ko00195: Photosynthesis; ko01100: Metabolic pathways	ATP synthase subunit gamma, chloroplastic [Triticum dicoccoides]	ATPG_MAIZE RecName: Full=ATP synthase subunit gamma, chloroplastic; AltName: Full=F-ATPase gamma subunit; Contains: RecName: Full=Inceptin; Flags: Precursor;	A0A341QMC1_WHEAT SubName: Full=Uncharacterized protein {ECO:0000313|EnsemblPlants:TraesCS2A02G223600.1.cds1};	F0F1-type ATP synthase, gamma subunit	GO:0009535,chloroplast thylakoid membrane; GO:0000275,mitochondrial proton-transporting ATP synthase complex, catalytic sector F(1); GO:0046933,proton-transporting ATP synthase activity, rotational mechanism; GO:0015986,ATP synthesis coupled proton transport; GO:0003674,molecular_function; GO:0003824,catalytic activity; GO:0005215,transporter activity; GO:0005216,ion channel activity; GO:0005261,…	PF00231.22:ATP synthase	--	--	--
TraesCS2A02G247300	1513.89	1522.4	1539.01	897.797	908.992	916.989	183295	147570	156921	77516	69922	92880	-1.13996	0	0	down	2A	365284065	365285879	-	TraesCS2A02G247300	--	K02716 photosystem II oxygen-evolving enhancer protein 1 | (RefSeq) oxygen-evolving enhancer protein 1, chloroplastic (A)	ko00195: Photosynthesis; ko01100: Metabolic pathways	oxygen-evolving enhancer protein 1, chloroplastic [Triticum aestivum]	PSBO_WHEAT RecName: Full=Oxygen-evolving enhancer protein 1, chloroplastic; Short=OEE1; AltName: Full=33 kDa subunit of oxygen evolving system of photosystem II; AltName: Full=33 kDa thylakoid membrane protein; AltName: Full=OEC 33 kDa subunit; Flags: Precursor;	W5B9L0_WHEAT SubName: Full=Oxygen evolving enhancer protein {ECO:0000313|EMBL:ARQ82872.1, ECO:0000313|EnsemblPlants:TraesCS2B02G270300.2};	--	GO:0009535,chloroplast thylakoid membrane; GO:0009654,photosystem II oxygen evolving complex; GO:0010242,oxygen evolving activity; GO:0010207,photosystem II assembly; GO:0042549,photosystem II stabilization; GO:0003674,molecular_function; GO:0003824,catalytic activity; GO:0016491,oxidoreductase activity; GO:0006091,generation of precursor metabolites and energy; GO:0008150,biological_process; GO:…	PF01716.21:Manganese-stabilising protein / photosystem II polypeptide	--	--	--
TraesCS2A02G250800	415.283	418.438	418.95	270.689	272.516	276.941	44129	35598	37491	20512	18398	24619	-1.00257	0	0	down	2A	378849885	378853653	-	TraesCS2A02G250800	Similar to Glycolate oxidase (EC 1.1.3.15) (Fragment) [Source: Projected from Oryza sativa (Os07g0152900)]	K11517 (S)-2-hydroxy-acid oxidase [EC:1.1.3.15] | (RefSeq) peroxisomal (S)-2-hydroxy-acid oxidase GLO5 isoform X1 (A)	ko00630: Glyoxylate and dicarboxylate metabolism; ko01100: Metabolic pathways; ko01110: Biosynthesis of secondary metabolites; ko01200: Carbon metabolism; ko04146: Peroxisome	peroxisomal (S)-2-hydroxy-acid oxidase GLO5 isoform X1 [Triticum dicoccoides]	GLO5_ORYSI RecName: Full=Glycolate oxidase 5; Short=GOX 5; Short=OsGLO5; EC=1.1.3.15 {ECO:0000250|UniProtKB:Q9LRR9}; AltName: Full=Peroxisomal (S)-2-hydroxy-acid oxidase GLO5; AltName: Full=Short chain alpha-hydroxy acid oxidase GLO5;	A0A3B6C505_WHEAT RecName: Full=(S)-2-hydroxy-acid oxidase {ECO:0000256|ARBA:ARBA00013087}; EC=1.1.3.15 {ECO:0000256|ARBA:ARBA00013087};	Glycolate oxidase	GO:0005777,peroxisome; GO:0003973,(S)-2-hydroxy-acid oxidase activity; GO:0010181,FMN binding; GO:0098586,cellular response to virus; GO:0009854,oxidative photosynthetic carbon pathway; GO:0009853,photorespiration; GO:0010109,regulation of photosynthesis; GO:0003674,molecular_function; GO:0003824,catalytic activity; GO:0016491,oxidoreductase activity; GO:0016614,oxidoreductase activity, acting on…	PF01070.21:FMN-dependent dehydrogenase	--	--	--
TraesCS2A02G252600	1118.04	1101.52	1120.47	605.479	630.049	612.149	66012	52068	55712	25493	23634	30236	-1.24607	0	0	down	2A	384330542	384331485	-	TraesCS2A02G252600	--	K02698 photosystem I subunit X | (RefSeq) photosystem I reaction center subunit psaK, chloroplastic-like (A)	ko00195: Photosynthesis; ko01100: Metabolic pathways	photosystem I reaction center subunit psaK, chloroplastic-like [Triticum dicoccoides]	PSAK_HORVU RecName: Full=Photosystem I reaction center subunit psaK, chloroplastic; AltName: Full=Light-harvesting complex I 7 kDa protein; AltName: Full=PSI-K; AltName: Full=Photosystem I subunit X; Flags: Precursor;	A0A446KZC3_TRITD RecName: Full=PSI-K {ECO:0000256|ARBA:ARBA00033430}; AltName: Full=Photosystem I subunit X {ECO:0000256|ARBA:ARBA00031124};	--	GO:0009535,chloroplast thylakoid membrane; GO:0016021,integral component of membrane; GO:0009522,photosystem I; GO:0015979,photosynthesis; GO:0008150,biological_process; GO:0008152,metabolic process; GO:0009987,cellular process; GO:0044237,cellular metabolic process; GO:0005575,cellular_component; GO:0005622,intracellular anatomical structure; GO:0005737,cytoplasm; GO:0009507,chloroplast; GO:0009…	PF01241.21:Photosystem I psaG / psaK	--	--	--
TraesCS2A02G254600	1817.64	1882.95	1872.75	1123.18	1117.09	1121.69	98596	81772	85549	43447	38498	50901	-1.12097	0	0	down	2A	387775955	387776908	+	TraesCS2A02G254600	--	K02717 photosystem II oxygen-evolving enhancer protein 2 | (RefSeq) oxygen-evolving enhancer protein 2, chloroplastic (A)	ko00195: Photosynthesis; ko01100: Metabolic pathways	oxygen-evolving enhancer protein 2, chloroplastic [Triticum aestivum]	PSBP_WHEAT RecName: Full=Oxygen-evolving enhancer protein 2, chloroplastic; Short=OEE2; AltName: Full=23 kDa subunit of oxygen evolving system of photosystem II; AltName: Full=23 kDa thylakoid membrane protein; AltName: Full=OEC 23 kDa subunit; Flags: Precursor;	A0A446KZF9_TRITD RecName: Full=PsbP domain-containing protein {ECO:0000259|Pfam:PF01789};	--	GO:0009535,chloroplast thylakoid membrane; GO:0019898,extrinsic component of membrane; GO:0009654,photosystem II oxygen evolving complex; GO:0005509,calcium ion binding; GO:0015979,photosynthesis; GO:0003674,molecular_function; GO:0005488,binding; GO:0043167,ion binding; GO:0043169,cation binding; GO:0046872,metal ion binding; GO:0008150,biological_process; GO:0008152,metabolic process; GO:000998…	PF01789.19:PsbP	--	--	--
TraesCS2A02G272400	55.1486	54.5952	57.026	28.0502	26.7321	27.6151	13151	10423	11452	4770	4050	5509	-1.40836	0	0	down	2A	445752512	445770331	-	TraesCS2A02G272400	Phototropin-2 [Source:Projected from Arabidopsis thaliana (AT5G58140) UniProtKB/Swiss-Prot%3BAcc:P93025]	K20715 phototropin [EC:2.7.11.1] | (RefSeq) phototropin-2-like (A)	--	hypothetical protein CFC21_017074 [Triticum aestivum]	PHOT2_ORYSJ RecName: Full=Phototropin-2; EC=2.7.11.1; AltName: Full=Non-phototropic hypocotyl protein 1B; Short=OsNPH1B;	A0A446L176_TRITD SubName: Full=Uncharacterized protein {ECO:0000313|EMBL:VAH31344.1};	--	GO:0005737,cytoplasm; GO:0005634,nucleus; GO:0005886,plasma membrane; GO:0005524,ATP binding; GO:0009882,blue light photoreceptor activity; GO:0106310,protein serine kinase activity; GO:0004674,protein serine/threonine kinase activity; GO:0006468,protein phosphorylation; GO:0000166,nucleotide binding; GO:0003674,molecular_function; GO:0005488,binding; GO:0017076,purine nucleotide binding; GO:0030…	PF00069.28:Protein kinase domain	--	--	--
TraesCS2A02G296400	895.798	866.188	880.329	402.844	409.602	406.245	53700	41571	44442	17221	15600	20373	-1.50837	0	0	down	2A	510301526	510302671	+	TraesCS2A02G296400	Salt stress-responsive protein [Source:UniProtKB/TrEMBL%3BAcc:D2CFP5]	K14332 photosystem I subunit PsaO | (RefSeq) photosystem I subunit O-like (A)	ko00195: Photosynthesis; ko01100: Metabolic pathways	photosystem I subunit O-like [Triticum dicoccoides]	PSAO_ARATH RecName: Full=Photosystem I subunit O; Short=PSI-O; Flags: Precursor;	D2CFP5_WHEAT SubName: Full=Salt stress-responsive protein {ECO:0000313|EMBL:ABG75753.1, ECO:0000313|EnsemblPlants:TraesCS2A02G296400.1};	--	GO:0009507,chloroplast; GO:0009535,chloroplast thylakoid membrane; GO:0005576,extracellular region; GO:0016021,integral component of membrane; GO:0009522,photosystem I; GO:0009579,thylakoid; GO:0003729,mRNA binding; GO:0009768,photosynthesis, light harvesting in photosystem I; GO:0009767,photosynthetic electron transport chain; GO:0003674,molecular_function; GO:0003676,nucleic acid binding; GO:00…	--	--	--	--
TraesCS2A02G312600	223.248	233.661	231.85	116.285	122.549	121.573	39621	33200	34652	14717	13818	18050	-1.326	0	0	down	2A	537248624	537253188	+	TraesCS2A02G312600	--	K00521 ferric-chelate reductase [EC:1.16.1.7] | (RefSeq) ferric reduction oxidase 7, chloroplastic-like (A)	--	ferric reduction oxidase 7, chloroplastic-like [Triticum aestivum]	FRO7_ARATH RecName: Full=Ferric reduction oxidase 7, chloroplastic; Short=AtFRO7; EC=1.16.1.7; AltName: Full=Ferric-chelate reductase 7; Flags: Precursor;	A0A446L5B1_TRITD RecName: Full=FAD-binding FR-type domain-containing protein {ECO:0000259|PROSITE:PS51384};	Ferric reductase, NADH/NADPH oxidase and related proteins	GO:0009507,chloroplast; GO:0031969,chloroplast membrane; GO:0016021,integral component of membrane; GO:0005886,plasma membrane; GO:0009536,plastid; GO:0140618,NA; GO:0000293,ferric-chelate reductase activity; GO:0046872,metal ion binding; GO:0006811,ion transport; GO:0009767,photosynthetic electron transport chain; GO:0003674,molecular_function; GO:0003824,catalytic activity; GO:0016491,oxidoredu…	PF08022.15:FAD-binding domain	--	--	--
TraesCS2A02G342600	1182.72	1196.79	1198.92	569.262	564.354	560.417	99688	80759	85101	34216	30221	39516	-1.47069	0	0	down	2A	579615762	579617095	-	TraesCS2A02G342600	Chlorophyll a-b binding protein%2C chloroplastic [Source:UniProtKB/TrEMBL%3BAcc:W5AY52]	K08917 light-harvesting complex II chlorophyll a/b binding protein 6 | (RefSeq) chlorophyll a-b binding protein CP24 10B, chloroplastic-like (A)	ko00196: Photosynthesis - antenna proteins; ko01100: Metabolic pathways	chlorophyll a-b binding protein CP24 10B, chloroplastic-like [Triticum aestivum]	CB4B_SOLLC RecName: Full=Chlorophyll a-b binding protein CP24 10B, chloroplastic; Short=CAB-10B; Short=LHCP; Flags: Precursor;	A0A446MF85_TRITD RecName: Full=Chlorophyll a-b binding protein, chloroplastic {ECO:0000256|RuleBase:RU363080};	--	GO:0009535,chloroplast thylakoid membrane; GO:0016021,integral component of membrane; GO:0009523,photosystem II; GO:0016168,chlorophyll binding; GO:0009768,photosynthesis, light harvesting in photosystem I; GO:0009416,response to light stimulus; GO:0003674,molecular_function; GO:0005488,binding; GO:0046906,tetrapyrrole binding; GO:0097159,organic cyclic compound binding; GO:1901363,heterocyclic c…	PF00504.24:Chlorophyll A-B binding protein	--	--	--
TraesCS2A02G344600	2082.65	2065.46	2094.48	1156.73	1144.1	1145.22	174671	138687	147933	69182	60963	80352	-1.24898	0	0	down	2A	581941117	581942597	+	TraesCS2A02G344600	Glyceraldehyde-3-phosphate dehydrogenase [Source:UniProtKB/TrEMBL%3BAcc:A0A1D5T799]	K05298 glyceraldehyde-3-phosphate dehydrogenase (NADP+) (phosphorylating) [EC:1.2.1.13] | (RefSeq) glyceraldehyde-3-phosphate dehydrogenase A, chloroplastic-like (A)	ko00710: Carbon fixation in photosynthetic organisms; ko01100: Metabolic pathways; ko01200: Carbon metabolism	glyceraldehyde-3-phosphate dehydrogenase A, chloroplastic-like [Triticum dicoccoides]	G3PA_MAIZE RecName: Full=Glyceraldehyde-3-phosphate dehydrogenase A, chloroplastic; EC=1.2.1.13; AltName: Full=NADP-dependent glyceraldehydephosphate dehydrogenase subunit A; Flags: Precursor;	A0A446L6E0_TRITD RecName: Full=Glyceraldehyde-3-phosphate dehydrogenase {ECO:0000256|RuleBase:RU361160}; EC=1.2.1.- {ECO:0000256|RuleBase:RU361160};	Glyceraldehyde 3-phosphate dehydrogenase	GO:0009507,chloroplast; GO:0004365,glyceraldehyde-3-phosphate dehydrogenase (NAD+) (phosphorylating) activity; GO:0047100,glyceraldehyde-3-phosphate dehydrogenase (NADP+) (phosphorylating) activity; GO:0051287,NAD binding; GO:0050661,NADP binding; GO:0006006,glucose metabolic process; GO:0019253,reductive pentose-phosphate cycle; GO:0009416,response to light stimulus; GO:0003674,molecular_functio…	PF02800.23:Glyceraldehyde 3-phosphate dehydrogenase, C-terminal domain	--	--	--
TraesCS2A02G353900	97.0347	97.59	100.485	58.0103	55.1331	55.4995	10851	8737	9463	4626	3917	5192	-1.19891	0	0	down	2A	594579959	594581671	+	TraesCS2A02G353900	--	K12127 pseudo-response regulator 1 | (RefSeq) two-component response regulator-like PRR1 (A)	ko04712: Circadian rhythm - plant	zinc finger protein CONSTANS-LIKE 4-like [Triticum aestivum]	COL5_ARATH RecName: Full=Zinc finger protein CONSTANS-LIKE 5;	A0A446L854_TRITD SubName: Full=Uncharacterized protein {ECO:0000313|EMBL:VAH33796.1};	GATA-4/5/6 transcription factors	GO:0005634,nucleus; GO:0003700,DNA-binding transcription factor activity; GO:0000976,transcription regulatory region sequence-specific DNA binding; GO:0008270,zinc ion binding; GO:0009909,regulation of flower development; GO:0006355,regulation of transcription, DNA-templated; GO:0003674,molecular_function; GO:0140110,transcription regulator activity; GO:0001067,regulatory region nucleic acid bind…	PF06203.17:CCT motif	C2C2-CO-like	TF	C2C2->C2C2-CO-like
TraesCS2A02G365000	114.145	116.256	111.97	65.2051	65.8724	63.6615	11788	9612	9738	4802	4322	5500	-1.2064	0	0	down	2A	608871057	608872541	+	TraesCS2A02G365000	Ammonium transporter [Source:UniProtKB/TrEMBL%3BAcc:A0A1D5TG44]	K03320 ammonium transporter, Amt family | (RefSeq) ammonium transporter 1 member 1 (A)	--	ammonium transporter 1 member 1-like [Triticum dicoccoides]	AMT11_ORYSJ RecName: Full=Ammonium transporter 1 member 1; Short=OsAMT1;1;	A0A446L964_TRITD RecName: Full=Ammonium transporter {ECO:0000256|RuleBase:RU362002};	Ammonia permease	GO:0005887,integral component of plasma membrane; GO:0008519,ammonium transmembrane transporter activity; GO:0097272,ammonium homeostasis; GO:0072488,ammonium transmembrane transport; GO:0003674,molecular_function; GO:0005215,transporter activity; GO:0008324,cation transmembrane transporter activity; GO:0015075,ion transmembrane transporter activity; GO:0015318,inorganic molecular entity transmem…	PF00909.24:Ammonium Transporter Family	--	--	--
TraesCS2A02G424800	403.962	409.546	430.633	128.197	130.952	126.015	13906	11287	12484	3147	2864	3629	-2.08408	0	0	down	2A	678831247	678831741	-	TraesCS2A02G424800	--	--	--	hypothetical protein D1007_02448 [Hordeum vulgare]	PRF1_SOLLC RecName: Full=36.4 kDa proline-rich protein;	A0A446MMD9_TRITD RecName: Full=AAI domain-containing protein {ECO:0000259|SMART:SM00499};	--	--	--	--	--	--
TraesCS2A02G429000	5.9048	5.9122	6.2825	99.431	101.314	98.6255	625	501	560	7505	6813	8733	3.65711	0	0	up	2A	682480522	682482477	-	TraesCS2A02G429000	--	K25042 hydroxycinnamoyl-CoA:5-hydroxyanthranilate N-hydroxycinnamoyltransferase [EC:2.3.1.302] | (RefSeq) hydroxycinnamoyltransferase 1-like (A)	--	hydroxycinnamoyltransferase-like [Triticum dicoccoides]	CFAT_PETHY RecName: Full=Coniferyl alcohol acyltransferase {ECO:0000303|PubMed:17241449}; Short=PhCFAT {ECO:0000303|PubMed:17241449}; EC=2.3.1.- {ECO:0000269|PubMed:17241449}; AltName: Full=(E)-cinnamyl alcohol acyltransferase {ECO:0000303|PubMed:17241449}; EC=2.3.1.224 {ECO:0000269|PubMed:17241449}; AltName: Full=(E)-sinapoyl alcohol acyltransferase {ECO:0000303|PubMed:17241449}; EC=2.3.1.- {ECO…	A0A446LE69_TRITD SubName: Full=Uncharacterized protein {ECO:0000313|EMBL:VAH35892.1};	--	GO:0102387,2-phenylethanol acetyltransferase activity; GO:0102720,acetyl-coenzyme A:acetyl alcohol acetyltransferase activity; GO:0034318,alcohol O-acyltransferase activity; GO:0007623,circadian rhythm; GO:0010597,green leaf volatile biosynthetic process; GO:0009699,phenylpropanoid biosynthetic process; GO:0009723,response to ethylene; GO:0003674,molecular_function; GO:0003824,catalytic activity;…	PF02458.18:Transferase family	--	--	--
TraesCS2A02G437200	51.7218	51.6002	52.7482	25.4838	25.1173	26.2242	5604	4476	4813	1969	1729	2377	-1.41296	0	0	down	2A	688971773	688974901	-	TraesCS2A02G437200	--	K19045 E3 ubiquitin-protein ligase BIG BROTHER and related proteins [EC:2.3.2.27] | (RefSeq) E3 ubiquitin ligase BIG BROTHER-related-like isoform X1 (A)	--	E3 ubiquitin-protein ligase RLIM-like [Triticum aestivum]	MBR2_ARATH RecName: Full=E3 ubiquitin-protein ligase MBR2; EC=2.3.2.27; AltName: Full=HAL3-interacting protein 1 homolog; Short=AtHIP1; AltName: Full=MED25-binding RING-H2 protein 2; AltName: Full=RING-H2 finger MBR2; AltName: Full=RING-type E3 ubiquitin transferase MBR2 {ECO:0000305};	A0A446LEX5_TRITD RecName: Full=RING-type domain-containing protein {ECO:0000259|PROSITE:PS50089};	FOG: Predicted E3 ubiquitin ligase	GO:0046872,metal ion binding; GO:0061630,ubiquitin protein ligase activity; GO:0009908,flower development; GO:0043161,proteasome-mediated ubiquitin-dependent protein catabolic process; GO:0040008,regulation of growth; GO:0010228,vegetative to reproductive phase transition of meristem; GO:0003674,molecular_function; GO:0005488,binding; GO:0043167,ion binding; GO:0043169,cation binding; GO:0003824,…	PF13639.9:Ring finger domain	--	--	--
TraesCS2A02G437700	98.8109	98.0772	100.469	60.5195	60.247	57.9709	10548	8382	9032	4607	4086	5177	-1.12697	0	0	down	2A	689204300	689207386	+	TraesCS2A02G437700	ascorbate peroxidase 4 [Source:Projected from Arabidopsis thaliana (AT4G09010) TAIR%3BAcc:AT4G09010]	K00434 L-ascorbate peroxidase [EC:1.11.1.11] | (RefSeq) thylakoid lumenal 29 kDa protein, chloroplastic-like (A)	ko00053: Ascorbate and aldarate metabolism; ko00480: Glutathione metabolism; ko01100: Metabolic pathways	thylakoid lumenal 29 kDa protein, chloroplastic-like [Triticum aestivum]	TL29_SOLLC RecName: Full=Thylakoid lumenal 29 kDa protein, chloroplastic; Short=TL29; EC=1.-.-.-; AltName: Full=LeAPx09; AltName: Full=P29; Flags: Precursor;	A0A446LEZ7_TRITD RecName: Full=PEROXIDASE_4 domain-containing protein {ECO:0000259|Pfam:PF00141};	--	GO:0009507,chloroplast; GO:0009543,chloroplast thylakoid lumen; GO:0020037,heme binding; GO:0004601,peroxidase activity; GO:0034599,cellular response to oxidative stress; GO:0042744,hydrogen peroxide catabolic process; GO:0000302,response to reactive oxygen species; GO:0003674,molecular_function; GO:0005488,binding; GO:0046906,tetrapyrrole binding; GO:0097159,organic cyclic compound binding; GO:1…	PF00141.26:Peroxidase	--	--	--
TraesCS2A02G500400	661.12	669.423	675.63	386.359	379.846	389.327	59034	47856	50806	24602	21549	29083	-1.1874	0	0	down	2A	729293649	729297303	+	TraesCS2A02G500400	Glutamine synthetase [Source:UniProtKB/TrEMBL%3BAcc:Q45NB2]	K01915 glutamine synthetase [EC:6.3.1.2] | (RefSeq) glutamine synthetase leaf isozyme, chloroplastic (A)	ko00220: Arginine biosynthesis; ko00250: Alanine, aspartate and glutamate metabolism; ko00630: Glyoxylate and dicarboxylate metabolism; ko00910: Nitrogen metabolism; ko01100: Metabolic pathways; ko01230: Biosynthesis of amino acids	glutamine synthetase leaf isozyme, chloroplastic [Aegilops tauschii subsp. strangulata]	GLNA2_HORVU RecName: Full=Glutamine synthetase leaf isozyme, chloroplastic; EC=6.3.1.2; AltName: Full=GS2; AltName: Full=Glutamate--ammonia ligase; Flags: Precursor;	Q45NB2_WHEAT RecName: Full=Glutamine synthetase {ECO:0000256|ARBA:ARBA00012937, ECO:0000256|RuleBase:RU004356}; EC=6.3.1.2 {ECO:0000256|ARBA:ARBA00012937, ECO:0000256|RuleBase:RU004356};	Glutamine synthetase	GO:0009507,chloroplast; GO:0005739,mitochondrion; GO:0005524,ATP binding; GO:0004356,glutamate-ammonia ligase activity; GO:0003729,mRNA binding; GO:0006542,glutamine biosynthetic process; GO:0046686,response to cadmium ion; GO:0000166,nucleotide binding; GO:0003674,molecular_function; GO:0005488,binding; GO:0017076,purine nucleotide binding; GO:0030554,adenyl nucleotide binding; GO:0032553,ribonu…	PF00120.27:Glutamine synthetase, catalytic domain	--	--	--
TraesCS2A02G518100	53.8208	57.5608	53.5558	7.7767	8.0594	7.2548	3290	2817	2757	339	313	371	-3.23255	0	0	down	2A	741378571	741379512	+	TraesCS2A02G518100	--	--	--	hypothetical protein CFC21_019634 [Triticum aestivum]	PRF1_SOLLC RecName: Full=36.4 kDa proline-rich protein;	A0A3B6B877_WHEAT RecName: Full=AAI domain-containing protein {ECO:0000259|SMART:SM00499};	--	--	PF14547.9:Hydrophobic seed protein	--	--	--
TraesCS2A02G568000	20.8874	23.8558	22.2163	3.725	4.0974	4.022	2359	2157	2113	300	294	380	-2.8901	0	0	down	2A	766592991	766594695	+	TraesCS2A02G568000	Glycosyltransferase [Source:UniProtKB/TrEMBL%3BAcc:A0A1D5TE87]	K22772 flavonol-3-O-glucoside L-rhamnosyltransferase [EC:2.4.1.159] | (RefSeq) anthocyanidin-3-O-glucoside rhamnosyltransferase-like (A)	ko00944: Flavone and flavonol biosynthesis; ko01110: Biosynthesis of secondary metabolites	UDP-glycosyltransferase 91C1-like [Triticum aestivum]	U91C1_ARATH RecName: Full=UDP-glycosyltransferase 91C1; EC=2.4.1.-;	A0A3B6B8L3_WHEAT RecName: Full=Glycosyltransferase {ECO:0000256|RuleBase:RU362057}; EC=2.4.1.- {ECO:0000256|RuleBase:RU362057};	UDP-glucuronosyl and UDP-glucosyl transferase	GO:0008194,UDP-glycosyltransferase activity; GO:0003674,molecular_function; GO:0003824,catalytic activity; GO:0016740,transferase activity; GO:0016757,transferase activity, transferring glycosyl groups	PF00201.21:UDP-glucoronosyl and UDP-glucosyl transferase	--	--	--
TraesCS2A02G581000	120.737	123.236	123.987	55.6172	58.2942	55.2551	12049	9846	10420	3958	3696	4613	-1.51375	0	0	down	2A	773228573	773231019	-	TraesCS2A02G581000	--	K13348 protein Mpv17 | (RefSeq) protein SYM1-like (A)	ko04146: Peroxisome	protein SYM1-like [Triticum aestivum]	--	A0A3B6B8Z6_WHEAT SubName: Full=Uncharacterized protein {ECO:0000313|EnsemblPlants:TraesCS2A02G581000.1};	Peroxisomal membrane protein MPV17 and related proteins	GO:0005737,cytoplasm; GO:0016021,integral component of membrane; GO:0005575,cellular_component; GO:0005622,intracellular anatomical structure; GO:0110165,cellular anatomical entity; GO:0016020,membrane; GO:0031224,intrinsic component of membrane	PF04117.15:Mpv17 / PMP22 family	--	--	--
TraesCS2A02G590600	98.6925	97.3169	89.8256	1.986	1.6793	2.1443	10453	8252	8012	150	113	190	-5.99902	0	0	down	2A	778722757	778724369	-	TraesCS2A02G590600	NADPH-protochlorophyllide oxidoreductase [Source:UniProtKB/TrEMBL%3BAcc:A0A1D6RIC8]	K00218 protochlorophyllide reductase [EC:1.3.1.33] | (RefSeq) protochlorophyllide reductase A, chloroplastic-like (A)	ko00860: Porphyrin metabolism; ko01100: Metabolic pathways; ko01110: Biosynthesis of secondary metabolites	protochlorophyllide reductase A, chloroplastic-like [Triticum aestivum]	PORA_HORVU RecName: Full=Protochlorophyllide reductase A, chloroplastic; Short=PCR A; EC=1.3.1.33; AltName: Full=NADPH-protochlorophyllide oxidoreductase A; Short=POR A; Flags: Precursor;	A0A446LN03_TRITD RecName: Full=NADPH-protochlorophyllide oxidoreductase {ECO:0000256|RuleBase:RU365001}; EC=1.3.1.33 {ECO:0000256|RuleBase:RU365001};	Dehydrogenases with different specificities (related to short-chain alcohol dehydrogenases)	GO:0009507,chloroplast; GO:0016630,protochlorophyllide reductase activity; GO:0015995,chlorophyll biosynthetic process; GO:0015979,photosynthesis; GO:0003674,molecular_function; GO:0003824,catalytic activity; GO:0016491,oxidoreductase activity; GO:0016627,oxidoreductase activity, acting on the CH-CH group of donors; GO:0016628,oxidoreductase activity, acting on the CH-CH group of donors, NAD or N…	PF00106.28:short chain dehydrogenase	--	--	--
TraesCS2B02G012600	98.0946	101.945	99.5146	54.8068	54.0501	54.528	15240	12680	13020	6072	5335	7087	-1.26589	0	0	down	2B	6262945	6266039	-	TraesCS2B02G012600	--	--	--	stAR-related lipid transfer protein 7, mitochondrial-like [Triticum aestivum]	--	A0A3B6BZ93_WHEAT RecName: Full=START domain-containing protein {ECO:0000259|PROSITE:PS50848};	START domain-containing proteins involved in steroidogenesis/phosphatidylcholine transfer	GO:0016021,integral component of membrane; GO:0005634,nucleus; GO:0008289,lipid binding; GO:0003674,molecular_function; GO:0005488,binding; GO:0005575,cellular_component; GO:0016020,membrane; GO:0031224,intrinsic component of membrane; GO:0110165,cellular anatomical entity; GO:0005622,intracellular anatomical structure; GO:0043226,organelle; GO:0043227,membrane-bounded organelle; GO:0043229,intra…	--	--	--	--
TraesCS2B02G032300	35.2716	34.2683	35.6405	3.8515	3.9758	3.5378	4636	3606	3945	361	332	389	-3.60795	0	0	down	2B	15461378	15464601	+	TraesCS2B02G032300	--	K23754 eudesmane-5,11-diol synthase [EC:4.2.3.197] | (RefSeq) eudesmanediol synthase-like (A)	--	alpha-terpineol synthase, chloroplastic-like [Triticum aestivum]	ATESY_MAGGA RecName: Full=Alpha-terpineol synthase, chloroplastic; Short=Mg17; EC=4.2.3.111; EC=4.2.3.112; Flags: Precursor;	A0A3B6BX80_WHEAT SubName: Full=Uncharacterized protein {ECO:0000313|EnsemblPlants:TraesCS2B02G032300.2};	--	GO:0009570,chloroplast stroma; GO:0000287,magnesium ion binding; GO:0010333,terpene synthase activity; GO:0016102,diterpenoid biosynthetic process; GO:0033383,geranyl diphosphate metabolic process; GO:0043693,monoterpene biosynthetic process; GO:0003674,molecular_function; GO:0005488,binding; GO:0043167,ion binding; GO:0043169,cation binding; GO:0046872,metal ion binding; GO:0003824,catalytic act…	PF03936.19:Terpene synthase family, metal binding domain	--	--	--
TraesCS2B02G079200	1117.53	1153.37	1187.58	570.107	557.436	566.185	74608	61647	66769	27142	23644	31622	-1.42163	0	0	down	2B	44285559	44286975	-	TraesCS2B02G079200	Ribulose bisphosphate carboxylase small chain [Source:UniProtKB/TrEMBL%3BAcc:A0A341QH86]	K01602 ribulose-bisphosphate carboxylase small chain [EC:4.1.1.39] | (RefSeq) ribulose bisphosphate carboxylase small subunit, chloroplastic 2-like (A)	ko00630: Glyoxylate and dicarboxylate metabolism; ko00710: Carbon fixation in photosynthetic organisms; ko01100: Metabolic pathways; ko01110: Biosynthesis of secondary metabolites; ko01200: Carbon metabolism	ribulose bisphosphate carboxylase small subunit, chloroplastic 2-like [Triticum aestivum]	RBS2_WHEAT RecName: Full=Ribulose bisphosphate carboxylase small subunit, chloroplastic 2 {ECO:0000255|HAMAP-Rule:MF_00860}; Short=RuBisCO small subunit 2 {ECO:0000255|HAMAP-Rule:MF_00860}; Flags: Precursor;	A0A446KJF6_TRITD RecName: Full=Ribulose bisphosphate carboxylase small subunit, chloroplastic {ECO:0000256|HAMAP-Rule:MF_00860}; Short=RuBisCO small subunit {ECO:0000256|HAMAP-Rule:MF_00860};	--	GO:0009507,chloroplast; GO:0009853,photorespiration; GO:0019253,reductive pentose-phosphate cycle; GO:0008150,biological_process; GO:0008152,metabolic process; GO:0009987,cellular process; GO:0043094,cellular metabolic compound salvage; GO:0044237,cellular metabolic process; GO:0005975,carbohydrate metabolic process; GO:0009058,biosynthetic process; GO:0015977,carbon fixation; GO:0015979,photosyn…	PF00101.23:Ribulose bisphosphate carboxylase, small chain	--	--	--
TraesCS2B02G079300	927.767	957.689	946.868	450.49	467.77	450.925	54326	44896	46692	18811	17402	22089	-1.44063	0	0	down	2B	44310557	44311687	-	TraesCS2B02G079300	Ribulose bisphosphate carboxylase small chain [Source:UniProtKB/TrEMBL%3BAcc:W5BKP3]	K01602 ribulose-bisphosphate carboxylase small chain [EC:4.1.1.39] | (RefSeq) ribulose bisphosphate carboxylase small subunit, chloroplastic 1-like (A)	ko00630: Glyoxylate and dicarboxylate metabolism; ko00710: Carbon fixation in photosynthetic organisms; ko01100: Metabolic pathways; ko01110: Biosynthesis of secondary metabolites; ko01200: Carbon metabolism	ribulose bisphosphate carboxylase small chain PWS4.3, chloroplastic-like [Triticum dicoccoides]	RBS1_WHEAT RecName: Full=Ribulose bisphosphate carboxylase small subunit, chloroplastic 1 {ECO:0000255|HAMAP-Rule:MF_00860}; Short=RuBisCO small subunit 1 {ECO:0000255|HAMAP-Rule:MF_00860}; AltName: Full=Ribulose bisphosphate carboxylase small chain PWS4.3, chloroplastic; Short=RuBisCO small subunit PWS4.3; Flags: Precursor;	A0A446KJF1_TRITD RecName: Full=Ribulose bisphosphate carboxylase small subunit, chloroplastic {ECO:0000256|HAMAP-Rule:MF_00860}; Short=RuBisCO small subunit {ECO:0000256|HAMAP-Rule:MF_00860};	--	GO:0009507,chloroplast; GO:0009853,photorespiration; GO:0019253,reductive pentose-phosphate cycle; GO:0008150,biological_process; GO:0008152,metabolic process; GO:0009987,cellular process; GO:0043094,cellular metabolic compound salvage; GO:0044237,cellular metabolic process; GO:0005975,carbohydrate metabolic process; GO:0009058,biosynthetic process; GO:0015977,carbon fixation; GO:0015979,photosyn…	PF00101.23:Ribulose bisphosphate carboxylase, small chain	--	--	--
TraesCS2B02G079400	318.332	333.698	335.888	148.411	150.696	148.666	21828	18319	19396	7257	6565	8528	-1.53334	0	0	down	2B	44346180	44347892	-	TraesCS2B02G079400	Ribulose bisphosphate carboxylase small chain [Source:UniProtKB/TrEMBL%3BAcc:W5C9Y4]	K01602 ribulose-bisphosphate carboxylase small chain [EC:4.1.1.39] | (RefSeq) ribulose bisphosphate carboxylase small subunit, chloroplastic 2-like (A)	ko00630: Glyoxylate and dicarboxylate metabolism; ko00710: Carbon fixation in photosynthetic organisms; ko01100: Metabolic pathways; ko01110: Biosynthesis of secondary metabolites; ko01200: Carbon metabolism	unnamed protein product [Triticum turgidum subsp. durum]	RBS2_WHEAT RecName: Full=Ribulose bisphosphate carboxylase small subunit, chloroplastic 2 {ECO:0000255|HAMAP-Rule:MF_00860}; Short=RuBisCO small subunit 2 {ECO:0000255|HAMAP-Rule:MF_00860}; Flags: Precursor;	A0A446LUG5_TRITD RecName: Full=Ribulose bisphosphate carboxylase small subunit, chloroplastic {ECO:0000256|HAMAP-Rule:MF_00860}; Short=RuBisCO small subunit {ECO:0000256|HAMAP-Rule:MF_00860};	--	GO:0009507,chloroplast; GO:0009853,photorespiration; GO:0019253,reductive pentose-phosphate cycle; GO:0008150,biological_process; GO:0008152,metabolic process; GO:0009987,cellular process; GO:0043094,cellular metabolic compound salvage; GO:0044237,cellular metabolic process; GO:0005975,carbohydrate metabolic process; GO:0009058,biosynthetic process; GO:0015977,carbon fixation; GO:0015979,photosyn…	PF00101.23:Ribulose bisphosphate carboxylase, small chain	--	--	--
TraesCS2B02G079500	1102.21	1109.68	1123.17	428.281	400.256	424.203	74582	60115	64003	20666	17207	24013	-1.80406	0	0	down	2B	44360475	44361961	-	TraesCS2B02G079500	Ribulose bisphosphate carboxylase small chain [Source:UniProtKB/TrEMBL%3BAcc:W5BMD1]	K01602 ribulose-bisphosphate carboxylase small chain [EC:4.1.1.39] | (RefSeq) ribulose bisphosphate carboxylase small subunit, chloroplastic 2-like (A)	ko00630: Glyoxylate and dicarboxylate metabolism; ko00710: Carbon fixation in photosynthetic organisms; ko01100: Metabolic pathways; ko01110: Biosynthesis of secondary metabolites; ko01200: Carbon metabolism	ribulose bisphosphate carboxylase small subunit, chloroplastic 2-like [Triticum aestivum]	RBS2_WHEAT RecName: Full=Ribulose bisphosphate carboxylase small subunit, chloroplastic 2 {ECO:0000255|HAMAP-Rule:MF_00860}; Short=RuBisCO small subunit 2 {ECO:0000255|HAMAP-Rule:MF_00860}; Flags: Precursor;	A0A446LUG6_TRITD RecName: Full=Ribulose bisphosphate carboxylase small subunit, chloroplastic {ECO:0000256|HAMAP-Rule:MF_00860}; Short=RuBisCO small subunit {ECO:0000256|HAMAP-Rule:MF_00860};	--	GO:0009507,chloroplast; GO:0009853,photorespiration; GO:0019253,reductive pentose-phosphate cycle; GO:0008150,biological_process; GO:0008152,metabolic process; GO:0009987,cellular process; GO:0043094,cellular metabolic compound salvage; GO:0044237,cellular metabolic process; GO:0005975,carbohydrate metabolic process; GO:0009058,biosynthetic process; GO:0015977,carbon fixation; GO:0015979,photosyn…	PF00101.23:Ribulose bisphosphate carboxylase, small chain	--	--	--
TraesCS2B02G099500	108.874	113.219	114.359	68.6872	66.5507	65.7498	13341	11107	11801	6002	5181	6740	-1.13505	0	0	down	2B	58843544	58846856	-	TraesCS2B02G099500	--	K10257 acyl-lipid omega-3 desaturase [EC:1.14.19.25 1.14.19.35 1.14.19.36] | (RefSeq) omega-3 fatty acid desaturase, chloroplastic (A)	--	omega-3 fatty acid desaturase, chloroplastic [Triticum aestivum]	FAD3C_RICCO RecName: Full=Omega-3 fatty acid desaturase, chloroplastic; EC=1.14.19.-; Flags: Precursor;	A0A446LVP9_TRITD SubName: Full=Uncharacterized protein {ECO:0000313|EMBL:VAH41657.1};	--	GO:0031969,chloroplast membrane; GO:0016717,oxidoreductase activity, acting on paired donors, with oxidation of a pair of donors resulting in the reduction of molecular oxygen to two molecules of water; GO:0006636,unsaturated fatty acid biosynthetic process; GO:0003674,molecular_function; GO:0003824,catalytic activity; GO:0016491,oxidoreductase activity; GO:0016705,oxidoreductase activity, acting…	PF11960.11:Domain of unknown function (DUF3474)	--	--	--
TraesCS2B02G130300	982.327	962.078	975.556	476.987	474.604	473.656	71457	56029	59762	24743	21934	28824	-1.42658	0	0	down	2B	97441318	97442363	+	TraesCS2B02G130300	--	--	--	uncharacterized protein LOC119362467 [Triticum dicoccoides]	--	A0A446LXP1_TRITD SubName: Full=Uncharacterized protein {ECO:0000313|EMBL:VAH42360.1};	--	GO:0016021,integral component of membrane; GO:0009523,photosystem II; GO:0015979,photosynthesis; GO:0008150,biological_process; GO:0008152,metabolic process; GO:0009987,cellular process; GO:0044237,cellular metabolic process; GO:0005575,cellular_component; GO:0016020,membrane; GO:0031224,intrinsic component of membrane; GO:0110165,cellular anatomical entity; GO:0005622,intracellular anatomical st…	PF06596.14:Photosystem II reaction centre X protein (PsbX)	--	--	--
TraesCS2B02G133500	138.022	134.357	140.789	80.8233	76.172	76.6252	9349	7286	8031	3904	3278	4342	-1.21449	0	0	down	2B	99960175	99961343	+	TraesCS2B02G133500	--	K02701 photosystem I subunit PsaN | (RefSeq) photosystem I reaction center subunit N, chloroplastic-like (A)	ko00195: Photosynthesis; ko01100: Metabolic pathways	unnamed protein product [Triticum turgidum subsp. durum]	PSAN_HORVU RecName: Full=Photosystem I reaction center subunit N, chloroplastic; Short=PSI-N; Flags: Precursor;	A0A446LY31_TRITD SubName: Full=Uncharacterized protein {ECO:0000313|EMBL:VAH42452.1};	--	GO:0009535,chloroplast thylakoid membrane; GO:0009522,photosystem I; GO:0015979,photosynthesis; GO:0008150,biological_process; GO:0008152,metabolic process; GO:0009987,cellular process; GO:0044237,cellular metabolic process; GO:0005575,cellular_component; GO:0005622,intracellular anatomical structure; GO:0005737,cytoplasm; GO:0009507,chloroplast; GO:0009534,chloroplast thylakoid; GO:0009536,plast…	PF05479.14:Photosystem I reaction centre subunit N (PSAN or PSI-N)	--	--	--
TraesCS2B02G157600	155.399	159.826	158.418	95.83	96.0641	94.3883	51117	42090	43884	22479	20076	25974	-1.11821	0	0	down	2B	131568447	131574164	+	TraesCS2B02G157600	--	K03403 magnesium chelatase subunit H [EC:6.6.1.1] | (RefSeq) magnesium-chelatase subunit ChlH, chloroplastic (A)	ko00860: Porphyrin metabolism; ko01100: Metabolic pathways; ko01110: Biosynthesis of secondary metabolites	magnesium-chelatase subunit ChlH, chloroplastic [Triticum aestivum]	CHLH_ORYSI RecName: Full=Magnesium-chelatase subunit ChlH, chloroplastic; Short=Mg-chelatase subunit H; EC=6.6.1.1; AltName: Full=Mg-protoporphyrin IX chelatase subunit ChlH; Flags: Precursor;	A0A3B6C1L6_WHEAT RecName: Full=Magnesium chelatase {ECO:0000256|ARBA:ARBA00012825}; EC=6.6.1.1 {ECO:0000256|ARBA:ARBA00012825};	--	GO:0031969,chloroplast membrane; GO:0009570,chloroplast stroma; GO:0005524,ATP binding; GO:0016851,magnesium chelatase activity; GO:0015995,chlorophyll biosynthetic process; GO:0015979,photosynthesis; GO:0000166,nucleotide binding; GO:0003674,molecular_function; GO:0005488,binding; GO:0017076,purine nucleotide binding; GO:0030554,adenyl nucleotide binding; GO:0032553,ribonucleotide binding; GO:00…	PF02514.19:CobN/Magnesium Chelatase	--	--	--
TraesCS2B02G194200	0.6618	0.6542	0.7294	11.925	11.1667	12.3792	139	110	129	1786	1490	2175	3.72712	0	0	up	2B	171030105	171036053	-	TraesCS2B02G194200	Sucrose synthase [Source:UniProtKB/TrEMBL%3BAcc:A0A1D5U769]	K00695 sucrose synthase [EC:2.4.1.13] | (RefSeq) sucrose synthase 2 isoform X1 (A)	ko00500: Starch and sucrose metabolism; ko01100: Metabolic pathways; ko01110: Biosynthesis of secondary metabolites	unnamed protein product [Triticum aestivum]	SUS2_HORVU RecName: Full=Sucrose synthase 2; EC=2.4.1.13; AltName: Full=Sucrose-UDP glucosyltransferase 2;	A0A7H4LED9_WHEAT RecName: Full=Sucrose synthase {ECO:0000256|ARBA:ARBA00012540, ECO:0000256|RuleBase:RU280817}; EC=2.4.1.13 {ECO:0000256|ARBA:ARBA00012540, ECO:0000256|RuleBase:RU280817};	Glycosyltransferase	GO:0016157,sucrose synthase activity; GO:0005985,sucrose metabolic process; GO:0003674,molecular_function; GO:0003824,catalytic activity; GO:0008194,UDP-glycosyltransferase activity; GO:0016740,transferase activity; GO:0016757,transferase activity, transferring glycosyl groups; GO:0016758,transferase activity, transferring hexosyl groups; GO:0035251,UDP-glucosyltransferase activity; GO:0046527,gl…	PF00862.22:Sucrose synthase	--	--	--
TraesCS2B02G220100	1878.05	1880.29	1892.27	932.105	926.482	942.455	120027	96208	101845	42481	37619	50389	-1.40408	0	0	down	2B	210651572	210653486	-	TraesCS2B02G220100	Chlorophyll a-b binding protein%2C chloroplastic [Source:UniProtKB/TrEMBL%3BAcc:A0A1D5UAF1]	K08908 light-harvesting complex I chlorophyll a/b binding protein 2 | (RefSeq) chlorophyll a-b binding protein 7, chloroplastic-like (A)	ko00196: Photosynthesis - antenna proteins; ko01100: Metabolic pathways	chlorophyll a-b binding protein 7, chloroplastic-like [Triticum dicoccoides]	CB12_SOLLC RecName: Full=Chlorophyll a-b binding protein 7, chloroplastic; AltName: Full=LHCI type II CAB-7; Flags: Precursor;	A0A446M3P4_TRITD RecName: Full=Chlorophyll a-b binding protein, chloroplastic {ECO:0000256|RuleBase:RU363080};	--	GO:0009535,chloroplast thylakoid membrane; GO:0016021,integral component of membrane; GO:0009522,photosystem I; GO:0009523,photosystem II; GO:0016168,chlorophyll binding; GO:0046872,metal ion binding; GO:0019904,protein domain specific binding; GO:0009768,photosynthesis, light harvesting in photosystem I; GO:0009409,response to cold; GO:0009644,response to high light intensity; GO:0009416,respons…	PF00504.24:Chlorophyll A-B binding protein	--	--	--
TraesCS2B02G226900	5.1079	6.2729	5.5048	63.9242	60.3776	61.6737	357	351	324	3186	2681	3606	3.07669	0	0	up	2B	217433407	217434411	+	TraesCS2B02G226900	Polygalacturonase-inhibiting protein%2C Inhibitor of fungal polygalacturonase%2C Regulation of floral organ numbe [Source: Projected from Oryza sativa (Os07g0568700)]	--	--	predicted protein, partial [Hordeum vulgare subsp. vulgare]	PGIP1_ORYSJ RecName: Full=Polygalacturonase inhibitor 1; AltName: Full=Floral organ regulator 1 {ECO:0000303|PubMed:14750524}; AltName: Full=Polygalacturonase-inhibiting protein 1; Short=PGIP-1; Flags: Precursor;	F2DUK1_HORVV SubName: Full=Predicted protein {ECO:0000313|EMBL:BAJ98772.1}; Flags: Fragment;	--	GO:0005576,extracellular region; GO:0004857,enzyme inhibitor activity; GO:0030154,cell differentiation; GO:0048833,specification of floral organ number; GO:0003674,molecular_function; GO:0030234,enzyme regulator activity; GO:0098772,molecular function regulator; GO:0008150,biological_process; GO:0009987,cellular process; GO:0032502,developmental process; GO:0048869,cellular developmental process;…	--	--	--	--
TraesCS2B02G233400	980.066	980.596	982.845	456.615	459.82	477.8	123501	98928	104300	41032	36813	50369	-1.46959	0	0	down	2B	231972646	231974543	+	TraesCS2B02G233400	Chlorophyll a-b binding protein%2C chloroplastic [Source:UniProtKB/TrEMBL%3BAcc:A0A0C4BJ37]	K08915 light-harvesting complex II chlorophyll a/b binding protein 4 | (RefSeq) chlorophyll a-b binding protein CP29.2, chloroplastic-like (A)	ko00196: Photosynthesis - antenna proteins; ko01100: Metabolic pathways	chlorophyll a-b binding protein CP29.2, chloroplastic-like [Triticum dicoccoides]	CB4B_ARATH RecName: Full=Chlorophyll a-b binding protein CP29.2, chloroplastic; AltName: Full=LHCB4.2; AltName: Full=LHCII protein 4.2; Flags: Precursor;	A0A446M4Z3_TRITD RecName: Full=Chlorophyll a-b binding protein, chloroplastic {ECO:0000256|RuleBase:RU363080};	--	GO:0009507,chloroplast; GO:0009941,chloroplast envelope; GO:0009534,chloroplast thylakoid; GO:0009535,chloroplast thylakoid membrane; GO:0005829,cytosol; GO:0016021,integral component of membrane; GO:0009522,photosystem I; GO:0009523,photosystem II; GO:0009579,thylakoid; GO:0016168,chlorophyll binding; GO:0046872,metal ion binding; GO:0003729,mRNA binding; GO:0009768,photosynthesis, light harvest…	PF00504.24:Chlorophyll A-B binding protein	--	--	--
TraesCS2B02G234500	634.102	626.587	640.14	362.204	367.951	364.03	60017	47480	51024	24447	22126	28824	-1.18861	0	0	down	2B	233267619	233269292	-	TraesCS2B02G234500	Cytochrome b6-f complex iron-sulfur subunit [Source:UniProtKB/TrEMBL%3BAcc:A0A1D5UCN7]	K02636 cytochrome b6-f complex iron-sulfur subunit [EC:7.1.1.6] | (RefSeq) cytochrome b6-f complex iron-sulfur subunit, chloroplastic-like (A)	ko00195: Photosynthesis; ko01100: Metabolic pathways	cytochrome b6-f complex iron-sulfur subunit, chloroplastic [Lolium rigidum]	UCRIA_WHEAT RecName: Full=Cytochrome b6-f complex iron-sulfur subunit, chloroplastic; EC=7.1.1.6; AltName: Full=Plastohydroquinone:plastocyanin oxidoreductase iron-sulfur protein; AltName: Full=Rieske iron-sulfur protein; Short=ISP; Short=RISP; Flags: Precursor;	A0A446M524_TRITD RecName: Full=Plastoquinol--plastocyanin reductase {ECO:0000256|ARBA:ARBA00012952}; EC=7.1.1.6 {ECO:0000256|ARBA:ARBA00012952};	Ubiquinol cytochrome c reductase, subunit RIP1	GO:0009507,chloroplast; GO:0009535,chloroplast thylakoid membrane; GO:0016021,integral component of membrane; GO:0005886,plasma membrane; GO:0051537,2 iron, 2 sulfur cluster binding; GO:0045158,electron transporter, transferring electrons within cytochrome b6/f complex of photosystem II activity; GO:0046872,metal ion binding; GO:0016491,oxidoreductase activity; GO:0009496,plastoquinol--plastocyan…	PF00355.29:Rieske [2Fe-2S] domain	--	--	--
TraesCS2B02G240000	1652.9	1664.37	1645.94	914.393	892.741	925.653	107707	86828	90322	42490	36959	50460	-1.25248	0	0	down	2B	244535498	244536694	-	TraesCS2B02G240000	--	K08901 photosystem II oxygen-evolving enhancer protein 3 | (RefSeq) oxygen-evolving enhancer protein 3, chloroplastic (A)	ko00195: Photosynthesis; ko01100: Metabolic pathways	predicted protein, partial [Hordeum vulgare subsp. vulgare]	PSBQ_ORYSI RecName: Full=Oxygen-evolving enhancer protein 3, chloroplastic; Short=OEE3; AltName: Full=LP02; Flags: Precursor;	F2CYT8_HORVV SubName: Full=Predicted protein {ECO:0000313|EMBL:BAJ88009.1}; Flags: Fragment;	--	GO:0009535,chloroplast thylakoid membrane; GO:0019898,extrinsic component of membrane; GO:0009654,photosystem II oxygen evolving complex; GO:0009536,plastid; GO:0005509,calcium ion binding; GO:0015979,photosynthesis; GO:0003674,molecular_function; GO:0005488,binding; GO:0043167,ion binding; GO:0043169,cation binding; GO:0046872,metal ion binding; GO:0008150,biological_process; GO:0008152,metaboli…	PF05757.14:Oxygen evolving enhancer protein 3 (PsbQ)	--	--	--
TraesCS2B02G264100	556.137	559.004	564.209	357.918	364.427	355.125	58323	46934	49829	26767	24281	31156	-1.03218	0	0	down	2B	356594198	356597112	-	TraesCS2B02G264100	Similar to Glycolate oxidase (EC 1.1.3.15) (Fragment) [Source: Projected from Oryza sativa (Os07g0152900)]	K11517 (S)-2-hydroxy-acid oxidase [EC:1.1.3.15] | (RefSeq) peroxisomal (S)-2-hydroxy-acid oxidase GLO5 isoform X1 (A)	ko00630: Glyoxylate and dicarboxylate metabolism; ko01100: Metabolic pathways; ko01110: Biosynthesis of secondary metabolites; ko01200: Carbon metabolism; ko04146: Peroxisome	peroxisomal (S)-2-hydroxy-acid oxidase GLO5 isoform X1 [Triticum dicoccoides]	GLO5_ORYSI RecName: Full=Glycolate oxidase 5; Short=GOX 5; Short=OsGLO5; EC=1.1.3.15 {ECO:0000250|UniProtKB:Q9LRR9}; AltName: Full=Peroxisomal (S)-2-hydroxy-acid oxidase GLO5; AltName: Full=Short chain alpha-hydroxy acid oxidase GLO5;	A0A3B6C505_WHEAT RecName: Full=(S)-2-hydroxy-acid oxidase {ECO:0000256|ARBA:ARBA00013087}; EC=1.1.3.15 {ECO:0000256|ARBA:ARBA00013087};	Glycolate oxidase	GO:0005777,peroxisome; GO:0003973,(S)-2-hydroxy-acid oxidase activity; GO:0010181,FMN binding; GO:0098586,cellular response to virus; GO:0009854,oxidative photosynthetic carbon pathway; GO:0009853,photorespiration; GO:0010109,regulation of photosynthesis; GO:0003674,molecular_function; GO:0003824,catalytic activity; GO:0016491,oxidoreductase activity; GO:0016614,oxidoreductase activity, acting on…	PF01070.21:FMN-dependent dehydrogenase	--	--	--
TraesCS2B02G267500	1399.42	1402.52	1384.91	806.382	787.029	813.679	110751	88863	92301	45509	39572	53871	-1.19018	0	0	down	2B	360481412	360482730	-	TraesCS2B02G267500	--	K02717 photosystem II oxygen-evolving enhancer protein 2 | (RefSeq) oxygen-evolving enhancer protein 2, chloroplastic-like (A)	ko00195: Photosynthesis; ko01100: Metabolic pathways	oxygen-evolving enhancer protein 2, chloroplastic-like [Triticum dicoccoides]	PSBP_WHEAT RecName: Full=Oxygen-evolving enhancer protein 2, chloroplastic; Short=OEE2; AltName: Full=23 kDa subunit of oxygen evolving system of photosystem II; AltName: Full=23 kDa thylakoid membrane protein; AltName: Full=OEC 23 kDa subunit; Flags: Precursor;	A0A446M8N3_TRITD RecName: Full=PsbP domain-containing protein {ECO:0000259|Pfam:PF01789};	--	GO:0009535,chloroplast thylakoid membrane; GO:0019898,extrinsic component of membrane; GO:0009654,photosystem II oxygen evolving complex; GO:0005509,calcium ion binding; GO:0015979,photosynthesis; GO:0003674,molecular_function; GO:0005488,binding; GO:0043167,ion binding; GO:0043169,cation binding; GO:0046872,metal ion binding; GO:0008150,biological_process; GO:0008152,metabolic process; GO:000998…	PF01789.19:PsbP	--	--	--
TraesCS2B02G270300	953.309	955.439	954.262	554.894	562.836	565.75	146913	117881	123845	60981	55107	72938	-1.15778	0	0	down	2B	368613668	368615969	-	TraesCS2B02G270300	Oxygen evolving enhancer protein [Source:UniProtKB/TrEMBL%3BAcc:W5B9L0]	K02716 photosystem II oxygen-evolving enhancer protein 1 | (RefSeq) oxygen-evolving enhancer protein 1, chloroplastic (A)	ko00195: Photosynthesis; ko01100: Metabolic pathways	oxygen-evolving enhancer protein 1, chloroplastic [Triticum aestivum]	PSBO_WHEAT RecName: Full=Oxygen-evolving enhancer protein 1, chloroplastic; Short=OEE1; AltName: Full=33 kDa subunit of oxygen evolving system of photosystem II; AltName: Full=33 kDa thylakoid membrane protein; AltName: Full=OEC 33 kDa subunit; Flags: Precursor;	W5B9L0_WHEAT SubName: Full=Oxygen evolving enhancer protein {ECO:0000313|EMBL:ARQ82872.1, ECO:0000313|EnsemblPlants:TraesCS2B02G270300.2};	--	GO:0009535,chloroplast thylakoid membrane; GO:0009654,photosystem II oxygen evolving complex; GO:0010242,oxygen evolving activity; GO:0010207,photosystem II assembly; GO:0042549,photosystem II stabilization; GO:0003674,molecular_function; GO:0003824,catalytic activity; GO:0016491,oxidoreductase activity; GO:0006091,generation of precursor metabolites and energy; GO:0008150,biological_process; GO:…	PF01716.21:Manganese-stabilising protein / photosystem II polypeptide	--	--	--
TraesCS2B02G272300	1340.04	1291.99	1322.16	657.544	701.095	691.454	71291	55029	59236	24946	23697	30774	-1.33939	0	0	down	2B	373746850	373747706	-	TraesCS2B02G272300	--	K02698 photosystem I subunit X | (RefSeq) photosystem I reaction center subunit psaK, chloroplastic-like (A)	ko00195: Photosynthesis; ko01100: Metabolic pathways	photosystem I reaction center subunit psaK, chloroplastic [Triticum dicoccoides]	PSAK_HORVU RecName: Full=Photosystem I reaction center subunit psaK, chloroplastic; AltName: Full=Light-harvesting complex I 7 kDa protein; AltName: Full=PSI-K; AltName: Full=Photosystem I subunit X; Flags: Precursor;	M7ZLS1_TRIUA RecName: Full=PSI-K {ECO:0000256|ARBA:ARBA00033430}; AltName: Full=Photosystem I subunit X {ECO:0000256|ARBA:ARBA00031124};	--	GO:0009535,chloroplast thylakoid membrane; GO:0016021,integral component of membrane; GO:0009522,photosystem I; GO:0015979,photosynthesis; GO:0008150,biological_process; GO:0008152,metabolic process; GO:0009987,cellular process; GO:0044237,cellular metabolic process; GO:0005575,cellular_component; GO:0005622,intracellular anatomical structure; GO:0005737,cytoplasm; GO:0009507,chloroplast; GO:0009…	PF01241.21:Photosystem I psaG / psaK	--	--	--
TraesCS2B02G273900	421.432	419.735	414.481	232.243	234.222	225.898	45310	36129	37528	17806	15999	20318	-1.25102	0	0	down	2B	375544513	375546058	+	TraesCS2B02G273900	--	K02115 F-type H+-transporting ATPase subunit gamma | (RefSeq) ATP synthase subunit gamma, chloroplastic (A)	ko00190: Oxidative phosphorylation; ko00195: Photosynthesis; ko01100: Metabolic pathways	ATP synthase subunit gamma, chloroplastic [Triticum dicoccoides]	ATPG_MAIZE RecName: Full=ATP synthase subunit gamma, chloroplastic; AltName: Full=F-ATPase gamma subunit; Contains: RecName: Full=Inceptin; Flags: Precursor;	A0A341QMC1_WHEAT SubName: Full=Uncharacterized protein {ECO:0000313|EnsemblPlants:TraesCS2A02G223600.1.cds1};	F0F1-type ATP synthase, gamma subunit	GO:0009535,chloroplast thylakoid membrane; GO:0000275,mitochondrial proton-transporting ATP synthase complex, catalytic sector F(1); GO:0046933,proton-transporting ATP synthase activity, rotational mechanism; GO:0015986,ATP synthesis coupled proton transport; GO:0003674,molecular_function; GO:0003824,catalytic activity; GO:0005215,transporter activity; GO:0005216,ion channel activity; GO:0005261,…	PF00231.22:ATP synthase	--	--	--
TraesCS2B02G311900	1.0254	0.8791	0.9798	19.9857	20.876	20.8947	169	116	136	2349	2186	2881	4.02284	0	0	up	2B	446080168	446084251	+	TraesCS2B02G311900	--	K01193 beta-fructofuranosidase [EC:3.2.1.26] | (RefSeq) beta-fructofuranosidase, insoluble isoenzyme 2-like (A)	ko00052: Galactose metabolism; ko00500: Starch and sucrose metabolism; ko01100: Metabolic pathways; ko01110: Biosynthesis of secondary metabolites	hypothetical protein CFC21_023713 [Triticum aestivum]	INV2_ORYSI RecName: Full=Beta-fructofuranosidase, insoluble isoenzyme 2; EC=3.2.1.26; AltName: Full=Cell wall beta-fructosidase 2; AltName: Full=Invertase 2; AltName: Full=OsCIN2; AltName: Full=Sucrose hydrolase 2; Flags: Precursor;	A0A3B6C6X0_WHEAT SubName: Full=Uncharacterized protein {ECO:0000313|EnsemblPlants:TraesCS2B02G311900.1};	Beta-fructofuranosidase (invertase)	GO:0048046,apoplast; GO:0004564,beta-fructofuranosidase activity; GO:0005975,carbohydrate metabolic process; GO:0052576,carbohydrate storage; GO:0042742,defense response to bacterium; GO:0050832,defense response to fungus; GO:0003674,molecular_function; GO:0003824,catalytic activity; GO:0004553,hydrolase activity, hydrolyzing O-glycosyl compounds; GO:0016787,hydrolase activity; GO:0016798,hydrola…	PF00251.23:Glycosyl hydrolases family 32 N-terminal domain	--	--	--
TraesCS2B02G312600	1996.47	1930.16	1987.01	1022.59	1082.91	1046.81	60396	46747	50621	22060	20813	26492	-1.29954	0	0	down	2B	448080147	448080868	+	TraesCS2B02G312600	Putative membrane protein [Source:UniProtKB/TrEMBL%3BAcc:A0MAU8]	K14332 photosystem I subunit PsaO | (RefSeq) photosystem I subunit O (A)	ko00195: Photosynthesis; ko01100: Metabolic pathways	photosystem I subunit O-like [Triticum dicoccoides]	PSAO_ARATH RecName: Full=Photosystem I subunit O; Short=PSI-O; Flags: Precursor;	A0MAU8_WHEAT SubName: Full=Putative membrane protein {ECO:0000313|EMBL:ABB90549.1, ECO:0000313|EnsemblPlants:TraesCS2B02G312600.1};	--	GO:0009507,chloroplast; GO:0009535,chloroplast thylakoid membrane; GO:0005576,extracellular region; GO:0016021,integral component of membrane; GO:0009522,photosystem I; GO:0009579,thylakoid; GO:0003729,mRNA binding; GO:0009768,photosynthesis, light harvesting in photosystem I; GO:0009767,photosynthetic electron transport chain; GO:0003674,molecular_function; GO:0003676,nucleic acid binding; GO:00…	--	--	--	--
TraesCS2B02G329600	165.004	172.994	169.123	76.7946	79.0559	79.7962	33243	27903	28694	11033	10119	13449	-1.49715	0	0	down	2B	474350847	474355676	+	TraesCS2B02G329600	--	K00521 ferric-chelate reductase [EC:1.16.1.7] | (RefSeq) ferric reduction oxidase 7, chloroplastic-like (A)	--	unnamed protein product [Triticum turgidum subsp. durum]	FRO7_ARATH RecName: Full=Ferric reduction oxidase 7, chloroplastic; Short=AtFRO7; EC=1.16.1.7; AltName: Full=Ferric-chelate reductase 7; Flags: Precursor;	A0A446MEA4_TRITD RecName: Full=FAD-binding FR-type domain-containing protein {ECO:0000259|PROSITE:PS51384};	Ferric reductase, NADH/NADPH oxidase and related proteins	GO:0009507,chloroplast; GO:0031969,chloroplast membrane; GO:0016021,integral component of membrane; GO:0005886,plasma membrane; GO:0009536,plastid; GO:0140618,NA; GO:0000293,ferric-chelate reductase activity; GO:0046872,metal ion binding; GO:0006811,ion transport; GO:0009767,photosynthetic electron transport chain; GO:0003674,molecular_function; GO:0003824,catalytic activity; GO:0016491,oxidoredu…	PF01794.22:Ferric reductase like transmembrane component	--	--	--
TraesCS2B02G340300	1270.97	1273.6	1276.36	618.094	619.866	612.264	111987	89842	94709	38837	34700	45131	-1.43807	0	0	down	2B	485870402	485871783	-	TraesCS2B02G340300	Chlorophyll a-b binding protein%2C chloroplastic [Source:UniProtKB/TrEMBL%3BAcc:W5AY52]	K08917 light-harvesting complex II chlorophyll a/b binding protein 6 | (RefSeq) chlorophyll a-b binding protein CP24 10B, chloroplastic-like (A)	ko00196: Photosynthesis - antenna proteins; ko01100: Metabolic pathways	chlorophyll a-b binding protein CP24 10B, chloroplastic-like [Triticum aestivum]	CB4B_SOLLC RecName: Full=Chlorophyll a-b binding protein CP24 10B, chloroplastic; Short=CAB-10B; Short=LHCP; Flags: Precursor;	A0A446MF85_TRITD RecName: Full=Chlorophyll a-b binding protein, chloroplastic {ECO:0000256|RuleBase:RU363080};	--	GO:0009535,chloroplast thylakoid membrane; GO:0016021,integral component of membrane; GO:0009523,photosystem II; GO:0016168,chlorophyll binding; GO:0009768,photosynthesis, light harvesting in photosystem I; GO:0009416,response to light stimulus; GO:0003674,molecular_function; GO:0005488,binding; GO:0046906,tetrapyrrole binding; GO:0097159,organic cyclic compound binding; GO:1901363,heterocyclic c…	PF00504.24:Chlorophyll A-B binding protein	--	--	--
TraesCS2B02G342200	1422.11	1425.64	1454.69	781.397	777.645	778.098	171787	137873	147983	67311	59681	78631	-1.27218	0	0	down	2B	488191655	488193668	+	TraesCS2B02G342200	Glyceraldehyde-3-phosphate dehydrogenase [Source:UniProtKB/TrEMBL%3BAcc:A0A1D5TTT2]	K05298 glyceraldehyde-3-phosphate dehydrogenase (NADP+) (phosphorylating) [EC:1.2.1.13] | (RefSeq) glyceraldehyde-3-phosphate dehydrogenase A, chloroplastic (A)	ko00710: Carbon fixation in photosynthetic organisms; ko01100: Metabolic pathways; ko01200: Carbon metabolism	glyceraldehyde-3-phosphate dehydrogenase A, chloroplastic [Aegilops tauschii subsp. strangulata]	G3PA_MAIZE RecName: Full=Glyceraldehyde-3-phosphate dehydrogenase A, chloroplastic; EC=1.2.1.13; AltName: Full=NADP-dependent glyceraldehydephosphate dehydrogenase subunit A; Flags: Precursor;	A0A1D5TTT2_WHEAT RecName: Full=Glyceraldehyde-3-phosphate dehydrogenase {ECO:0000256|RuleBase:RU361160}; EC=1.2.1.- {ECO:0000256|RuleBase:RU361160};	Glyceraldehyde 3-phosphate dehydrogenase	GO:0009507,chloroplast; GO:0004365,glyceraldehyde-3-phosphate dehydrogenase (NAD+) (phosphorylating) activity; GO:0047100,glyceraldehyde-3-phosphate dehydrogenase (NADP+) (phosphorylating) activity; GO:0051287,NAD binding; GO:0050661,NADP binding; GO:0006006,glucose metabolic process; GO:0019253,reductive pentose-phosphate cycle; GO:0009416,response to light stimulus; GO:0003674,molecular_functio…	PF02800.23:Glyceraldehyde 3-phosphate dehydrogenase, C-terminal domain	--	--	--
TraesCS2B02G366900	81.0173	81.9402	84.9543	42.8228	41.4322	43.1025	9612	7783	8488	3623	3123	4278	-1.35166	0	0	down	2B	523084912	523087914	-	TraesCS2B02G366900	--	K19269 phosphoglycolate phosphatase [EC:3.1.3.18 3.1.3.48] | (RefSeq) phosphoglycolate phosphatase 1A, chloroplastic-like (A)	ko00630: Glyoxylate and dicarboxylate metabolism; ko01100: Metabolic pathways; ko01110: Biosynthesis of secondary metabolites; ko01200: Carbon metabolism	phosphoglycolate phosphatase 1A, chloroplastic-like [Triticum dicoccoides]	PGP1A_ARATH RecName: Full=Phosphoglycolate phosphatase 1A, chloroplastic; EC=3.1.3.18; Flags: Precursor;	A0A446MGR1_TRITD SubName: Full=Uncharacterized protein {ECO:0000313|EMBL:VAH49010.1};	p-Nitrophenyl phosphatase	GO:0009507,chloroplast; GO:0016791,phosphatase activity; GO:0008967,phosphoglycolate phosphatase activity; GO:0009853,photorespiration; GO:0003674,molecular_function; GO:0003824,catalytic activity; GO:0016787,hydrolase activity; GO:0016788,hydrolase activity, acting on ester bonds; GO:0042578,phosphoric ester hydrolase activity; GO:0008150,biological_process; GO:0008152,metabolic process; GO:0009…	PF13344.9:Haloacid dehalogenase-like hydrolase	--	--	--
TraesCS2B02G372000	116.32	117.275	120.184	69.4197	68.3868	69.2443	12773	10310	11114	5436	4771	6361	-1.16422	0	0	down	2B	530306217	530307895	+	TraesCS2B02G372000	--	K12127 pseudo-response regulator 1 | (RefSeq) two-component response regulator-like PRR1 (A)	ko04712: Circadian rhythm - plant	zinc finger protein CONSTANS-LIKE 4-like [Triticum dicoccoides]	COL5_ARATH RecName: Full=Zinc finger protein CONSTANS-LIKE 5;	A0A3B6C933_WHEAT SubName: Full=Uncharacterized protein {ECO:0000313|EnsemblPlants:TraesCS2B02G372000.1};	GATA-4/5/6 transcription factors	GO:0005634,nucleus; GO:0003700,DNA-binding transcription factor activity; GO:0000976,transcription regulatory region sequence-specific DNA binding; GO:0008270,zinc ion binding; GO:0009909,regulation of flower development; GO:0006355,regulation of transcription, DNA-templated; GO:0003674,molecular_function; GO:0140110,transcription regulator activity; GO:0001067,regulatory region nucleic acid bind…	PF06203.17:CCT motif	C2C2-CO-like	TF	C2C2->C2C2-CO-like
TraesCS2B02G378600	16.2677	16.9903	14.8673	2.6071	2.4805	2.6651	2240	1873	1724	256	217	307	-3.02279	0	0	down	2B	541631889	541634708	+	TraesCS2B02G378600	--	--	--	uncharacterized protein At4g06744-like [Triticum dicoccoides]	Y4744_ARATH RecName: Full=Uncharacterized protein At4g06744; Flags: Precursor;	A0A446MHL9_TRITD SubName: Full=Uncharacterized protein {ECO:0000313|EMBL:VAH49376.1};	--	GO:0005576,extracellular region; GO:0005575,cellular_component; GO:0110165,cellular anatomical entity	PF13855.9:Leucine rich repeat	--	--	--
TraesCS2B02G444500	349.32	342.709	357.78	118.094	118.104	112.299	12025	9445	10372	2899	2583	3234	-1.98412	0	0	down	2B	637444754	637445248	-	TraesCS2B02G444500	--	--	--	36.4 kDa proline-rich protein-like [Triticum dicoccoides]	PRF1_SOLLC RecName: Full=36.4 kDa proline-rich protein;	A0A446MMD9_TRITD RecName: Full=AAI domain-containing protein {ECO:0000259|SMART:SM00499};	--	--	PF14547.9:Hydrophobic seed protein	--	--	--
TraesCS2B02G528300	403.094	405.535	410.154	236.982	238.242	240.64	61952	49899	53086	25973	23263	30940	-1.1593	0	0	down	2B	722629776	722634436	+	TraesCS2B02G528300	Glutamine synthetase [Source:UniProtKB/TrEMBL%3BAcc:A0A1D5TVU1]	K01915 glutamine synthetase [EC:6.3.1.2] | (RefSeq) glutamine synthetase leaf isozyme, chloroplastic-like (A)	ko00220: Arginine biosynthesis; ko00250: Alanine, aspartate and glutamate metabolism; ko00630: Glyoxylate and dicarboxylate metabolism; ko00910: Nitrogen metabolism; ko01100: Metabolic pathways; ko01230: Biosynthesis of amino acids	glutamine synthetase leaf isozyme, chloroplastic-like [Triticum dicoccoides]	GLNA2_HORVU RecName: Full=Glutamine synthetase leaf isozyme, chloroplastic; EC=6.3.1.2; AltName: Full=GS2; AltName: Full=Glutamate--ammonia ligase; Flags: Precursor;	C7DPL0_WHEAT RecName: Full=Glutamine synthetase {ECO:0000256|ARBA:ARBA00012937, ECO:0000256|RuleBase:RU004356}; EC=6.3.1.2 {ECO:0000256|ARBA:ARBA00012937, ECO:0000256|RuleBase:RU004356};	Glutamine synthetase	GO:0009507,chloroplast; GO:0005739,mitochondrion; GO:0005524,ATP binding; GO:0004356,glutamate-ammonia ligase activity; GO:0003729,mRNA binding; GO:0006542,glutamine biosynthetic process; GO:0046686,response to cadmium ion; GO:0000166,nucleotide binding; GO:0003674,molecular_function; GO:0005488,binding; GO:0017076,purine nucleotide binding; GO:0030554,adenyl nucleotide binding; GO:0032553,ribonu…	PF00120.27:Glutamine synthetase, catalytic domain	--	--	--
TraesCS2B02G546700	101.117	112.219	101.984	8.6829	8.9405	7.7073	5928	5267	5035	363	333	378	-4.036	0	0	down	2B	743726671	743727513	+	TraesCS2B02G546700	--	--	--	36.4 kDa proline-rich protein-like [Triticum aestivum]	PRF1_SOLLC RecName: Full=36.4 kDa proline-rich protein;	A0A3B6CF03_WHEAT RecName: Full=Hydrophob_seed domain-containing protein {ECO:0000259|Pfam:PF14547};	--	--	PF14547.9:Hydrophobic seed protein	--	--	--
TraesCS2B02G593000	70.3891	68.776	64.8266	2.8439	2.4542	2.9846	6907	5403	5357	199	153	245	-5.00414	0	0	down	2B	777828857	777837197	+	TraesCS2B02G593000	NADPH-protochlorophyllide oxidoreductase [Source:UniProtKB/TrEMBL%3BAcc:A0A1D5TXJ7]	K00218 protochlorophyllide reductase [EC:1.3.1.33] | (RefSeq) protochlorophyllide reductase A, chloroplastic-like (A)	ko00860: Porphyrin metabolism; ko01100: Metabolic pathways; ko01110: Biosynthesis of secondary metabolites	protochlorophyllide reductase A, chloroplastic-like [Triticum aestivum]	PORA_WHEAT RecName: Full=Protochlorophyllide reductase A, chloroplastic; Short=PCR A; EC=1.3.1.33; AltName: Full=NADPH-protochlorophyllide oxidoreductase A; Short=POR A; Flags: Precursor;	A0A446LN03_TRITD RecName: Full=NADPH-protochlorophyllide oxidoreductase {ECO:0000256|RuleBase:RU365001}; EC=1.3.1.33 {ECO:0000256|RuleBase:RU365001};	Dehydrogenases with different specificities (related to short-chain alcohol dehydrogenases)	GO:0009507,chloroplast; GO:0016630,protochlorophyllide reductase activity; GO:0015995,chlorophyll biosynthetic process; GO:0015979,photosynthesis; GO:0003674,molecular_function; GO:0003824,catalytic activity; GO:0016491,oxidoreductase activity; GO:0016627,oxidoreductase activity, acting on the CH-CH group of donors; GO:0016628,oxidoreductase activity, acting on the CH-CH group of donors, NAD or N…	PF00106.28:short chain dehydrogenase	--	--	--
TraesCS2D02G010800	97.9354	98.9851	98.4735	53.1583	51.756	53.303	15297	12378	12953	5921	5136	6965	-1.2918	0	0	down	2D	5325726	5328909	-	TraesCS2D02G010800	--	--	--	uncharacterized protein LOC123050973 [Triticum aestivum]	--	A0A3B6D7C8_WHEAT RecName: Full=START domain-containing protein {ECO:0000259|PROSITE:PS50848};	START domain-containing proteins involved in steroidogenesis/phosphatidylcholine transfer	GO:0005634,nucleus; GO:0008289,lipid binding; GO:0003674,molecular_function; GO:0005488,binding; GO:0005575,cellular_component; GO:0005622,intracellular anatomical structure; GO:0043226,organelle; GO:0043227,membrane-bounded organelle; GO:0043229,intracellular organelle; GO:0043231,intracellular membrane-bounded organelle; GO:0110165,cellular anatomical entity	PF01852.22:START domain	--	--	--
TraesCS2D02G022700	67.1278	65.7474	67.2198	12.4841	12.7401	12.9488	6643	5209	5602	881	801	1072	-2.78113	0	0	down	2D	10309952	10311664	+	TraesCS2D02G022700	--	K17212 bisdemethoxycurcumin synthase [EC:2.3.1.211] | (RefSeq) bisdemethoxycurcumin synthase-like (A)	ko00945: Stilbenoid, diarylheptanoid and gingerol biosynthesis; ko01110: Biosynthesis of secondary metabolites	bisdemethoxycurcumin synthase-like [Triticum aestivum]	CUS_ORYSJ RecName: Full=Bisdemethoxycurcumin synthase; EC=2.3.1.211; AltName: Full=Curcuminoid synthase;	A0A1D5V1V2_WHEAT SubName: Full=Genome assembly, chromosome: II {ECO:0000313|EMBL:SPT15618.1};	--	GO:0016747,transferase activity, transferring acyl groups other than amino-acyl groups; GO:0102452,bisdemethoxycurcumin synthase activity; GO:0042802,identical protein binding; GO:0009813,flavonoid biosynthetic process; GO:0030639,polyketide biosynthetic process; GO:0003674,molecular_function; GO:0003824,catalytic activity; GO:0016740,transferase activity; GO:0016746,transferase activity, transfe…	PF00195.22:Chalcone and stilbene synthases, N-terminal domain	--	--	--
TraesCS2D02G023900	110.446	110.601	109.782	66.6101	67.1011	66.981	8710	6983	7291	3746	3362	4419	-1.11285	0	0	down	2D	10722086	10725545	-	TraesCS2D02G023900	--	K06891 ATP-dependent Clp protease adaptor protein ClpS | (RefSeq) ATP-dependent Clp protease adapter protein CLPS1, chloroplastic-like (A)	--	ATP-dependent Clp protease adapter protein CLPS1, chloroplastic-like [Triticum aestivum]	CLPS1_ARATH RecName: Full=ATP-dependent Clp protease adapter protein CLPS1, chloroplastic {ECO:0000303|Ref.6}; Flags: Precursor;	W5C7U7_WHEAT SubName: Full=Genome assembly, chromosome: II {ECO:0000313|EMBL:SPT15626.1};	--	GO:0009570,chloroplast stroma; GO:0005840,ribosome; GO:0008233,peptidase activity; GO:0030674,protein-macromolecule adaptor activity; GO:1903052,positive regulation of proteolysis involved in cellular protein catabolic process; GO:0030163,protein catabolic process; GO:0006508,proteolysis; GO:0003674,molecular_function; GO:0003824,catalytic activity; GO:0016787,hydrolase activity; GO:0140096,catal…	PF02617.20:ATP-dependent Clp protease adaptor protein ClpS	--	--	--
TraesCS2D02G065100	1723.11	1675.72	1669.82	914.388	933.782	908.027	99220	77251	80973	37547	34161	43741	-1.27084	0	0	down	2D	27853295	27854235	-	TraesCS2D02G065100	Ribulose bisphosphate carboxylase small chain [Source:UniProtKB/TrEMBL%3BAcc:Q9FEE4]	K01602 ribulose-bisphosphate carboxylase small chain [EC:4.1.1.39] | (RefSeq) ribulose bisphosphate carboxylase small subunit, chloroplastic 1-like (A)	ko00630: Glyoxylate and dicarboxylate metabolism; ko00710: Carbon fixation in photosynthetic organisms; ko01100: Metabolic pathways; ko01110: Biosynthesis of secondary metabolites; ko01200: Carbon metabolism	ribulose bisphosphate carboxylase small subunit, chloroplastic 1-like [Triticum aestivum]	RBS1_WHEAT RecName: Full=Ribulose bisphosphate carboxylase small subunit, chloroplastic 1 {ECO:0000255|HAMAP-Rule:MF_00860}; Short=RuBisCO small subunit 1 {ECO:0000255|HAMAP-Rule:MF_00860}; AltName: Full=Ribulose bisphosphate carboxylase small chain PWS4.3, chloroplastic; Short=RuBisCO small subunit PWS4.3; Flags: Precursor;	Q9FEE4_WHEAT RecName: Full=Ribulose bisphosphate carboxylase small subunit, chloroplastic {ECO:0000256|HAMAP-Rule:MF_00860}; Short=RuBisCO small subunit {ECO:0000256|HAMAP-Rule:MF_00860};	--	GO:0009507,chloroplast; GO:0009853,photorespiration; GO:0019253,reductive pentose-phosphate cycle; GO:0008150,biological_process; GO:0008152,metabolic process; GO:0009987,cellular process; GO:0043094,cellular metabolic compound salvage; GO:0044237,cellular metabolic process; GO:0005975,carbohydrate metabolic process; GO:0009058,biosynthetic process; GO:0015977,carbon fixation; GO:0015979,photosyn…	PF00101.23:Ribulose bisphosphate carboxylase, small chain	--	--	--
TraesCS2D02G065200	1827.1	1926.48	1933.81	933.671	955.946	979.358	122489	103398	109177	44636	40716	54926	-1.37889	0	0	down	2D	27859563	27860987	-	TraesCS2D02G065200	Ribulose bisphosphate carboxylase small chain [Source:UniProtKB/TrEMBL%3BAcc:A0A1D5UUR8]	K01602 ribulose-bisphosphate carboxylase small chain [EC:4.1.1.39] | (RefSeq) ribulose bisphosphate carboxylase small subunit, chloroplastic 2-like (A)	ko00630: Glyoxylate and dicarboxylate metabolism; ko00710: Carbon fixation in photosynthetic organisms; ko01100: Metabolic pathways; ko01110: Biosynthesis of secondary metabolites; ko01200: Carbon metabolism	ribulose bisphosphate carboxylase small subunit, chloroplastic 2 [Aegilops tauschii subsp. strangulata]	RBS2_WHEAT RecName: Full=Ribulose bisphosphate carboxylase small subunit, chloroplastic 2 {ECO:0000255|HAMAP-Rule:MF_00860}; Short=RuBisCO small subunit 2 {ECO:0000255|HAMAP-Rule:MF_00860}; Flags: Precursor;	A0A453AGD5_AEGTS RecName: Full=Ribulose bisphosphate carboxylase small subunit, chloroplastic {ECO:0000256|HAMAP-Rule:MF_00860}; Short=RuBisCO small subunit {ECO:0000256|HAMAP-Rule:MF_00860};	--	GO:0009507,chloroplast; GO:0009853,photorespiration; GO:0019253,reductive pentose-phosphate cycle; GO:0008150,biological_process; GO:0008152,metabolic process; GO:0009987,cellular process; GO:0043094,cellular metabolic compound salvage; GO:0044237,cellular metabolic process; GO:0005975,carbohydrate metabolic process; GO:0009058,biosynthetic process; GO:0015977,carbon fixation; GO:0015979,photosyn…	PF00101.23:Ribulose bisphosphate carboxylase, small chain	--	--	--
TraesCS2D02G065300	1352.88	1334.41	1367.82	651.477	669.996	654.122	86369	68203	73538	29659	27175	34935	-1.42934	0	0	down	2D	27883022	27884222	-	TraesCS2D02G065300	Ribulose bisphosphate carboxylase small chain [Source:UniProtKB/TrEMBL%3BAcc:A0A1D5UUS0]	K01602 ribulose-bisphosphate carboxylase small chain [EC:4.1.1.39] | (RefSeq) ribulose bisphosphate carboxylase small subunit, chloroplastic 1-like (A)	ko00630: Glyoxylate and dicarboxylate metabolism; ko00710: Carbon fixation in photosynthetic organisms; ko01100: Metabolic pathways; ko01110: Biosynthesis of secondary metabolites; ko01200: Carbon metabolism	ribulose bisphosphate carboxylase small chain PWS4.3, chloroplastic-like [Triticum dicoccoides]	RBS1_WHEAT RecName: Full=Ribulose bisphosphate carboxylase small subunit, chloroplastic 1 {ECO:0000255|HAMAP-Rule:MF_00860}; Short=RuBisCO small subunit 1 {ECO:0000255|HAMAP-Rule:MF_00860}; AltName: Full=Ribulose bisphosphate carboxylase small chain PWS4.3, chloroplastic; Short=RuBisCO small subunit PWS4.3; Flags: Precursor;	A0A446KJF1_TRITD RecName: Full=Ribulose bisphosphate carboxylase small subunit, chloroplastic {ECO:0000256|HAMAP-Rule:MF_00860}; Short=RuBisCO small subunit {ECO:0000256|HAMAP-Rule:MF_00860};	--	GO:0009507,chloroplast; GO:0009853,photorespiration; GO:0019253,reductive pentose-phosphate cycle; GO:0008150,biological_process; GO:0008152,metabolic process; GO:0009987,cellular process; GO:0043094,cellular metabolic compound salvage; GO:0044237,cellular metabolic process; GO:0005975,carbohydrate metabolic process; GO:0009058,biosynthetic process; GO:0015977,carbon fixation; GO:0015979,photosyn…	PF00101.23:Ribulose bisphosphate carboxylase, small chain	--	--	--
TraesCS2D02G065600	1004.04	1026.14	1042.27	443.899	435.954	460.28	69894	57189	61102	22036	19281	26805	-1.58838	0	0	down	2D	27901255	27902757	-	TraesCS2D02G065600	Ribulose bisphosphate carboxylase small chain [Source:UniProtKB/TrEMBL%3BAcc:W5C9Y4]	K01602 ribulose-bisphosphate carboxylase small chain [EC:4.1.1.39] | (RefSeq) ribulose bisphosphate carboxylase small subunit, chloroplastic 2-like (A)	ko00630: Glyoxylate and dicarboxylate metabolism; ko00710: Carbon fixation in photosynthetic organisms; ko01100: Metabolic pathways; ko01110: Biosynthesis of secondary metabolites; ko01200: Carbon metabolism	ribulose bisphosphate carboxylase small subunit, chloroplastic 2 [Aegilops tauschii subsp. strangulata]	RBS2_WHEAT RecName: Full=Ribulose bisphosphate carboxylase small subunit, chloroplastic 2 {ECO:0000255|HAMAP-Rule:MF_00860}; Short=RuBisCO small subunit 2 {ECO:0000255|HAMAP-Rule:MF_00860}; Flags: Precursor;	W5C9Y4_WHEAT RecName: Full=Ribulose bisphosphate carboxylase small subunit, chloroplastic {ECO:0000256|HAMAP-Rule:MF_00860}; Short=RuBisCO small subunit {ECO:0000256|HAMAP-Rule:MF_00860};	--	GO:0009507,chloroplast; GO:0009853,photorespiration; GO:0019253,reductive pentose-phosphate cycle; GO:0008150,biological_process; GO:0008152,metabolic process; GO:0009987,cellular process; GO:0043094,cellular metabolic compound salvage; GO:0044237,cellular metabolic process; GO:0005975,carbohydrate metabolic process; GO:0009058,biosynthetic process; GO:0015977,carbon fixation; GO:0015979,photosyn…	PF00101.23:Ribulose bisphosphate carboxylase, small chain	--	--	--
TraesCS2D02G073700	150.65	146.431	151.51	80.8324	80.7731	78.1588	9670	7525	8190	3700	3294	4197	-1.29654	0	0	down	2D	30978618	30980064	-	TraesCS2D02G073700	--	--	--	germin-like protein 8-14 [Aegilops tauschii subsp. strangulata]	GL814_ORYSJ RecName: Full=Germin-like protein 8-14; AltName: Full=Germin-like protein 1; AltName: Full=Germin-like protein 5; Short=OsGER5; Flags: Precursor;	A0A453AI34_AEGTS RecName: Full=Germin-like protein {ECO:0000256|RuleBase:RU366015};	--	GO:0048046,apoplast; GO:0030145,manganese ion binding; GO:0003674,molecular_function; GO:0005488,binding; GO:0043167,ion binding; GO:0043169,cation binding; GO:0046872,metal ion binding; GO:0046914,transition metal ion binding; GO:0005575,cellular_component; GO:0005576,extracellular region; GO:0110165,cellular anatomical entity	PF00190.25:Cupin	--	--	--
TraesCS2D02G082700	104.918	105.886	108.763	67.5817	67.333	64.7261	12827	10364	11198	5892	5230	6620	-1.07106	0	0	down	2D	35683381	35686524	-	TraesCS2D02G082700	--	K10257 acyl-lipid omega-3 desaturase [EC:1.14.19.25 1.14.19.35 1.14.19.36] | (RefSeq) omega-3 fatty acid desaturase, chloroplastic-like (A)	--	omega-3 fatty acid desaturase, chloroplastic [Aegilops tauschii subsp. strangulata]	FAD3C_RICCO RecName: Full=Omega-3 fatty acid desaturase, chloroplastic; EC=1.14.19.-; Flags: Precursor;	A0A3B6D681_WHEAT SubName: Full=Uncharacterized protein {ECO:0000313|EnsemblPlants:TraesCS2D02G082700.1};	--	GO:0031969,chloroplast membrane; GO:0016717,oxidoreductase activity, acting on paired donors, with oxidation of a pair of donors resulting in the reduction of molecular oxygen to two molecules of water; GO:0006636,unsaturated fatty acid biosynthetic process; GO:0003674,molecular_function; GO:0003824,catalytic activity; GO:0016491,oxidoreductase activity; GO:0016705,oxidoreductase activity, acting…	PF11960.11:Domain of unknown function (DUF3474)	--	--	--
TraesCS2D02G112000	1125.16	1116.5	1121.65	556.848	563.101	570.706	61033	48487	51238	21540	19406	25898	-1.38389	0	0	down	2D	62068958	62069737	+	TraesCS2D02G112000	--	--	--	uncharacterized protein LOC123051589 [Triticum aestivum]	--	A0A3B6D7A1_WHEAT SubName: Full=Uncharacterized protein {ECO:0000313|EnsemblPlants:TraesCS2D02G112000.1.cds1};	--	GO:0016021,integral component of membrane; GO:0009523,photosystem II; GO:0015979,photosynthesis; GO:0008150,biological_process; GO:0008152,metabolic process; GO:0009987,cellular process; GO:0044237,cellular metabolic process; GO:0005575,cellular_component; GO:0016020,membrane; GO:0031224,intrinsic component of membrane; GO:0110165,cellular anatomical entity; GO:0005622,intracellular anatomical st…	PF06596.14:Photosystem II reaction centre X protein (PsbX)	--	--	--
TraesCS2D02G115200	1551.05	1572.65	1577.75	837.974	824.818	860.764	47245	38351	40472	18202	15962	21934	-1.28894	0	0	down	2D	63710042	63710668	+	TraesCS2D02G115200	--	K02701 photosystem I subunit PsaN | (RefSeq) photosystem I reaction center subunit N, chloroplastic (A)	ko00195: Photosynthesis; ko01100: Metabolic pathways	photosystem I reaction center subunit N, chloroplastic [Aegilops tauschii subsp. strangulata]	PSAN_HORVU RecName: Full=Photosystem I reaction center subunit N, chloroplastic; Short=PSI-N; Flags: Precursor;	W5C572_WHEAT SubName: Full=Genome assembly, chromosome: II {ECO:0000313|EMBL:SPT16403.1};	--	GO:0009535,chloroplast thylakoid membrane; GO:0009522,photosystem I; GO:0015979,photosynthesis; GO:0008150,biological_process; GO:0008152,metabolic process; GO:0009987,cellular process; GO:0044237,cellular metabolic process; GO:0005575,cellular_component; GO:0005622,intracellular anatomical structure; GO:0005737,cytoplasm; GO:0009507,chloroplast; GO:0009534,chloroplast thylakoid; GO:0009536,plast…	PF05479.14:Photosystem I reaction centre subunit N (PSAN or PSI-N)	--	--	--
TraesCS2D02G132200	144.402	145.773	145.61	82.573	81.9481	82.9497	15224	12304	12928	6208	5489	7316	-1.20775	0	0	down	2D	77129388	77132774	+	TraesCS2D02G132200	--	--	--	haloacid dehalogenase-like hydrolase domain-containing protein 3 isoform X1 [Triticum aestivum]	--	A0A7H4LD77_WHEAT SubName: Full=Genome assembly, chromosome: II {ECO:0000313|EMBL:SPT16565.1};	Predicted hydrolase (HAD superfamily)	--	PF13419.9:Haloacid dehalogenase-like hydrolase	--	--	--
TraesCS2D02G132900	149.042	150.76	154.303	97.2211	96.9986	96.5366	52353	42397	45645	24353	21647	28368	-1.03497	0	0	down	2D	78375985	78392563	+	TraesCS2D02G132900	--	K00284 glutamate synthase (ferredoxin) [EC:1.4.7.1] | (RefSeq) ferredoxin-dependent glutamate synthase, chloroplastic isoform X1 (A)	ko00630: Glyoxylate and dicarboxylate metabolism; ko00910: Nitrogen metabolism	ferredoxin-dependent glutamate synthase, chloroplastic isoform X2 [Aegilops tauschii subsp. strangulata]	GLTB_ORYSJ RecName: Full=Ferredoxin-dependent glutamate synthase, chloroplastic; EC=1.4.7.1; AltName: Full=Fd-GOGAT; Flags: Precursor;	A0A2X0S1W6_WHEAT SubName: Full=Genome assembly, chromosome: II {ECO:0000313|EMBL:SPT16574.1};	Glutamate synthase	GO:0009507,chloroplast; GO:0051538,3 iron, 4 sulfur cluster binding; GO:0016041,glutamate synthase (ferredoxin) activity; GO:0016040,glutamate synthase (NADH) activity; GO:0015930,glutamate synthase activity; GO:0046872,metal ion binding; GO:0016491,oxidoreductase activity; GO:0019676,ammonia assimilation cycle; GO:0006537,glutamate biosynthetic process; GO:0097054,L-glutamate biosynthetic proces…	PF00310.24:Glutamine amidotransferases class-II	--	--	--
TraesCS2D02G136100	128.925	129.726	131.959	74.7298	76.7949	77.948	11315	9115	9753	4677	4282	5723	-1.15861	0	0	down	2D	79940998	79942654	-	TraesCS2D02G136100	--	--	--	uncharacterized protein LOC109758064 [Aegilops tauschii subsp. strangulata]	--	A0A453AUZ2_AEGTS SubName: Full=Uncharacterized protein {ECO:0000313|EnsemblPlants:AET2Gv20267000.1};	--	GO:0016021,integral component of membrane; GO:0005575,cellular_component; GO:0016020,membrane; GO:0031224,intrinsic component of membrane; GO:0110165,cellular anatomical entity	PF03350.19:Uncharacterized protein family, UPF0114	--	--	--
TraesCS2D02G136200	175.197	183.729	179.317	91.7251	96.9913	93.5172	54608	45848	47069	20388	19207	24385	-1.32322	0	0	down	2D	79981849	79987425	+	TraesCS2D02G136200	--	K03403 magnesium chelatase subunit H [EC:6.6.1.1] | (RefSeq) magnesium-chelatase subunit ChlH, chloroplastic-like (A)	ko00860: Porphyrin metabolism; ko01100: Metabolic pathways; ko01110: Biosynthesis of secondary metabolites	hypothetical protein CFC21_028373 [Triticum aestivum]	CHLH_ORYSI RecName: Full=Magnesium-chelatase subunit ChlH, chloroplastic; Short=Mg-chelatase subunit H; EC=6.6.1.1; AltName: Full=Mg-protoporphyrin IX chelatase subunit ChlH; Flags: Precursor;	A0A3B6D8J7_WHEAT RecName: Full=Magnesium chelatase {ECO:0000256|ARBA:ARBA00012825}; EC=6.6.1.1 {ECO:0000256|ARBA:ARBA00012825};	--	GO:0031969,chloroplast membrane; GO:0009570,chloroplast stroma; GO:0005524,ATP binding; GO:0016851,magnesium chelatase activity; GO:0015995,chlorophyll biosynthetic process; GO:0015979,photosynthesis; GO:0000166,nucleotide binding; GO:0003674,molecular_function; GO:0005488,binding; GO:0017076,purine nucleotide binding; GO:0030554,adenyl nucleotide binding; GO:0032553,ribonucleotide binding; GO:00…	PF02514.19:CobN/Magnesium Chelatase	--	--	--
TraesCS2D02G155200	87.7241	87.997	88.0925	48.3313	48.9335	50.2653	8547	6864	7228	3358	3029	4097	-1.22944	0	0	down	2D	98903854	98907629	+	TraesCS2D02G155200	--	K00898 pyruvate dehydrogenase kinase 2/3/4 [EC:2.7.11.2] | (RefSeq) pyruvate dehydrogenase (acetyl-transferring) kinase, mitochondrial-like (A)	--	pyruvate dehydrogenase (acetyl-transferring) kinase, mitochondrial [Aegilops tauschii subsp. strangulata]	PDK_ARATH RecName: Full=[Pyruvate dehydrogenase (acetyl-transferring)] kinase, mitochondrial; Short=AtPDHK; Short=Pyruvate dehydrogenase kinase; EC=2.7.11.2;	W5C5P9_WHEAT RecName: Full=Protein-serine/threonine kinase {ECO:0000256|RuleBase:RU366032}; EC=2.7.11.- {ECO:0000256|RuleBase:RU366032};	Dehydrogenase kinase	GO:0005829,cytosol; GO:0005739,mitochondrion; GO:0005524,ATP binding; GO:0009927,histidine phosphotransfer kinase activity; GO:0042803,protein homodimerization activity; GO:0004740,pyruvate dehydrogenase (acetyl-transferring) kinase activity; GO:0046777,protein autophosphorylation; GO:0006468,protein phosphorylation; GO:0010906,regulation of glucose metabolic process; GO:0000166,nucleotide bindin…	PF10436.12:Mitochondrial branched-chain alpha-ketoacid dehydrogenase kinase	--	--	--
TraesCS2D02G200700	1522.62	1529.22	1560.05	768.041	775.269	761.43	136914	110088	118135	49249	44290	57278	-1.3926	0	0	down	2D	152627177	152628859	-	TraesCS2D02G200700	Chlorophyll a-b binding protein%2C chloroplastic [Source:UniProtKB/TrEMBL%3BAcc:A0A1D5V215]	K08908 light-harvesting complex I chlorophyll a/b binding protein 2 | (RefSeq) chlorophyll a-b binding protein 7, chloroplastic-like (A)	ko00196: Photosynthesis - antenna proteins; ko01100: Metabolic pathways	chlorophyll a-b binding protein 7, chloroplastic-like [Triticum aestivum]	CB12_SOLLC RecName: Full=Chlorophyll a-b binding protein 7, chloroplastic; AltName: Full=LHCI type II CAB-7; Flags: Precursor;	A0A3B6DA68_WHEAT RecName: Full=Chlorophyll a-b binding protein, chloroplastic {ECO:0000256|RuleBase:RU363080};	--	GO:0009535,chloroplast thylakoid membrane; GO:0016021,integral component of membrane; GO:0009522,photosystem I; GO:0009523,photosystem II; GO:0016168,chlorophyll binding; GO:0046872,metal ion binding; GO:0019904,protein domain specific binding; GO:0009768,photosynthesis, light harvesting in photosystem I; GO:0009409,response to cold; GO:0009644,response to high light intensity; GO:0009416,respons…	PF00504.24:Chlorophyll A-B binding protein	--	--	--
TraesCS2D02G207200	5.6961	7.0068	6.1251	44.5045	42.681	44.0336	593	584	537	3304	2823	3835	2.41514	0	0	up	2D	160613218	160614714	+	TraesCS2D02G207200	Polygalacturonase-inhibiting protein%2C Inhibitor of fungal polygalacturonase%2C Regulation of floral organ numbe [Source: Projected from Oryza sativa (Os07g0568700)]	--	--	predicted protein, partial [Hordeum vulgare subsp. vulgare]	PGIP1_ORYSJ RecName: Full=Polygalacturonase inhibitor 1; AltName: Full=Floral organ regulator 1 {ECO:0000303|PubMed:14750524}; AltName: Full=Polygalacturonase-inhibiting protein 1; Short=PGIP-1; Flags: Precursor;	F2DUK1_HORVV SubName: Full=Predicted protein {ECO:0000313|EMBL:BAJ98772.1}; Flags: Fragment;	--	GO:0005576,extracellular region; GO:0004857,enzyme inhibitor activity; GO:0030154,cell differentiation; GO:0048833,specification of floral organ number; GO:0003674,molecular_function; GO:0030234,enzyme regulator activity; GO:0098772,molecular function regulator; GO:0008150,biological_process; GO:0009987,cellular process; GO:0032502,developmental process; GO:0048869,cellular developmental process;…	--	--	--	--
TraesCS2D02G209900	1244.48	1240.11	1245.72	576.141	572.471	605.841	129472	103291	109142	42744	37839	52729	-1.47977	0	0	down	2D	165539763	165541348	-	TraesCS2D02G209900	Chlorophyll a-b binding protein%2C chloroplastic [Source:UniProtKB/TrEMBL%3BAcc:A0A1D5V1G5]	K08915 light-harvesting complex II chlorophyll a/b binding protein 4 | (RefSeq) chlorophyll a-b binding protein CP29.2, chloroplastic-like (A)	ko00196: Photosynthesis - antenna proteins; ko01100: Metabolic pathways	chlorophyll a/b-binding protein [Escherichia coli]	CB4A_ARATH RecName: Full=Chlorophyll a-b binding protein CP29.1, chloroplastic; AltName: Full=LHCB4.1; AltName: Full=LHCII protein 4.1; Flags: Precursor;	A0A1D5V1G5_WHEAT RecName: Full=Chlorophyll a-b binding protein, chloroplastic {ECO:0000256|RuleBase:RU363080};	--	GO:0009507,chloroplast; GO:0009534,chloroplast thylakoid; GO:0009535,chloroplast thylakoid membrane; GO:0016021,integral component of membrane; GO:0009522,photosystem I; GO:0009523,photosystem II; GO:0005886,plasma membrane; GO:0010287,plastoglobule; GO:0009579,thylakoid; GO:0016168,chlorophyll binding; GO:0046872,metal ion binding; GO:0003729,mRNA binding; GO:0019904,protein domain specific bind…	PF00504.24:Chlorophyll A-B binding protein	--	--	--
TraesCS2D02G214700	543.303	543.068	547.006	323.634	323.518	316.579	50894	40728	43152	21619	19254	24809	-1.15316	0	0	down	2D	176162716	176164393	-	petC	Cytochrome b6-f complex iron-sulfur subunit%2C chloroplastic [Source:UniProtKB/Swiss-Prot%3BAcc:Q7X9A6]	K02636 cytochrome b6-f complex iron-sulfur subunit [EC:7.1.1.6] | (RefSeq) cytochrome b6-f complex iron-sulfur subunit, chloroplastic (A)	ko00195: Photosynthesis; ko01100: Metabolic pathways	cytochrome b6-f complex iron-sulfur subunit, chloroplastic [Triticum aestivum]	UCRIA_WHEAT RecName: Full=Cytochrome b6-f complex iron-sulfur subunit, chloroplastic; EC=7.1.1.6; AltName: Full=Plastohydroquinone:plastocyanin oxidoreductase iron-sulfur protein; AltName: Full=Rieske iron-sulfur protein; Short=ISP; Short=RISP; Flags: Precursor;	M8AVF4_AEGTA RecName: Full=Plastoquinol--plastocyanin reductase {ECO:0000256|ARBA:ARBA00012952}; EC=7.1.1.6 {ECO:0000256|ARBA:ARBA00012952};	Ubiquinol cytochrome c reductase, subunit RIP1	GO:0009507,chloroplast; GO:0009535,chloroplast thylakoid membrane; GO:0016021,integral component of membrane; GO:0005886,plasma membrane; GO:0051537,2 iron, 2 sulfur cluster binding; GO:0045158,electron transporter, transferring electrons within cytochrome b6/f complex of photosystem II activity; GO:0046872,metal ion binding; GO:0016491,oxidoreductase activity; GO:0009496,plastoquinol--plastocyan…	PF00355.29:Rieske [2Fe-2S] domain	--	--	--
TraesCS2D02G220800	1636.55	1655.99	1642.72	965.331	959.536	988.327	112901	91462	95437	47490	42056	57039	-1.15212	0	0	down	2D	188432509	188433716	-	TraesCS2D02G220800	--	K08901 photosystem II oxygen-evolving enhancer protein 3 | (RefSeq) oxygen-evolving enhancer protein 3, chloroplastic-like (A)	ko00195: Photosynthesis; ko01100: Metabolic pathways	predicted protein, partial [Hordeum vulgare subsp. vulgare]	PSBQ_ORYSI RecName: Full=Oxygen-evolving enhancer protein 3, chloroplastic; Short=OEE3; AltName: Full=LP02; Flags: Precursor;	F2CYT8_HORVV SubName: Full=Predicted protein {ECO:0000313|EMBL:BAJ88009.1}; Flags: Fragment;	--	GO:0009535,chloroplast thylakoid membrane; GO:0019898,extrinsic component of membrane; GO:0009654,photosystem II oxygen evolving complex; GO:0009536,plastid; GO:0005509,calcium ion binding; GO:0015979,photosynthesis; GO:0003674,molecular_function; GO:0005488,binding; GO:0043167,ion binding; GO:0043169,cation binding; GO:0046872,metal ion binding; GO:0008150,biological_process; GO:0008152,metaboli…	PF05757.14:Oxygen evolving enhancer protein 3 (PsbQ)	--	--	--
TraesCS2D02G220900	1.8768	2.1571	2.0253	40.2988	41.0766	43.9141	263	242	239	4027	3657	5148	3.98497	0	0	up	2D	188502288	188505394	-	TraesCS2D02G220900	--	K01177 beta-amylase [EC:3.2.1.2] | (RefSeq) beta-amylase Tri a 17 (A)	ko00500: Starch and sucrose metabolism; ko01100: Metabolic pathways; ko01110: Biosynthesis of secondary metabolites	Wheat b-amylase, a clinically relevant food allergen [Triticum aestivum]	AMYB_WHEAT RecName: Full=Beta-amylase Tri a 17 {ECO:0000303|Ref.1}; EC=3.2.1.2 {ECO:0000269|PubMed:30515829}; AltName: Full=1,4-alpha-D-glucan maltohydrolase; AltName: Allergen=Tri a 17.0101 {ECO:0000305};	M8D3H3_AEGTA RecName: Full=Beta-amylase {ECO:0000256|ARBA:ARBA00012594, ECO:0000256|RuleBase:RU000509}; EC=3.2.1.2 {ECO:0000256|ARBA:ARBA00012594, ECO:0000256|RuleBase:RU000509};	--	GO:0102229,amylopectin maltohydrolase activity; GO:0016161,beta-amylase activity; GO:0000272,polysaccharide catabolic process; GO:0003674,molecular_function; GO:0003824,catalytic activity; GO:0004553,hydrolase activity, hydrolyzing O-glycosyl compounds; GO:0016787,hydrolase activity; GO:0016798,hydrolase activity, acting on glycosyl bonds; GO:0016160,amylase activity; GO:0005975,carbohydrate meta…	PF01373.20:Glycosyl hydrolase family 14	--	--	--
TraesCS2D02G229600	345.252	352.796	345.202	202.383	197.331	195.779	40625	33235	34207	16982	14752	19272	-1.20079	0	0	down	2D	199356163	199357854	+	TraesCS2D02G229600	--	K02115 F-type H+-transporting ATPase subunit gamma | (RefSeq) ATP synthase subunit gamma, chloroplastic-like (A)	ko00190: Oxidative phosphorylation; ko00195: Photosynthesis; ko01100: Metabolic pathways	ATP synthase subunit gamma, chloroplastic [Aegilops tauschii subsp. strangulata]	ATPG_MAIZE RecName: Full=ATP synthase subunit gamma, chloroplastic; AltName: Full=F-ATPase gamma subunit; Contains: RecName: Full=Inceptin; Flags: Precursor;	A0A2X0TKP9_WHEAT SubName: Full=Genome assembly, chromosome: II {ECO:0000313|EMBL:SPT17538.1};	F0F1-type ATP synthase, gamma subunit	GO:0009535,chloroplast thylakoid membrane; GO:0000275,mitochondrial proton-transporting ATP synthase complex, catalytic sector F(1); GO:0046933,proton-transporting ATP synthase activity, rotational mechanism; GO:0015986,ATP synthesis coupled proton transport; GO:0003674,molecular_function; GO:0003824,catalytic activity; GO:0005215,transporter activity; GO:0005216,ion channel activity; GO:0005261,…	PF00231.22:ATP synthase	--	--	--
TraesCS2D02G236100	143.969	141.262	147.835	85.0572	80.0097	84.3804	11564	9084	10000	4872	4083	5670	-1.18677	0	0	down	2D	229637742	229639532	+	TraesCS2D02G236100	--	--	--	protein MET1, chloroplastic [Aegilops tauschii subsp. strangulata]	MET1_ARATH RecName: Full=Protein MET1, chloroplastic {ECO:0000303|PubMed:25587003}; AltName: Full=PDZ domain, K-box domain, and TPR region containing protein {ECO:0000303|PubMed:15914918}; Flags: Precursor;	A0A453BIL3_AEGTS RecName: Full=PDZ domain-containing protein {ECO:0000259|PROSITE:PS50106};	--	GO:0009507,chloroplast; GO:0009941,chloroplast envelope; GO:0031969,chloroplast membrane; GO:0009570,chloroplast stroma; GO:0009534,chloroplast thylakoid; GO:0009535,chloroplast thylakoid membrane; GO:0009575,chromoplast stroma; GO:0035448,extrinsic component of thylakoid membrane; GO:0005634,nucleus; GO:0009523,photosystem II; GO:0009579,thylakoid; GO:0015979,photosynthesis; GO:0010207,photosyst…	PF07719.20:Tetratricopeptide repeat	--	--	--
TraesCS2D02G248400	1511.36	1526.89	1544.98	875.027	871.975	895.301	145150	117401	124956	59928	53205	71932	-1.18621	0	0	down	2D	292288878	292290344	-	TraesCS2D02G248400	Oxygen evolving enhancer protein [Source:UniProtKB/TrEMBL%3BAcc:W5B9L0]	K02716 photosystem II oxygen-evolving enhancer protein 1 | (RefSeq) oxygen-evolving enhancer protein 1, chloroplastic (A)	ko00195: Photosynthesis; ko01100: Metabolic pathways	hypothetical protein CFC21_029577 [Triticum aestivum]	PSBO_WHEAT RecName: Full=Oxygen-evolving enhancer protein 1, chloroplastic; Short=OEE1; AltName: Full=33 kDa subunit of oxygen evolving system of photosystem II; AltName: Full=33 kDa thylakoid membrane protein; AltName: Full=OEC 33 kDa subunit; Flags: Precursor;	A0A3B6DCU3_WHEAT SubName: Full=Oxygen evolving enhancer protein {ECO:0000313|EnsemblPlants:TraesCS2D02G248400.1};	--	GO:0009535,chloroplast thylakoid membrane; GO:0009654,photosystem II oxygen evolving complex; GO:0010242,oxygen evolving activity; GO:0010207,photosystem II assembly; GO:0042549,photosystem II stabilization; GO:0003674,molecular_function; GO:0003824,catalytic activity; GO:0016491,oxidoreductase activity; GO:0006091,generation of precursor metabolites and energy; GO:0008150,biological_process; GO:…	PF01716.21:Manganese-stabilising protein / photosystem II polypeptide	--	--	--
TraesCS2D02G251800	351.942	358.683	346.311	216.113	219.056	220.235	42636	34788	35331	18670	16860	22320	-1.08106	0	0	down	2D	301816850	301819891	-	TraesCS2D02G251800	Similar to Glycolate oxidase (EC 1.1.3.15) (Fragment) [Source: Projected from Oryza sativa (Os07g0152900)]	K11517 (S)-2-hydroxy-acid oxidase [EC:1.1.3.15] | (RefSeq) peroxisomal (S)-2-hydroxy-acid oxidase GLO5 isoform X1 (A)	ko00630: Glyoxylate and dicarboxylate metabolism; ko01100: Metabolic pathways; ko01110: Biosynthesis of secondary metabolites; ko01200: Carbon metabolism; ko04146: Peroxisome	peroxisomal (S)-2-hydroxy-acid oxidase GLO5 isoform X1 [Triticum dicoccoides]	GLO5_ORYSI RecName: Full=Glycolate oxidase 5; Short=GOX 5; Short=OsGLO5; EC=1.1.3.15 {ECO:0000250|UniProtKB:Q9LRR9}; AltName: Full=Peroxisomal (S)-2-hydroxy-acid oxidase GLO5; AltName: Full=Short chain alpha-hydroxy acid oxidase GLO5;	A0A3B6C505_WHEAT RecName: Full=(S)-2-hydroxy-acid oxidase {ECO:0000256|ARBA:ARBA00013087}; EC=1.1.3.15 {ECO:0000256|ARBA:ARBA00013087};	Glycolate oxidase	GO:0005777,peroxisome; GO:0003973,(S)-2-hydroxy-acid oxidase activity; GO:0010181,FMN binding; GO:0098586,cellular response to virus; GO:0009854,oxidative photosynthetic carbon pathway; GO:0009853,photorespiration; GO:0010109,regulation of photosynthesis; GO:0003674,molecular_function; GO:0003824,catalytic activity; GO:0016491,oxidoreductase activity; GO:0016614,oxidoreductase activity, acting on…	PF01070.21:FMN-dependent dehydrogenase	--	--	--
TraesCS2D02G253200	850.691	828.616	849.318	412.452	433.784	426.342	50641	39491	42578	17509	16406	21232	-1.38243	0	0	down	2D	305505627	305506572	-	TraesCS2D02G253200	--	K02698 photosystem I subunit X | (RefSeq) photosystem I reaction center subunit psaK, chloroplastic (A)	ko00195: Photosynthesis; ko01100: Metabolic pathways	photosystem I reaction center subunit psaK, chloroplastic [Aegilops tauschii subsp. strangulata]	PSAK_HORVU RecName: Full=Photosystem I reaction center subunit psaK, chloroplastic; AltName: Full=Light-harvesting complex I 7 kDa protein; AltName: Full=PSI-K; AltName: Full=Photosystem I subunit X; Flags: Precursor;	A0A453BN24_AEGTS RecName: Full=PSI-K {ECO:0000256|ARBA:ARBA00033430}; AltName: Full=Photosystem I subunit X {ECO:0000256|ARBA:ARBA00031124};	--	GO:0009535,chloroplast thylakoid membrane; GO:0016021,integral component of membrane; GO:0009522,photosystem I; GO:0015979,photosynthesis; GO:0008150,biological_process; GO:0008152,metabolic process; GO:0009987,cellular process; GO:0044237,cellular metabolic process; GO:0005575,cellular_component; GO:0005622,intracellular anatomical structure; GO:0005737,cytoplasm; GO:0009507,chloroplast; GO:0009…	PF01241.21:Photosystem I psaG / psaK	--	--	--
TraesCS2D02G255100	1572.51	1592.89	1594.96	932.985	924.581	942.72	128933	104561	110130	54551	48163	64663	-1.15716	0	0	down	2D	307155480	307156833	+	TraesCS2D02G255100	--	K02717 photosystem II oxygen-evolving enhancer protein 2 | (RefSeq) oxygen-evolving enhancer protein 2, chloroplastic-like (A)	ko00195: Photosynthesis; ko01100: Metabolic pathways	oxygen-evolving enhancer protein 2, chloroplastic [Aegilops tauschii subsp. strangulata]	PSBP_WHEAT RecName: Full=Oxygen-evolving enhancer protein 2, chloroplastic; Short=OEE2; AltName: Full=23 kDa subunit of oxygen evolving system of photosystem II; AltName: Full=23 kDa thylakoid membrane protein; AltName: Full=OEC 23 kDa subunit; Flags: Precursor;	A0A2X0TVI7_WHEAT SubName: Full=Genome assembly, chromosome: II {ECO:0000313|EMBL:SPT17902.1};	--	GO:0009535,chloroplast thylakoid membrane; GO:0019898,extrinsic component of membrane; GO:0009654,photosystem II oxygen evolving complex; GO:0005509,calcium ion binding; GO:0015979,photosynthesis; GO:0003674,molecular_function; GO:0005488,binding; GO:0043167,ion binding; GO:0043169,cation binding; GO:0046872,metal ion binding; GO:0008150,biological_process; GO:0008152,metabolic process; GO:000998…	PF01789.19:PsbP	--	--	--
TraesCS2D02G294300	813.771	803.56	816.96	423.872	433.154	426.213	51669	40847	43683	19192	17473	22639	-1.31563	0	0	down	2D	376620642	376621813	+	TraesCS2D02G294300	--	K14332 photosystem I subunit PsaO | (RefSeq) photosystem I subunit O-like (A)	ko00195: Photosynthesis; ko01100: Metabolic pathways	photosystem I subunit O isoform X2 [Aegilops tauschii subsp. strangulata]	PSAO_ARATH RecName: Full=Photosystem I subunit O; Short=PSI-O; Flags: Precursor;	W5BS13_WHEAT SubName: Full=Genome assembly, chromosome: II {ECO:0000313|EMBL:SPT18344.1};	--	GO:0009507,chloroplast; GO:0009535,chloroplast thylakoid membrane; GO:0005576,extracellular region; GO:0016021,integral component of membrane; GO:0009522,photosystem I; GO:0009579,thylakoid; GO:0003729,mRNA binding; GO:0009768,photosynthesis, light harvesting in photosystem I; GO:0009767,photosynthetic electron transport chain; GO:0003674,molecular_function; GO:0003676,nucleic acid binding; GO:00…	--	--	--	--
TraesCS2D02G311100	213.864	218.398	213.958	96.2793	100.43	99.0671	42581	34813	35875	13670	12704	16501	-1.51929	0	0	down	2D	399967796	399972631	+	TraesCS2D02G311100	--	K00521 ferric-chelate reductase [EC:1.16.1.7] | (RefSeq) ferric reduction oxidase 7, chloroplastic-like (A)	--	ferric reduction oxidase 7, chloroplastic-like [Triticum aestivum]	FRO7_ARATH RecName: Full=Ferric reduction oxidase 7, chloroplastic; Short=AtFRO7; EC=1.16.1.7; AltName: Full=Ferric-chelate reductase 7; Flags: Precursor;	A0A453C2G7_AEGTS RecName: Full=FAD-binding FR-type domain-containing protein {ECO:0000259|PROSITE:PS51384};	Ferric reductase, NADH/NADPH oxidase and related proteins	GO:0009507,chloroplast; GO:0031969,chloroplast membrane; GO:0016021,integral component of membrane; GO:0005886,plasma membrane; GO:0009536,plastid; GO:0140618,NA; GO:0000293,ferric-chelate reductase activity; GO:0046872,metal ion binding; GO:0006811,ion transport; GO:0009767,photosynthetic electron transport chain; GO:0003674,molecular_function; GO:0003824,catalytic activity; GO:0016491,oxidoredu…	PF08022.15:FAD-binding domain	--	--	--
TraesCS2D02G320900	1205.82	1223.67	1223.59	595.43	596.471	596.535	102138	82982	87282	35966	32099	42271	-1.42216	0	0	down	2D	412280560	412281895	-	TraesCS2D02G320900	Chlorophyll a-b binding protein%2C chloroplastic [Source:UniProtKB/TrEMBL%3BAcc:W5AY52]	K08917 light-harvesting complex II chlorophyll a/b binding protein 6 | (RefSeq) chlorophyll a-b binding protein CP24 10B, chloroplastic-like (A)	ko00196: Photosynthesis - antenna proteins; ko01100: Metabolic pathways	chlorophyll a-b binding protein CP24 10B, chloroplastic-like [Triticum aestivum]	CB4B_SOLLC RecName: Full=Chlorophyll a-b binding protein CP24 10B, chloroplastic; Short=CAB-10B; Short=LHCP; Flags: Precursor;	A0A446MF85_TRITD RecName: Full=Chlorophyll a-b binding protein, chloroplastic {ECO:0000256|RuleBase:RU363080};	--	GO:0009535,chloroplast thylakoid membrane; GO:0016021,integral component of membrane; GO:0009523,photosystem II; GO:0016168,chlorophyll binding; GO:0009768,photosynthesis, light harvesting in photosystem I; GO:0009416,response to light stimulus; GO:0003674,molecular_function; GO:0005488,binding; GO:0046906,tetrapyrrole binding; GO:0097159,organic cyclic compound binding; GO:1901363,heterocyclic c…	PF00504.24:Chlorophyll A-B binding protein	--	--	--
TraesCS2D02G346900	104.279	104.538	105.708	66.6858	63.3808	66.9175	12350	9912	10543	5632	4769	6630	-1.06583	0	0	down	2D	444761941	444764834	-	TraesCS2D02G346900	--	K19269 phosphoglycolate phosphatase [EC:3.1.3.18 3.1.3.48] | (RefSeq) phosphoglycolate phosphatase 1A, chloroplastic-like (A)	ko00630: Glyoxylate and dicarboxylate metabolism; ko01100: Metabolic pathways; ko01110: Biosynthesis of secondary metabolites; ko01200: Carbon metabolism	phosphoglycolate phosphatase 1A, chloroplastic-like [Triticum aestivum]	PGP1A_ARATH RecName: Full=Phosphoglycolate phosphatase 1A, chloroplastic; EC=3.1.3.18; Flags: Precursor;	W5C050_WHEAT SubName: Full=Genome assembly, chromosome: II {ECO:0000313|EMBL:SPT18873.1};	p-Nitrophenyl phosphatase	GO:0009507,chloroplast; GO:0016791,phosphatase activity; GO:0008967,phosphoglycolate phosphatase activity; GO:0009853,photorespiration; GO:0003674,molecular_function; GO:0003824,catalytic activity; GO:0016787,hydrolase activity; GO:0016788,hydrolase activity, acting on ester bonds; GO:0042578,phosphoric ester hydrolase activity; GO:0008150,biological_process; GO:0008152,metabolic process; GO:0009…	PF13344.9:Haloacid dehalogenase-like hydrolase	--	--	--
TraesCS2D02G362900	109.836	113.813	112.913	66.7395	66.6497	67.2728	11343	9410	9820	4915	4373	5812	-1.13731	0	0	down	2D	468856174	468857658	+	TraesCS2D02G362900	--	K03320 ammonium transporter, Amt family | (RefSeq) ammonium transporter 1 member 1-like (A)	--	ammonium transporter 1 member 1 [Aegilops tauschii subsp. strangulata]	AMT11_ORYSJ RecName: Full=Ammonium transporter 1 member 1; Short=OsAMT1;1;	A0A2X0SKH4_WHEAT RecName: Full=Ammonium transporter {ECO:0000256|RuleBase:RU362002};	Ammonia permease	GO:0005887,integral component of plasma membrane; GO:0008519,ammonium transmembrane transporter activity; GO:0097272,ammonium homeostasis; GO:0072488,ammonium transmembrane transport; GO:0003674,molecular_function; GO:0005215,transporter activity; GO:0008324,cation transmembrane transporter activity; GO:0015075,ion transmembrane transporter activity; GO:0015318,inorganic molecular entity transmem…	PF00909.24:Ammonium Transporter Family	--	--	--
TraesCS2D02G408900	8.6336	8.1066	9.1915	986.47	1059.73	991.494	290	218	260	23629	22615	27861	6.47942	0	0	up	2D	523738045	523739006	-	TraesCS2D02G408900	--	--	--	hypothetical protein CFC21_031217 [Triticum aestivum]	14KD_DAUCA RecName: Full=14 kDa proline-rich protein DC2.15; Flags: Precursor;	A0A453CP51_AEGTS SubName: Full=Uncharacterized protein {ECO:0000313|EnsemblPlants:AET2Gv20912000.1};	--	GO:0016021,integral component of membrane; GO:0005575,cellular_component; GO:0016020,membrane; GO:0031224,intrinsic component of membrane; GO:0110165,cellular anatomical entity	PF14547.9:Hydrophobic seed protein	--	--	--
TraesCS2D02G422700	819.398	813.685	836.534	310.858	312.658	297.797	28207	22425	24251	7631	6838	8576	-1.81516	0	0	down	2D	535751756	535752250	-	TraesCS2D02G422700	--	--	--	36.4 kDa proline-rich protein [Aegilops tauschii subsp. strangulata]	PRF1_SOLLC RecName: Full=36.4 kDa proline-rich protein;	A0A453CRM9_AEGTS RecName: Full=AAI domain-containing protein {ECO:0000259|SMART:SM00499};	--	--	PF14547.9:Hydrophobic seed protein	--	--	--
TraesCS2D02G423500	58.2345	58.8352	58.788	27.6779	26.6601	26.3553	8695	7033	7392	2947	2529	3292	-1.51598	0	0	down	2D	536902975	536907042	-	TraesCS2D02G423500	--	K15793 acyclic sesquiterpene synthase [EC:4.2.3.49 4.2.3.47 3.1.7.6] | (RefSeq) acyclic sesquiterpene synthase-like isoform X1 (A)	ko00900: Terpenoid backbone biosynthesis; ko00909: Sesquiterpenoid and triterpenoid biosynthesis; ko01110: Biosynthesis of secondary metabolites	acyclic sesquiterpene synthase isoform X1 [Aegilops tauschii subsp. strangulata]	ACSS_MAIZE RecName: Full=Acyclic sesquiterpene synthase; AltName: Full=(3R,6E)-nerolidol synthase {ECO:0000303|PubMed:12481088}; EC=4.2.3.49 {ECO:0000269|PubMed:12481088, ECO:0000269|PubMed:26620527}; AltName: Full=(R)-linalool synthase {ECO:0000303|PubMed:12481088}; EC=4.2.3.26 {ECO:0000269|PubMed:12481088}; AltName: Full=Beta-farnesene synthase {ECO:0000303|PubMed:12481088}; EC=4.2.3.47 {ECO:00…	A0A2X0TXC5_WHEAT SubName: Full=Genome assembly, chromosome: II {ECO:0000313|EMBL:SPT19633.1};	--	GO:0009507,chloroplast; GO:0102145,(3R)-(E)-nerolidol synthase activity; GO:0009899,ent-kaurene synthase activity; GO:0016787,hydrolase activity; GO:0000287,magnesium ion binding; GO:0034008,R-linalool synthase activity; GO:0010333,terpene synthase activity; GO:0050832,defense response to fungus; GO:0016102,diterpenoid biosynthetic process; GO:0033332,ent-kaurene biosynthetic process; GO:0006715,…	PF03936.19:Terpene synthase family, metal binding domain	--	--	--
TraesCS2D02G500600	416.767	423.938	430.72	247.237	244.905	246.523	54286	44209	47247	22965	20267	26863	-1.17511	0	0	down	2D	595161545	595165983	+	TraesCS2D02G500600	Glutamine synthetase [Source:UniProtKB/TrEMBL%3BAcc:Q45NB2]	K01915 glutamine synthetase [EC:6.3.1.2] | (RefSeq) glutamine synthetase leaf isozyme, chloroplastic (A)	ko00220: Arginine biosynthesis; ko00250: Alanine, aspartate and glutamate metabolism; ko00630: Glyoxylate and dicarboxylate metabolism; ko00910: Nitrogen metabolism; ko01100: Metabolic pathways; ko01230: Biosynthesis of amino acids	glutamine synthetase leaf isozyme, chloroplastic [Aegilops tauschii subsp. strangulata]	GLNA2_HORVU RecName: Full=Glutamine synthetase leaf isozyme, chloroplastic; EC=6.3.1.2; AltName: Full=GS2; AltName: Full=Glutamate--ammonia ligase; Flags: Precursor;	Q45NB2_WHEAT RecName: Full=Glutamine synthetase {ECO:0000256|ARBA:ARBA00012937, ECO:0000256|RuleBase:RU004356}; EC=6.3.1.2 {ECO:0000256|ARBA:ARBA00012937, ECO:0000256|RuleBase:RU004356};	Glutamine synthetase	GO:0009507,chloroplast; GO:0005739,mitochondrion; GO:0005524,ATP binding; GO:0004356,glutamate-ammonia ligase activity; GO:0003729,mRNA binding; GO:0006542,glutamine biosynthetic process; GO:0046686,response to cadmium ion; GO:0000166,nucleotide binding; GO:0003674,molecular_function; GO:0005488,binding; GO:0017076,purine nucleotide binding; GO:0030554,adenyl nucleotide binding; GO:0032553,ribonu…	PF00120.27:Glutamine synthetase, catalytic domain	--	--	--
TraesCS3A02G019600	33.4505	31.1599	32.1047	7.5475	8.4857	7.9456	3729	2781	3014	600	601	741	-2.40645	0	0	down	3A	11837633	11839438	-	TraesCS3A02G019600	WAT1-related protein [Source:UniProtKB/TrEMBL%3BAcc:A0A1D6RQT7]	--	--	WAT1-related protein At3g18200-like [Triticum aestivum]	WTR17_ARATH RecName: Full=WAT1-related protein At3g18200;	A0A3B6EAU5_WHEAT RecName: Full=WAT1-related protein {ECO:0000256|RuleBase:RU363077};	--	GO:0016021,integral component of membrane; GO:0005886,plasma membrane; GO:0022857,transmembrane transporter activity; GO:0003674,molecular_function; GO:0005215,transporter activity; GO:0005575,cellular_component; GO:0016020,membrane; GO:0031224,intrinsic component of membrane; GO:0110165,cellular anatomical entity; GO:0071944,cell periphery	PF00892.23:EamA-like transporter family	--	--	--
TraesCS3A02G022600	57.787	59.7434	58.2383	33.13	32.1143	31.4739	8375	6932	7108	3424	2957	3816	-1.25387	0	0	down	3A	12811788	12815514	-	TraesCS3A02G022600	Glutamate decarboxylase [Source:UniProtKB/TrEMBL%3BAcc:A0A1D6RR56]	K01580 glutamate decarboxylase [EC:4.1.1.15] | (RefSeq) glutamate decarboxylase-like isoform X1 (A)	ko00250: Alanine, aspartate and glutamate metabolism; ko00410: beta-Alanine metabolism; ko00430: Taurine and hypotaurine metabolism; ko00650: Butanoate metabolism; ko01100: Metabolic pathways; ko01110: Biosynthesis of secondary metabolites	glutamate decarboxylase-like isoform X2 [Triticum aestivum]	DCE_PETHY RecName: Full=Glutamate decarboxylase; Short=GAD; EC=4.1.1.15;	M7ZMA4_TRIUA RecName: Full=Glutamate decarboxylase {ECO:0000256|ARBA:ARBA00012421, ECO:0000256|RuleBase:RU361171}; EC=4.1.1.15 {ECO:0000256|ARBA:ARBA00012421, ECO:0000256|RuleBase:RU361171};	Glutamate decarboxylase/sphingosine phosphate lyase	GO:0005516,calmodulin binding; GO:0004351,glutamate decarboxylase activity; GO:0030170,pyridoxal phosphate binding; GO:0006536,glutamate metabolic process; GO:0003674,molecular_function; GO:0005488,binding; GO:0005515,protein binding; GO:0003824,catalytic activity; GO:0016829,lyase activity; GO:0016830,carbon-carbon lyase activity; GO:0016831,carboxy-lyase activity; GO:0019842,vitamin binding; GO…	PF00282.22:Pyridoxal-dependent decarboxylase conserved domain	--	--	--
TraesCS3A02G052700	1407.61	1352.83	1423.82	811.677	780.515	790.195	90940	69973	77466	37395	32037	42708	-1.20436	0	0	down	3A	28476216	28477243	+	TraesCS3A02G052700	--	K02699 photosystem I subunit XI | (RefSeq) photosystem I reaction center subunit XI, chloroplastic-like (A)	ko00195: Photosynthesis; ko01100: Metabolic pathways	unnamed protein product [Triticum turgidum subsp. durum]	PSAL_HORVU RecName: Full=Photosystem I reaction center subunit XI, chloroplastic; Short=PSI-L; AltName: Full=PSI subunit V; Flags: Precursor;	A0A453DV78_AEGTS RecName: Full=PSI subunit V {ECO:0000256|ARBA:ARBA00032768};	--	GO:0009535,chloroplast thylakoid membrane; GO:0016021,integral component of membrane; GO:0009538,photosystem I reaction center; GO:0015979,photosynthesis; GO:0008150,biological_process; GO:0008152,metabolic process; GO:0009987,cellular process; GO:0044237,cellular metabolic process; GO:0005575,cellular_component; GO:0005622,intracellular anatomical structure; GO:0005737,cytoplasm; GO:0009507,chlo…	PF02605.18:Photosystem I reaction centre subunit XI	--	--	--
TraesCS3A02G135800	90.4981	88.8605	90.8915	51.2626	49.5577	52.8857	10655	8376	9012	4304	3707	5209	-1.20463	0	0	down	3A	113354731	113359184	-	TraesCS3A02G135800	--	K15104 solute carrier family 25 (mitochondrial oxoglutarate transporter), member 11 | (RefSeq) mitochondrial dicarboxylate/tricarboxylate transporter DTC-like (A)	--	mitochondrial dicarboxylate/tricarboxylate transporter DTC-like [Triticum dicoccoides]	DTC_ARATH RecName: Full=Mitochondrial dicarboxylate/tricarboxylate transporter DTC; AltName: Full=Dicarboxylate/tricarboxylate carrier;	A0A446NA31_TRITD SubName: Full=Uncharacterized protein {ECO:0000313|EMBL:VAH58822.1};	Mitochondrial oxoglutarate/malate carrier proteins	GO:0009941,chloroplast envelope; GO:0016021,integral component of membrane; GO:0005743,mitochondrial inner membrane; GO:0005739,mitochondrion; GO:0009505,plant-type cell wall; GO:0000325,plant-type vacuole; GO:0009506,plasmodesma; GO:0009536,plastid; GO:0005310,dicarboxylic acid transmembrane transporter activity; GO:0022857,transmembrane transporter activity; GO:0015142,tricarboxylic acid transm…	PF00153.30:Mitochondrial carrier protein	--	--	--
TraesCS3A02G161300	357.75	363.629	369.517	218.529	217.402	218.4	30900	25145	26878	13460	11930	15781	-1.12901	0	0	down	3A	162761485	162765166	-	TraesCS3A02G161300	--	K15283 solute carrier family 35, member E1 | (RefSeq) triose phosphate/phosphate translocator TPT, chloroplastic-like (A)	--	hypothetical protein CFC21_034874 [Triticum aestivum]	TPT_MAIZE RecName: Full=Triose phosphate/phosphate translocator, chloroplastic; Short=cTPT; Flags: Precursor;	A0A3B6EDX4_WHEAT RecName: Full=TPT domain-containing protein {ECO:0000259|Pfam:PF03151};	Glucose-6-phosphate/phosphate and phosphoenolpyruvate/phosphate antiporter	GO:0031969,chloroplast membrane; GO:0005794,Golgi apparatus; GO:0016021,integral component of membrane; GO:0015297,antiporter activity; GO:0008514,organic anion transmembrane transporter activity; GO:0015605,organophosphate ester transmembrane transporter activity; GO:0015718,monocarboxylic acid transport; GO:0003674,molecular_function; GO:0005215,transporter activity; GO:0015291,secondary active…	PF03151.19:Triose-phosphate Transporter family	--	--	--
TraesCS3A02G191700	397.105	398.46	403.447	252.095	251.379	252.466	48411	38890	41420	21916	19470	25748	-1.05718	0	0	down	3A	244482474	244484829	+	TraesCS3A02G191700	Magnesium-protoporphyrin IX monomethyl ester [oxidative] cyclase%2C chloroplastic [Source:Projected from Arabidopsis thaliana (AT3G56940) UniProtKB/Swiss-Prot%3BAcc:Q9M591]	K04035 magnesium-protoporphyrin IX monomethyl ester (oxidative) cyclase [EC:1.14.13.81] | (RefSeq) magnesium-protoporphyrin IX monomethyl ester [oxidative] cyclase, chloroplastic-like (A)	ko00860: Porphyrin metabolism; ko01100: Metabolic pathways; ko01110: Biosynthesis of secondary metabolites	hypothetical protein CFC21_035170 [Triticum aestivum]	CRD1_HORVU RecName: Full=Magnesium-protoporphyrin IX monomethyl ester [oxidative] cyclase, chloroplastic; Short=Mg-protoporphyrin IX monomethyl ester oxidative cyclase; EC=1.14.13.81; AltName: Full=Protein Xantha-l; Flags: Precursor;	A0A3B6EIS8_WHEAT RecName: Full=Magnesium-protoporphyrin IX monomethyl ester (oxidative) cyclase {ECO:0000256|ARBA:ARBA00012092}; EC=1.14.13.81 {ECO:0000256|ARBA:ARBA00012092};	--	GO:0009706,chloroplast inner membrane; GO:0009535,chloroplast thylakoid membrane; GO:0048529,magnesium-protoporphyrin IX monomethyl ester (oxidative) cyclase activity; GO:0046872,metal ion binding; GO:0003729,mRNA binding; GO:0015995,chlorophyll biosynthetic process; GO:0009658,chloroplast organization; GO:0015979,photosynthesis; GO:1901401,regulation of tetrapyrrole metabolic process; GO:0003674…	PF02915.20:Rubrerythrin	--	--	--
TraesCS3A02G213300	0.3103	0.3323	0.2632	148.736	151.291	155.28	21	18	15	7177	6504	8790	8.58221	0	0	up	3A	384731256	384732314	-	TraesCS3A02G213300	--	--	--	late cornified envelope-like proline-rich protein 1 isoform X2 [Triticum dicoccoides]	--	A0A3B6EFL4_WHEAT SubName: Full=Uncharacterized protein {ECO:0000313|EnsemblPlants:TraesCS3A02G213300.1};	--	--	--	--	--	--
TraesCS3A02G230000	2725.87	2766.89	2676.9	1347.28	1318.75	1364.18	299705	243554	247859	105634	92119	125477	-1.41114	0	0	down	3A	430330494	430337814	+	TraesCS3A02G230000	Carbonic anhydrase [Source:UniProtKB/TrEMBL%3BAcc:A0A1D6D888]	K01673 carbonic anhydrase [EC:4.2.1.1] | (RefSeq) carbonic anhydrase, chloroplastic isoform X1 (A)	ko00910: Nitrogen metabolism; ko01100: Metabolic pathways	carbonic anhydrase, chloroplastic-like isoform X2 [Triticum dicoccoides]	CAHC_HORVU RecName: Full=Carbonic anhydrase, chloroplastic; EC=4.2.1.1; AltName: Full=Carbonate dehydratase; Flags: Precursor;	A0A446NIR2_TRITD RecName: Full=Carbonic anhydrase {ECO:0000256|ARBA:ARBA00012925, ECO:0000256|RuleBase:RU003956}; EC=4.2.1.1 {ECO:0000256|ARBA:ARBA00012925, ECO:0000256|RuleBase:RU003956}; AltName: Full=Carbonate dehydratase {ECO:0000256|RuleBase:RU003956};	Predicted carbonic anhydrase involved in protection against oxidative damage	GO:0009570,chloroplast stroma; GO:0004089,carbonate dehydratase activity; GO:0008270,zinc ion binding; GO:0015976,carbon utilization; GO:0003674,molecular_function; GO:0003824,catalytic activity; GO:0016829,lyase activity; GO:0016835,carbon-oxygen lyase activity; GO:0016836,hydro-lyase activity; GO:0005488,binding; GO:0043167,ion binding; GO:0043169,cation binding; GO:0046872,metal ion binding; G…	PF00484.22:Carbonic anhydrase	--	--	--
TraesCS3A02G256400	125.426	124.906	128.594	67.6592	70.1141	69.1703	16224	12935	14008	6241	5762	7485	-1.26454	0	0	down	3A	478253690	478257508	+	TraesCS3A02G256400	Protein PLASTID TRANSCRIPTIONALLY ACTIVE 16%2C chloroplastic [Source:Projected from Arabidopsis thaliana (AT3G46780) UniProtKB/Swiss-Prot%3BAcc:Q9STF2]	--	--	protein PLASTID TRANSCRIPTIONALLY ACTIVE 16, chloroplastic-like [Triticum aestivum]	PTA16_ARATH RecName: Full=Protein PLASTID TRANSCRIPTIONALLY ACTIVE 16, chloroplastic {ECO:0000303|PubMed:16326926}; Short=pTAC16 {ECO:0000303|PubMed:16326926}; Flags: Precursor;	A0A453F9Y8_AEGTS RecName: Full=NAD(P)-bd_dom domain-containing protein {ECO:0000259|Pfam:PF13460};	Predicted dehydrogenase	GO:0009507,chloroplast; GO:0009941,chloroplast envelope; GO:0042644,chloroplast nucleoid; GO:0009534,chloroplast thylakoid; GO:0009535,chloroplast thylakoid membrane; GO:0005829,cytosol; GO:0098572,stromal side of plastid thylakoid membrane; GO:0007623,circadian rhythm; GO:0008150,biological_process; GO:0048511,rhythmic process; GO:0005575,cellular_component; GO:0005622,intracellular anatomical s…	PF13460.9:NAD(P)H-binding	--	--	--
TraesCS3A02G282100	55.2026	55.1239	56	27.1313	26.5283	28.1584	5889	4708	5031	2064	1798	2513	-1.41354	0	0	down	3A	510688915	510691564	-	TraesCS3A02G282100	--	K03686 molecular chaperone DnaJ | (RefSeq) chaperone protein dnaJ GFA2, mitochondrial-like (A)	--	uncharacterized protein LOC123444338 [Hordeum vulgare subsp. vulgare]	DJC76_ARATH RecName: Full=Chaperone protein dnaJ C76, chloroplastic {ECO:0000305}; Short=atDjC76 {ECO:0000303|PubMed:23894646}; AltName: Full=AtDjC17 {ECO:0000303|PubMed:25339971}; AltName: Full=AtJ17 {ECO:0000305}; Flags: Precursor;	A0A8I6Y0U8_HORVV SubName: Full=Uncharacterized protein {ECO:0000313|EnsemblPlants:HORVU.MOREX.r3.3HG0286640.1};	Molecular chaperone (DnaJ superfamily)	GO:0009507,chloroplast; GO:0005575,cellular_component; GO:0005622,intracellular anatomical structure; GO:0005737,cytoplasm; GO:0009536,plastid; GO:0043226,organelle; GO:0043227,membrane-bounded organelle; GO:0043229,intracellular organelle; GO:0043231,intracellular membrane-bounded organelle; GO:0110165,cellular anatomical entity	PF00226.34:DnaJ domain	--	--	--
TraesCS3A02G314100	3.7645	3.6028	3.2991	56.8053	57.0502	61.8967	355	272	262	3820	3418	4883	3.64859	0	0	up	3A	554215238	554216792	+	TraesCS3A02G314100	Meiosis 5 [Source:UniProtKB/TrEMBL%3BAcc:Q5RZZ4]	--	--	protodermal factor 1 [Triticum aestivum]	PDF1_ARATH RecName: Full=Protodermal factor 1; Flags: Precursor;	Q5RZZ4_WHEAT SubName: Full=Meiosis 5 {ECO:0000313|EMBL:AAV58857.1, ECO:0000313|EnsemblPlants:TraesCS3A02G314100.1};	--	GO:0005576,extracellular region; GO:0005575,cellular_component; GO:0110165,cellular anatomical entity	--	--	--	--
TraesCS3A02G344700	15.922	13.4439	15.2026	103.826	108.796	113.867	929	628	747	4320	4033	5558	2.4781	0	0	up	3A	594348719	594349676	-	TraesCS3A02G344700	Non-specific lipid-transfer protein [Source:UniProtKB/TrEMBL%3BAcc:Q2PCB7]	--	--	non-specific lipid-transfer protein 2B [Triticum aestivum]	NLT2B_ORYSJ RecName: Full=Non-specific lipid-transfer protein 2B; Short=LTP 2B; AltName: Full=LTP B1; Flags: Precursor;	Q2PCB7_WHEAT RecName: Full=Non-specific lipid-transfer protein {ECO:0000256|RuleBase:RU000628};	--	GO:0008289,lipid binding; GO:0006869,lipid transport; GO:0003674,molecular_function; GO:0005488,binding; GO:0006810,transport; GO:0006811,ion transport; GO:0006820,anion transport; GO:0008150,biological_process; GO:0010876,lipid localization; GO:0033036,macromolecule localization; GO:0051179,localization; GO:0051234,establishment of localization; GO:0071702,organic substance transport	PF00234.25:Protease inhibitor/seed storage/LTP family	--	--	--
TraesCS3A02G352700	24.104	23.9871	21.9087	104.443	106.195	102.67	2558	2038	1958	7904	7160	9115	1.76947	0	0	up	3A	600744560	600747125	-	TraesCS3A02G352700	--	K01246 DNA-3-methyladenine glycosylase I [EC:3.2.2.20] | (RefSeq) DNA-3-methyladenine glycosylase-like (A)	ko03410: Base excision repair	DNA-3-methyladenine glycosylase-like [Triticum aestivum]	--	A0A446NUA2_TRITD SubName: Full=Uncharacterized protein {ECO:0000313|EMBL:VAH65652.1};	--	GO:0008725,DNA-3-methyladenine glycosylase activity; GO:0006284,base-excision repair; GO:0003674,molecular_function; GO:0003824,catalytic activity; GO:0003905,alkylbase DNA N-glycosylase activity; GO:0016787,hydrolase activity; GO:0016798,hydrolase activity, acting on glycosyl bonds; GO:0016799,hydrolase activity, hydrolyzing N-glycosyl compounds; GO:0019104,DNA N-glycosylase activity; GO:0043733…	PF03352.16:Methyladenine glycosylase	--	--	--
TraesCS3A02G366300	0.164	0.1385	0.1546	19.8128	19.7945	21.1428	34	23	27	2930	2608	3668	6.65552	0	0	up	3A	615274210	615280414	-	TraesCS3A02G366300	Alpha-1%2C4 glucan phosphorylase [Source:UniProtKB/TrEMBL%3BAcc:A0A341S9X7]	K00688 glycogen phosphorylase [EC:2.4.1.1] | (RefSeq) alpha-glucan phosphorylase, H isozyme-like (A)	ko00500: Starch and sucrose metabolism; ko01100: Metabolic pathways; ko01110: Biosynthesis of secondary metabolites	alpha-glucan phosphorylase, H isozyme-like [Triticum aestivum]	PHSH_WHEAT RecName: Full=Alpha-glucan phosphorylase, H isozyme; EC=2.4.1.1; AltName: Full=Starch phosphorylase H;	A0A3B6EQH2_WHEAT RecName: Full=Alpha-1,4 glucan phosphorylase {ECO:0000256|RuleBase:RU000587}; EC=2.4.1.1 {ECO:0000256|RuleBase:RU000587};	Glycogen phosphorylase	GO:0005737,cytoplasm; GO:0008184,glycogen phosphorylase activity; GO:0102250,linear malto-oligosaccharide phosphorylase activity; GO:0030170,pyridoxal phosphate binding; GO:0102499,SHG alpha-glucan phosphorylase activity; GO:0005980,glycogen catabolic process; GO:0003674,molecular_function; GO:0003824,catalytic activity; GO:0004645,1,4-alpha-oligoglucan phosphorylase activity; GO:0016740,transfer…	PF00343.23:Carbohydrate phosphorylase	--	--	--
TraesCS3A02G367000	419.617	424.558	419.941	228.495	225.822	232.591	50601	40988	42646	19649	17301	23464	-1.27135	0	0	down	3A	616093533	616096840	-	TraesCS3A02G367000	Sedoheptulose-1%2C7-bisphosphatase%2C chloroplastic [Source:UniProtKB/Swiss-Prot%3BAcc:P46285]	K01100 sedoheptulose-bisphosphatase [EC:3.1.3.37] | (RefSeq) sedoheptulose-1,7-bisphosphatase, chloroplastic (A)	ko00710: Carbon fixation in photosynthetic organisms; ko01100: Metabolic pathways; ko01200: Carbon metabolism	sedoheptulose-1,7-bisphosphatase, chloroplastic [Triticum dicoccoides]	S17P_WHEAT RecName: Full=Sedoheptulose-1,7-bisphosphatase, chloroplastic; EC=3.1.3.37; AltName: Full=SED(1,7)P2ase; AltName: Full=Sedoheptulose bisphosphatase; Short=SBPase; Flags: Precursor;	A0A446NVQ6_TRITD SubName: Full=Uncharacterized protein {ECO:0000313|EMBL:VAH66169.1};	Fructose-1,6-bisphosphatase	GO:0009507,chloroplast; GO:0005737,cytoplasm; GO:0042132,fructose 1,6-bisphosphate 1-phosphatase activity; GO:0046872,metal ion binding; GO:0050278,sedoheptulose-bisphosphatase activity; GO:0030388,fructose 1,6-bisphosphate metabolic process; GO:0006002,fructose 6-phosphate metabolic process; GO:0006000,fructose metabolic process; GO:0006094,gluconeogenesis; GO:0019253,reductive pentose-phosphate…	PF00316.23:Fructose-1-6-bisphosphatase, N-terminal domain	--	--	--
TraesCS3A02G377600	210.583	218.102	218.051	116.43	118.536	112.087	23329	19344	20343	9198	8343	10388	-1.29035	0	0	down	3A	627275309	627278055	+	TraesCS3A02G377600	--	K03841 fructose-1,6-bisphosphatase I [EC:3.1.3.11] | (RefSeq) fructose-1,6-bisphosphatase, cytosolic (A)	ko00010: Glycolysis / Gluconeogenesis; ko00030: Pentose phosphate pathway; ko00051: Fructose and mannose metabolism; ko00710: Carbon fixation in photosynthetic organisms; ko01100: Metabolic pathways; ko01110: Biosynthesis of secondary metabolites; ko01200: Carbon metabolism	unnamed protein product [Triticum turgidum subsp. durum]	F16P2_SACHY RecName: Full=Fructose-1,6-bisphosphatase, cytosolic; Short=FBPase; EC=3.1.3.11; AltName: Full=D-fructose-1,6-bisphosphate 1-phosphohydrolase;	A0A446NUS0_TRITD RecName: Full=Fructose-bisphosphatase {ECO:0000256|ARBA:ARBA00013093}; EC=3.1.3.11 {ECO:0000256|ARBA:ARBA00013093}; AltName: Full=D-fructose-1,6-bisphosphate 1-phosphohydrolase {ECO:0000256|ARBA:ARBA00032973};	Fructose-1,6-bisphosphatase	GO:0005737,cytoplasm; GO:0042132,fructose 1,6-bisphosphate 1-phosphatase activity; GO:0046872,metal ion binding; GO:0005975,carbohydrate metabolic process; GO:0003674,molecular_function; GO:0003824,catalytic activity; GO:0016787,hydrolase activity; GO:0016788,hydrolase activity, acting on ester bonds; GO:0016791,phosphatase activity; GO:0019203,carbohydrate phosphatase activity; GO:0042578,phosph…	PF00316.23:Fructose-1-6-bisphosphatase, N-terminal domain	--	--	--
TraesCS3A02G381000	655.707	653.042	666.225	371.951	374.651	363.78	51437	41013	44012	20807	18672	23873	-1.22283	0	0	down	3A	631301807	631304074	+	TraesCS3A02G381000	--	K03542 photosystem II 22kDa protein | (RefSeq) photosystem II 22 kDa protein 1, chloroplastic-like (A)	ko00195: Photosynthesis; ko01100: Metabolic pathways	photosystem II 22 kDa protein 1, chloroplastic-like [Triticum dicoccoides]	PSBS1_ORYSI RecName: Full=Photosystem II 22 kDa protein 1, chloroplastic {ECO:0000305}; Short=22 kDa protein of photosystem II 1 {ECO:0000305}; AltName: Full=Photosystem II subunit 1 {ECO:0000303|PubMed:21804028}; Short=OsPsbS1 {ECO:0000303|PubMed:21804028}; Flags: Precursor;	M7YQK5_TRIUA SubName: Full=Uncharacterized protein {ECO:0000313|EMBL:EMS49296.1, ECO:0000313|EnsemblPlants:TRIUR3_13970-P1};	--	GO:0009535,chloroplast thylakoid membrane; GO:0016021,integral component of membrane; GO:0009523,photosystem II; GO:0010196,nonphotochemical quenching; GO:0015979,photosynthesis; GO:0009644,response to high light intensity; GO:0008150,biological_process; GO:0009314,response to radiation; GO:0009416,response to light stimulus; GO:0009628,response to abiotic stimulus; GO:0050896,response to stimulu…	PF00504.24:Chlorophyll A-B binding protein	--	--	--
TraesCS3A02G407200	127.03	128.161	131.098	64.4811	62.8458	62.2573	5539	4474	4814	2005	1741	2271	-1.41875	0	0	down	3A	652023899	652024798	+	TraesCS3A02G407200	NdhN [Source:Projected from Arabidopsis thaliana (AT5G58260) UniProtKB/TrEMBL%3BAcc:A0A178UG88]	--	--	NAD(P)H-quinone oxidoreductase subunit N, chloroplastic-like [Triticum dicoccoides]	NDHN_ARATH RecName: Full=NAD(P)H-quinone oxidoreductase subunit N, chloroplastic {ECO:0000305}; EC=7.1.1.- {ECO:0000305}; AltName: Full=NAD(P)H dehydrogenase subunit N {ECO:0000303|PubMed:21785130}; Short=NDH subunit N {ECO:0000305}; Short=NDH-N {ECO:0000303|PubMed:15608332}; AltName: Full=NADH-plastoquinone oxidoreductase subunit N {ECO:0000305}; Flags: Precursor;	A0A446NYM2_TRITD SubName: Full=Uncharacterized protein {ECO:0000313|EMBL:VAH67234.1};	--	GO:0009507,chloroplast; GO:0009941,chloroplast envelope; GO:0009535,chloroplast thylakoid membrane; GO:0010598,NAD(P)H dehydrogenase complex (plastoquinone); GO:0009536,plastid; GO:0016655,oxidoreductase activity, acting on NAD(P)H, quinone or similar compound as acceptor; GO:0048038,quinone binding; GO:0050832,defense response to fungus; GO:0010258,NADH dehydrogenase complex (plastoquinone) asse…	PF11909.11:NADH-quinone oxidoreductase cyanobacterial subunit N	--	--	--
TraesCS3A02G419200	1.4471	1.9378	1.548	37.0747	34.5756	34.7356	111	119	100	2028	1685	2229	4.05066	0	0	up	3A	661471318	661473419	-	TraesCS3A02G419200	--	K12462 Rho GDP-dissociation inhibitor | (RefSeq) rho GDP-dissociation inhibitor 1-like (A)	--	rho GDP-dissociation inhibitor 1-like [Triticum dicoccoides]	GDIR_ARATH RecName: Full=Rho GDP-dissociation inhibitor 1; Short=AtRhoGDI1; Short=Rho GDI-1;	A0A446NZL1_TRITD SubName: Full=Uncharacterized protein {ECO:0000313|EMBL:VAH67568.1};	Rho GDP-dissociation inhibitor	GO:0005829,cytosol; GO:0016020,membrane; GO:0005096,GTPase activator activity; GO:0005094,Rho GDP-dissociation inhibitor activity; GO:0009932,cell tip growth; GO:0007266,Rho protein signal transduction; GO:0010053,root epidermal cell differentiation; GO:0003674,molecular_function; GO:0008047,enzyme activator activity; GO:0030234,enzyme regulator activity; GO:0030695,GTPase regulator activity; GO:…	PF02115.20:RHO protein GDP dissociation inhibitor	--	--	--
TraesCS3A02G425500	0.126	0.2411	0.1309	18.6456	18.4735	18.2997	32	49	28	3376	2980	3887	6.43633	0	0	up	3A	667793456	667799445	-	TraesCS3A02G425500	Sucrose phosphate synthase%2C Sucrose synthesis in pollen germinatio [Source: Projected from Oryza sativa (Os01g0919400)]	K00696 sucrose-phosphate synthase [EC:2.4.1.14] | (RefSeq) probable sucrose-phosphate synthase 1 (A)	ko00500: Starch and sucrose metabolism; ko01100: Metabolic pathways; ko01110: Biosynthesis of secondary metabolites	probable sucrose-phosphate synthase 1 [Triticum aestivum]	SPSA_MAIZE RecName: Full=Sucrose-phosphate synthase {ECO:0000303|PubMed:1840396}; EC=2.4.1.14 {ECO:0000269|PubMed:1840396}; AltName: Full=UDP-glucose-fructose-phosphate glucosyltransferase {ECO:0000303|PubMed:1840396};	A0A3B6EN61_WHEAT RecName: Full=Sucrose-phosphate synthase {ECO:0000256|ARBA:ARBA00012536, ECO:0000256|RuleBase:RU368006}; EC=2.4.1.14 {ECO:0000256|ARBA:ARBA00012536, ECO:0000256|RuleBase:RU368006};	Glycosyltransferase	GO:0016157,sucrose synthase activity; GO:0046524,sucrose-phosphate synthase activity; GO:0005986,sucrose biosynthetic process; GO:0003674,molecular_function; GO:0003824,catalytic activity; GO:0008194,UDP-glycosyltransferase activity; GO:0016740,transferase activity; GO:0016757,transferase activity, transferring glycosyl groups; GO:0016758,transferase activity, transferring hexosyl groups; GO:0035…	PF00534.23:Glycosyl transferases group 1	--	--	--
TraesCS3A02G447500	106.033	111.238	110.656	58.4524	60.4785	57.1912	12167	10219	10693	4783	4409	5490	-1.28917	0	0	down	3A	687523455	687528343	+	TraesCS3A02G447500	--	K01188 beta-glucosidase [EC:3.2.1.21] | (RefSeq) beta-glucosidase 5-like isoform X1 (A)	ko00460: Cyanoamino acid metabolism; ko00500: Starch and sucrose metabolism; ko00999: Biosynthesis of various plant secondary metabolites; ko01100: Metabolic pathways; ko01110: Biosynthesis of secondary metabolites	beta-glucosidase 5-like isoform X1 [Triticum aestivum]	BGL05_ORYSJ RecName: Full=Beta-glucosidase 5; Short=Os1bglu5; EC=3.2.1.21; Flags: Precursor;	A0A446P1K1_TRITD RecName: Full=4-hydroxy-7-methoxy-3-oxo-3,4-dihydro-2H-1,4-benzoxazin-2-yl glucosidebeta-D-glucosidase {ECO:0000256|ARBA:ARBA00012857}; EC=3.2.1.182 {ECO:0000256|ARBA:ARBA00012857};	Beta-glucosidase, lactase phlorizinhydrolase, and related proteins	GO:0033907,beta-D-fucosidase activity; GO:0004565,beta-galactosidase activity; GO:0008422,beta-glucosidase activity; GO:0102483,scopolin beta-glucosidase activity; GO:0005975,carbohydrate metabolic process; GO:0003674,molecular_function; GO:0003824,catalytic activity; GO:0004553,hydrolase activity, hydrolyzing O-glycosyl compounds; GO:0016787,hydrolase activity; GO:0016798,hydrolase activity, act…	PF00232.21:Glycosyl hydrolase family 1	--	--	--
TraesCS3A02G492100	0.3257	0.4155	0.4608	17.7252	16.1977	16.7993	47	48	56	1824	1485	2028	5.02295	0	0	up	3A	719301726	719305850	-	TraesCS3A02G492100	--	K01114 phospholipase C [EC:3.1.4.3] | (RefSeq) non-specific phospholipase C2-like (A)	ko00562: Inositol phosphate metabolism; ko00564: Glycerophospholipid metabolism; ko00565: Ether lipid metabolism; ko01100: Metabolic pathways; ko01110: Biosynthesis of secondary metabolites	non-specific phospholipase C2-like [Triticum dicoccoides]	NPC2_ARATH RecName: Full=Non-specific phospholipase C2; EC=3.1.-.-; Flags: Precursor;	A0A3B6EQ49_WHEAT SubName: Full=Phospholipase C {ECO:0000313|EMBL:QSL96996.1};	--	GO:0009507,chloroplast; GO:0005576,extracellular region; GO:0005794,Golgi apparatus; GO:0004629,phospholipase C activity; GO:0042742,defense response to bacterium; GO:0048229,gametophyte development; GO:0009395,phospholipid catabolic process; GO:0048364,root development; GO:0003674,molecular_function; GO:0003824,catalytic activity; GO:0004620,phospholipase activity; GO:0008081,phosphoric diester …	PF04185.17:Phosphoesterase family	--	--	--
TraesCS3A02G506200	76.6272	79.7131	79.7656	45.1205	43.9048	45.0101	12491	10403	10950	5245	4547	6138	-1.2078	0	0	down	3A	727989884	727993508	+	TraesCS3A02G506200	CH1 [Source:Projected from Arabidopsis thaliana (AT1G44446) UniProtKB/TrEMBL%3BAcc:A0A178W6L1]	K13600 chlorophyllide a oxygenase [EC:1.14.13.122] | (RefSeq) chlorophyllide a oxygenase, chloroplastic-like (A)	ko00860: Porphyrin metabolism; ko01100: Metabolic pathways; ko01110: Biosynthesis of secondary metabolites	chlorophyllide a oxygenase, chloroplastic-like [Triticum aestivum]	CAO_ORYSJ RecName: Full=Chlorophyllide a oxygenase, chloroplastic; Short=Chlorophyll a oxygenase; EC=1.14.13.122; AltName: Full=Chlorophyll b synthase; Flags: Precursor;	A0A446P5W5_TRITD RecName: Full=Rieske domain-containing protein {ECO:0000259|PROSITE:PS51296};	--	GO:0009507,chloroplast; GO:0031969,chloroplast membrane; GO:0009535,chloroplast thylakoid membrane; GO:0005737,cytoplasm; GO:0051537,2 iron, 2 sulfur cluster binding; GO:0010277,chlorophyllide a oxygenase [overall] activity; GO:0005506,iron ion binding; GO:0016491,oxidoreductase activity; GO:0015995,chlorophyll biosynthetic process; GO:0003674,molecular_function; GO:0005488,binding; GO:0051536,ir…	PF00355.29:Rieske [2Fe-2S] domain	--	--	--
TraesCS3B02G026700	41.1712	39.7327	40.3463	11.6661	12.4253	11.3495	4939	3816	4076	998	947	1139	-2.16965	0	0	down	3B	11601482	11603437	+	TraesCS3B02G026700	WAT1-related protein [Source:UniProtKB/TrEMBL%3BAcc:A0A077RPD0]	--	--	WAT1-related protein At3g18200-like [Triticum dicoccoides]	WTR17_ARATH RecName: Full=WAT1-related protein At3g18200;	A0A077RPD0_WHEAT RecName: Full=WAT1-related protein {ECO:0000256|RuleBase:RU363077};	--	GO:0016021,integral component of membrane; GO:0005886,plasma membrane; GO:0022857,transmembrane transporter activity; GO:0003674,molecular_function; GO:0005215,transporter activity; GO:0005575,cellular_component; GO:0016020,membrane; GO:0031224,intrinsic component of membrane; GO:0110165,cellular anatomical entity; GO:0071944,cell periphery	PF00892.23:EamA-like transporter family	--	--	--
TraesCS3B02G030400	3.717	3.7365	4.0973	40.1627	38.6931	37.953	251	202	233	1934	1660	2144	2.94771	0	0	up	3B	13920028	13920998	+	TraesCS3B02G030400	Dirigent protein [Source:UniProtKB/TrEMBL%3BAcc:W5D055]	K14440 SWI/SNF-related matrix-associated actin-dependent regulator of chromatin subfamily A-like protein 1 [EC:5.6.2.-] | (RefSeq) SWI/SNF-related matrix-associated actin-dependent regulator of chromatin subfamily A-like protein 1 isoform X1 (A)	--	pterocarpan synthase 1-like [Triticum aestivum]	DIR_GLYEC RecName: Full=Pterocarpan synthase 1 {ECO:0000303|PubMed:28394400}; Short=GePTS1 {ECO:0000303|PubMed:28394400}; EC=4.2.1.139 {ECO:0000269|PubMed:28394400}; AltName: Full=Dirigent protein {ECO:0000305}; Flags: Precursor;	W5D055_WHEAT RecName: Full=Dirigent protein {ECO:0000256|RuleBase:RU363099};	--	GO:0048046,apoplast; GO:0016829,lyase activity; GO:0006952,defense response; GO:0009699,phenylpropanoid biosynthetic process; GO:0003674,molecular_function; GO:0003824,catalytic activity; GO:0006950,response to stress; GO:0008150,biological_process; GO:0050896,response to stimulus; GO:0006725,cellular aromatic compound metabolic process; GO:0008152,metabolic process; GO:0009058,biosynthetic proce…	PF03018.17:Dirigent-like protein	--	--	--
TraesCS3B02G061700	1358.52	1331.24	1360.31	791.26	799.317	771.445	100995	79233	85164	41948	37753	47978	-1.16989	0	0	down	3B	33955369	33956554	+	TraesCS3B02G061700	--	K02699 photosystem I subunit XI | (RefSeq) photosystem I reaction center subunit XI, chloroplastic (A)	ko00195: Photosynthesis; ko01100: Metabolic pathways	hypothetical protein ZWY2020_031718 [Hordeum vulgare]	PSAL_HORVU RecName: Full=Photosystem I reaction center subunit XI, chloroplastic; Short=PSI-L; AltName: Full=PSI subunit V; Flags: Precursor;	A0A453DV78_AEGTS RecName: Full=PSI subunit V {ECO:0000256|ARBA:ARBA00032768};	--	GO:0009535,chloroplast thylakoid membrane; GO:0016021,integral component of membrane; GO:0009538,photosystem I reaction center; GO:0015979,photosynthesis; GO:0008150,biological_process; GO:0008152,metabolic process; GO:0009987,cellular process; GO:0044237,cellular metabolic process; GO:0005575,cellular_component; GO:0005622,intracellular anatomical structure; GO:0005737,cytoplasm; GO:0009507,chlo…	PF02605.18:Photosystem I reaction centre subunit XI	--	--	--
TraesCS3B02G153900	83.2181	87.0274	84.2756	42.3389	41.4823	43.039	7373	6173	6288	2675	2335	3190	-1.39499	0	0	down	3B	146185171	146189752	-	TraesCS3B02G153900	--	K15104 solute carrier family 25 (mitochondrial oxoglutarate transporter), member 11 | (RefSeq) mitochondrial dicarboxylate/tricarboxylate transporter DTC-like (A)	--	mitochondrial dicarboxylate/tricarboxylate transporter DTC-like [Triticum dicoccoides]	DTC_ARATH RecName: Full=Mitochondrial dicarboxylate/tricarboxylate transporter DTC; AltName: Full=Dicarboxylate/tricarboxylate carrier;	A0A077RY29_WHEAT SubName: Full=Uncharacterized protein {ECO:0000313|EMBL:CDM82038.1, ECO:0000313|EnsemblPlants:TraesCS3B02G153900.1};	Mitochondrial oxoglutarate/malate carrier proteins	GO:0009941,chloroplast envelope; GO:0016021,integral component of membrane; GO:0005743,mitochondrial inner membrane; GO:0005739,mitochondrion; GO:0009505,plant-type cell wall; GO:0000325,plant-type vacuole; GO:0009506,plasmodesma; GO:0009536,plastid; GO:0005310,dicarboxylic acid transmembrane transporter activity; GO:0022857,transmembrane transporter activity; GO:0015142,tricarboxylic acid transm…	PF00153.30:Mitochondrial carrier protein	--	--	--
TraesCS3B02G157800	2.8115	3.0033	3.3048	48.984	47.9632	49.5516	297	254	294	3690	3219	4379	3.61921	0	0	up	3B	152209188	152210927	-	TraesCS3B02G157800	--	--	--	protodermal factor 1-like [Triticum aestivum]	PDF1_ARATH RecName: Full=Protodermal factor 1; Flags: Precursor;	A0A3B6FMX0_WHEAT SubName: Full=Uncharacterized protein {ECO:0000313|EnsemblPlants:TraesCS3B02G157800.1};	--	GO:0005576,extracellular region; GO:0005575,cellular_component; GO:0110165,cellular anatomical entity	--	--	--	--
TraesCS3B02G192400	272.695	273.193	270.603	152.527	149.549	152.889	32808	26314	27417	13086	11431	15388	-1.23513	0	0	down	3B	206193005	206197164	-	TraesCS3B02G192400	--	K15283 solute carrier family 35, member E1 | (RefSeq) triose phosphate/phosphate translocator TPT, chloroplastic-like (A)	--	triose phosphate/phosphate translocator TPT, chloroplastic-like [Triticum aestivum]	TPT_MAIZE RecName: Full=Triose phosphate/phosphate translocator, chloroplastic; Short=cTPT; Flags: Precursor;	A0A453EJV1_AEGTS RecName: Full=TPT domain-containing protein {ECO:0000259|Pfam:PF03151};	Glucose-6-phosphate/phosphate and phosphoenolpyruvate/phosphate antiporter	GO:0031969,chloroplast membrane; GO:0005794,Golgi apparatus; GO:0016021,integral component of membrane; GO:0015297,antiporter activity; GO:0008514,organic anion transmembrane transporter activity; GO:0015605,organophosphate ester transmembrane transporter activity; GO:0015718,monocarboxylic acid transport; GO:0003674,molecular_function; GO:0005215,transporter activity; GO:0015291,secondary active…	PF03151.19:Triose-phosphate Transporter family	--	--	--
TraesCS3B02G200200	21.4255	20.957	21.2732	90.6085	89.6477	91.8418	1715	1343	1434	5172	4559	6150	1.70399	0	0	up	3B	228806727	228808460	-	TraesCS3B02G200200	--	--	--	germin-like protein 5-1 [Triticum aestivum]	GL52_ORYSJ RecName: Full=Germin-like protein 5-1; Flags: Precursor;	A0A3B6FNK6_WHEAT RecName: Full=Germin-like protein {ECO:0000256|RuleBase:RU366015};	--	GO:0048046,apoplast; GO:0009506,plasmodesma; GO:0030145,manganese ion binding; GO:0010497,plasmodesmata-mediated intercellular transport; GO:2000280,regulation of root development; GO:0003674,molecular_function; GO:0005488,binding; GO:0043167,ion binding; GO:0043169,cation binding; GO:0046872,metal ion binding; GO:0046914,transition metal ion binding; GO:0006810,transport; GO:0008150,biological_p…	PF00190.25:Cupin	--	--	--
TraesCS3B02G217300	11.3484	11.1439	11.6439	45.3446	43.0016	43.5592	2516	1978	2174	7169	6057	8079	1.55842	0	0	up	3B	259455701	259463484	-	TraesCS3B02G217300	--	K11593 eukaryotic translation initiation factor 2C | (RefSeq) protein argonaute 4A-like isoform X1 (A)	--	hypothetical protein CFC21_041093 [Triticum aestivum]	AGO4A_ORYSJ RecName: Full=Protein argonaute 4A; Short=OsAGO4a;	A0A3B6FL30_WHEAT SubName: Full=Uncharacterized protein {ECO:0000313|EnsemblPlants:TraesCS3B02G217300.2};	Translation initiation factor 2C (eIF-2C) and related proteins	GO:0005737,cytoplasm; GO:0004521,endoribonuclease activity; GO:0003723,RNA binding; GO:0035194,post-transcriptional gene silencing by RNA; GO:0003674,molecular_function; GO:0003824,catalytic activity; GO:0004518,nuclease activity; GO:0004519,endonuclease activity; GO:0004540,ribonuclease activity; GO:0016787,hydrolase activity; GO:0016788,hydrolase activity, acting on ester bonds; GO:0140098,cata…	PF02171.20:Piwi domain	--	--	--
TraesCS3B02G219700	271.07	274.889	278.208	175.151	172.203	169.111	31293	25406	27047	14419	12630	16332	-1.06622	0	0	down	3B	264163578	264168089	+	TraesCS3B02G219700	Magnesium-protoporphyrin IX monomethyl ester [oxidative] cyclase%2C chloroplastic [Source:Projected from Arabidopsis thaliana (AT3G56940) UniProtKB/Swiss-Prot%3BAcc:Q9M591]	K04035 magnesium-protoporphyrin IX monomethyl ester (oxidative) cyclase [EC:1.14.13.81] | (RefSeq) magnesium-protoporphyrin IX monomethyl ester [oxidative] cyclase, chloroplastic (A)	ko00860: Porphyrin metabolism; ko01100: Metabolic pathways; ko01110: Biosynthesis of secondary metabolites	hypothetical protein CFC21_041121 [Triticum aestivum]	CRD1_HORVU RecName: Full=Magnesium-protoporphyrin IX monomethyl ester [oxidative] cyclase, chloroplastic; Short=Mg-protoporphyrin IX monomethyl ester oxidative cyclase; EC=1.14.13.81; AltName: Full=Protein Xantha-l; Flags: Precursor;	A0A446PPJ7_TRITD RecName: Full=Magnesium-protoporphyrin IX monomethyl ester (oxidative) cyclase {ECO:0000256|ARBA:ARBA00012092}; EC=1.14.13.81 {ECO:0000256|ARBA:ARBA00012092};	--	GO:0009706,chloroplast inner membrane; GO:0009535,chloroplast thylakoid membrane; GO:0048529,magnesium-protoporphyrin IX monomethyl ester (oxidative) cyclase activity; GO:0046872,metal ion binding; GO:0003729,mRNA binding; GO:0015995,chlorophyll biosynthetic process; GO:0009658,chloroplast organization; GO:0015979,photosynthesis; GO:1901401,regulation of tetrapyrrole metabolic process; GO:0003674…	PF02915.20:Rubrerythrin	--	--	--
TraesCS3B02G289600	132.596	135.771	132.661	74.7857	76.2901	74.4658	17511	14355	14754	7043	6401	8227	-1.22233	0	0	down	3B	464694007	464697936	+	TraesCS3B02G289600	Protein PLASTID TRANSCRIPTIONALLY ACTIVE 16%2C chloroplastic [Source:Projected from Arabidopsis thaliana (AT3G46780) UniProtKB/Swiss-Prot%3BAcc:Q9STF2]	--	--	protein PLASTID TRANSCRIPTIONALLY ACTIVE 16, chloroplastic-like [Triticum dicoccoides]	PTA16_ARATH RecName: Full=Protein PLASTID TRANSCRIPTIONALLY ACTIVE 16, chloroplastic {ECO:0000303|PubMed:16326926}; Short=pTAC16 {ECO:0000303|PubMed:16326926}; Flags: Precursor;	A0A453F9Y8_AEGTS RecName: Full=NAD(P)-bd_dom domain-containing protein {ECO:0000259|Pfam:PF13460};	Predicted dehydrogenase	GO:0009507,chloroplast; GO:0009941,chloroplast envelope; GO:0042644,chloroplast nucleoid; GO:0009534,chloroplast thylakoid; GO:0009535,chloroplast thylakoid membrane; GO:0005829,cytosol; GO:0098572,stromal side of plastid thylakoid membrane; GO:0007623,circadian rhythm; GO:0008150,biological_process; GO:0048511,rhythmic process; GO:0005575,cellular_component; GO:0005622,intracellular anatomical s…	PF13460.9:NAD(P)H-binding	--	--	--
TraesCS3B02G314300	114.637	114.757	111.428	67.6364	68.666	70.6059	14358	11507	11753	6041	5464	7398	-1.11123	0	0	down	3B	505286844	505289352	-	TraesCS3B02G314300	--	--	--	BURP domain-containing protein 3-like [Triticum aestivum]	BURP3_ORYSJ RecName: Full=BURP domain-containing protein 3; Short=OsBURP03; Flags: Precursor;	A0A3B6FTL8_WHEAT RecName: Full=BURP domain-containing protein {ECO:0000259|PROSITE:PS51277};	--	--	PF03181.18:BURP domain	--	--	--
TraesCS3B02G344200	618.35	602.259	614.697	339.882	359.601	341.192	38100	29709	31896	14934	14077	17587	-1.2107	0	0	down	3B	553570450	553571421	+	TraesCS3B02G344200	Similar to Photosystem II reaction center W protein (PSII 6.1 kDa protein) (Fragment) [Source: Projected from Oryza sativa (Os01g0773700)]	K02721 photosystem II PsbW protein | (RefSeq) photosystem II reaction center W protein, chloroplastic-like (A)	ko00195: Photosynthesis; ko01100: Metabolic pathways	photosystem II reaction center W protein, chloroplastic-like [Triticum dicoccoides]	PSBW_ORYSJ RecName: Full=Photosystem II reaction center W protein, chloroplastic; AltName: Full=PSII 6.1 kDa protein; Flags: Precursor;	A0A077S4A0_WHEAT RecName: Full=PSII 6.1 kDa protein {ECO:0000256|ARBA:ARBA00031756};	--	GO:0009535,chloroplast thylakoid membrane; GO:0016021,integral component of membrane; GO:0009523,photosystem II; GO:0015979,photosynthesis; GO:0042549,photosystem II stabilization; GO:0008150,biological_process; GO:0008152,metabolic process; GO:0009987,cellular process; GO:0044237,cellular metabolic process; GO:0006091,generation of precursor metabolites and energy; GO:0010109,regulation of photo…	PF07123.15:Photosystem II reaction centre W protein (PsbW)	--	--	--
TraesCS3B02G385400	13.2566	14.1817	12.9142	60.6682	63.2517	60.8375	1275	1092	1046	4161	3865	4895	1.80404	0	0	up	3B	605485107	605487546	-	TraesCS3B02G385400	--	K01246 DNA-3-methyladenine glycosylase I [EC:3.2.2.20] | (RefSeq) DNA-3-methyladenine glycosylase-like (A)	ko03410: Base excision repair	DNA-3-methyladenine glycosylase-like [Triticum aestivum]	--	A0A3B6FSD6_WHEAT SubName: Full=Uncharacterized protein {ECO:0000313|EnsemblPlants:TraesCS3B02G385400.1};	--	GO:0008725,DNA-3-methyladenine glycosylase activity; GO:0006284,base-excision repair; GO:0003674,molecular_function; GO:0003824,catalytic activity; GO:0003905,alkylbase DNA N-glycosylase activity; GO:0016787,hydrolase activity; GO:0016798,hydrolase activity, acting on glycosyl bonds; GO:0016799,hydrolase activity, hydrolyzing N-glycosyl compounds; GO:0019104,DNA N-glycosylase activity; GO:0043733…	PF03352.16:Methyladenine glycosylase	--	--	--
TraesCS3B02G392800	106.766	107.149	107.946	51.4279	52.0903	48.6519	6920	5560	5892	2377	2145	2638	-1.47427	0	0	down	3B	618434407	618435855	-	TraesCS3B02G392800	Photosystem II reaction center Psb28 protein [Source:UniProtKB/TrEMBL%3BAcc:W5D509]	K08903 photosystem II 13kDa protein | (RefSeq) photosystem II reaction center PSB28 protein, chloroplastic-like (A)	ko00195: Photosynthesis; ko01100: Metabolic pathways	hypothetical protein CFC21_036900 [Triticum aestivum]	PSB28_ORYSJ RecName: Full=Photosystem II reaction center PSB28 protein, chloroplastic; AltName: Full=Photosystem II protein W-like; Flags: Precursor;	A0A453FWS0_AEGTS RecName: Full=Photosystem II reaction center Psb28 protein {ECO:0000256|RuleBase:RU003509};	--	GO:0009535,chloroplast thylakoid membrane; GO:0009654,photosystem II oxygen evolving complex; GO:0015979,photosynthesis; GO:0008150,biological_process; GO:0008152,metabolic process; GO:0009987,cellular process; GO:0044237,cellular metabolic process; GO:0005575,cellular_component; GO:0005622,intracellular anatomical structure; GO:0005737,cytoplasm; GO:0009507,chloroplast; GO:0009534,chloroplast th…	PF03912.17:Psb28 protein	--	--	--
TraesCS3B02G398300	360.661	361.97	361.341	193.076	197.184	196.87	42087	33817	35510	16067	14619	19219	-1.27628	0	0	down	3B	628721186	628724685	+	TraesCS3B02G398300	Sedoheptulose-1%2C7-bisphosphatase%2C chloroplast%2C expressed [Source:UniProtKB/TrEMBL%3BAcc:D8L9G3]	K01100 sedoheptulose-bisphosphatase [EC:3.1.3.37] | (RefSeq) sedoheptulose-1,7-bisphosphatase, chloroplastic-like (A)	ko00710: Carbon fixation in photosynthetic organisms; ko01100: Metabolic pathways; ko01200: Carbon metabolism	sedoheptulose-1,7-bisphosphatase, chloroplastic-like [Triticum dicoccoides]	S17P_WHEAT RecName: Full=Sedoheptulose-1,7-bisphosphatase, chloroplastic; EC=3.1.3.37; AltName: Full=SED(1,7)P2ase; AltName: Full=Sedoheptulose bisphosphatase; Short=SBPase; Flags: Precursor;	D8L9G3_WHEAT SubName: Full=Sedoheptulose-1,7-bisphosphatase, chloroplast, expressed {ECO:0000313|EMBL:CBH32512.1, ECO:0000313|EnsemblPlants:TraesCS3B02G398300.1};	Fructose-1,6-bisphosphatase	GO:0009507,chloroplast; GO:0005737,cytoplasm; GO:0042132,fructose 1,6-bisphosphate 1-phosphatase activity; GO:0046872,metal ion binding; GO:0050278,sedoheptulose-bisphosphatase activity; GO:0030388,fructose 1,6-bisphosphate metabolic process; GO:0006002,fructose 6-phosphate metabolic process; GO:0006000,fructose metabolic process; GO:0006094,gluconeogenesis; GO:0019253,reductive pentose-phosphate…	PF00316.23:Fructose-1-6-bisphosphatase, N-terminal domain	--	--	--
TraesCS3B02G410400	178.221	180.597	177.18	90.9993	91.9224	92.4867	21194	17194	17744	7717	6945	9201	-1.35218	0	0	down	3B	647177551	647180459	+	TraesCS3B02G410400	Fructose-1%2C6-bisphosphatase%2C cytosolic%2Cputative%2Cexpressed [Source:UniProtKB/TrEMBL%3BAcc:D8L9K9]	K03841 fructose-1,6-bisphosphatase I [EC:3.1.3.11] | (RefSeq) fructose-1,6-bisphosphatase, cytosolic-like (A)	ko00010: Glycolysis / Gluconeogenesis; ko00030: Pentose phosphate pathway; ko00051: Fructose and mannose metabolism; ko00710: Carbon fixation in photosynthetic organisms; ko01100: Metabolic pathways; ko01110: Biosynthesis of secondary metabolites; ko01200: Carbon metabolism	unnamed protein product [Triticum turgidum subsp. durum]	F16P2_SACHY RecName: Full=Fructose-1,6-bisphosphatase, cytosolic; Short=FBPase; EC=3.1.3.11; AltName: Full=D-fructose-1,6-bisphosphate 1-phosphohydrolase;	A0A446NUS0_TRITD RecName: Full=Fructose-bisphosphatase {ECO:0000256|ARBA:ARBA00013093}; EC=3.1.3.11 {ECO:0000256|ARBA:ARBA00013093}; AltName: Full=D-fructose-1,6-bisphosphate 1-phosphohydrolase {ECO:0000256|ARBA:ARBA00032973};	Fructose-1,6-bisphosphatase	GO:0005737,cytoplasm; GO:0042132,fructose 1,6-bisphosphate 1-phosphatase activity; GO:0046872,metal ion binding; GO:0005975,carbohydrate metabolic process; GO:0003674,molecular_function; GO:0003824,catalytic activity; GO:0016787,hydrolase activity; GO:0016788,hydrolase activity, acting on ester bonds; GO:0016791,phosphatase activity; GO:0019203,carbohydrate phosphatase activity; GO:0042578,phosph…	PF00316.23:Fructose-1-6-bisphosphatase, N-terminal domain	--	--	--
TraesCS3B02G413700	510.161	512.449	523.249	312.88	320.239	308.851	54956	44195	47468	24035	21917	27833	-1.10664	0	0	down	3B	650623184	650626081	+	TraesCS3B02G413700	--	K03542 photosystem II 22kDa protein | (RefSeq) photosystem II 22 kDa protein 1, chloroplastic-like (A)	ko00195: Photosynthesis; ko01100: Metabolic pathways	photosystem II 22 kDa protein 1, chloroplastic-like [Triticum dicoccoides]	PSBS1_ORYSI RecName: Full=Photosystem II 22 kDa protein 1, chloroplastic {ECO:0000305}; Short=22 kDa protein of photosystem II 1 {ECO:0000305}; AltName: Full=Photosystem II subunit 1 {ECO:0000303|PubMed:21804028}; Short=OsPsbS1 {ECO:0000303|PubMed:21804028}; Flags: Precursor;	W5D4R0_WHEAT SubName: Full=Uncharacterized protein {ECO:0000313|EMBL:CDM85166.1, ECO:0000313|EnsemblPlants:TraesCS3B02G413700.1};	--	GO:0009535,chloroplast thylakoid membrane; GO:0016021,integral component of membrane; GO:0009523,photosystem II; GO:0010196,nonphotochemical quenching; GO:0015979,photosynthesis; GO:0009644,response to high light intensity; GO:0008150,biological_process; GO:0009314,response to radiation; GO:0009416,response to light stimulus; GO:0009628,response to abiotic stimulus; GO:0050896,response to stimulu…	PF00504.24:Chlorophyll A-B binding protein	--	--	--
TraesCS3B02G461800	0.5451	0.3777	0.5008	15.5948	15.1869	15.3242	137	76	106	2795	2425	3222	4.6111	0	0	up	3B	704706682	704712629	-	TraesCS3B02G461800	Sucrose phosphate synthase%2C Sucrose synthesis in pollen germinatio [Source: Projected from Oryza sativa (Os01g0919400)]	K00696 sucrose-phosphate synthase [EC:2.4.1.14] | (RefSeq) probable sucrose-phosphate synthase 1 (A)	ko00500: Starch and sucrose metabolism; ko01100: Metabolic pathways; ko01110: Biosynthesis of secondary metabolites	hypothetical protein CFC21_043530 [Triticum aestivum]	SPSA_MAIZE RecName: Full=Sucrose-phosphate synthase {ECO:0000303|PubMed:1840396}; EC=2.4.1.14 {ECO:0000269|PubMed:1840396}; AltName: Full=UDP-glucose-fructose-phosphate glucosyltransferase {ECO:0000303|PubMed:1840396};	A0A077RZ28_WHEAT RecName: Full=Sucrose-phosphate synthase {ECO:0000256|ARBA:ARBA00012536, ECO:0000256|RuleBase:RU368006}; EC=2.4.1.14 {ECO:0000256|ARBA:ARBA00012536, ECO:0000256|RuleBase:RU368006};	Glycosyltransferase	GO:0016157,sucrose synthase activity; GO:0046524,sucrose-phosphate synthase activity; GO:0005986,sucrose biosynthetic process; GO:0003674,molecular_function; GO:0003824,catalytic activity; GO:0008194,UDP-glycosyltransferase activity; GO:0016740,transferase activity; GO:0016757,transferase activity, transferring glycosyl groups; GO:0016758,transferase activity, transferring hexosyl groups; GO:0035…	PF00534.23:Glycosyl transferases group 1	--	--	--
TraesCS3B02G483500	34.5203	35.2156	36.1075	12.8198	13.7897	14.0938	5800	4737	5109	1536	1472	1981	-1.76928	0	0	down	3B	730230752	730235638	+	TraesCS3B02G483500	--	K01188 beta-glucosidase [EC:3.2.1.21] | (RefSeq) beta-glucosidase 5-like isoform X1 (A)	ko00460: Cyanoamino acid metabolism; ko00500: Starch and sucrose metabolism; ko00999: Biosynthesis of various plant secondary metabolites; ko01100: Metabolic pathways; ko01110: Biosynthesis of secondary metabolites	beta-glucosidase 5-like isoform X2 [Triticum dicoccoides]	BGL05_ORYSJ RecName: Full=Beta-glucosidase 5; Short=Os1bglu5; EC=3.2.1.21; Flags: Precursor;	A0A3B6FZ15_WHEAT RecName: Full=4-hydroxy-7-methoxy-3-oxo-3,4-dihydro-2H-1,4-benzoxazin-2-yl glucosidebeta-D-glucosidase {ECO:0000256|ARBA:ARBA00012857}; EC=3.2.1.182 {ECO:0000256|ARBA:ARBA00012857};	Beta-glucosidase, lactase phlorizinhydrolase, and related proteins	GO:0033907,beta-D-fucosidase activity; GO:0004565,beta-galactosidase activity; GO:0008422,beta-glucosidase activity; GO:0102483,scopolin beta-glucosidase activity; GO:0005975,carbohydrate metabolic process; GO:0003674,molecular_function; GO:0003824,catalytic activity; GO:0004553,hydrolase activity, hydrolyzing O-glycosyl compounds; GO:0016787,hydrolase activity; GO:0016798,hydrolase activity, act…	PF00232.21:Glycosyl hydrolase family 1	--	--	--
TraesCS3D02G027300	32.8753	34.8431	33.3097	7.254	7.7228	7.2708	3578	3036	3053	563	534	662	-2.57647	0	0	down	3D	9291380	9293047	+	TraesCS3D02G027300	WAT1-related protein [Source:UniProtKB/TrEMBL%3BAcc:A0A1D5WQF3]	--	--	WAT1-related protein At3g18200-like [Triticum aestivum]	WTR17_ARATH RecName: Full=WAT1-related protein At3g18200;	A0A3B6GPJ3_WHEAT RecName: Full=WAT1-related protein {ECO:0000256|RuleBase:RU363077};	--	GO:0016021,integral component of membrane; GO:0005886,plasma membrane; GO:0022857,transmembrane transporter activity; GO:0003674,molecular_function; GO:0005215,transporter activity; GO:0005575,cellular_component; GO:0016020,membrane; GO:0031224,intrinsic component of membrane; GO:0110165,cellular anatomical entity; GO:0071944,cell periphery	PF00892.23:EamA-like transporter family	--	--	--
TraesCS3D02G051800	1484.41	1469.16	1508.9	882.941	880.631	862.544	100857	79916	86337	42780	38014	49027	-1.15682	0	0	down	3D	21004883	21005972	+	TraesCS3D02G051800	--	K02699 photosystem I subunit XI | (RefSeq) photosystem I reaction center subunit XI, chloroplastic-like (A)	ko00195: Photosynthesis; ko01100: Metabolic pathways	unnamed protein product [Triticum turgidum subsp. durum]	PSAL_HORVU RecName: Full=Photosystem I reaction center subunit XI, chloroplastic; Short=PSI-L; AltName: Full=PSI subunit V; Flags: Precursor;	A0A453DV78_AEGTS RecName: Full=PSI subunit V {ECO:0000256|ARBA:ARBA00032768};	--	GO:0009535,chloroplast thylakoid membrane; GO:0016021,integral component of membrane; GO:0009538,photosystem I reaction center; GO:0015979,photosynthesis; GO:0008150,biological_process; GO:0008152,metabolic process; GO:0009987,cellular process; GO:0044237,cellular metabolic process; GO:0005575,cellular_component; GO:0005622,intracellular anatomical structure; GO:0005737,cytoplasm; GO:0009507,chlo…	PF02605.18:Photosystem I reaction centre subunit XI	--	--	--
TraesCS3D02G052100	611.029	609.633	618.076	343.01	342.701	366.298	27918	22300	23782	11176	9948	14001	-1.19655	0	0	down	3D	21328325	21329076	-	TraesCS3D02G052100	Non-specific lipid-transfer protein [Source:UniProtKB/TrEMBL%3BAcc:A0A341SV53]	--	--	non-specific lipid-transfer protein 4.1 [Aegilops tauschii subsp. strangulata]	NLT41_HORVU RecName: Full=Non-specific lipid-transfer protein 4.1; Short=LTP 4.1; AltName: Full=CW-21; Short=CW21; Flags: Precursor;	A0A453DV92_AEGTS RecName: Full=Non-specific lipid-transfer protein {ECO:0000256|RuleBase:RU000628};	--	GO:0008289,lipid binding; GO:0006869,lipid transport; GO:0003674,molecular_function; GO:0005488,binding; GO:0006810,transport; GO:0006811,ion transport; GO:0006820,anion transport; GO:0008150,biological_process; GO:0010876,lipid localization; GO:0033036,macromolecule localization; GO:0051179,localization; GO:0051234,establishment of localization; GO:0071702,organic substance transport	PF00234.25:Protease inhibitor/seed storage/LTP family	--	--	--
TraesCS3D02G083700	131.184	136.198	134.875	76.5038	71.385	73.0516	9123	7583	7899	3794	3154	4250	-1.2556	0	0	down	3D	42488631	42490673	-	TraesCS3D02G083700	--	K09510 DnaJ homolog subfamily B member 4 | (RefSeq) dnaJ homolog subfamily B member 4-like (A)	--	chaperone protein dnaJ 20, chloroplastic-like [Triticum aestivum]	DNJ20_ARATH RecName: Full=Chaperone protein dnaJ 20, chloroplastic; Short=AtDjC20; Short=AtJ20; Flags: Precursor;	A0A3B6GMY9_WHEAT RecName: Full=J domain-containing protein {ECO:0000259|PROSITE:PS50076};	Molecular chaperone (DnaJ superfamily)	GO:0009507,chloroplast; GO:0005634,nucleus; GO:0061077,chaperone-mediated protein folding; GO:1902395,regulation of 1-deoxy-D-xylulose-5-phosphate synthase activity; GO:0010322,regulation of isopentenyl diphosphate biosynthetic process, methylerythritol 4-phosphate pathway; GO:0006457,protein folding; GO:0008150,biological_process; GO:0009987,cellular process; GO:0050790,regulation of catalytic a…	PF00226.34:DnaJ domain	--	--	--
TraesCS3D02G140300	3.5381	3.8396	4.1524	46.7369	50.1696	51.1836	343	298	339	3231	3090	4151	3.29622	0	0	up	3D	101547729	101549415	-	TraesCS3D02G140300	--	--	--	protodermal factor 1-like [Triticum aestivum]	PDF1_ARATH RecName: Full=Protodermal factor 1; Flags: Precursor;	A0A3B6GQH7_WHEAT SubName: Full=Uncharacterized protein {ECO:0000313|EnsemblPlants:TraesCS3D02G140300.1};	--	GO:0005576,extracellular region; GO:0005575,cellular_component; GO:0110165,cellular anatomical entity	--	--	--	--
TraesCS3D02G176100	22.7457	23.8642	22.5317	102.415	103.495	104.153	2262	1900	1887	7263	6539	8665	1.77431	0	0	up	3D	157548692	157550717	-	TraesCS3D02G176100	--	--	--	germin-like protein 5-1 [Aegilops tauschii subsp. strangulata]	GL52_ORYSJ RecName: Full=Germin-like protein 5-1; Flags: Precursor;	A0A453ELW6_AEGTS RecName: Full=Germin-like protein {ECO:0000256|RuleBase:RU366015};	--	GO:0048046,apoplast; GO:0009506,plasmodesma; GO:0030145,manganese ion binding; GO:0010497,plasmodesmata-mediated intercellular transport; GO:2000280,regulation of root development; GO:0003674,molecular_function; GO:0005488,binding; GO:0043167,ion binding; GO:0043169,cation binding; GO:0046872,metal ion binding; GO:0046914,transition metal ion binding; GO:0006810,transport; GO:0008150,biological_p…	PF00190.25:Cupin	--	--	--
TraesCS3D02G191600	8.3042	8.5296	8.1557	33.5576	32.2328	32.7597	2105	1731	1741	6066	5191	6947	1.58843	0	0	up	3D	181110211	181118906	-	TraesCS3D02G191600	--	K11593 eukaryotic translation initiation factor 2C | (RefSeq) protein argonaute 4A-like isoform X1 (A)	--	protein argonaute 4A-like isoform X3 [Triticum aestivum]	AGO4A_ORYSJ RecName: Full=Protein argonaute 4A; Short=OsAGO4a;	A0A3B6GS93_WHEAT SubName: Full=Uncharacterized protein {ECO:0000313|EnsemblPlants:TraesCS3D02G191600.5};	Translation initiation factor 2C (eIF-2C) and related proteins	GO:0005737,cytoplasm; GO:0004521,endoribonuclease activity; GO:0003723,RNA binding; GO:0035194,post-transcriptional gene silencing by RNA; GO:0003674,molecular_function; GO:0003824,catalytic activity; GO:0004518,nuclease activity; GO:0004519,endonuclease activity; GO:0004540,ribonuclease activity; GO:0016787,hydrolase activity; GO:0016788,hydrolase activity, acting on ester bonds; GO:0140098,cata…	PF02171.20:Piwi domain	--	--	--
TraesCS3D02G194300	304.473	316.219	311.739	192.41	193.518	189.314	36483	30335	31457	16441	14732	18977	-1.08869	0	0	down	3D	185332436	185334995	+	TraesCS3D02G194300	Magnesium-protoporphyrin IX monomethyl ester [oxidative] cyclase%2C chloroplastic [Source:Projected from Arabidopsis thaliana (AT3G56940) UniProtKB/Swiss-Prot%3BAcc:Q9M591]	K04035 magnesium-protoporphyrin IX monomethyl ester (oxidative) cyclase [EC:1.14.13.81] | (RefSeq) magnesium-protoporphyrin IX monomethyl ester [oxidative] cyclase, chloroplastic (A)	ko00860: Porphyrin metabolism; ko01100: Metabolic pathways; ko01110: Biosynthesis of secondary metabolites	hypothetical protein CFC21_047062 [Triticum aestivum]	CRD1_HORVU RecName: Full=Magnesium-protoporphyrin IX monomethyl ester [oxidative] cyclase, chloroplastic; Short=Mg-protoporphyrin IX monomethyl ester oxidative cyclase; EC=1.14.13.81; AltName: Full=Protein Xantha-l; Flags: Precursor;	A0A3B6GSE0_WHEAT RecName: Full=Magnesium-protoporphyrin IX monomethyl ester (oxidative) cyclase {ECO:0000256|ARBA:ARBA00012092}; EC=1.14.13.81 {ECO:0000256|ARBA:ARBA00012092};	--	GO:0009706,chloroplast inner membrane; GO:0009535,chloroplast thylakoid membrane; GO:0048529,magnesium-protoporphyrin IX monomethyl ester (oxidative) cyclase activity; GO:0046872,metal ion binding; GO:0003729,mRNA binding; GO:0015995,chlorophyll biosynthetic process; GO:0009658,chloroplast organization; GO:0015979,photosynthesis; GO:1901401,regulation of tetrapyrrole metabolic process; GO:0003674…	PF02915.20:Rubrerythrin	--	--	--
TraesCS3D02G223300	2639.74	2690.68	2685.56	1260.43	1213.43	1243.08	257558	210180	220665	87698	75219	101465	-1.50055	0	0	down	3D	304327703	304335024	-	TraesCS3D02G223300	Carbonic anhydrase [Source:UniProtKB/TrEMBL%3BAcc:A0A1D5WHU8]	K01673 carbonic anhydrase [EC:4.2.1.1] | (RefSeq) carbonic anhydrase, chloroplastic isoform X1 (A)	ko00910: Nitrogen metabolism; ko01100: Metabolic pathways	carbonic anhydrase, chloroplastic isoform X1 [Aegilops tauschii subsp. strangulata]	CAHC_HORVU RecName: Full=Carbonic anhydrase, chloroplastic; EC=4.2.1.1; AltName: Full=Carbonate dehydratase; Flags: Precursor;	A0A453F3W1_AEGTS RecName: Full=Carbonic anhydrase {ECO:0000256|ARBA:ARBA00012925, ECO:0000256|RuleBase:RU003956}; EC=4.2.1.1 {ECO:0000256|ARBA:ARBA00012925, ECO:0000256|RuleBase:RU003956}; AltName: Full=Carbonate dehydratase {ECO:0000256|RuleBase:RU003956};	Predicted carbonic anhydrase involved in protection against oxidative damage	GO:0009570,chloroplast stroma; GO:0004089,carbonate dehydratase activity; GO:0008270,zinc ion binding; GO:0015976,carbon utilization; GO:0003674,molecular_function; GO:0003824,catalytic activity; GO:0016829,lyase activity; GO:0016835,carbon-oxygen lyase activity; GO:0016836,hydro-lyase activity; GO:0005488,binding; GO:0043167,ion binding; GO:0043169,cation binding; GO:0046872,metal ion binding; G…	PF00484.22:Carbonic anhydrase	--	--	--
TraesCS3D02G256700	123.249	128.481	126.374	68.8556	67.5807	70.1801	16431	13713	14188	6546	5724	7827	-1.26269	0	0	down	3D	358679001	358682385	+	TraesCS3D02G256700	Protein PLASTID TRANSCRIPTIONALLY ACTIVE 16%2C chloroplastic [Source:Projected from Arabidopsis thaliana (AT3G46780) UniProtKB/Swiss-Prot%3BAcc:Q9STF2]	--	--	protein PLASTID TRANSCRIPTIONALLY ACTIVE 16, chloroplastic-like [Triticum aestivum]	PTA16_ARATH RecName: Full=Protein PLASTID TRANSCRIPTIONALLY ACTIVE 16, chloroplastic {ECO:0000303|PubMed:16326926}; Short=pTAC16 {ECO:0000303|PubMed:16326926}; Flags: Precursor;	A0A453F9Y8_AEGTS RecName: Full=NAD(P)-bd_dom domain-containing protein {ECO:0000259|Pfam:PF13460};	Predicted dehydrogenase	GO:0009507,chloroplast; GO:0009941,chloroplast envelope; GO:0042644,chloroplast nucleoid; GO:0009534,chloroplast thylakoid; GO:0009535,chloroplast thylakoid membrane; GO:0005829,cytosol; GO:0098572,stromal side of plastid thylakoid membrane; GO:0007623,circadian rhythm; GO:0008150,biological_process; GO:0048511,rhythmic process; GO:0005575,cellular_component; GO:0005622,intracellular anatomical s…	PF13460.9:NAD(P)H-binding	--	--	--
TraesCS3D02G277200	3.1565	2.7745	3.0193	69.2639	66.1514	66.5884	108	76	87	1690	1438	1906	4.0994	0	0	up	3D	384567183	384567785	-	TraesCS3D02G277200	Profilin [Source:UniProtKB/TrEMBL%3BAcc:A0A341T538]	K05759 profilin | (RefSeq) profilin-2-like (A)	--	hypothetical protein CFC21_047940 [Triticum aestivum]	PROF2_PHLPR RecName: Full=Profilin-2; AltName: Full=Allergen Phl p 11; AltName: Full=Pollen allergen Phl p 12; AltName: Full=Profilin 4; AltName: Allergen=Phl p 12;	A0A3B6GYE4_WHEAT RecName: Full=Profilin {ECO:0000256|RuleBase:RU003909};	Profilin	GO:0005737,cytoplasm; GO:0005856,cytoskeleton; GO:0003779,actin binding; GO:0003674,molecular_function; GO:0005488,binding; GO:0005515,protein binding; GO:0008092,cytoskeletal protein binding; GO:0005575,cellular_component; GO:0005622,intracellular anatomical structure; GO:0110165,cellular anatomical entity; GO:0043226,organelle; GO:0043228,non-membrane-bounded organelle; GO:0043229,intracellular…	PF00235.22:Profilin	--	--	--
TraesCS3D02G309400	781.393	740.978	769.161	438.503	468.659	430.601	41136	31230	34100	16462	15675	18964	-1.16872	0	0	down	3D	423389319	423390159	-	TraesCS3D02G309400	Similar to Photosystem II reaction center W protein (PSII 6.1 kDa protein) (Fragment) [Source: Projected from Oryza sativa (Os01g0773700)]	K02721 photosystem II PsbW protein | (RefSeq) photosystem II reaction center W protein, chloroplastic-like (A)	ko00195: Photosynthesis; ko01100: Metabolic pathways	photosystem II reaction center protein PsbW [Escherichia coli]	PSBW_ORYSJ RecName: Full=Photosystem II reaction center W protein, chloroplastic; AltName: Full=PSII 6.1 kDa protein; Flags: Precursor;	A0A1D5WIZ3_WHEAT RecName: Full=PSII 6.1 kDa protein {ECO:0000256|ARBA:ARBA00031756};	--	GO:0009535,chloroplast thylakoid membrane; GO:0016021,integral component of membrane; GO:0009523,photosystem II; GO:0015979,photosynthesis; GO:0042549,photosystem II stabilization; GO:0008150,biological_process; GO:0008152,metabolic process; GO:0009987,cellular process; GO:0044237,cellular metabolic process; GO:0006091,generation of precursor metabolites and energy; GO:0010109,regulation of photo…	PF07123.15:Photosystem II reaction centre W protein (PsbW)	--	--	--
TraesCS3D02G338300	11.4607	12.0812	11.5192	60.0117	60.9181	59.1254	801	676	678	2991	2705	3457	1.96982	0	0	up	3D	451234111	451235231	-	TraesCS3D02G338300	Non-specific lipid-transfer protein [Source:UniProtKB/TrEMBL%3BAcc:Q2PCD1]	--	--	non-specific lipid-transfer protein 2 [Aegilops tauschii subsp. strangulata]	NLT2A_ORYSJ RecName: Full=Non-specific lipid-transfer protein 2A; Short=LTP 2A; Flags: Precursor;	Q2PCD1_WHEAT RecName: Full=Non-specific lipid-transfer protein {ECO:0000256|RuleBase:RU000628};	--	GO:0008289,lipid binding; GO:0006869,lipid transport; GO:0003674,molecular_function; GO:0005488,binding; GO:0006810,transport; GO:0006811,ion transport; GO:0006820,anion transport; GO:0008150,biological_process; GO:0010876,lipid localization; GO:0033036,macromolecule localization; GO:0051179,localization; GO:0051234,establishment of localization; GO:0071702,organic substance transport	PF00234.25:Protease inhibitor/seed storage/LTP family	--	--	--
TraesCS3D02G346700	20.5879	21.2254	18.3629	85.4815	88.7116	85.7331	1993	1645	1497	5901	5456	6943	1.71872	0	0	up	3D	458303374	458306031	-	TraesCS3D02G346700	--	K01246 DNA-3-methyladenine glycosylase I [EC:3.2.2.20] | (RefSeq) DNA-3-methyladenine glycosylase-like (A)	ko03410: Base excision repair	DNA-3-methyladenine glycosylase-like [Triticum aestivum]	--	A0A3B6H100_WHEAT SubName: Full=Uncharacterized protein {ECO:0000313|EnsemblPlants:TraesCS3D02G346700.1};	--	GO:0008725,DNA-3-methyladenine glycosylase activity; GO:0006284,base-excision repair; GO:0003674,molecular_function; GO:0003824,catalytic activity; GO:0003905,alkylbase DNA N-glycosylase activity; GO:0016787,hydrolase activity; GO:0016798,hydrolase activity, acting on glycosyl bonds; GO:0016799,hydrolase activity, hydrolyzing N-glycosyl compounds; GO:0019104,DNA N-glycosylase activity; GO:0043733…	PF03352.16:Methyladenine glycosylase	--	--	--
TraesCS3D02G359900	378.449	387.612	382.913	207.114	209.166	214.538	46084	37788	39267	17985	16182	21855	-1.25645	0	0	down	3D	473609204	473612823	-	TraesCS3D02G359900	--	K01100 sedoheptulose-bisphosphatase [EC:3.1.3.37] | (RefSeq) sedoheptulose-1,7-bisphosphatase, chloroplastic-like (A)	ko00710: Carbon fixation in photosynthetic organisms; ko01100: Metabolic pathways; ko01200: Carbon metabolism	sedoheptulose-1,7-bisphosphatase, chloroplastic [Aegilops tauschii subsp. strangulata]	S17P_WHEAT RecName: Full=Sedoheptulose-1,7-bisphosphatase, chloroplastic; EC=3.1.3.37; AltName: Full=SED(1,7)P2ase; AltName: Full=Sedoheptulose bisphosphatase; Short=SBPase; Flags: Precursor;	A0A453FY38_AEGTS SubName: Full=Uncharacterized protein {ECO:0000313|EnsemblPlants:AET3Gv20822400.1};	Fructose-1,6-bisphosphatase	GO:0009507,chloroplast; GO:0005737,cytoplasm; GO:0042132,fructose 1,6-bisphosphate 1-phosphatase activity; GO:0046872,metal ion binding; GO:0050278,sedoheptulose-bisphosphatase activity; GO:0030388,fructose 1,6-bisphosphate metabolic process; GO:0006002,fructose 6-phosphate metabolic process; GO:0006000,fructose metabolic process; GO:0006094,gluconeogenesis; GO:0019253,reductive pentose-phosphate…	PF00316.23:Fructose-1-6-bisphosphatase, N-terminal domain	--	--	--
TraesCS3D02G370700	276.447	281.854	293.313	148.315	150.645	147.652	25704	20981	22967	9834	8899	11485	-1.32304	0	0	down	3D	484345504	484348010	+	TraesCS3D02G370700	--	K03841 fructose-1,6-bisphosphatase I [EC:3.1.3.11] | (RefSeq) fructose-1,6-bisphosphatase, cytosolic (A)	ko00010: Glycolysis / Gluconeogenesis; ko00030: Pentose phosphate pathway; ko00051: Fructose and mannose metabolism; ko00710: Carbon fixation in photosynthetic organisms; ko01100: Metabolic pathways; ko01110: Biosynthesis of secondary metabolites; ko01200: Carbon metabolism	unnamed protein product [Triticum turgidum subsp. durum]	F16P2_SACHY RecName: Full=Fructose-1,6-bisphosphatase, cytosolic; Short=FBPase; EC=3.1.3.11; AltName: Full=D-fructose-1,6-bisphosphate 1-phosphohydrolase;	A0A446NUS0_TRITD RecName: Full=Fructose-bisphosphatase {ECO:0000256|ARBA:ARBA00013093}; EC=3.1.3.11 {ECO:0000256|ARBA:ARBA00013093}; AltName: Full=D-fructose-1,6-bisphosphate 1-phosphohydrolase {ECO:0000256|ARBA:ARBA00032973};	Fructose-1,6-bisphosphatase	GO:0005737,cytoplasm; GO:0042132,fructose 1,6-bisphosphate 1-phosphatase activity; GO:0046872,metal ion binding; GO:0005975,carbohydrate metabolic process; GO:0003674,molecular_function; GO:0003824,catalytic activity; GO:0016787,hydrolase activity; GO:0016788,hydrolase activity, acting on ester bonds; GO:0016791,phosphatase activity; GO:0019203,carbohydrate phosphatase activity; GO:0042578,phosph…	PF00316.23:Fructose-1-6-bisphosphatase, N-terminal domain	--	--	--
TraesCS3D02G374200	610.935	625.032	626.481	342.085	349.957	339.064	55530	45483	47954	22173	20209	25782	-1.24495	0	0	down	3D	487411816	487415317	+	TraesCS3D02G374200	--	K03542 photosystem II 22kDa protein | (RefSeq) photosystem II 22 kDa protein 1, chloroplastic-like (A)	ko00195: Photosynthesis; ko01100: Metabolic pathways	photosystem II 22 kDa protein 1, chloroplastic [Aegilops tauschii subsp. strangulata]	PSBS1_ORYSI RecName: Full=Photosystem II 22 kDa protein 1, chloroplastic {ECO:0000305}; Short=22 kDa protein of photosystem II 1 {ECO:0000305}; AltName: Full=Photosystem II subunit 1 {ECO:0000303|PubMed:21804028}; Short=OsPsbS1 {ECO:0000303|PubMed:21804028}; Flags: Precursor;	A0A453G0X8_AEGTS SubName: Full=Uncharacterized protein {ECO:0000313|EnsemblPlants:AET3Gv20849200.1};	--	GO:0009535,chloroplast thylakoid membrane; GO:0016021,integral component of membrane; GO:0009523,photosystem II; GO:0010196,nonphotochemical quenching; GO:0015979,photosynthesis; GO:0009644,response to high light intensity; GO:0008150,biological_process; GO:0009314,response to radiation; GO:0009416,response to light stimulus; GO:0009628,response to abiotic stimulus; GO:0050896,response to stimulu…	PF00504.24:Chlorophyll A-B binding protein	--	--	--
TraesCS3D02G402500	186.048	179.057	185.402	90.4124	88.9077	93.4355	7569	5832	6352	2623	2298	3180	-1.4039	0	0	down	3D	516876989	516877777	+	TraesCS3D02G402500	NdhN [Source:Projected from Arabidopsis thaliana (AT5G58260) UniProtKB/TrEMBL%3BAcc:A0A178UG88]	--	--	hypothetical protein CFC21_049228 [Triticum aestivum]	NDHN_ARATH RecName: Full=NAD(P)H-quinone oxidoreductase subunit N, chloroplastic {ECO:0000305}; EC=7.1.1.- {ECO:0000305}; AltName: Full=NAD(P)H dehydrogenase subunit N {ECO:0000303|PubMed:21785130}; Short=NDH subunit N {ECO:0000305}; Short=NDH-N {ECO:0000303|PubMed:15608332}; AltName: Full=NADH-plastoquinone oxidoreductase subunit N {ECO:0000305}; Flags: Precursor;	A0A453G845_AEGTS SubName: Full=Uncharacterized protein {ECO:0000313|EnsemblPlants:AET3Gv20911400.1};	--	GO:0009507,chloroplast; GO:0009941,chloroplast envelope; GO:0009535,chloroplast thylakoid membrane; GO:0010598,NAD(P)H dehydrogenase complex (plastoquinone); GO:0009536,plastid; GO:0016655,oxidoreductase activity, acting on NAD(P)H, quinone or similar compound as acceptor; GO:0048038,quinone binding; GO:0050832,defense response to fungus; GO:0010258,NADH dehydrogenase complex (plastoquinone) asse…	PF11909.11:NADH-quinone oxidoreductase cyanobacterial subunit N	--	--	--
TraesCS3D02G413900	155.198	154.306	159.255	89.273	87.0078	86.8764	10534	8385	9103	4321	3752	4933	-1.22474	0	0	down	3D	526048686	526049943	+	TraesCS3D02G413900	--	K03671 thioredoxin 1 | (RefSeq) thioredoxin F, chloroplastic-like (A)	--	thioredoxin F, chloroplastic-like [Hordeum vulgare subsp. vulgare]	TRXF_ORYSJ RecName: Full=Thioredoxin F, chloroplastic; Short=OsTrxf; AltName: Full=OsTrx03; Flags: Precursor;	N1QXD1_AEGTA SubName: Full=Thioredoxin F-type, chloroplastic {ECO:0000313|EMBL:EMT14767.1, ECO:0000313|EnsemblPlants:EMT14767};	Thioredoxin	GO:0009507,chloroplast; GO:0005575,cellular_component; GO:0005622,intracellular anatomical structure; GO:0005737,cytoplasm; GO:0009536,plastid; GO:0043226,organelle; GO:0043227,membrane-bounded organelle; GO:0043229,intracellular organelle; GO:0043231,intracellular membrane-bounded organelle; GO:0110165,cellular anatomical entity	PF00085.23:Thioredoxin	--	--	--
TraesCS3D02G414900	0.9992	1.4041	1.3348	40.9638	40.0565	39.7895	64	72	72	1871	1630	2132	4.63999	0	0	up	3D	526972647	526974563	-	TraesCS3D02G414900	--	K12462 Rho GDP-dissociation inhibitor | (RefSeq) rho GDP-dissociation inhibitor 1-like (A)	--	rho GDP-dissociation inhibitor 1 [Aegilops tauschii subsp. strangulata]	GDIR_ARATH RecName: Full=Rho GDP-dissociation inhibitor 1; Short=AtRhoGDI1; Short=Rho GDI-1;	A0A453GA43_AEGTS SubName: Full=Uncharacterized protein {ECO:0000313|EnsemblPlants:AET3Gv20934200.3};	Rho GDP-dissociation inhibitor	GO:0005829,cytosol; GO:0016020,membrane; GO:0005096,GTPase activator activity; GO:0005094,Rho GDP-dissociation inhibitor activity; GO:0009932,cell tip growth; GO:0007266,Rho protein signal transduction; GO:0010053,root epidermal cell differentiation; GO:0003674,molecular_function; GO:0008047,enzyme activator activity; GO:0030234,enzyme regulator activity; GO:0030695,GTPase regulator activity; GO:…	PF02115.20:RHO protein GDP dissociation inhibitor	--	--	--
TraesCS3D02G440200	59.3694	62.0447	61.9684	28.6674	27.4102	29.0153	9331	7807	8202	3213	2737	3815	-1.49791	0	0	down	3D	550648774	550654210	+	TraesCS3D02G440200	--	K01188 beta-glucosidase [EC:3.2.1.21] | (RefSeq) beta-glucosidase 5-like isoform X1 (A)	ko00460: Cyanoamino acid metabolism; ko00500: Starch and sucrose metabolism; ko00999: Biosynthesis of various plant secondary metabolites; ko01100: Metabolic pathways; ko01110: Biosynthesis of secondary metabolites	beta-glucosidase 5 isoform X3 [Aegilops tauschii subsp. strangulata]	BGL05_ORYSJ RecName: Full=Beta-glucosidase 5; Short=Os1bglu5; EC=3.2.1.21; Flags: Precursor;	A0A3B6H4C3_WHEAT RecName: Full=4-hydroxy-7-methoxy-3-oxo-3,4-dihydro-2H-1,4-benzoxazin-2-yl glucosidebeta-D-glucosidase {ECO:0000256|ARBA:ARBA00012857}; EC=3.2.1.182 {ECO:0000256|ARBA:ARBA00012857};	Beta-glucosidase, lactase phlorizinhydrolase, and related proteins	GO:0033907,beta-D-fucosidase activity; GO:0004565,beta-galactosidase activity; GO:0008422,beta-glucosidase activity; GO:0102483,scopolin beta-glucosidase activity; GO:0005975,carbohydrate metabolic process; GO:0003674,molecular_function; GO:0003824,catalytic activity; GO:0004553,hydrolase activity, hydrolyzing O-glycosyl compounds; GO:0016787,hydrolase activity; GO:0016798,hydrolase activity, act…	PF00232.21:Glycosyl hydrolase family 1	--	--	--
TraesCS3D02G499600	1.2213	1.3439	1.3208	17.8911	18.9258	17.2234	168	148	153	1755	1654	1982	3.40921	0	0	up	3D	589374117	589378796	-	TraesCS3D02G499600	Non-specific phospholipase C2 [Source:Projected from Arabidopsis thaliana (AT2G26870) UniProtKB/Swiss-Prot%3BAcc:O81020]	K01114 phospholipase C [EC:3.1.4.3] | (RefSeq) non-specific phospholipase C2-like (A)	ko00562: Inositol phosphate metabolism; ko00564: Glycerophospholipid metabolism; ko00565: Ether lipid metabolism; ko01100: Metabolic pathways; ko01110: Biosynthesis of secondary metabolites	phospholipase C [Triticum aestivum]	NPC2_ARATH RecName: Full=Non-specific phospholipase C2; EC=3.1.-.-; Flags: Precursor;	A0A453GPR0_AEGTS SubName: Full=Uncharacterized protein {ECO:0000313|EnsemblPlants:AET3Gv21148700.2};	--	GO:0009507,chloroplast; GO:0005576,extracellular region; GO:0005794,Golgi apparatus; GO:0004629,phospholipase C activity; GO:0042742,defense response to bacterium; GO:0048229,gametophyte development; GO:0009395,phospholipid catabolic process; GO:0048364,root development; GO:0003674,molecular_function; GO:0003824,catalytic activity; GO:0004620,phospholipase activity; GO:0008081,phosphoric diester …	PF04185.17:Phosphoesterase family	--	--	--
TraesCS3D02G514100	88.831	91.5686	89.3116	48.5255	48.6584	49.2319	14468	11940	12250	5636	5035	6708	-1.27261	0	0	down	3D	598009993	598013593	+	TraesCS3D02G514100	CH1 [Source:Projected from Arabidopsis thaliana (AT1G44446) UniProtKB/TrEMBL%3BAcc:A0A178W6L1]	K13600 chlorophyllide a oxygenase [EC:1.14.13.122] | (RefSeq) chlorophyllide a oxygenase, chloroplastic (A)	ko00860: Porphyrin metabolism; ko01100: Metabolic pathways; ko01110: Biosynthesis of secondary metabolites	chlorophyllide a oxygenase, chloroplastic [Aegilops tauschii subsp. strangulata]	CAO_ORYSJ RecName: Full=Chlorophyllide a oxygenase, chloroplastic; Short=Chlorophyll a oxygenase; EC=1.14.13.122; AltName: Full=Chlorophyll b synthase; Flags: Precursor;	A0A453GSU1_AEGTS RecName: Full=Rieske domain-containing protein {ECO:0000259|PROSITE:PS51296};	--	GO:0009507,chloroplast; GO:0031969,chloroplast membrane; GO:0009535,chloroplast thylakoid membrane; GO:0005737,cytoplasm; GO:0051537,2 iron, 2 sulfur cluster binding; GO:0010277,chlorophyllide a oxygenase [overall] activity; GO:0005506,iron ion binding; GO:0016491,oxidoreductase activity; GO:0015995,chlorophyll biosynthetic process; GO:0003674,molecular_function; GO:0005488,binding; GO:0051536,ir…	PF00355.29:Rieske [2Fe-2S] domain	--	--	--
TraesCS4A02G009600	1.2937	1.3113	1.2088	45.251	44.1981	41.9701	122	99	96	3043	2648	3311	4.71396	0	0	up	4A	5742304	5743659	-	TraesCS4A02G009600	--	--	--	uncharacterized protein LOC123084718 [Triticum aestivum]	--	A0A446QKR3_TRITD SubName: Full=Uncharacterized protein {ECO:0000313|EMBL:VAH87047.1};	--	--	--	--	--	--
TraesCS4A02G019100	152	152.851	152.642	93.3152	93.6231	91.0926	15560	12527	13159	6812	6089	7801	-1.11075	0	0	down	4A	12395602	12399697	+	TraesCS4A02G019100	Ribulose-phosphate 3-epimerase [Source:UniProtKB/TrEMBL%3BAcc:W5E5Z3]	K01783 ribulose-phosphate 3-epimerase [EC:5.1.3.1] | (RefSeq) ribulose-phosphate 3-epimerase, chloroplastic-like (A)	ko00030: Pentose phosphate pathway; ko00040: Pentose and glucuronate interconversions; ko00710: Carbon fixation in photosynthetic organisms; ko01100: Metabolic pathways; ko01110: Biosynthesis of secondary metabolites; ko01200: Carbon metabolism; ko01230: Biosynthesis of amino acids	ribulose-phosphate 3-epimerase, chloroplastic [Triticum dicoccoides]	RPE_ORYSJ RecName: Full=Ribulose-phosphate 3-epimerase, chloroplastic; EC=5.1.3.1 {ECO:0000250|UniProtKB:Q43157}; AltName: Full=Pentose-5-phosphate 3-epimerase; Short=PPE; AltName: Full=R5P3E; Short=RPE; Flags: Precursor;	W5E5Z3_WHEAT RecName: Full=Ribulose-phosphate 3-epimerase {ECO:0000256|ARBA:ARBA00013188, ECO:0000256|PIRNR:PIRNR001461}; EC=5.1.3.1 {ECO:0000256|ARBA:ARBA00013188, ECO:0000256|PIRNR:PIRNR001461};	D-ribulose-5-phosphate 3-epimerase	GO:0009535,chloroplast thylakoid membrane; GO:0005829,cytosol; GO:0010319,stromule; GO:0004750,ribulose-phosphate 3-epimerase activity; GO:0046872,metal ion binding; GO:0044262,cellular carbohydrate metabolic process; GO:0009052,pentose-phosphate shunt, non-oxidative branch; GO:0019253,reductive pentose-phosphate cycle; GO:0009409,response to cold; GO:0009624,response to nematode; GO:0003674,mole…	PF00834.22:Ribulose-phosphate 3 epimerase family	--	--	--
TraesCS4A02G031700	108.495	112.384	113.593	59.4168	61.4499	60.3798	10035	8322	8848	3919	3611	4672	-1.27561	0	0	down	4A	24762634	24764055	+	TraesCS4A02G031700	NDH-dependent cyclic electron flow 1 [Source:Projected from Arabidopsis thaliana (AT1G64770) UniProtKB/TrEMBL%3BAcc:F4I890]	K01792 glucose-6-phosphate 1-epimerase [EC:5.1.3.15] | (RefSeq) putative glucose-6-phosphate 1-epimerase isoform X1 (A)	ko00010: Glycolysis / Gluconeogenesis; ko01100: Metabolic pathways; ko01110: Biosynthesis of secondary metabolites	photosynthetic NDH subunit of subcomplex B 2, chloroplastic-like [Triticum aestivum]	PNSB2_ARATH RecName: Full=Photosynthetic NDH subunit of subcomplex B 2, chloroplastic {ECO:0000303|PubMed:21785130}; Short=Protein PnsB2 {ECO:0000303|PubMed:21785130}; AltName: Full=NAD(P)H DEHYDROGENASE SUBUNIT 45 {ECO:0000303|PubMed:18974055}; AltName: Full=NDH-DEPENDENT CYCLIC ELECTRON FLOW 2 {ECO:0000303|PubMed:18785996}; Flags: Precursor;	A0A3B6HRY7_WHEAT SubName: Full=Uncharacterized protein {ECO:0000313|EnsemblPlants:TraesCS4A02G031700.1};	--	GO:0009534,chloroplast thylakoid; GO:0009535,chloroplast thylakoid membrane; GO:0005737,cytoplasm; GO:0010598,NAD(P)H dehydrogenase complex (plastoquinone); GO:0030246,carbohydrate binding; GO:0047938,glucose-6-phosphate 1-epimerase activity; GO:0005975,carbohydrate metabolic process; GO:0009773,photosynthetic electron transport in photosystem I; GO:0003674,molecular_function; GO:0005488,binding;…	--	--	--	--
TraesCS4A02G093100	127.055	130.279	131.267	76.9483	77.7515	78.0932	16523	13564	14376	7136	6424	8496	-1.13065	0	0	down	4A	100634071	100636206	-	FBP	Fructose-1%2C6-bisphosphatase%2C chloroplastic [Source:UniProtKB/Swiss-Prot%3BAcc:P09195]	K03841 fructose-1,6-bisphosphatase I [EC:3.1.3.11] | (RefSeq) fructose-1,6-bisphosphatase, chloroplastic (A)	ko00010: Glycolysis / Gluconeogenesis; ko00030: Pentose phosphate pathway; ko00051: Fructose and mannose metabolism; ko00710: Carbon fixation in photosynthetic organisms; ko01100: Metabolic pathways; ko01110: Biosynthesis of secondary metabolites; ko01200: Carbon metabolism	fructose-1,6-bisphosphatase, chloroplastic [Triticum aestivum]	F16P1_WHEAT RecName: Full=Fructose-1,6-bisphosphatase, chloroplastic; Short=FBPase; EC=3.1.3.11; AltName: Full=D-fructose-1,6-bisphosphate 1-phosphohydrolase; Flags: Precursor;	A0A453IF89_AEGTS RecName: Full=Fructose-bisphosphatase {ECO:0000256|ARBA:ARBA00013093}; EC=3.1.3.11 {ECO:0000256|ARBA:ARBA00013093}; AltName: Full=D-fructose-1,6-bisphosphate 1-phosphohydrolase {ECO:0000256|ARBA:ARBA00032973};	Fructose-1,6-bisphosphatase	GO:0009507,chloroplast; GO:0005737,cytoplasm; GO:0005829,cytosol; GO:0042132,fructose 1,6-bisphosphate 1-phosphatase activity; GO:0046872,metal ion binding; GO:0030388,fructose 1,6-bisphosphate metabolic process; GO:0006002,fructose 6-phosphate metabolic process; GO:0006000,fructose metabolic process; GO:0006094,gluconeogenesis; GO:0019253,reductive pentose-phosphate cycle; GO:0005986,sucrose bio…	PF00316.23:Fructose-1-6-bisphosphatase, N-terminal domain	--	--	--
TraesCS4A02G177500	3709.59	3743.55	3795.76	1931.45	1935.97	1962.24	460491	372043	396806	170976	152683	203774	-1.34005	0	0	down	4A	449265943	449268449	-	TraesCS4A02G177500	--	K08955 ATP-dependent metalloprotease [EC:3.4.24.-] | (RefSeq) uncharacterized protein LOC123121175 (A)	--	ribulose bisphosphate carboxylase/oxygenase activase A, chloroplastic isoform X1 [Triticum dicoccoides]	RCAA_HORVU RecName: Full=Ribulose bisphosphate carboxylase/oxygenase activase A, chloroplastic; Short=RA A; Short=RuBisCO activase A; Flags: Precursor;	M7ZAC1_TRIUA SubName: Full=Ribulose bisphosphate carboxylase/oxygenase activase A, chloroplastic {ECO:0000313|EMBL:EMS57012.1, ECO:0000313|EnsemblPlants:TRIUR3_23731-P1};	26S proteasome regulatory complex, ATPase RPT4	GO:0009570,chloroplast stroma; GO:0005524,ATP binding; GO:0016887,ATPase activity; GO:0000166,nucleotide binding; GO:0003674,molecular_function; GO:0005488,binding; GO:0017076,purine nucleotide binding; GO:0030554,adenyl nucleotide binding; GO:0032553,ribonucleotide binding; GO:0032555,purine ribonucleotide binding; GO:0032559,adenyl ribonucleotide binding; GO:0035639,purine ribonucleoside tripho…	PF00004.32:ATPase family associated with various cellular activities (AAA)	--	--	--
TraesCS4A02G206400	1118.86	1148.29	1141.41	642.142	653.024	651.856	139824	114887	120124	57226	51848	68149	-1.19962	0	0	down	4A	499354181	499357360	+	TraesCS4A02G206400	Fructose-bisphosphate aldolase [Source:UniProtKB/TrEMBL%3BAcc:W5DTC2]	K01623 fructose-bisphosphate aldolase, class I [EC:4.1.2.13] | (RefSeq) fructose-bisphosphate aldolase, chloroplastic-like (A)	ko00010: Glycolysis / Gluconeogenesis; ko00030: Pentose phosphate pathway; ko00051: Fructose and mannose metabolism; ko00710: Carbon fixation in photosynthetic organisms; ko01100: Metabolic pathways; ko01110: Biosynthesis of secondary metabolites; ko01200: Carbon metabolism; ko01230: Biosynthesis of amino acids	fructose-bisphosphate aldolase, chloroplastic [Triticum dicoccoides]	ALFP_ORYSJ RecName: Full=Fructose-bisphosphate aldolase, chloroplastic {ECO:0000305}; EC=4.1.2.13 {ECO:0000305}; AltName: Full=Chloroplastic aldolase {ECO:0000303|PubMed:8163192}; Short=AldP {ECO:0000303|PubMed:8163192}; Flags: Precursor;	W5DTC2_WHEAT RecName: Full=Fructose-bisphosphate aldolase {ECO:0000256|ARBA:ARBA00013068, ECO:0000256|RuleBase:RU003994}; EC=4.1.2.13 {ECO:0000256|ARBA:ARBA00013068, ECO:0000256|RuleBase:RU003994};	Fructose-biphosphate aldolase	GO:0005737,cytoplasm; GO:0005829,cytosol; GO:0010287,plastoglobule; GO:0004332,fructose-bisphosphate aldolase activity; GO:0030388,fructose 1,6-bisphosphate metabolic process; GO:0006094,gluconeogenesis; GO:0006096,glycolytic process; GO:0003674,molecular_function; GO:0003824,catalytic activity; GO:0016829,lyase activity; GO:0016830,carbon-carbon lyase activity; GO:0016832,aldehyde-lyase activity…	PF00274.22:Fructose-bisphosphate aldolase class-I	--	--	--
TraesCS4A02G226900	1736.21	1735.69	1769.9	965.539	983.109	924.227	157327	125918	135062	62392	56598	70062	-1.2595	0	0	down	4A	535242144	535244059	-	TraesCS4A02G226900	Chlorophyll a-b binding protein%2C chloroplastic [Source:UniProtKB/TrEMBL%3BAcc:A0A1D5X8C5]	K08916 light-harvesting complex II chlorophyll a/b binding protein 5 | (RefSeq) chlorophyll a-b binding protein CP26, chloroplastic-like (A)	ko00196: Photosynthesis - antenna proteins; ko01100: Metabolic pathways	Chlorophyll a-b binding protein CP26, chloroplastic [Triticum urartu]	CB5_ARATH RecName: Full=Chlorophyll a-b binding protein CP26, chloroplastic; AltName: Full=LHCB5; AltName: Full=LHCIIc; AltName: Full=Light-harvesting complex II protein 5; Flags: Precursor;	M7YH23_TRIUA RecName: Full=Chlorophyll a-b binding protein, chloroplastic {ECO:0000256|RuleBase:RU363080};	--	GO:0009507,chloroplast; GO:0009534,chloroplast thylakoid; GO:0009535,chloroplast thylakoid membrane; GO:0005829,cytosol; GO:0016021,integral component of membrane; GO:0009522,photosystem I; GO:0009783,photosystem II antenna complex; GO:0010287,plastoglobule; GO:0009517,PSII associated light-harvesting complex II; GO:0009579,thylakoid; GO:0042651,thylakoid membrane; GO:0016168,chlorophyll binding;…	PF00504.24:Chlorophyll A-B binding protein	--	--	--
TraesCS4A02G232300	91.594	92.0485	91.4218	53.6443	53.6733	55.8222	11421	9189	9600	4770	4252	5823	-1.14446	0	0	down	4A	541890750	541892990	-	TraesCS4A02G232300	Photosynthetic NDH subunit of subcomplex B 1%2C chloroplastic [Source:Projected from Arabidopsis thaliana (AT1G15980) UniProtKB/Swiss-Prot%3BAcc:Q9S9N6]	--	--	photosynthetic NDH subunit of subcomplex B 1, chloroplastic-like [Triticum aestivum]	PNSB1_ARATH RecName: Full=Photosynthetic NDH subunit of subcomplex B 1, chloroplastic {ECO:0000303|PubMed:21785130}; Short=Protein PnsB1 {ECO:0000303|PubMed:21785130}; AltName: Full=NAD(P)H DEHYDROGENASE SUBUNIT 48 {ECO:0000303|PubMed:18974055}; AltName: Full=NDH-DEPENDENT CYCLIC ELECTRON FLOW 1 {ECO:0000303|PubMed:18785996}; Flags: Precursor;	A0A453HFL7_AEGTS SubName: Full=Uncharacterized protein {ECO:0000313|EnsemblPlants:AET4Gv20171600.2};	--	GO:0009507,chloroplast; GO:0009534,chloroplast thylakoid; GO:0009535,chloroplast thylakoid membrane; GO:0010598,NAD(P)H dehydrogenase complex (plastoquinone); GO:0005634,nucleus; GO:0009773,photosynthetic electron transport in photosystem I; GO:0006091,generation of precursor metabolites and energy; GO:0008150,biological_process; GO:0008152,metabolic process; GO:0009767,photosynthetic electron tr…	--	--	--	--
TraesCS4A02G247600	126.228	125.785	129.16	70.085	69.3186	69.6464	8120	6478	6997	3215	2833	3748	-1.25818	0	0	down	4A	558650237	558651161	-	TraesCS4A02G247600	--	K02113 F-type H+-transporting ATPase subunit delta | (RefSeq) ATP synthase delta chain, chloroplastic-like (A)	ko00190: Oxidative phosphorylation; ko00195: Photosynthesis; ko01100: Metabolic pathways	ATP synthase delta chain, chloroplastic-like [Triticum aestivum]	ATPD_SPIOL RecName: Full=ATP synthase delta chain, chloroplastic; AltName: Full=F-ATPase delta chain; Flags: Precursor;	A0A3B6HW06_WHEAT SubName: Full=Uncharacterized protein {ECO:0000313|EnsemblPlants:TraesCS4A02G247600.1.cds1};	Mitochondrial F1F0-ATP synthase, subunit OSCP/ATP5	GO:0009535,chloroplast thylakoid membrane; GO:0045261,proton-transporting ATP synthase complex, catalytic core F(1); GO:0046933,proton-transporting ATP synthase activity, rotational mechanism; GO:0003674,molecular_function; GO:0003824,catalytic activity; GO:0005215,transporter activity; GO:0005216,ion channel activity; GO:0005261,cation channel activity; GO:0008324,cation transmembrane transporte…	PF00213.21:ATP synthase delta (OSCP) subunit	--	--	--
TraesCS4A02G264400	4.8422	4.6305	5.4008	49.7183	47.3484	49.8479	593	454	557	4342	3684	5107	2.91337	0	0	up	4A	576701680	576704544	-	TraesCS4A02G264400	Actin 1 [Source: Projected from Oryza sativa (Os03g0718100)]	K10355 actin, other eukaryote | (RefSeq) actin-1-like (A)	--	hypothetical protein CFC21_053415 [Triticum aestivum]	ACT1_ORYSI RecName: Full=Actin-1;	A0A446R839_TRITD SubName: Full=Uncharacterized protein {ECO:0000313|EMBL:VAH95015.1};	Actin and related proteins	GO:0005737,cytoplasm; GO:0005856,cytoskeleton; GO:0005524,ATP binding; GO:0000166,nucleotide binding; GO:0003674,molecular_function; GO:0005488,binding; GO:0017076,purine nucleotide binding; GO:0030554,adenyl nucleotide binding; GO:0032553,ribonucleotide binding; GO:0032555,purine ribonucleotide binding; GO:0032559,adenyl ribonucleotide binding; GO:0035639,purine ribonucleoside triphosphate bindi…	PF00022.22:Actin	--	--	--
TraesCS4A02G268500	61.5358	64.094	62.247	30.0171	30.0862	31.0227	8837	7369	7528	3074	2745	3727	-1.43447	0	0	down	4A	580733925	580736107	-	TraesCS4A02G268500	--	K12129 pseudo-response regulator 7 | (RefSeq) two-component response regulator-like PRR37 isoform X1 (A)	ko04712: Circadian rhythm - plant	zinc finger protein CONSTANS-LIKE 6-like [Triticum aestivum]	COL16_ARATH RecName: Full=Zinc finger protein CONSTANS-LIKE 16;	A0A3B6HWP2_WHEAT SubName: Full=Uncharacterized protein {ECO:0000313|EnsemblPlants:TraesCS4A02G268500.1};	GATA-4/5/6 transcription factors	GO:0005634,nucleus; GO:0003700,DNA-binding transcription factor activity; GO:0008270,zinc ion binding; GO:0006355,regulation of transcription, DNA-templated; GO:0003674,molecular_function; GO:0140110,transcription regulator activity; GO:0005488,binding; GO:0043167,ion binding; GO:0043169,cation binding; GO:0046872,metal ion binding; GO:0046914,transition metal ion binding; GO:0006139,nucleobase-c…	PF06203.17:CCT motif	C2C2-CO-like	TF	C2C2->C2C2-CO-like
TraesCS4A02G301600	31.0752	31.6471	31.6913	10.6722	10.1782	11.12	3287	2680	2823	805	684	984	-1.9507	0	0	down	4A	598590265	598592384	+	TraesCS4A02G301600	--	K12502 MPBQ/MSBQ methyltransferase [EC:2.1.1.295] | (RefSeq) 2-methyl-6-phytyl-1,4-hydroquinone methyltransferase 2, chloroplastic-like (A)	ko00130: Ubiquinone and other terpenoid-quinone biosynthesis; ko01100: Metabolic pathways; ko01110: Biosynthesis of secondary metabolites; ko01240: Biosynthesis of cofactors	hypothetical protein CFC21_053780 [Triticum aestivum]	BQMT2_ORYSJ RecName: Full=2-methyl-6-phytyl-1,4-hydroquinone methyltransferase 2, chloroplastic; EC=2.1.1.295; AltName: Full=37 kDa inner envelope membrane protein; Short=E37; AltName: Full=MPBQ/MSBQ methyltransferase; AltName: Full=Protein VTE3 homolog; Flags: Precursor;	A0A3B6HZJ1_WHEAT RecName: Full=SAM_MPBQ_MSBQ_MT domain-containing protein {ECO:0000259|PROSITE:PS51734};	Ubiquinone biosynthesis methyltransferase COQ5	GO:0009706,chloroplast inner membrane; GO:0016021,integral component of membrane; GO:0102550,2-methyl-6-geranylgeranyl-1,4-benzoquinol methyltransferase activity; GO:0051741,2-methyl-6-phytyl-1,4-benzoquinone methyltransferase activity; GO:0051742,2-methyl-6-solanyl-1,4-benzoquinone methyltransferase activity; GO:0032259,methylation; GO:0010189,vitamin E biosynthetic process; GO:0003674,molecular…	PF13649.9:Methyltransferase domain	--	--	--
TraesCS4A02G446700	23.6858	23.6252	22.1676	88.4683	90.5765	93.9714	5103	4075	4022	13592	12398	16937	1.58269	0	0	up	4A	714175903	714181005	-	TraesCS4A02G446700	Sucrose synthase [Source:UniProtKB/TrEMBL%3BAcc:A0A1D6SCP9]	K00695 sucrose synthase [EC:2.4.1.13] | (RefSeq) sucrose synthase 1-like (A)	ko00500: Starch and sucrose metabolism; ko01100: Metabolic pathways; ko01110: Biosynthesis of secondary metabolites	sucrose synthase 1-like [Triticum aestivum]	SUS1_ORYSJ RecName: Full=Sucrose synthase 1; Short=OsSUS1; EC=2.4.1.13; AltName: Full=Sucrose synthase 2; Short=RSs2; AltName: Full=Sucrose-UDP glucosyltransferase 1;	A0A1D6SCP9_WHEAT RecName: Full=Sucrose synthase {ECO:0000256|ARBA:ARBA00012540, ECO:0000256|RuleBase:RU280817}; EC=2.4.1.13 {ECO:0000256|ARBA:ARBA00012540, ECO:0000256|RuleBase:RU280817};	Glycosyltransferase	GO:0016157,sucrose synthase activity; GO:0010037,response to carbon dioxide; GO:0005985,sucrose metabolic process; GO:0003674,molecular_function; GO:0003824,catalytic activity; GO:0008194,UDP-glycosyltransferase activity; GO:0016740,transferase activity; GO:0016757,transferase activity, transferring glycosyl groups; GO:0016758,transferase activity, transferring hexosyl groups; GO:0035251,UDP-gluc…	PF00862.22:Sucrose synthase	--	--	--
TraesCS4A02G472500	237.276	241.815	241.122	152.718	157.8	148.448	23646	19293	20236	10853	9991	12376	-1.0424	0	0	down	4A	732771648	732774321	-	TraesCS4A02G472500	Ferredoxin--NADP reductase%2C chloroplastic [Source:UniProtKB/TrEMBL%3BAcc:A0A1D5X268]	K02641 ferredoxin--NADP+ reductase [EC:1.18.1.2] | (RefSeq) ferredoxin--NADP reductase, leaf isozyme 1, chloroplastic-like (A)	ko00195: Photosynthesis; ko01100: Metabolic pathways	ferredoxin--NADP reductase, leaf isozyme 1, chloroplastic-like [Triticum aestivum]	FENR1_ORYSI RecName: Full=Ferredoxin--NADP reductase, leaf isozyme 1, chloroplastic; Short=FNR; EC=1.18.1.2 {ECO:0000250|UniProtKB:Q9FKW6}; AltName: Full=Leaf FNR 1 {ECO:0000305}; Short=FNR-1 {ECO:0000305}; Short=Os-LFNR1 {ECO:0000305}; Flags: Precursor;	A0A3B6I733_WHEAT RecName: Full=Ferredoxin--NADP reductase, chloroplastic {ECO:0000256|PIRNR:PIRNR000361}; Short=FNR {ECO:0000256|PIRNR:PIRNR000361}; EC=1.18.1.2 {ECO:0000256|PIRNR:PIRNR000361};	NADP/FAD dependent oxidoreductase	GO:0009570,chloroplast stroma; GO:0098807,chloroplast thylakoid membrane protein complex; GO:0004324,ferredoxin-NADP+ reductase activity; GO:0015979,photosynthesis; GO:0003674,molecular_function; GO:0003824,catalytic activity; GO:0008937,ferredoxin-NAD(P) reductase activity; GO:0016491,oxidoreductase activity; GO:0016730,oxidoreductase activity, acting on iron-sulfur proteins as donors; GO:001673…	PF00175.24:Oxidoreductase NAD-binding domain	--	--	--
TraesCS4A02G485400	70.9094	69.4532	68.6952	41.9676	42.6182	43.1976	12560	9849	10247	5301	4796	6401	-1.10182	0	0	down	4A	739064735	739068557	+	TraesCS4A02G485400	Sucrose:fructan 6-fructosyltransferase [Source:UniProtKB/TrEMBL%3BAcc:Q8W431]	K21351 sucrose:sucrose fructosyltransferase [EC:2.4.1.99] | (RefSeq) sucrose:sucrose 1-fructosyltransferase (A)	--	sucrose:sucrose 1-fructosyltransferase [Triticum aestivum]	SST_FESAR RecName: Full=Sucrose:sucrose 1-fructosyltransferase; EC=2.4.1.99; AltName: Full=Sucrose 1(F)-fructosyltransferase; AltName: Full=Sucrose:sucrose 1(F)-beta-D-fructosyltransferase; Flags: Precursor;	Q8W431_WHEAT SubName: Full=Sucrose:fructan 6-fructosyltransferase {ECO:0000313|EMBL:BAB82469.1, ECO:0000313|EnsemblPlants:TraesCS4A02G485400.2};	Beta-fructofuranosidase (invertase)	GO:0005773,vacuole; GO:0004564,beta-fructofuranosidase activity; GO:0050306,sucrose 1F-fructosyltransferase activity; GO:0005975,carbohydrate metabolic process; GO:0003674,molecular_function; GO:0003824,catalytic activity; GO:0004553,hydrolase activity, hydrolyzing O-glycosyl compounds; GO:0016787,hydrolase activity; GO:0016798,hydrolase activity, acting on glycosyl bonds; GO:0016740,transferase …	PF00251.23:Glycosyl hydrolases family 32 N-terminal domain	--	--	--
TraesCS4A02G499500	1740.79	1708.23	1663.88	923.286	994.928	963.566	55930	43940	45020	21154	20309	25899	-1.21898	0	0	down	4A	744433284	744433745	-	TraesCS4A02G499500	Plastocyanin [Source:UniProtKB/TrEMBL%3BAcc:W5DL22]	K02638 plastocyanin | (RefSeq) plastocyanin, chloroplastic (A)	ko00195: Photosynthesis; ko01100: Metabolic pathways	plastocyanin, chloroplastic [Triticum aestivum]	PLAS_HORVU RecName: Full=Plastocyanin, chloroplastic; Flags: Precursor;	A0A446RN48_TRITD RecName: Full=Plastocyanin {ECO:0000256|RuleBase:RU363020};	--	GO:0009535,chloroplast thylakoid membrane; GO:0005507,copper ion binding; GO:0009055,electron transfer activity; GO:0003674,molecular_function; GO:0005488,binding; GO:0043167,ion binding; GO:0043169,cation binding; GO:0046872,metal ion binding; GO:0046914,transition metal ion binding; GO:0003824,catalytic activity; GO:0016491,oxidoreductase activity; GO:0005575,cellular_component; GO:0005622,intr…	PF00127.23:Copper binding proteins, plastocyanin/azurin family	--	--	--
TraesCS4B02G013100	155.338	161.599	160.026	100.602	103.433	103.108	15826	13181	13730	7309	6695	8788	-1.02642	0	0	down	4B	8980605	8983985	-	TraesCS4B02G013100	--	K12502 MPBQ/MSBQ methyltransferase [EC:2.1.1.295] | (RefSeq) 2-methyl-6-phytyl-1,4-hydroquinone methyltransferase 2, chloroplastic-like (A)	ko00130: Ubiquinone and other terpenoid-quinone biosynthesis; ko01100: Metabolic pathways; ko01110: Biosynthesis of secondary metabolites; ko01240: Biosynthesis of cofactors	hypothetical protein CFC21_053780 [Triticum aestivum]	BQMT2_ORYSJ RecName: Full=2-methyl-6-phytyl-1,4-hydroquinone methyltransferase 2, chloroplastic; EC=2.1.1.295; AltName: Full=37 kDa inner envelope membrane protein; Short=E37; AltName: Full=MPBQ/MSBQ methyltransferase; AltName: Full=Protein VTE3 homolog; Flags: Precursor;	A0A3B6HZJ1_WHEAT RecName: Full=SAM_MPBQ_MSBQ_MT domain-containing protein {ECO:0000259|PROSITE:PS51734};	Ubiquinone biosynthesis methyltransferase COQ5	GO:0009706,chloroplast inner membrane; GO:0016021,integral component of membrane; GO:0102550,2-methyl-6-geranylgeranyl-1,4-benzoquinol methyltransferase activity; GO:0051741,2-methyl-6-phytyl-1,4-benzoquinone methyltransferase activity; GO:0051742,2-methyl-6-solanyl-1,4-benzoquinone methyltransferase activity; GO:0032259,methylation; GO:0010189,vitamin E biosynthetic process; GO:0003674,molecular…	PF13649.9:Methyltransferase domain	--	--	--
TraesCS4B02G043700	169.328	166.862	166.746	95.4301	93.9939	95.1984	12859	10145	10664	5168	4535	6048	-1.21296	0	0	down	4B	31849101	31850336	-	TraesCS4B02G043700	Peptidylprolyl isomerase [Source:UniProtKB/TrEMBL%3BAcc:A0A1D6RYD7]	K01802 peptidylprolyl isomerase [EC:5.2.1.8] | (RefSeq) photosynthetic NDH subunit of lumenal location 4, chloroplastic-like (A)	--	peptidyl-prolyl cis-trans isomerase FKBP17-2, chloroplastic-like [Triticum aestivum]	FK172_ARATH RecName: Full=Peptidyl-prolyl cis-trans isomerase FKBP17-2, chloroplastic; Short=PPIase FKBP17-2; EC=5.2.1.8; AltName: Full=FK506-binding protein 17-2; Short=AtFKBP17-2; AltName: Full=Immunophilin FKBP17-2; AltName: Full=Rotamase; Flags: Precursor;	A0A446RRQ7_TRITD RecName: Full=Peptidylprolyl isomerase {ECO:0000256|PROSITE-ProRule:PRU00277}; EC=5.2.1.8 {ECO:0000256|PROSITE-ProRule:PRU00277};	FKBP-type peptidyl-prolyl cis-trans isomerase	GO:0009507,chloroplast; GO:0009543,chloroplast thylakoid lumen; GO:0009535,chloroplast thylakoid membrane; GO:0005634,nucleus; GO:0003755,peptidyl-prolyl cis-trans isomerase activity; GO:0003674,molecular_function; GO:0003824,catalytic activity; GO:0016853,isomerase activity; GO:0016859,cis-trans isomerase activity; GO:0140096,catalytic activity, acting on a protein; GO:0005575,cellular_component…	PF00254.31:FKBP-type peptidyl-prolyl cis-trans isomerase	--	--	--
TraesCS4B02G045700	58.8264	64.1934	61.721	28.3239	29.2719	27.8628	8452	7384	7468	2902	2672	3349	-1.50436	0	0	down	4B	32896523	32898695	+	TraesCS4B02G045700	--	K12129 pseudo-response regulator 7 | (RefSeq) two-component response regulator-like PRR37 isoform X1 (A)	ko04712: Circadian rhythm - plant	zinc finger protein CONSTANS-LIKE 16-like [Triticum aestivum]	COL16_ARATH RecName: Full=Zinc finger protein CONSTANS-LIKE 16;	A0A446RRY7_TRITD SubName: Full=Uncharacterized protein {ECO:0000313|EMBL:VAI01594.1};	GATA-4/5/6 transcription factors	GO:0005634,nucleus; GO:0003700,DNA-binding transcription factor activity; GO:0008270,zinc ion binding; GO:0006355,regulation of transcription, DNA-templated; GO:0003674,molecular_function; GO:0140110,transcription regulator activity; GO:0005488,binding; GO:0043167,ion binding; GO:0043169,cation binding; GO:0046872,metal ion binding; GO:0046914,transition metal ion binding; GO:0006139,nucleobase-c…	PF06203.17:CCT motif	C2C2-CO-like	TF	C2C2->C2C2-CO-like
TraesCS4B02G050600	7.488	7.4333	7.4666	46.9912	47.0337	48.42	1067	848	896	4775	4258	5772	2.27828	0	0	up	4B	39120047	39122442	+	TraesCS4B02G050600	Actin 1 [Source: Projected from Oryza sativa (Os03g0718100)]	K10355 actin, other eukaryote | (RefSeq) actin-1 (A)	--	hypothetical protein CFC21_056466 [Triticum aestivum]	ACT1_ORYSI RecName: Full=Actin-1;	A0A446RS73_TRITD SubName: Full=Uncharacterized protein {ECO:0000313|EMBL:VAI01731.1};	Actin and related proteins	GO:0005737,cytoplasm; GO:0005856,cytoskeleton; GO:0005524,ATP binding; GO:0000166,nucleotide binding; GO:0003674,molecular_function; GO:0005488,binding; GO:0017076,purine nucleotide binding; GO:0030554,adenyl nucleotide binding; GO:0032553,ribonucleotide binding; GO:0032555,purine ribonucleotide binding; GO:0032559,adenyl ribonucleotide binding; GO:0035639,purine ribonucleoside triphosphate bindi…	PF00022.22:Actin	--	--	--
TraesCS4B02G083600	82.9401	83.068	84.4331	47.7645	48.1783	48.8903	10042	8052	8609	4124	3706	4952	-1.18134	0	0	down	4B	82280374	82282612	+	TraesCS4B02G083600	Photosynthetic NDH subunit of subcomplex B 1%2C chloroplastic [Source:Projected from Arabidopsis thaliana (AT1G15980) UniProtKB/Swiss-Prot%3BAcc:Q9S9N6]	--	--	photosynthetic NDH subunit of subcomplex B 1, chloroplastic-like [Triticum aestivum]	PNSB1_ARATH RecName: Full=Photosynthetic NDH subunit of subcomplex B 1, chloroplastic {ECO:0000303|PubMed:21785130}; Short=Protein PnsB1 {ECO:0000303|PubMed:21785130}; AltName: Full=NAD(P)H DEHYDROGENASE SUBUNIT 48 {ECO:0000303|PubMed:18974055}; AltName: Full=NDH-DEPENDENT CYCLIC ELECTRON FLOW 1 {ECO:0000303|PubMed:18785996}; Flags: Precursor;	A0A453HFL7_AEGTS SubName: Full=Uncharacterized protein {ECO:0000313|EnsemblPlants:AET4Gv20171600.2};	--	GO:0009507,chloroplast; GO:0009534,chloroplast thylakoid; GO:0009535,chloroplast thylakoid membrane; GO:0010598,NAD(P)H dehydrogenase complex (plastoquinone); GO:0005634,nucleus; GO:0009773,photosynthetic electron transport in photosystem I; GO:0006091,generation of precursor metabolites and energy; GO:0008150,biological_process; GO:0008152,metabolic process; GO:0009767,photosynthetic electron tr…	PF01075.20:Glycosyltransferase family 9 (heptosyltransferase)	--	--	--
TraesCS4B02G089500	2050.23	2015.15	2023.67	1085.79	1110.37	1073.7	175089	137777	145539	66124	60245	76708	-1.28884	0	0	down	4B	90727552	90729319	+	TraesCS4B02G089500	Chlorophyll a-b binding protein%2C chloroplastic [Source:UniProtKB/TrEMBL%3BAcc:A0A096URP1]	K08916 light-harvesting complex II chlorophyll a/b binding protein 5 | (RefSeq) chlorophyll a-b binding protein CP26, chloroplastic-like (A)	ko00196: Photosynthesis - antenna proteins; ko01100: Metabolic pathways	Chlorophyll a-b binding protein CP26, chloroplastic [Triticum urartu]	CB5_ARATH RecName: Full=Chlorophyll a-b binding protein CP26, chloroplastic; AltName: Full=LHCB5; AltName: Full=LHCIIc; AltName: Full=Light-harvesting complex II protein 5; Flags: Precursor;	M7YH23_TRIUA RecName: Full=Chlorophyll a-b binding protein, chloroplastic {ECO:0000256|RuleBase:RU363080};	--	GO:0009507,chloroplast; GO:0009534,chloroplast thylakoid; GO:0009535,chloroplast thylakoid membrane; GO:0005829,cytosol; GO:0016021,integral component of membrane; GO:0009522,photosystem I; GO:0009783,photosystem II antenna complex; GO:0010287,plastoglobule; GO:0009517,PSII associated light-harvesting complex II; GO:0009579,thylakoid; GO:0042651,thylakoid membrane; GO:0016168,chlorophyll binding;…	PF00504.24:Chlorophyll A-B binding protein	--	--	--
TraesCS4B02G091100	54.1294	57.1317	56.4039	34.9028	34.5278	34.8705	14297	12081	12546	6574	5794	7705	-1.07607	0	0	down	4B	93770328	93776346	-	TraesCS4B02G091100	--	K00696 sucrose-phosphate synthase [EC:2.4.1.14] | (RefSeq) probable sucrose-phosphate synthase 5 (A)	ko00500: Starch and sucrose metabolism; ko01100: Metabolic pathways; ko01110: Biosynthesis of secondary metabolites	probable sucrose-phosphate synthase 5 [Triticum aestivum]	SPSA5_ORYSJ RecName: Full=Probable sucrose-phosphate synthase 5; EC=2.4.1.14; AltName: Full=Sucrose phosphate synthase 5F; Short=OsSPS5F; AltName: Full=UDP-glucose-fructose-phosphate glucosyltransferase;	A0A446RVL8_TRITD RecName: Full=Sucrose-phosphate synthase {ECO:0000256|ARBA:ARBA00012536, ECO:0000256|RuleBase:RU368006}; EC=2.4.1.14 {ECO:0000256|ARBA:ARBA00012536, ECO:0000256|RuleBase:RU368006};	Glycosyltransferase	GO:0046524,sucrose-phosphate synthase activity; GO:0005986,sucrose biosynthetic process; GO:0003674,molecular_function; GO:0003824,catalytic activity; GO:0008194,UDP-glycosyltransferase activity; GO:0016740,transferase activity; GO:0016757,transferase activity, transferring glycosyl groups; GO:0016758,transferase activity, transferring hexosyl groups; GO:0035251,UDP-glucosyltransferase activity; …	PF00534.23:Glycosyl transferases group 1	--	--	--
TraesCS4B02G109900	1405.21	1425.36	1408.66	786.429	794.042	800.824	114043	92612	96276	45514	40942	54371	-1.22373	0	0	down	4B	122563187	122565724	+	TraesCS4B02G109900	Fructose-bisphosphate aldolase [Source:UniProtKB/TrEMBL%3BAcc:W5EDL3]	K01623 fructose-bisphosphate aldolase, class I [EC:4.1.2.13] | (RefSeq) fructose-bisphosphate aldolase, chloroplastic-like isoform X1 (A)	ko00010: Glycolysis / Gluconeogenesis; ko00030: Pentose phosphate pathway; ko00051: Fructose and mannose metabolism; ko00710: Carbon fixation in photosynthetic organisms; ko01100: Metabolic pathways; ko01110: Biosynthesis of secondary metabolites; ko01200: Carbon metabolism; ko01230: Biosynthesis of amino acids	fructose-bisphosphate aldolase, chloroplastic-like [Triticum dicoccoides]	ALFP_ORYSJ RecName: Full=Fructose-bisphosphate aldolase, chloroplastic {ECO:0000305}; EC=4.1.2.13 {ECO:0000305}; AltName: Full=Chloroplastic aldolase {ECO:0000303|PubMed:8163192}; Short=AldP {ECO:0000303|PubMed:8163192}; Flags: Precursor;	W5EDL3_WHEAT RecName: Full=Fructose-bisphosphate aldolase {ECO:0000256|ARBA:ARBA00013068, ECO:0000256|RuleBase:RU003994}; EC=4.1.2.13 {ECO:0000256|ARBA:ARBA00013068, ECO:0000256|RuleBase:RU003994};	Fructose-biphosphate aldolase	GO:0005737,cytoplasm; GO:0005829,cytosol; GO:0010287,plastoglobule; GO:0004332,fructose-bisphosphate aldolase activity; GO:0030388,fructose 1,6-bisphosphate metabolic process; GO:0006094,gluconeogenesis; GO:0006096,glycolytic process; GO:0003674,molecular_function; GO:0003824,catalytic activity; GO:0016829,lyase activity; GO:0016830,carbon-carbon lyase activity; GO:0016832,aldehyde-lyase activity…	PF00274.22:Fructose-bisphosphate aldolase class-I	--	--	--
TraesCS4B02G140300	3108.54	3151.83	3159.25	1744.86	1729.97	1754.07	421333	342015	360609	168650	148972	198892	-1.24093	0	0	down	4B	184607296	184609992	+	TraesCS4B02G140300	--	K08955 ATP-dependent metalloprotease [EC:3.4.24.-] | (RefSeq) uncharacterized protein LOC123121175 (A)	--	ribulose bisphosphate carboxylase/oxygenase activase A, chloroplastic isoform X1 [Triticum aestivum]	RCAA_HORVU RecName: Full=Ribulose bisphosphate carboxylase/oxygenase activase A, chloroplastic; Short=RA A; Short=RuBisCO activase A; Flags: Precursor;	A0A446S038_TRITD RecName: Full=ATPase_AAA_core domain-containing protein {ECO:0000259|Pfam:PF00004};	26S proteasome regulatory complex, ATPase RPT4	GO:0009570,chloroplast stroma; GO:0005524,ATP binding; GO:0016887,ATPase activity; GO:0000166,nucleotide binding; GO:0003674,molecular_function; GO:0005488,binding; GO:0017076,purine nucleotide binding; GO:0030554,adenyl nucleotide binding; GO:0032553,ribonucleotide binding; GO:0032555,purine ribonucleotide binding; GO:0032559,adenyl ribonucleotide binding; GO:0035639,purine ribonucleoside tripho…	PF00004.32:ATPase family associated with various cellular activities (AAA)	--	--	--
TraesCS4B02G173700	17.5241	18.806	16.6789	73.2012	74.019	73.8119	1839	1580	1474	5478	4935	6480	1.66923	0	0	up	4B	380719892	380721878	+	TraesCS4B02G173700	--	--	--	hypothetical protein CFC21_057714 [Triticum aestivum]	40C1_ORYSJ RecName: Full=Ricin B-like lectin R40C1 {ECO:0000305}; AltName: Full=Osr40c1 {ECO:0000303|PubMed:9265787};	M8BEB8_AEGTA RecName: Full=Ricin B-type lectin domain-containing protein {ECO:0000259|PROSITE:PS50231};	--	GO:0030246,carbohydrate binding; GO:0003674,molecular_function; GO:0005488,binding	PF14200.9:Ricin-type beta-trefoil lectin domain-like	--	--	--
TraesCS4B02G204500	803.619	788.629	801.269	469.562	489.802	468.902	57116	44874	47959	23799	22117	27880	-1.1369	0	0	down	4B	436319053	436320074	+	TraesCS4B02G204500	--	K02109 F-type H+-transporting ATPase subunit b | (RefSeq) ATP synthase subunit b', chloroplastic-like (A)	ko00190: Oxidative phosphorylation; ko00195: Photosynthesis; ko01100: Metabolic pathways	hypothetical protein ZWY2020_037035 [Hordeum vulgare]	ATPF2_SPIOL RecName: Full=ATP synthase subunit b', chloroplastic; AltName: Full=ATP synthase F(0) sector subunit b'; AltName: Full=ATPase subunit II; Flags: Precursor;	F2CUG7_HORVV SubName: Full=Predicted protein {ECO:0000313|EMBL:BAJ86488.1};	--	GO:0009535,chloroplast thylakoid membrane; GO:0016021,integral component of membrane; GO:0045263,proton-transporting ATP synthase complex, coupling factor F(o); GO:0005524,ATP binding; GO:0015078,proton transmembrane transporter activity; GO:0015986,ATP synthesis coupled proton transport; GO:0000166,nucleotide binding; GO:0003674,molecular_function; GO:0005488,binding; GO:0017076,purine nucleotid…	PF00430.21:ATP synthase B/B' CF(0)	--	--	--
TraesCS4B02G211400	131.424	134.231	134.054	72.2208	76.0164	77.1929	13609	11128	11690	5333	5001	6687	-1.21743	0	0	down	4B	449766860	449768630	+	TraesCS4B02G211400	--	K03841 fructose-1,6-bisphosphatase I [EC:3.1.3.11] | (RefSeq) fructose-1,6-bisphosphatase, chloroplastic-like (A)	ko00010: Glycolysis / Gluconeogenesis; ko00030: Pentose phosphate pathway; ko00051: Fructose and mannose metabolism; ko00710: Carbon fixation in photosynthetic organisms; ko01100: Metabolic pathways; ko01110: Biosynthesis of secondary metabolites; ko01200: Carbon metabolism	fructose-1,6-bisphosphatase, chloroplastic-like [Triticum dicoccoides]	F16P1_WHEAT RecName: Full=Fructose-1,6-bisphosphatase, chloroplastic; Short=FBPase; EC=3.1.3.11; AltName: Full=D-fructose-1,6-bisphosphate 1-phosphohydrolase; Flags: Precursor;	A0A446S8E0_TRITD RecName: Full=Fructose-bisphosphatase {ECO:0000256|ARBA:ARBA00013093}; EC=3.1.3.11 {ECO:0000256|ARBA:ARBA00013093}; AltName: Full=D-fructose-1,6-bisphosphate 1-phosphohydrolase {ECO:0000256|ARBA:ARBA00032973};	Fructose-1,6-bisphosphatase	GO:0009507,chloroplast; GO:0005737,cytoplasm; GO:0005829,cytosol; GO:0042132,fructose 1,6-bisphosphate 1-phosphatase activity; GO:0046872,metal ion binding; GO:0030388,fructose 1,6-bisphosphate metabolic process; GO:0006002,fructose 6-phosphate metabolic process; GO:0006000,fructose metabolic process; GO:0006094,gluconeogenesis; GO:0019253,reductive pentose-phosphate cycle; GO:0005986,sucrose bio…	PF00316.23:Fructose-1-6-bisphosphatase, N-terminal domain	--	--	--
TraesCS4B02G274300	126.503	130.657	131.399	63.7955	65.697	65.7491	11120	9195	9727	3999	3669	4835	-1.3842	0	0	down	4B	552018081	552019444	-	TraesCS4B02G274300	NDH-dependent cyclic electron flow 1 [Source:Projected from Arabidopsis thaliana (AT1G64770) UniProtKB/TrEMBL%3BAcc:F4I890]	K01792 glucose-6-phosphate 1-epimerase [EC:5.1.3.15] | (RefSeq) putative glucose-6-phosphate 1-epimerase isoform X1 (A)	ko00010: Glycolysis / Gluconeogenesis; ko01100: Metabolic pathways; ko01110: Biosynthesis of secondary metabolites	photosynthetic NDH subunit of subcomplex B 2, chloroplastic-like [Triticum aestivum]	PNSB2_ARATH RecName: Full=Photosynthetic NDH subunit of subcomplex B 2, chloroplastic {ECO:0000303|PubMed:21785130}; Short=Protein PnsB2 {ECO:0000303|PubMed:21785130}; AltName: Full=NAD(P)H DEHYDROGENASE SUBUNIT 45 {ECO:0000303|PubMed:18974055}; AltName: Full=NDH-DEPENDENT CYCLIC ELECTRON FLOW 2 {ECO:0000303|PubMed:18785996}; Flags: Precursor;	A0A446SD78_TRITD SubName: Full=Uncharacterized protein {ECO:0000313|EMBL:VAI09052.1};	--	GO:0009534,chloroplast thylakoid; GO:0009535,chloroplast thylakoid membrane; GO:0005737,cytoplasm; GO:0010598,NAD(P)H dehydrogenase complex (plastoquinone); GO:0030246,carbohydrate binding; GO:0047938,glucose-6-phosphate 1-epimerase activity; GO:0005975,carbohydrate metabolic process; GO:0009773,photosynthetic electron transport in photosystem I; GO:0003674,molecular_function; GO:0005488,binding;…	--	--	--	--
TraesCS4B02G285000	176.519	180.027	178.576	114.614	114.118	114.565	13712	11196	11682	6349	5632	7445	-1.03189	0	0	down	4B	568555627	568559531	+	TraesCS4B02G285000	Ribulose-phosphate 3-epimerase [Source:UniProtKB/TrEMBL%3BAcc:W5E5Z3]	K01783 ribulose-phosphate 3-epimerase [EC:5.1.3.1] | (RefSeq) ribulose-phosphate 3-epimerase, chloroplastic-like (A)	ko00030: Pentose phosphate pathway; ko00040: Pentose and glucuronate interconversions; ko00710: Carbon fixation in photosynthetic organisms; ko01100: Metabolic pathways; ko01110: Biosynthesis of secondary metabolites; ko01200: Carbon metabolism; ko01230: Biosynthesis of amino acids	ribulose-phosphate 3-epimerase, chloroplastic [Triticum dicoccoides]	RPE_ORYSJ RecName: Full=Ribulose-phosphate 3-epimerase, chloroplastic; EC=5.1.3.1 {ECO:0000250|UniProtKB:Q43157}; AltName: Full=Pentose-5-phosphate 3-epimerase; Short=PPE; AltName: Full=R5P3E; Short=RPE; Flags: Precursor;	W5E5Z3_WHEAT RecName: Full=Ribulose-phosphate 3-epimerase {ECO:0000256|ARBA:ARBA00013188, ECO:0000256|PIRNR:PIRNR001461}; EC=5.1.3.1 {ECO:0000256|ARBA:ARBA00013188, ECO:0000256|PIRNR:PIRNR001461};	D-ribulose-5-phosphate 3-epimerase	GO:0009535,chloroplast thylakoid membrane; GO:0005829,cytosol; GO:0010319,stromule; GO:0004750,ribulose-phosphate 3-epimerase activity; GO:0046872,metal ion binding; GO:0044262,cellular carbohydrate metabolic process; GO:0009052,pentose-phosphate shunt, non-oxidative branch; GO:0019253,reductive pentose-phosphate cycle; GO:0009409,response to cold; GO:0009624,response to nematode; GO:0003674,mole…	PF00834.22:Ribulose-phosphate 3 epimerase family	--	--	--
TraesCS4B02G323000	546.217	558.119	563.989	315.713	313.706	320.271	75402	61682	65565	31079	27513	36986	-1.20446	0	0	down	4B	613374314	613376834	+	TraesCS4B02G323000	Glyceraldehyde-3-phosphate dehydrogenase [Source:UniProtKB/TrEMBL%3BAcc:A0A1D5XJY0]	K05298 glyceraldehyde-3-phosphate dehydrogenase (NADP+) (phosphorylating) [EC:1.2.1.13] | (RefSeq) glyceraldehyde-3-phosphate dehydrogenase GAPB, chloroplastic-like (A)	ko00710: Carbon fixation in photosynthetic organisms; ko01100: Metabolic pathways; ko01200: Carbon metabolism	glyceraldehyde-3-phosphate dehydrogenase GAPB, chloroplastic-like [Triticum dicoccoides]	G3PB_ARATH RecName: Full=Glyceraldehyde-3-phosphate dehydrogenase GAPB, chloroplastic; EC=1.2.1.13; AltName: Full=NADP-dependent glyceraldehydephosphate dehydrogenase B; Flags: Precursor;	A0A446SGD1_TRITD RecName: Full=Glyceraldehyde-3-phosphate dehydrogenase {ECO:0000256|RuleBase:RU361160}; EC=1.2.1.- {ECO:0000256|RuleBase:RU361160};	Glyceraldehyde 3-phosphate dehydrogenase	GO:0048046,apoplast; GO:0009507,chloroplast; GO:0009941,chloroplast envelope; GO:0031969,chloroplast membrane; GO:0009570,chloroplast stroma; GO:0009535,chloroplast thylakoid membrane; GO:0005634,nucleus; GO:0010319,stromule; GO:0004365,glyceraldehyde-3-phosphate dehydrogenase (NAD+) (phosphorylating) activity; GO:0047100,glyceraldehyde-3-phosphate dehydrogenase (NADP+) (phosphorylating) activity…	PF02800.23:Glyceraldehyde 3-phosphate dehydrogenase, C-terminal domain	--	--	--
TraesCS4B02G344300	12.8066	13.5348	13.6348	68.1562	67.3124	67.3648	2060	1743	1847	7818	6879	9065	1.95312	0	0	up	4B	637736691	637739835	-	TraesCS4B02G344300	Beta-amylase [Source:UniProtKB/TrEMBL%3BAcc:A0A1D5XHR6]	K01177 beta-amylase [EC:3.2.1.2] | (RefSeq) beta-amylase 2, chloroplastic-like (A)	ko00500: Starch and sucrose metabolism; ko01100: Metabolic pathways; ko01110: Biosynthesis of secondary metabolites	beta-amylase 2, chloroplastic-like [Triticum aestivum]	BAMY2_ORYSJ RecName: Full=Beta-amylase 2, chloroplastic {ECO:0000305}; Short=OsBamy2 {ECO:0000303|PubMed:21512221}; EC=3.2.1.2 {ECO:0000269|PubMed:21512221}; AltName: Full=4-alpha-D-glucan maltohydrolase {ECO:0000305}; Flags: Precursor;	A0A3B6IYQ4_WHEAT RecName: Full=Beta-amylase {ECO:0000256|ARBA:ARBA00012594, ECO:0000256|RuleBase:RU000509}; EC=3.2.1.2 {ECO:0000256|ARBA:ARBA00012594, ECO:0000256|RuleBase:RU000509};	--	GO:0009507,chloroplast; GO:0102229,amylopectin maltohydrolase activity; GO:0016161,beta-amylase activity; GO:0000272,polysaccharide catabolic process; GO:0003674,molecular_function; GO:0003824,catalytic activity; GO:0004553,hydrolase activity, hydrolyzing O-glycosyl compounds; GO:0016787,hydrolase activity; GO:0016798,hydrolase activity, acting on glycosyl bonds; GO:0016160,amylase activity; GO:0…	PF01373.20:Glycosyl hydrolase family 14	--	--	--
TraesCS4B02G367600	4.0185	3.6285	2.9321	65.3137	64.6988	61.2597	166	120	102	1924	1698	2117	3.77562	0	0	up	4B	654465903	654466496	-	TraesCS4B02G367600	--	--	--	putative glycine-rich cell wall structural protein 1 [Triticum dicoccoides]	ERLI1_ARATH RecName: Full=Lipid transfer protein EARLI 1; AltName: Full=Protein EARLY ARABIDOPSIS ALUMINUM INDUCED 1; Short=pEARLI1; Flags: Precursor;	A0A446SJI8_TRITD RecName: Full=AAI domain-containing protein {ECO:0000259|SMART:SM00499};	--	GO:0009707,chloroplast outer membrane; GO:0005783,endoplasmic reticulum; GO:0005576,extracellular region; GO:0009505,plant-type cell wall; GO:0009506,plasmodesma; GO:0099503,secretory vesicle; GO:0050832,defense response to fungus; GO:0009682,induced systemic resistance; GO:0009737,response to abscisic acid; GO:0009409,response to cold; GO:0009651,response to salt stress; GO:0006950,response to s…	PF14547.9:Hydrophobic seed protein	--	--	--
TraesCS4B02G397800	19.2288	19.5333	18.0329	1.4048	1.2838	1.2081	2169	1764	1713	113	92	114	-4.26144	0	0	down	4B	671764899	671776128	-	TraesCS4B02G397800	--	K13422 transcription factor MYC2 | (RefSeq) transcription factor MYC2-like (A)	ko04016: MAPK signaling pathway - plant; ko04075: Plant hormone signal transduction	hypothetical protein CFC21_059952 [Triticum aestivum]	ARRS_MAIZE RecName: Full=Anthocyanin regulatory R-S protein;	A0A446SL81_TRITD RecName: Full=BHLH domain-containing protein {ECO:0000259|PROSITE:PS50888};	--	GO:0005634,nucleus; GO:0003677,DNA binding; GO:0046983,protein dimerization activity; GO:0003674,molecular_function; GO:0003676,nucleic acid binding; GO:0005488,binding; GO:0097159,organic cyclic compound binding; GO:1901363,heterocyclic compound binding; GO:0005515,protein binding; GO:0005575,cellular_component; GO:0005622,intracellular anatomical structure; GO:0043226,organelle; GO:0043227,memb…	PF14215.9:bHLH-MYC and R2R3-MYB transcription factors N-terminal	bHLH	TF	bHLH
TraesCS4D02G010200	5.6152	4.9195	4.9361	50.2938	48.8338	50.6164	1209	848	895	7722	6680	9117	2.87897	0	0	up	4D	4767194	4774274	-	TraesCS4D02G010200	--	K14510 serine/threonine-protein kinase CTR1 [EC:2.7.11.1] | (RefSeq) serine/threonine-protein kinase CTR1-like (A)	ko04016: MAPK signaling pathway - plant; ko04075: Plant hormone signal transduction	serine/threonine-protein kinase CTR1 [Aegilops tauschii subsp. strangulata]	CTR1_ARATH RecName: Full=Serine/threonine-protein kinase CTR1 {ECO:0000303|PubMed:8431946}; EC=2.7.11.1 {ECO:0000305}; AltName: Full=Protein CONSTITUTIVE TRIPLE RESPONSE1 {ECO:0000303|PubMed:8431946};	A0A453GYZ8_AEGTS RecName: Full=Protein kinase domain-containing protein {ECO:0000259|PROSITE:PS50011};	Tyrosine kinase specific for activated (GTP-bound) p21cdc42Hs	GO:0005789,endoplasmic reticulum membrane; GO:0005524,ATP binding; GO:0106310,protein serine kinase activity; GO:0004674,protein serine/threonine kinase activity; GO:0004712,protein serine/threonine/tyrosine kinase activity; GO:0009873,ethylene-activated signaling pathway; GO:0009686,gibberellin biosynthetic process; GO:0010105,negative regulation of ethylene-activated signaling pathway; GO:00467…	PF14381.9:Ethylene-responsive protein kinase Le-CTR1	--	--	--
TraesCS4D02G041200	184.44	186.946	188.63	103.134	104.771	104.754	13314	10804	11467	5309	4805	6326	-1.2324	0	0	down	4D	19398540	19399673	-	TraesCS4D02G041200	Peptidylprolyl isomerase [Source:UniProtKB/TrEMBL%3BAcc:A0A1D5Y989]	K01802 peptidylprolyl isomerase [EC:5.2.1.8] | (RefSeq) photosynthetic NDH subunit of lumenal location 4, chloroplastic-like (A)	--	peptidyl-prolyl cis-trans isomerase FKBP17-2, chloroplastic [Aegilops tauschii subsp. strangulata]	FK172_ARATH RecName: Full=Peptidyl-prolyl cis-trans isomerase FKBP17-2, chloroplastic; Short=PPIase FKBP17-2; EC=5.2.1.8; AltName: Full=FK506-binding protein 17-2; Short=AtFKBP17-2; AltName: Full=Immunophilin FKBP17-2; AltName: Full=Rotamase; Flags: Precursor;	A0A3B6JCS4_WHEAT RecName: Full=Peptidylprolyl isomerase {ECO:0000256|PROSITE-ProRule:PRU00277}; EC=5.2.1.8 {ECO:0000256|PROSITE-ProRule:PRU00277};	FKBP-type peptidyl-prolyl cis-trans isomerase	GO:0009507,chloroplast; GO:0009543,chloroplast thylakoid lumen; GO:0009535,chloroplast thylakoid membrane; GO:0005634,nucleus; GO:0003755,peptidyl-prolyl cis-trans isomerase activity; GO:0003674,molecular_function; GO:0003824,catalytic activity; GO:0016853,isomerase activity; GO:0016859,cis-trans isomerase activity; GO:0140096,catalytic activity, acting on a protein; GO:0005575,cellular_component…	PF00254.31:FKBP-type peptidyl-prolyl cis-trans isomerase	--	--	--
TraesCS4D02G045400	102.63	101.275	100.801	54.4921	56.4726	55.2197	8058	6366	6665	3051	2817	3627	-1.26701	0	0	down	4D	20897902	20899133	+	TraesCS4D02G045400	--	K08901 photosystem II oxygen-evolving enhancer protein 3 | (RefSeq) photosynthetic NDH subunit of lumenal location 2, chloroplastic-like (A)	ko00195: Photosynthesis; ko01100: Metabolic pathways	photosynthetic NDH subunit of lumenal location 2, chloroplastic [Aegilops tauschii subsp. strangulata]	PNSL2_ARATH RecName: Full=Photosynthetic NDH subunit of lumenal location 2, chloroplastic {ECO:0000303|PubMed:21785130}; AltName: Full=PsbQ-like protein 1; Flags: Precursor;	A0A453H6X5_AEGTS SubName: Full=Uncharacterized protein {ECO:0000313|EnsemblPlants:AET4Gv20090400.1};	--	GO:0009507,chloroplast; GO:0009534,chloroplast thylakoid; GO:0009543,chloroplast thylakoid lumen; GO:0009535,chloroplast thylakoid membrane; GO:0019898,extrinsic component of membrane; GO:0009344,nitrite reductase complex [NAD(P)H]; GO:0009654,photosystem II oxygen evolving complex; GO:0005509,calcium ion binding; GO:0045156,electron transporter, transferring electrons within the cyclic electron …	PF05757.14:Oxygen evolving enhancer protein 3 (PsbQ)	--	--	--
TraesCS4D02G046200	66.7305	71.8177	70.0527	33.7083	34.6128	35.2013	9583	8257	8472	3452	3158	4229	-1.40165	0	0	down	4D	21774703	21776886	-	TraesCS4D02G046200	--	--	--	zinc finger protein CONSTANS-LIKE 16-like [Triticum aestivum]	COL16_ARATH RecName: Full=Zinc finger protein CONSTANS-LIKE 16;	A0A3B6JEE3_WHEAT SubName: Full=Uncharacterized protein {ECO:0000313|EnsemblPlants:TraesCS4D02G046200.1};	GATA-4/5/6 transcription factors	GO:0005634,nucleus; GO:0003700,DNA-binding transcription factor activity; GO:0008270,zinc ion binding; GO:0006355,regulation of transcription, DNA-templated; GO:0003674,molecular_function; GO:0140110,transcription regulator activity; GO:0005488,binding; GO:0043167,ion binding; GO:0043169,cation binding; GO:0046872,metal ion binding; GO:0046914,transition metal ion binding; GO:0006139,nucleobase-c…	PF06203.17:CCT motif	C2C2-CO-like	TF	C2C2->C2C2-CO-like
TraesCS4D02G050800	5.1073	5.8572	5.1712	51.5514	47.5272	51.4477	672	617	573	4837	3973	5663	2.83424	0	0	up	4D	26667486	26670279	+	TraesCS4D02G050800	Actin 1 [Source: Projected from Oryza sativa (Os03g0718100)]	K10355 actin, other eukaryote | (RefSeq) actin-1 (A)	--	actin-1 [Hordeum vulgare]	ACT1_ORYSI RecName: Full=Actin-1;	W5EE00_WHEAT SubName: Full=Uncharacterized protein {ECO:0000313|EnsemblPlants:TraesCS4D02G050800.1};	Actin and related proteins	GO:0005737,cytoplasm; GO:0005856,cytoskeleton; GO:0005524,ATP binding; GO:0000166,nucleotide binding; GO:0003674,molecular_function; GO:0005488,binding; GO:0017076,purine nucleotide binding; GO:0030554,adenyl nucleotide binding; GO:0032553,ribonucleotide binding; GO:0032555,purine ribonucleotide binding; GO:0032559,adenyl ribonucleotide binding; GO:0035639,purine ribonucleoside triphosphate bindi…	PF00022.22:Actin	--	--	--
TraesCS4D02G086400	1800.66	1812.16	1811.57	1018.53	1054.99	995.124	174312	140445	147685	70312	64885	80589	-1.21373	0	0	down	4D	61956011	61958020	-	TraesCS4D02G086400	Chlorophyll a-b binding protein%2C chloroplastic [Source:UniProtKB/TrEMBL%3BAcc:A0A096URP1]	K08916 light-harvesting complex II chlorophyll a/b binding protein 5 | (RefSeq) chlorophyll a-b binding protein CP26, chloroplastic-like (A)	ko00196: Photosynthesis - antenna proteins; ko01100: Metabolic pathways	Chlorophyll a-b binding protein CP26, chloroplastic [Triticum urartu]	CB5_ARATH RecName: Full=Chlorophyll a-b binding protein CP26, chloroplastic; AltName: Full=LHCB5; AltName: Full=LHCIIc; AltName: Full=Light-harvesting complex II protein 5; Flags: Precursor;	M7YH23_TRIUA RecName: Full=Chlorophyll a-b binding protein, chloroplastic {ECO:0000256|RuleBase:RU363080};	--	GO:0009507,chloroplast; GO:0009534,chloroplast thylakoid; GO:0009535,chloroplast thylakoid membrane; GO:0005829,cytosol; GO:0016021,integral component of membrane; GO:0009522,photosystem I; GO:0009783,photosystem II antenna complex; GO:0010287,plastoglobule; GO:0009517,PSII associated light-harvesting complex II; GO:0009579,thylakoid; GO:0042651,thylakoid membrane; GO:0016168,chlorophyll binding;…	PF00504.24:Chlorophyll A-B binding protein	--	--	--
TraesCS4D02G104200	111.263	110.179	109.84	61.1478	63.2667	61.6248	8581	6803	7134	3363	3100	3976	-1.22487	0	0	down	4D	82730421	82731619	-	TraesCS4D02G104200	NAD(P)H-quinone oxidoreductase subunit T%2C chloroplastic [Source:Projected from Arabidopsis thaliana (AT4G09350) UniProtKB/Swiss-Prot%3BAcc:Q9SMS0]	K23051 NAD(P)H-quinone oxidoreductase subunit T, chloroplastic [EC:7.1.1.-] | (RefSeq) NAD(P)H-quinone oxidoreductase subunit T, chloroplastic-like (A)	--	NAD(P)H-quinone oxidoreductase subunit T, chloroplastic [Aegilops tauschii subsp. strangulata]	NDHT_ARATH RecName: Full=NAD(P)H-quinone oxidoreductase subunit T, chloroplastic {ECO:0000305}; EC=7.1.1.- {ECO:0000305}; AltName: Full=DNA J PROTEIN C75 {ECO:0000303|PubMed:23894646}; AltName: Full=NAD(P)H dehydrogenase subunit T {ECO:0000303|PubMed:21785130}; Short=NDH subunit T {ECO:0000305}; AltName: Full=NADH-plastoquinone oxidoreductase subunit T {ECO:0000305}; AltName: Full=Protein CHLOROR…	A0A453HL28_AEGTS RecName: Full=J domain-containing protein {ECO:0000259|PROSITE:PS50076};	Molecular chaperone (DnaJ superfamily)	GO:0009507,chloroplast; GO:0009535,chloroplast thylakoid membrane; GO:0016021,integral component of membrane; GO:0010598,NAD(P)H dehydrogenase complex (plastoquinone); GO:0048038,quinone binding; GO:0003674,molecular_function; GO:0005488,binding; GO:0005575,cellular_component; GO:0005622,intracellular anatomical structure; GO:0005737,cytoplasm; GO:0009536,plastid; GO:0043226,organelle; GO:0043227…	PF00226.34:DnaJ domain	--	--	--
TraesCS4D02G107400	1123.85	1148.77	1138.46	592.929	602.578	602.75	132085	108091	112680	49694	44994	59263	-1.31535	0	0	down	4D	85590767	85593832	+	TraesCS4D02G107400	Fructose-bisphosphate aldolase [Source:UniProtKB/TrEMBL%3BAcc:W5ETU1]	K01623 fructose-bisphosphate aldolase, class I [EC:4.1.2.13] | (RefSeq) fructose-bisphosphate aldolase, chloroplastic (A)	ko00010: Glycolysis / Gluconeogenesis; ko00030: Pentose phosphate pathway; ko00051: Fructose and mannose metabolism; ko00710: Carbon fixation in photosynthetic organisms; ko01100: Metabolic pathways; ko01110: Biosynthesis of secondary metabolites; ko01200: Carbon metabolism; ko01230: Biosynthesis of amino acids	fructose-bisphosphate aldolase, chloroplastic [Aegilops tauschii subsp. strangulata]	ALFP_ORYSJ RecName: Full=Fructose-bisphosphate aldolase, chloroplastic {ECO:0000305}; EC=4.1.2.13 {ECO:0000305}; AltName: Full=Chloroplastic aldolase {ECO:0000303|PubMed:8163192}; Short=AldP {ECO:0000303|PubMed:8163192}; Flags: Precursor;	W5ETU1_WHEAT RecName: Full=Fructose-bisphosphate aldolase {ECO:0000256|ARBA:ARBA00013068, ECO:0000256|RuleBase:RU003994}; EC=4.1.2.13 {ECO:0000256|ARBA:ARBA00013068, ECO:0000256|RuleBase:RU003994};	Fructose-biphosphate aldolase	GO:0005737,cytoplasm; GO:0005829,cytosol; GO:0010287,plastoglobule; GO:0004332,fructose-bisphosphate aldolase activity; GO:0030388,fructose 1,6-bisphosphate metabolic process; GO:0006094,gluconeogenesis; GO:0006096,glycolytic process; GO:0003674,molecular_function; GO:0003824,catalytic activity; GO:0016829,lyase activity; GO:0016830,carbon-carbon lyase activity; GO:0016832,aldehyde-lyase activity…	PF00274.22:Fructose-bisphosphate aldolase class-I	--	--	--
TraesCS4D02G120400	63.8454	64.8553	65.4051	30.5921	29.817	30.1537	9848	8009	8496	3365	2922	3891	-1.49118	0	0	down	4D	101440629	101443056	-	TraesCS4D02G120400	Root phototropism protein 2 [Source:Projected from Arabidopsis thaliana (AT2G30520) UniProtKB/Swiss-Prot%3BAcc:Q682S0]	--	--	root phototropism protein 2 [Aegilops tauschii subsp. strangulata]	RPT2_ARATH RecName: Full=Root phototropism protein 2; AltName: Full=BTB/POZ domain-containing protein RPT2;	A0A453HPF9_AEGTS SubName: Full=Uncharacterized protein {ECO:0000313|EnsemblPlants:AET4Gv20257900.3};	--	GO:0005737,cytoplasm; GO:0005634,nucleus; GO:0005777,peroxisome; GO:0009904,chloroplast accumulation movement; GO:0009638,phototropism; GO:0016567,protein ubiquitination; GO:0007165,signal transduction; GO:0006996,organelle organization; GO:0008150,biological_process; GO:0009657,plastid organization; GO:0009658,chloroplast organization; GO:0009902,chloroplast relocation; GO:0009987,cellular proce…	PF03000.17:NPH3 family	--	--	--
TraesCS4D02G135000	3297.51	3373.92	3360.2	1757.93	1728.95	1769.54	414841	339816	355996	157708	138190	186234	-1.32418	0	0	down	4D	121816160	121818704	+	TraesCS4D02G135000	--	K08955 ATP-dependent metalloprotease [EC:3.4.24.-] | (RefSeq) uncharacterized protein LOC123121175 (A)	--	ribulose bisphosphate carboxylase/oxygenase activase A, chloroplastic isoform X1 [Aegilops tauschii subsp. strangulata]	RCAA_HORVU RecName: Full=Ribulose bisphosphate carboxylase/oxygenase activase A, chloroplastic; Short=RA A; Short=RuBisCO activase A; Flags: Precursor;	A0A453HT21_AEGTS RecName: Full=ATPase_AAA_core domain-containing protein {ECO:0000259|Pfam:PF00004};	26S proteasome regulatory complex, ATPase RPT4	GO:0009570,chloroplast stroma; GO:0005524,ATP binding; GO:0016887,ATPase activity; GO:0000166,nucleotide binding; GO:0003674,molecular_function; GO:0005488,binding; GO:0017076,purine nucleotide binding; GO:0030554,adenyl nucleotide binding; GO:0032553,ribonucleotide binding; GO:0032555,purine ribonucleotide binding; GO:0032559,adenyl ribonucleotide binding; GO:0035639,purine ribonucleoside tripho…	PF00004.32:ATPase family associated with various cellular activities (AAA)	--	--	--
TraesCS4D02G169800	1.0171	1.1676	1.1847	15.3831	15.4369	13.9871	210	193	206	2265	2025	2416	3.34663	0	0	up	4D	295013101	295026519	+	TraesCS4D02G169800	Sucrose synthase [Source:UniProtKB/TrEMBL%3BAcc:A0A341UU53]	K00695 sucrose synthase [EC:2.4.1.13] | (RefSeq) sucrose synthase 4 (A)	ko00500: Starch and sucrose metabolism; ko01100: Metabolic pathways; ko01110: Biosynthesis of secondary metabolites	sucrose synthase 4 [Aegilops tauschii subsp. strangulata]	SUS4_ORYSJ RecName: Full=Sucrose synthase 4; Short=OsSUS4; EC=2.4.1.13; AltName: Full=Sucrose-UDP glucosyltransferase 4;	A0A453I511_AEGTS RecName: Full=Sucrose synthase {ECO:0000256|ARBA:ARBA00012540, ECO:0000256|RuleBase:RU280817}; EC=2.4.1.13 {ECO:0000256|ARBA:ARBA00012540, ECO:0000256|RuleBase:RU280817};	Glycosyltransferase	GO:0016157,sucrose synthase activity; GO:0005985,sucrose metabolic process; GO:0003674,molecular_function; GO:0003824,catalytic activity; GO:0008194,UDP-glycosyltransferase activity; GO:0016740,transferase activity; GO:0016757,transferase activity, transferring glycosyl groups; GO:0016758,transferase activity, transferring hexosyl groups; GO:0035251,UDP-glucosyltransferase activity; GO:0046527,gl…	PF00862.22:Sucrose synthase	--	--	--
TraesCS4D02G175900	35.6638	36.3964	35.2889	120.813	123.989	124.101	3755	3068	3129	9071	8294	10931	1.38964	0	0	up	4D	305054099	305056084	+	TraesCS4D02G175900	--	--	--	hypothetical protein CFC21_061765 [Triticum aestivum]	40C1_ORYSJ RecName: Full=Ricin B-like lectin R40C1 {ECO:0000305}; AltName: Full=Osr40c1 {ECO:0000303|PubMed:9265787};	M8BEB8_AEGTA RecName: Full=Ricin B-type lectin domain-containing protein {ECO:0000259|PROSITE:PS50231};	--	GO:0030246,carbohydrate binding; GO:0003674,molecular_function; GO:0005488,binding	PF14200.9:Ricin-type beta-trefoil lectin domain-like	--	--	--
TraesCS4D02G205400	850.271	851.072	852.348	517.667	526.283	515.504	59190	47432	49968	25698	23276	30021	-1.10346	0	0	down	4D	352807842	352808842	+	TraesCS4D02G205400	--	K02109 F-type H+-transporting ATPase subunit b | (RefSeq) ATP synthase subunit b', chloroplastic-like (A)	ko00190: Oxidative phosphorylation; ko00195: Photosynthesis; ko01100: Metabolic pathways	ATP synthase subunit b', chloroplastic [Aegilops tauschii subsp. strangulata]	ATPF2_SPIOL RecName: Full=ATP synthase subunit b', chloroplastic; AltName: Full=ATP synthase F(0) sector subunit b'; AltName: Full=ATPase subunit II; Flags: Precursor;	A0A453ICY3_AEGTS SubName: Full=Uncharacterized protein {ECO:0000313|EnsemblPlants:AET4Gv20523700.4};	--	GO:0009535,chloroplast thylakoid membrane; GO:0016021,integral component of membrane; GO:0045263,proton-transporting ATP synthase complex, coupling factor F(o); GO:0005524,ATP binding; GO:0015078,proton transmembrane transporter activity; GO:0015986,ATP synthesis coupled proton transport; GO:0000166,nucleotide binding; GO:0003674,molecular_function; GO:0005488,binding; GO:0017076,purine nucleotid…	PF00430.21:ATP synthase B/B' CF(0)	--	--	--
TraesCS4D02G212000	166.52	164.994	168.517	99.5173	97.5593	98.9637	17718	14055	15100	7551	6595	8809	-1.14775	0	0	down	4D	364811041	364812839	+	TraesCS4D02G212000	--	K03841 fructose-1,6-bisphosphatase I [EC:3.1.3.11] | (RefSeq) fructose-1,6-bisphosphatase, chloroplastic-like (A)	ko00010: Glycolysis / Gluconeogenesis; ko00030: Pentose phosphate pathway; ko00051: Fructose and mannose metabolism; ko00710: Carbon fixation in photosynthetic organisms; ko01100: Metabolic pathways; ko01110: Biosynthesis of secondary metabolites; ko01200: Carbon metabolism	fructose-1,6-bisphosphatase, chloroplastic [Aegilops tauschii subsp. strangulata]	F16P1_WHEAT RecName: Full=Fructose-1,6-bisphosphatase, chloroplastic; Short=FBPase; EC=3.1.3.11; AltName: Full=D-fructose-1,6-bisphosphate 1-phosphohydrolase; Flags: Precursor;	A0A453IF89_AEGTS RecName: Full=Fructose-bisphosphatase {ECO:0000256|ARBA:ARBA00013093}; EC=3.1.3.11 {ECO:0000256|ARBA:ARBA00013093}; AltName: Full=D-fructose-1,6-bisphosphate 1-phosphohydrolase {ECO:0000256|ARBA:ARBA00032973};	Fructose-1,6-bisphosphatase	GO:0009507,chloroplast; GO:0005737,cytoplasm; GO:0005829,cytosol; GO:0042132,fructose 1,6-bisphosphate 1-phosphatase activity; GO:0046872,metal ion binding; GO:0030388,fructose 1,6-bisphosphate metabolic process; GO:0006002,fructose 6-phosphate metabolic process; GO:0006000,fructose metabolic process; GO:0006094,gluconeogenesis; GO:0019253,reductive pentose-phosphate cycle; GO:0005986,sucrose bio…	PF00316.23:Fructose-1-6-bisphosphatase, N-terminal domain	--	--	--
TraesCS4D02G268200	0.0999	0.2381	0.1833	56.4705	57.4974	57.3062	11	21	17	4436	4024	5281	8.01378	0	0	up	4D	439680021	439681721	-	TraesCS4D02G268200	Peroxidase [Source:UniProtKB/TrEMBL%3BAcc:W5EHF8]	K00430 peroxidase [EC:1.11.1.7] | (RefSeq) peroxidase 44-like (A)	ko00940: Phenylpropanoid biosynthesis; ko01100: Metabolic pathways; ko01110: Biosynthesis of secondary metabolites	peroxidase 44-like [Triticum aestivum]	PER44_ARATH RecName: Full=Peroxidase 44; Short=Atperox P44; EC=1.11.1.7; AltName: Full=ATP35; Flags: Precursor;	A0A453ISF0_AEGTS RecName: Full=Peroxidase {ECO:0000256|RuleBase:RU362060}; EC=1.11.1.7 {ECO:0000256|RuleBase:RU362060};	--	GO:0005576,extracellular region; GO:0009505,plant-type cell wall; GO:0020037,heme binding; GO:0046872,metal ion binding; GO:0004601,peroxidase activity; GO:0042744,hydrogen peroxide catabolic process; GO:0006979,response to oxidative stress; GO:0003674,molecular_function; GO:0005488,binding; GO:0046906,tetrapyrrole binding; GO:0097159,organic cyclic compound binding; GO:1901363,heterocyclic compo…	PF00141.26:Peroxidase	--	--	--
TraesCS4D02G283800	165.866	164.623	168.982	94.3658	96.5057	92.9808	17833	14170	15300	7235	6592	8363	-1.20764	0	0	down	4D	455487573	455491800	+	TraesCS4D02G283800	Ribulose-phosphate 3-epimerase [Source:UniProtKB/TrEMBL%3BAcc:W5EM36]	K01783 ribulose-phosphate 3-epimerase [EC:5.1.3.1] | (RefSeq) ribulose-phosphate 3-epimerase, chloroplastic (A)	ko00030: Pentose phosphate pathway; ko00040: Pentose and glucuronate interconversions; ko00710: Carbon fixation in photosynthetic organisms; ko01100: Metabolic pathways; ko01110: Biosynthesis of secondary metabolites; ko01200: Carbon metabolism; ko01230: Biosynthesis of amino acids	ribulose-phosphate 3-epimerase, chloroplastic [Triticum aestivum]	RPE_ORYSJ RecName: Full=Ribulose-phosphate 3-epimerase, chloroplastic; EC=5.1.3.1 {ECO:0000250|UniProtKB:Q43157}; AltName: Full=Pentose-5-phosphate 3-epimerase; Short=PPE; AltName: Full=R5P3E; Short=RPE; Flags: Precursor;	A0A453IVK6_AEGTS RecName: Full=Ribulose-phosphate 3-epimerase {ECO:0000256|ARBA:ARBA00013188}; EC=5.1.3.1 {ECO:0000256|ARBA:ARBA00013188}; AltName: Full=Pentose-5-phosphate 3-epimerase {ECO:0000256|ARBA:ARBA00030599};	D-ribulose-5-phosphate 3-epimerase	GO:0009535,chloroplast thylakoid membrane; GO:0005829,cytosol; GO:0010319,stromule; GO:0004750,ribulose-phosphate 3-epimerase activity; GO:0046872,metal ion binding; GO:0044262,cellular carbohydrate metabolic process; GO:0009052,pentose-phosphate shunt, non-oxidative branch; GO:0019253,reductive pentose-phosphate cycle; GO:0009409,response to cold; GO:0009624,response to nematode; GO:0003674,mole…	PF00834.22:Ribulose-phosphate 3 epimerase family	--	--	--
TraesCS4D02G319400	960.22	979.927	981.451	488.76	487.967	495.71	130616	106717	112429	47411	42171	56410	-1.38022	0	0	down	4D	483136901	483139384	+	TraesCS4D02G319400	Glyceraldehyde-3-phosphate dehydrogenase [Source:UniProtKB/TrEMBL%3BAcc:A0A1D5XY50]	K05298 glyceraldehyde-3-phosphate dehydrogenase (NADP+) (phosphorylating) [EC:1.2.1.13] | (RefSeq) glyceraldehyde-3-phosphate dehydrogenase B, chloroplastic-like (A)	ko00710: Carbon fixation in photosynthetic organisms; ko01100: Metabolic pathways; ko01200: Carbon metabolism	glyceraldehyde-3-phosphate dehydrogenase B, chloroplastic [Aegilops tauschii subsp. strangulata]	G3PB_PEA RecName: Full=Glyceraldehyde-3-phosphate dehydrogenase B, chloroplastic; EC=1.2.1.13; AltName: Full=NADP-dependent glyceraldehydephosphate dehydrogenase subunit B; Flags: Precursor;	A0A453J1V5_AEGTS RecName: Full=Glyceraldehyde-3-phosphate dehydrogenase {ECO:0000256|RuleBase:RU361160}; EC=1.2.1.- {ECO:0000256|RuleBase:RU361160};	Glyceraldehyde 3-phosphate dehydrogenase	GO:0009507,chloroplast; GO:0047100,glyceraldehyde-3-phosphate dehydrogenase (NADP+) (phosphorylating) activity; GO:0051287,NAD binding; GO:0050661,NADP binding; GO:0006006,glucose metabolic process; GO:0019253,reductive pentose-phosphate cycle; GO:0003674,molecular_function; GO:0003824,catalytic activity; GO:0016491,oxidoreductase activity; GO:0016620,oxidoreductase activity, acting on the aldehy…	PF02800.23:Glyceraldehyde 3-phosphate dehydrogenase, C-terminal domain	--	--	--
TraesCS4D02G339400	4.3587	4.4614	4.1392	69.2435	68.3833	69.4966	709	581	567	8032	7067	9457	3.60713	0	0	up	4D	497165754	497169019	-	TraesCS4D02G339400	Beta-amylase [Source:UniProtKB/TrEMBL%3BAcc:A0A1D5XWT3]	K01177 beta-amylase [EC:3.2.1.2] | (RefSeq) beta-amylase 2, chloroplastic-like (A)	ko00500: Starch and sucrose metabolism; ko01100: Metabolic pathways; ko01110: Biosynthesis of secondary metabolites	beta-amylase 2, chloroplastic-like [Triticum aestivum]	BAMY2_ORYSJ RecName: Full=Beta-amylase 2, chloroplastic {ECO:0000305}; Short=OsBamy2 {ECO:0000303|PubMed:21512221}; EC=3.2.1.2 {ECO:0000269|PubMed:21512221}; AltName: Full=4-alpha-D-glucan maltohydrolase {ECO:0000305}; Flags: Precursor;	A0A3B6JPU0_WHEAT RecName: Full=Beta-amylase {ECO:0000256|ARBA:ARBA00012594, ECO:0000256|RuleBase:RU000509}; EC=3.2.1.2 {ECO:0000256|ARBA:ARBA00012594, ECO:0000256|RuleBase:RU000509};	--	GO:0009507,chloroplast; GO:0102229,amylopectin maltohydrolase activity; GO:0016161,beta-amylase activity; GO:0000272,polysaccharide catabolic process; GO:0003674,molecular_function; GO:0003824,catalytic activity; GO:0004553,hydrolase activity, hydrolyzing O-glycosyl compounds; GO:0016787,hydrolase activity; GO:0016798,hydrolase activity, acting on glycosyl bonds; GO:0016160,amylase activity; GO:0…	PF01373.20:Glycosyl hydrolase family 14	--	--	--
TraesCS5A02G007900	9.3564	8.7186	8.2403	0.4363	0.4471	0.4797	2075	1548	1539	69	63	89	-4.65909	0	0	down	5A	4956291	4959912	-	TraesCS5A02G007900	Lipoxygenase [Source:UniProtKB/TrEMBL%3BAcc:A0A1D5YTJ8]	K00454 lipoxygenase [EC:1.13.11.12] | (RefSeq) lipoxygenase 2.1, chloroplastic (A)	ko00591: Linoleic acid metabolism; ko00592: alpha-Linolenic acid metabolism; ko01100: Metabolic pathways; ko01110: Biosynthesis of secondary metabolites	lipoxygenase 2.1, chloroplastic [Triticum dicoccoides]	LOX21_HORVU RecName: Full=Lipoxygenase 2.1, chloroplastic; EC=1.13.11.12; AltName: Full=LOX-100; AltName: Full=LOX2:Hv:1; Flags: Precursor;	A0A446SLT0_TRITD RecName: Full=Lipoxygenase {ECO:0000256|RuleBase:RU003975}; EC=1.13.11.- {ECO:0000256|RuleBase:RU003975};	--	GO:0009507,chloroplast; GO:0016165,linoleate 13S-lipoxygenase activity; GO:0046872,metal ion binding; GO:0006633,fatty acid biosynthetic process; GO:0031408,oxylipin biosynthetic process; GO:0009753,response to jasmonic acid; GO:0003674,molecular_function; GO:0003824,catalytic activity; GO:0016491,oxidoreductase activity; GO:0016701,oxidoreductase activity, acting on single donors with incorporat…	PF00305.22:Lipoxygenase	--	--	--
TraesCS5A02G036200	263.001	258.707	264.187	146.526	145.44	145.199	27307	21505	23100	10849	9594	12612	-1.23802	0	0	down	5A	33126001	33130778	+	TraesCS5A02G036200	--	--	--	chloroplast stem-loop binding protein of 41 kDa b, chloroplastic-like [Triticum dicoccoides]	CP41B_ARATH RecName: Full=Chloroplast stem-loop binding protein of 41 kDa b, chloroplastic; Short=CSP41-b; AltName: Full=Heteroglycan-interacting protein 1.3; AltName: Full=Protein CHLOROPLAST RNA BINDING; AltName: Full=Protein Gb5f; Flags: Precursor;	M8CYL1_AEGTA RecName: Full=Epimerase domain-containing protein {ECO:0000259|Pfam:PF01370};	--	GO:0048046,apoplast; GO:0009507,chloroplast; GO:0009941,chloroplast envelope; GO:0009570,chloroplast stroma; GO:0005829,cytosol; GO:0005576,extracellular region; GO:0005777,peroxisome; GO:0000325,plant-type vacuole; GO:0009506,plasmodesma; GO:0000427,plastid-encoded plastid RNA polymerase complex; GO:0010287,plastoglobule; GO:0005840,ribosome; GO:0010319,stromule; GO:0003677,DNA binding; GO:00102…	PF01370.24:NAD dependent epimerase/dehydratase family	--	--	--
TraesCS5A02G108000	800.733	817.281	830.963	446.522	441.528	456.777	93942	76764	82099	37357	32910	44831	-1.25634	0	0	down	5A	191091856	191093655	+	TraesCS5A02G108000	Fructose-bisphosphate aldolase [Source:UniProtKB/TrEMBL%3BAcc:W5G4A2]	K01623 fructose-bisphosphate aldolase, class I [EC:4.1.2.13] | (RefSeq) fructose-bisphosphate aldolase, chloroplastic-like (A)	ko00010: Glycolysis / Gluconeogenesis; ko00030: Pentose phosphate pathway; ko00051: Fructose and mannose metabolism; ko00710: Carbon fixation in photosynthetic organisms; ko01100: Metabolic pathways; ko01110: Biosynthesis of secondary metabolites; ko01200: Carbon metabolism; ko01230: Biosynthesis of amino acids	fructose-bisphosphate aldolase, chloroplastic [Aegilops tauschii subsp. strangulata]	ALFP_ORYSJ RecName: Full=Fructose-bisphosphate aldolase, chloroplastic {ECO:0000305}; EC=4.1.2.13 {ECO:0000305}; AltName: Full=Chloroplastic aldolase {ECO:0000303|PubMed:8163192}; Short=AldP {ECO:0000303|PubMed:8163192}; Flags: Precursor;	W5G4A2_WHEAT RecName: Full=Fructose-bisphosphate aldolase {ECO:0000256|ARBA:ARBA00013068, ECO:0000256|RuleBase:RU003994}; EC=4.1.2.13 {ECO:0000256|ARBA:ARBA00013068, ECO:0000256|RuleBase:RU003994};	Fructose-biphosphate aldolase	GO:0005737,cytoplasm; GO:0005829,cytosol; GO:0010287,plastoglobule; GO:0004332,fructose-bisphosphate aldolase activity; GO:0030388,fructose 1,6-bisphosphate metabolic process; GO:0006094,gluconeogenesis; GO:0006096,glycolytic process; GO:0003674,molecular_function; GO:0003824,catalytic activity; GO:0016829,lyase activity; GO:0016830,carbon-carbon lyase activity; GO:0016832,aldehyde-lyase activity…	PF00274.22:Fructose-bisphosphate aldolase class-I	--	--	--
TraesCS5A02G110300	524.553	514.427	516.532	295.546	297.659	286.083	30825	24202	25562	12385	11113	14064	-1.21539	0	0	down	5A	208746314	208747246	+	TraesCS5A02G110300	--	K03671 thioredoxin 1 | (RefSeq) thioredoxin M-type, chloroplastic-like (A)	--	thioredoxin M-type, chloroplastic-like [Triticum dicoccoides]	TRXM_WHEAT RecName: Full=Thioredoxin M-type, chloroplastic; Short=Trx-M; Flags: Precursor;	A0A446SV00_TRITD RecName: Full=Thioredoxin domain-containing protein {ECO:0000259|PROSITE:PS51352};	Thioredoxin-like protein	GO:0009507,chloroplast; GO:0005737,cytoplasm; GO:0016491,oxidoreductase activity; GO:0016671,oxidoreductase activity, acting on a sulfur group of donors, disulfide as acceptor; GO:0015035,protein disulfide oxidoreductase activity; GO:0003674,molecular_function; GO:0003824,catalytic activity; GO:0016667,oxidoreductase activity, acting on a sulfur group of donors; GO:0015036,disulfide oxidoreductas…	PF00085.23:Thioredoxin	--	--	--
TraesCS5A02G134000	235.486	235.128	232.575	146.642	154.567	149.068	18702	14950	15555	8305	7799	9904	-1.0353	0	0	down	5A	301570377	301573655	-	TraesCS5A02G134000	Aluminum induced protein with YGL and LRDR motifs [Source:Projected from Arabidopsis thaliana (AT5G19140) UniProtKB/TrEMBL%3BAcc:Q94BR2]	--	--	stem-specific protein TSJT1-like [Triticum dicoccoides]	TSJT1_TOBAC RecName: Full=Stem-specific protein TSJT1;	A0A446SX24_TRITD RecName: Full=DUF3700 domain-containing protein {ECO:0000259|SMART:SM01172};	--	--	PF12481.11:Aluminium induced protein	--	--	--
TraesCS5A02G165400	4892.58	4926.75	4959.59	2557.68	2601.64	2624.15	394687	318192	336934	147136	133340	177095	-1.31677	0	0	down	5A	353988332	353989702	+	TraesCS5A02G165400	Ribulose bisphosphate carboxylase small chain [Source:UniProtKB/TrEMBL%3BAcc:W5F0E6]	K01602 ribulose-bisphosphate carboxylase small chain [EC:4.1.1.39] | (RefSeq) ribulose bisphosphate carboxylase small subunit, chloroplastic 3 (A)	ko00630: Glyoxylate and dicarboxylate metabolism; ko00710: Carbon fixation in photosynthetic organisms; ko01100: Metabolic pathways; ko01110: Biosynthesis of secondary metabolites; ko01200: Carbon metabolism	MULTISPECIES: ribulose-1,5-bisphosphate carboxylase small subunit [Bacteria]	RBS_HORVU RecName: Full=Ribulose bisphosphate carboxylase small subunit, chloroplastic {ECO:0000255|HAMAP-Rule:MF_00860}; Short=RuBisCO small subunit {ECO:0000255|HAMAP-Rule:MF_00860}; Flags: Precursor;	W5F0E6_WHEAT RecName: Full=Ribulose bisphosphate carboxylase small subunit, chloroplastic {ECO:0000256|HAMAP-Rule:MF_00860}; Short=RuBisCO small subunit {ECO:0000256|HAMAP-Rule:MF_00860};	--	GO:0009507,chloroplast; GO:0009853,photorespiration; GO:0019253,reductive pentose-phosphate cycle; GO:0008150,biological_process; GO:0008152,metabolic process; GO:0009987,cellular process; GO:0043094,cellular metabolic compound salvage; GO:0044237,cellular metabolic process; GO:0005975,carbohydrate metabolic process; GO:0009058,biosynthetic process; GO:0015977,carbon fixation; GO:0015979,photosyn…	PF00101.23:Ribulose bisphosphate carboxylase, small chain	--	--	--
TraesCS5A02G165700	5810.99	5718.47	5738.51	3000.54	3083.31	2967.04	351986	277312	292724	129608	118656	150349	-1.32375	0	0	down	5A	354314588	354315579	-	TraesCS5A02G165700	Ribulose bisphosphate carboxylase small chain [Source:UniProtKB/TrEMBL%3BAcc:W5F0E6]	K01602 ribulose-bisphosphate carboxylase small chain [EC:4.1.1.39] | (RefSeq) ribulose bisphosphate carboxylase small subunit, chloroplastic 3 (A)	ko00630: Glyoxylate and dicarboxylate metabolism; ko00710: Carbon fixation in photosynthetic organisms; ko01100: Metabolic pathways; ko01110: Biosynthesis of secondary metabolites; ko01200: Carbon metabolism	MULTISPECIES: ribulose-1,5-bisphosphate carboxylase small subunit [Bacteria]	RBS_HORVU RecName: Full=Ribulose bisphosphate carboxylase small subunit, chloroplastic {ECO:0000255|HAMAP-Rule:MF_00860}; Short=RuBisCO small subunit {ECO:0000255|HAMAP-Rule:MF_00860}; Flags: Precursor;	W5F0E6_WHEAT RecName: Full=Ribulose bisphosphate carboxylase small subunit, chloroplastic {ECO:0000256|HAMAP-Rule:MF_00860}; Short=RuBisCO small subunit {ECO:0000256|HAMAP-Rule:MF_00860};	--	GO:0009507,chloroplast; GO:0009853,photorespiration; GO:0019253,reductive pentose-phosphate cycle; GO:0008150,biological_process; GO:0008152,metabolic process; GO:0009987,cellular process; GO:0043094,cellular metabolic compound salvage; GO:0044237,cellular metabolic process; GO:0005975,carbohydrate metabolic process; GO:0009058,biosynthetic process; GO:0015977,carbon fixation; GO:0015979,photosyn…	PF00101.23:Ribulose bisphosphate carboxylase, small chain	--	--	--
TraesCS5A02G205600	52.7756	55.2601	51.2248	11.7039	12.8546	12.002	5887	4935	4812	931	911	1120	-2.51663	0	0	down	5A	415354115	415356236	+	TraesCS5A02G205600	--	K00083 cinnamyl-alcohol dehydrogenase [EC:1.1.1.195] | (RefSeq) probable cinnamyl alcohol dehydrogenase 5 (A)	ko00940: Phenylpropanoid biosynthesis; ko01100: Metabolic pathways; ko01110: Biosynthesis of secondary metabolites	probable cinnamyl alcohol dehydrogenase 8C [Triticum aestivum]	CAD8C_ORYSJ RecName: Full=Probable cinnamyl alcohol dehydrogenase 8C {ECO:0000305}; Short=OsCAD8C {ECO:0000303|PubMed:15452707}; EC=1.1.1.195 {ECO:0000305};	A0A3B6KID6_WHEAT RecName: Full=PKS_ER domain-containing protein {ECO:0000259|SMART:SM00829};	Alcohol dehydrogenase, class V	GO:0045551,cinnamyl-alcohol dehydrogenase activity; GO:0016616,oxidoreductase activity, acting on the CH-OH group of donors, NAD or NADP as acceptor; GO:0052747,sinapyl alcohol dehydrogenase activity; GO:0008270,zinc ion binding; GO:0009809,lignin biosynthetic process; GO:0003674,molecular_function; GO:0003824,catalytic activity; GO:0016491,oxidoreductase activity; GO:0016614,oxidoreductase activ…	PF08240.15:Alcohol dehydrogenase GroES-like domain	--	--	--
TraesCS5A02G216400	9.7852	10.3651	10.393	66.8609	68.7263	64.9229	1099	932	983	5355	4904	6100	2.32446	0	0	up	5A	433232511	433234253	-	TraesCS5A02G216400	--	--	--	uncharacterized protein LOC119301633 [Triticum dicoccoides]	FLZ17_ARATH RecName: Full=FCS-Like Zinc finger 17 {ECO:0000303|PubMed:24901469};	A0A3B6KG70_WHEAT RecName: Full=FLZ-type domain-containing protein {ECO:0000259|PROSITE:PS51795};	--	GO:0005737,cytoplasm; GO:0005829,cytosol; GO:0005634,nucleus; GO:0046872,metal ion binding; GO:0009737,response to abscisic acid; GO:0034097,response to cytokine; GO:0009749,response to glucose; GO:1905582,response to mannose; GO:1902074,response to salt; GO:0042594,response to starvation; GO:0009744,response to sucrose; GO:0003674,molecular_function; GO:0005488,binding; GO:0043167,ion binding; G…	PF04570.17:zinc-finger of the FCS-type, C2-C2	--	--	--
TraesCS5A02G229300	1290.61	1306.5	1313.86	640.123	642.31	640.226	116231	94200	99646	41110	36751	48235	-1.41619	0	0	down	5A	444943895	444945371	-	TraesCS5A02G229300	Chlorophyll a-b binding protein%2C chloroplastic [Source:UniProtKB/TrEMBL%3BAcc:W5FIZ2]	K08910 light-harvesting complex I chlorophyll a/b binding protein 4 | (RefSeq) chlorophyll a-b binding protein 1B-20, chloroplastic-like (A)	ko00196: Photosynthesis - antenna proteins; ko01100: Metabolic pathways	chlorophyll a-b binding protein 1B-20, chloroplastic-like [Triticum dicoccoides]	CB120_HORVU RecName: Full=Chlorophyll a-b binding protein 1B-20, chloroplastic; AltName: Full=LHCI type I CAB-1B-20; AltName: Full=Light-harvesting complex I 20 kDa protein; Flags: Precursor; Fragment;	W5FIZ2_WHEAT RecName: Full=Chlorophyll a-b binding protein, chloroplastic {ECO:0000256|RuleBase:RU363080};	--	GO:0009535,chloroplast thylakoid membrane; GO:0016021,integral component of membrane; GO:0009522,photosystem I; GO:0009523,photosystem II; GO:0016168,chlorophyll binding; GO:0046872,metal ion binding; GO:0009765,photosynthesis, light harvesting; GO:0003674,molecular_function; GO:0005488,binding; GO:0046906,tetrapyrrole binding; GO:0097159,organic cyclic compound binding; GO:1901363,heterocyclic c…	PF00504.24:Chlorophyll A-B binding protein	--	--	--
TraesCS5A02G241700	23.4954	23.9479	22.3137	3.4766	3.7222	3.5867	1848	1508	1478	195	186	236	-3.08644	0	0	down	5A	457380150	457381280	+	TraesCS5A02G241700	--	K17872 demethylphylloquinone reductase [EC:1.6.5.12] | (RefSeq) alternative NAD(P)H-ubiquinone oxidoreductase C1, chloroplastic/mitochondrial-like isoform X1 (A)	ko00130: Ubiquinone and other terpenoid-quinone biosynthesis; ko01100: Metabolic pathways; ko01110: Biosynthesis of secondary metabolites; ko01240: Biosynthesis of cofactors	2-hydroxyisoflavanone dehydratase-like [Triticum aestivum]	HIDM_GLYEC RecName: Full=2-hydroxyisoflavanone dehydratase; EC=3.1.1.1; EC=4.2.1.105; AltName: Full=Carboxylesterase HIDM;	A0A3B6KJL2_WHEAT RecName: Full=Abhydrolase_3 domain-containing protein {ECO:0000259|Pfam:PF07859};	Arylacetamide deacetylase	GO:0033987,2-hydroxyisoflavanone dehydratase activity; GO:0052689,carboxylic ester hydrolase activity; GO:0080030,methyl indole-3-acetate esterase activity; GO:0009813,flavonoid biosynthetic process; GO:0009717,isoflavonoid biosynthetic process; GO:0046287,isoflavonoid metabolic process; GO:0003674,molecular_function; GO:0003824,catalytic activity; GO:0016829,lyase activity; GO:0016835,carbon-oxy…	PF07859.16:alpha/beta hydrolase fold	--	--	--
TraesCS5A02G256900	1828.54	1802.33	1836.91	900.862	899.239	892.108	55316	43651	46797	19434	17283	22577	-1.41406	0	0	down	5A	472342167	472342601	+	TraesCS5A02G256900	--	K08905 photosystem I subunit V | (RefSeq) photosystem I reaction center subunit V, chloroplastic-like (A)	ko00195: Photosynthesis; ko01100: Metabolic pathways	photosystem I reaction center subunit V, chloroplastic-like [Triticum dicoccoides]	PSAG_HORVU RecName: Full=Photosystem I reaction center subunit V, chloroplastic; AltName: Full=PSI-G; AltName: Full=Photosystem I 9 kDa protein; Flags: Precursor;	A0A3B6KIH2_WHEAT RecName: Full=Photosystem I reaction center subunit V, chloroplastic {ECO:0000256|ARBA:ARBA00013810}; AltName: Full=PSI-G {ECO:0000256|ARBA:ARBA00033434};	--	GO:0009535,chloroplast thylakoid membrane; GO:0016021,integral component of membrane; GO:0009522,photosystem I; GO:0015979,photosynthesis; GO:0008150,biological_process; GO:0008152,metabolic process; GO:0009987,cellular process; GO:0044237,cellular metabolic process; GO:0005575,cellular_component; GO:0005622,intracellular anatomical structure; GO:0005737,cytoplasm; GO:0009507,chloroplast; GO:0009…	PF01241.21:Photosystem I psaG / psaK	--	--	--
TraesCS5A02G257100	15.0623	14.6104	15.241	2.3481	2.1367	2.3903	1853	1439	1579	206	167	246	-3.09474	0	0	down	5A	472434011	472435779	-	TraesCS5A02G257100	Glycosyltransferase [Source:UniProtKB/TrEMBL%3BAcc:A0A1D5YCR3]	K13030 cyanohydrin beta-glucosyltransferase [EC:2.4.1.85] | (RefSeq) cyanohydrin beta-glucosyltransferase-like (A)	ko00460: Cyanoamino acid metabolism; ko01100: Metabolic pathways; ko01110: Biosynthesis of secondary metabolites	cyanohydrin beta-glucosyltransferase-like [Triticum aestivum]	HMNGT_SORBI RecName: Full=Cyanohydrin beta-glucosyltransferase; EC=2.4.1.85 {ECO:0000269|PubMed:10585420, ECO:0000269|PubMed:12946413, ECO:0000269|PubMed:16169969}; AltName: Full=UDP-glucose-p-hydroxymandelonitrile glucosyltransferase;	A0A3B6KK51_WHEAT RecName: Full=Glycosyltransferase {ECO:0000256|RuleBase:RU362057}; EC=2.4.1.- {ECO:0000256|RuleBase:RU362057};	UDP-glucuronosyl and UDP-glucosyl transferase	GO:0005789,endoplasmic reticulum membrane; GO:0047792,cyanohydrin beta-glucosyltransferase activity; GO:0010132,dhurrin biosynthetic process; GO:0003674,molecular_function; GO:0003824,catalytic activity; GO:0008194,UDP-glycosyltransferase activity; GO:0016740,transferase activity; GO:0016757,transferase activity, transferring glycosyl groups; GO:0016758,transferase activity, transferring hexosyl …	PF00201.21:UDP-glucoronosyl and UDP-glucosyl transferase	--	--	--
TraesCS5A02G262500	91.5913	89.7685	88.0227	675.518	690.573	663.553	6325	4963	5119	33266	30298	38334	2.52116	0	0	up	5A	475644081	475645286	+	TraesCS5A02G262500	--	--	--	induced stolen tip protein TUB8-like isoform X1 [Triticum aestivum]	--	A0A3B6KKB8_WHEAT SubName: Full=Uncharacterized protein {ECO:0000313|EnsemblPlants:TraesCS5A02G262500.1};	--	--	--	--	--	--
TraesCS5A02G268400	60.6801	58.9274	59.894	20.0711	20.6248	18.8862	5469	4252	4546	1290	1181	1424	-1.98595	0	0	down	5A	479200118	479205257	-	TraesCS5A02G268400	--	K09753 cinnamoyl-CoA reductase [EC:1.2.1.44] | (RefSeq) cinnamoyl-CoA reductase 1 (A)	ko00940: Phenylpropanoid biosynthesis; ko01100: Metabolic pathways; ko01110: Biosynthesis of secondary metabolites	cinnamoyl-CoA reductase 1-like [Triticum aestivum]	CCR1_PETHY RecName: Full=Cinnamoyl-CoA reductase 1 {ECO:0000303|PubMed:24985707, ECO:0000303|PubMed:25217505}; Short=PhCCR1 {ECO:0000303|PubMed:24985707, ECO:0000303|PubMed:25217505}; EC=1.2.1.44 {ECO:0000250|UniProtKB:Q9S9N9}; AltName: Full=Coniferylaldehyde synthase {ECO:0000305}; EC=1.2.1.- {ECO:0000269|PubMed:24985707, ECO:0000269|PubMed:25217505};	A0A3B6KHX5_WHEAT RecName: Full=Epimerase domain-containing protein {ECO:0000259|Pfam:PF01370};	Flavonol reductase/cinnamoyl-CoA reductase	GO:0005737,cytoplasm; GO:0016621,cinnamoyl-CoA reductase activity; GO:0000166,nucleotide binding; GO:0007623,circadian rhythm; GO:0010597,green leaf volatile biosynthetic process; GO:0009809,lignin biosynthetic process; GO:0009699,phenylpropanoid biosynthetic process; GO:0003674,molecular_function; GO:0003824,catalytic activity; GO:0016491,oxidoreductase activity; GO:0016620,oxidoreductase activi…	PF01370.24:NAD dependent epimerase/dehydratase family	--	--	--
TraesCS5A02G269800	98.7327	103.215	100.094	45.6397	46.6761	48.3897	16424	13746	14022	5414	4933	6734	-1.4929	0	0	down	5A	480334734	480337599	+	TraesCS5A02G269800	NAD(P)-binding domain containing protein [Source: Projected from Oryza sativa (Os10g0100300)]	K19073 divinyl chlorophyllide a 8-vinyl-reductase [EC:1.3.1.75] | (RefSeq) divinyl chlorophyllide a 8-vinyl-reductase, chloroplastic-like (A)	ko00860: Porphyrin metabolism; ko01100: Metabolic pathways; ko01110: Biosynthesis of secondary metabolites	protein TIC 62, chloroplastic-like [Triticum aestivum]	TIC62_ORYSJ RecName: Full=Protein TIC 62, chloroplastic; AltName: Full=Translocon at the inner envelope membrane of chloroplasts 62; Short=OsTIC62; Flags: Precursor;	A0A3B6KL79_WHEAT RecName: Full=NAD(P)-bd_dom domain-containing protein {ECO:0000259|Pfam:PF13460};	Predicted dehydrogenase	GO:0009706,chloroplast inner membrane; GO:0009570,chloroplast stroma; GO:0098807,chloroplast thylakoid membrane protein complex; GO:0015031,protein transport; GO:0006810,transport; GO:0006811,ion transport; GO:0006820,anion transport; GO:0008104,protein localization; GO:0008150,biological_process; GO:0015833,peptide transport; GO:0033036,macromolecule localization; GO:0042886,amide transport; GO:…	PF13460.9:NAD(P)H-binding	--	--	--
TraesCS5A02G307200	2.1128	2.4499	2.1194	19.7045	21.0746	20.8525	335	311	283	2228	2123	2766	2.81803	0	0	up	5A	519903856	519906212	+	TraesCS5A02G307200	--	K16296 serine carboxypeptidase-like clade I [EC:3.4.16.-] | (RefSeq) serine carboxypeptidase-like 2 (A)	--	serine carboxypeptidase-like 2 [Triticum aestivum]	SCP18_ARATH RecName: Full=Serine carboxypeptidase-like 18; EC=3.4.16.-; Flags: Precursor;	A0A446T9C1_TRITD SubName: Full=Uncharacterized protein {ECO:0000313|EMBL:VAI19958.1};	Serine carboxypeptidases (lysosomal cathepsin A)	GO:0005576,extracellular region; GO:0016747,transferase activity, transferring acyl groups other than amino-acyl groups; GO:0004185,serine-type carboxypeptidase activity; GO:0006508,proteolysis; GO:0019748,secondary metabolic process; GO:0003674,molecular_function; GO:0003824,catalytic activity; GO:0016740,transferase activity; GO:0016746,transferase activity, transferring acyl groups; GO:0004180…	PF00450.25:Serine carboxypeptidase	--	--	--
TraesCS5A02G322500	2863.56	2852.21	2857.58	1281.23	1327.47	1307.37	317233	252970	266597	101218	93432	121164	-1.52218	0	0	down	5A	535011504	535013194	+	TraesCS5A02G322500	Chlorophyll a-b binding protein%2C chloroplastic [Source:UniProtKB/TrEMBL%3BAcc:W5F8Z5]	K08913 light-harvesting complex II chlorophyll a/b binding protein 2 | (RefSeq) chlorophyll a-b binding protein, chloroplastic (A)	ko00196: Photosynthesis - antenna proteins; ko01100: Metabolic pathways	Chlorophyll a-b binding protein, chloroplastic [Hordeum vulgare]	CB23_ORYSI RecName: Full=Chlorophyll a-b binding protein, chloroplastic; AltName: Full=LHCII type I CAB; Short=LHCP; Flags: Precursor;	A0A453LFI7_AEGTS RecName: Full=Chlorophyll a-b binding protein, chloroplastic {ECO:0000256|RuleBase:RU363080};	--	GO:0009535,chloroplast thylakoid membrane; GO:0016021,integral component of membrane; GO:0009522,photosystem I; GO:0009523,photosystem II; GO:0016168,chlorophyll binding; GO:0046872,metal ion binding; GO:0009765,photosynthesis, light harvesting; GO:0003674,molecular_function; GO:0005488,binding; GO:0046906,tetrapyrrole binding; GO:0097159,organic cyclic compound binding; GO:1901363,heterocyclic c…	PF00504.24:Chlorophyll A-B binding protein	--	--	--
TraesCS5A02G330900	1.2294	1.1272	1.2028	15.3025	14.8569	14.134	267	196	220	2370	2050	2568	3.24209	0	0	up	5A	540280771	540286260	+	TraesCS5A02G330900	--	K12309 beta-galactosidase [EC:3.2.1.23] | (RefSeq) beta-galactosidase 8-like isoform X1 (A)	ko00052: Galactose metabolism; ko00511: Other glycan degradation; ko00531: Glycosaminoglycan degradation; ko00600: Sphingolipid metabolism; ko00604: Glycosphingolipid biosynthesis - ganglio series; ko01100: Metabolic pathways	beta-galactosidase 12-like [Triticum aestivum]	BGA12_ORYSJ RecName: Full=Beta-galactosidase 12; Short=Lactase 12; EC=3.2.1.23; Flags: Precursor;	A0A446TB94_TRITD RecName: Full=Beta-galactosidase {ECO:0000256|ARBA:ARBA00012756}; EC=3.2.1.23 {ECO:0000256|ARBA:ARBA00012756};	Beta-galactosidase	GO:0048046,apoplast; GO:0005773,vacuole; GO:0004565,beta-galactosidase activity; GO:0030246,carbohydrate binding; GO:0005975,carbohydrate metabolic process; GO:0003674,molecular_function; GO:0003824,catalytic activity; GO:0004553,hydrolase activity, hydrolyzing O-glycosyl compounds; GO:0015925,galactosidase activity; GO:0016787,hydrolase activity; GO:0016798,hydrolase activity, acting on glycosyl…	PF01301.22:Glycosyl hydrolases family 35	--	--	--
TraesCS5A02G350600	3290.09	3248.81	3213.72	2028.44	2107.04	2010.64	182586	144344	150194	80275	74290	93346	-1.05792	0	0	down	5A	553420891	553421688	+	TraesCS5A02G350600	Chlorophyll a-b binding protein%2C chloroplastic [Source:UniProtKB/TrEMBL%3BAcc:A0A1D5ZLT0]	K08912 light-harvesting complex II chlorophyll a/b binding protein 1 | (RefSeq) chlorophyll a-b binding protein of LHCII type 1-like (A)	ko00196: Photosynthesis - antenna proteins; ko01100: Metabolic pathways	chlorophyll a-b binding protein of LHCII type 1 [Aegilops tauschii subsp. strangulata]	CB21_MAIZE RecName: Full=Chlorophyll a-b binding protein 1, chloroplastic; AltName: Full=LHCII type I CAB-1; Short=LHCP; Flags: Precursor;	A0A1D5ZLT0_WHEAT RecName: Full=Chlorophyll a-b binding protein, chloroplastic {ECO:0000256|RuleBase:RU363080};	--	GO:0009535,chloroplast thylakoid membrane; GO:0016021,integral component of membrane; GO:0009522,photosystem I; GO:0009523,photosystem II; GO:0016168,chlorophyll binding; GO:0046872,metal ion binding; GO:0009768,photosynthesis, light harvesting in photosystem I; GO:0009416,response to light stimulus; GO:0003674,molecular_function; GO:0005488,binding; GO:0046906,tetrapyrrole binding; GO:0097159,or…	PF00504.24:Chlorophyll A-B binding protein	--	--	--
TraesCS5A02G355700	34.6597	36.2272	34.9416	8.9602	7.8709	8.767	3119	2610	2648	575	450	660	-2.43539	0	0	down	5A	558245451	558246882	+	TraesCS5A02G355700	--	K08099 chlorophyllase [EC:3.1.1.14] | (RefSeq) chlorophyllase-2-like (A)	ko00860: Porphyrin metabolism; ko01100: Metabolic pathways; ko01110: Biosynthesis of secondary metabolites	chlorophyllase-2-like [Triticum dicoccoides]	CLH2_ARATH RecName: Full=Chlorophyllase-2 {ECO:0000303|PubMed:10611389}; Short=AtCLH2 {ECO:0000303|PubMed:10611389}; EC=3.1.1.14 {ECO:0000269|PubMed:10611389}; AltName: Full=Chlorophyll-chlorophyllido hydrolase 2 {ECO:0000305}; Short=Chlase 2 {ECO:0000303|PubMed:10611389};	A0A446TC34_TRITD SubName: Full=Uncharacterized protein {ECO:0000313|EMBL:VAI20975.1};	--	GO:0009507,chloroplast; GO:0005829,cytosol; GO:0047746,chlorophyllase activity; GO:0102293,pheophytinase b activity; GO:0015996,chlorophyll catabolic process; GO:0003674,molecular_function; GO:0003824,catalytic activity; GO:0016787,hydrolase activity; GO:0016788,hydrolase activity, acting on ester bonds; GO:0052689,carboxylic ester hydrolase activity; GO:0006725,cellular aromatic compound metabol…	PF12740.10:Chlorophyllase enzyme	--	--	--
TraesCS5A02G368400	177.124	172.956	176.541	112.518	114.546	110.874	16161	12634	13565	7321	6640	8463	-1.03247	0	0	down	5A	569073901	569076253	-	TraesCS5A02G368400	--	K13126 polyadenylate-binding protein | (RefSeq) 30S ribosomal protein 2, chloroplastic-like (A)	ko03015: mRNA surveillance pathway; ko03018: RNA degradation	28 kDa ribonucleoprotein, chloroplastic-like [Triticum dicoccoides]	ROC4_NICSY RecName: Full=31 kDa ribonucleoprotein, chloroplastic; Flags: Precursor;	A0A446TD11_TRITD SubName: Full=Uncharacterized protein {ECO:0000313|EMBL:VAI21296.1};	FOG: RRM domain	GO:0009507,chloroplast; GO:0003723,RNA binding; GO:0006397,mRNA processing; GO:0003674,molecular_function; GO:0003676,nucleic acid binding; GO:0005488,binding; GO:0097159,organic cyclic compound binding; GO:1901363,heterocyclic compound binding; GO:0006139,nucleobase-containing compound metabolic process; GO:0006396,RNA processing; GO:0006725,cellular aromatic compound metabolic process; GO:00068…	PF00076.25:RNA recognition motif. (a.k.a. RRM, RBD, or RNP domain)	--	--	--
TraesCS5A02G371500	3.0197	3.2003	2.8872	32.428	33.744	32.0802	231	196	186	1769	1640	2053	3.04046	0	0	up	5A	570321614	570331718	-	TraesCS5A02G371500	--	--	--	protein YABBY 2 isoform X1 [Aegilops tauschii subsp. strangulata]	YAB2_ORYSJ RecName: Full=Protein YABBY 2; AltName: Full=OsYABBY2; Short=OsYAB2; AltName: Full=Protein FILAMENTOUS FLOWER 2;	A0A453LQ31_AEGTS SubName: Full=Uncharacterized protein {ECO:0000313|EnsemblPlants:AET5Gv20870200.5};	--	GO:0005634,nucleus; GO:0046872,metal ion binding; GO:0010158,abaxial cell fate specification; GO:0045165,cell fate commitment; GO:0003674,molecular_function; GO:0005488,binding; GO:0043167,ion binding; GO:0043169,cation binding; GO:0001708,cell fate specification; GO:0008150,biological_process; GO:0009987,cellular process; GO:0030154,cell differentiation; GO:0032502,developmental process; GO:0048…	PF04690.16:YABBY protein	C2C2-YABBY	TF	C2C2->C2C2-YABBY
TraesCS5A02G378700	3.2159	3.309	3.0123	20.587	20.5235	20.3769	715	589	564	3264	2899	3790	2.29699	0	0	up	5A	575705509	575709396	-	TraesCS5A02G378700	--	K15718 linoleate 9S-lipoxygenase [EC:1.13.11.58] | (RefSeq) putative linoleate 9S-lipoxygenase 3 (A)	ko00591: Linoleic acid metabolism	putative linoleate 9S-lipoxygenase 3 [Triticum aestivum]	LOX3_ORYSJ RecName: Full=Putative linoleate 9S-lipoxygenase 3; EC=1.13.11.58; AltName: Full=Lipoxygenase 3;	A0A446TEJ0_TRITD RecName: Full=Lipoxygenase {ECO:0000256|RuleBase:RU003975}; EC=1.13.11.- {ECO:0000256|RuleBase:RU003975};	--	GO:1990136,linoleate 9S-lipoxygenase activity; GO:0046872,metal ion binding; GO:0016702,oxidoreductase activity, acting on single donors with incorporation of molecular oxygen, incorporation of two atoms of oxygen; GO:0006633,fatty acid biosynthetic process; GO:0034440,lipid oxidation; GO:0031408,oxylipin biosynthetic process; GO:0003674,molecular_function; GO:0003824,catalytic activity; GO:00164…	PF00305.22:Lipoxygenase	--	--	--
TraesCS5A02G391500	159.457	163.156	163.244	87.7612	88.3785	90.0783	16778	13744	14465	6585	5908	7929	-1.25908	0	0	down	5A	586668112	586670038	-	TraesCS5A02G391500	--	K16292 KDEL-tailed cysteine endopeptidase [EC:3.4.22.-] | (RefSeq) vignain-like (A)	--	senescence-specific cysteine protease SAG39-like [Triticum aestivum]	SAG39_ORYSI RecName: Full=Senescence-specific cysteine protease SAG39 {ECO:0000305}; EC=3.4.22.- {ECO:0000305}; AltName: Full=Cysteine proteinase SAG39 {ECO:0000305}; AltName: Full=Protein SENESCENCE-ASSOCIATED GENE 39 {ECO:0000250|UniProtKB:Q7XWK5}; Flags: Precursor;	A0A446TF63_TRITD SubName: Full=Uncharacterized protein {ECO:0000313|EMBL:VAI22042.1};	Cysteine proteinase Cathepsin L	GO:0010282,senescence-associated vacuole; GO:0008234,cysteine-type peptidase activity; GO:0007568,aging; GO:0010150,leaf senescence; GO:0010623,programmed cell death involved in cell development; GO:0006508,proteolysis; GO:0009737,response to abscisic acid; GO:0009723,response to ethylene; GO:0009739,response to gibberellin; GO:0003674,molecular_function; GO:0003824,catalytic activity; GO:0008233…	PF00112.26:Papain family cysteine protease	--	--	--
TraesCS5A02G402600	240.355	243.371	240.26	120.119	124.246	125.437	14375	11653	12101	5123	4721	6276	-1.36055	0	0	down	5A	595371691	595372650	+	TraesCS5A02G402600	--	--	--	uncharacterized protein LOC119303272 [Triticum dicoccoides]	PETM_SPIOL RecName: Full=Cytochrome b6-f complex subunit 7; AltName: Full=Cytochrome b6-f complex subunit PetM; AltName: Full=Cytochrome b6-f complex subunit VII; Flags: Fragment;	M7YZG9_TRIUA SubName: Full=Cytochrome b6-f complex subunit 7 {ECO:0000313|EMBL:EMS56248.1, ECO:0000313|EnsemblPlants:TRIUR3_15043-P1};	--	GO:0009535,chloroplast thylakoid membrane; GO:0009512,cytochrome b6f complex; GO:0016021,integral component of membrane; GO:0015979,photosynthesis; GO:0008150,biological_process; GO:0008152,metabolic process; GO:0009987,cellular process; GO:0044237,cellular metabolic process; GO:0005575,cellular_component; GO:0005622,intracellular anatomical structure; GO:0005737,cytoplasm; GO:0009507,chloroplast…	PF08041.14:PetM family of cytochrome b6f complex subunit 7	--	--	--
TraesCS5A02G407700	344.474	349.634	351.969	221.809	226.027	224.577	39144	31808	33682	17974	16318	21349	-1.02928	0	0	down	5A	598389122	598393155	-	TraesCS5A02G407700	--	K00026 malate dehydrogenase [EC:1.1.1.37] | (RefSeq) malate dehydrogenase, glyoxysomal-like (A)	ko00020: Citrate cycle (TCA cycle); ko00270: Cysteine and methionine metabolism; ko00620: Pyruvate metabolism; ko00630: Glyoxylate and dicarboxylate metabolism; ko00710: Carbon fixation in photosynthetic organisms; ko01100: Metabolic pathways; ko01110: Biosynthesis of secondary metabolites; ko01200: Carbon metabolism	malate dehydrogenase, glyoxysomal-like [Triticum dicoccoides]	MDHG_ORYSJ RecName: Full=Malate dehydrogenase, glyoxysomal; EC=1.1.1.37; Flags: Precursor;	A0A3B6KQR8_WHEAT RecName: Full=Malate dehydrogenase {ECO:0000256|ARBA:ARBA00012995, ECO:0000256|RuleBase:RU003405}; EC=1.1.1.37 {ECO:0000256|ARBA:ARBA00012995, ECO:0000256|RuleBase:RU003405};	NAD-dependent malate dehydrogenase	GO:0005737,cytoplasm; GO:0009514,glyoxysome; GO:0030060,L-malate dehydrogenase activity; GO:0006097,glyoxylate cycle; GO:0006108,malate metabolic process; GO:0006099,tricarboxylic acid cycle; GO:0003674,molecular_function; GO:0003824,catalytic activity; GO:0016491,oxidoreductase activity; GO:0016614,oxidoreductase activity, acting on CH-OH group of donors; GO:0016615,malate dehydrogenase activity…	PF02866.21:lactate/malate dehydrogenase, alpha/beta C-terminal domain	--	--	--
TraesCS5A02G414400	1057.95	1039.53	1057.41	582.855	601.997	557.147	81446	64070	68554	31998	29444	35882	-1.24893	0	0	down	5A	602355958	602357166	-	TraesCS5A02G414400	--	K02694 photosystem I subunit III | (RefSeq) photosystem I reaction center subunit III, chloroplastic-like (A)	ko00195: Photosynthesis; ko01100: Metabolic pathways	photosystem I reaction center subunit III, chloroplastic-like [Triticum dicoccoides]	PSAF_HORVU RecName: Full=Photosystem I reaction center subunit III, chloroplastic; AltName: Full=Light-harvesting complex I 17 kDa protein; AltName: Full=PSI-F; Flags: Precursor;	A0A453LYH2_AEGTS RecName: Full=Photosystem I reaction center subunit III {ECO:0000256|RuleBase:RU368107}; AltName: Full=PSI-F {ECO:0000256|RuleBase:RU368107};	--	GO:0009543,chloroplast thylakoid lumen; GO:0009538,photosystem I reaction center; GO:0015979,photosynthesis; GO:0008150,biological_process; GO:0008152,metabolic process; GO:0009987,cellular process; GO:0044237,cellular metabolic process; GO:0005575,cellular_component; GO:0005622,intracellular anatomical structure; GO:0005737,cytoplasm; GO:0009507,chloroplast; GO:0009534,chloroplast thylakoid; GO:…	PF02507.18:Photosystem I reaction centre subunit III	--	--	--
TraesCS5A02G418400	106.392	107.382	111.633	51.1407	51.3527	50.2654	8997	7270	7950	3084	2759	3556	-1.48306	0	0	down	5A	606306881	606308198	+	TraesCS5A02G418400	--	--	--	hypothetical protein CFC21_067987 [Triticum aestivum]	--	A0A446THH3_TRITD SubName: Full=Uncharacterized protein {ECO:0000313|EMBL:VAI22730.1};	--	--	--	--	--	--
TraesCS5A02G424400	746.346	764.177	743.533	434.58	434.248	444.93	79101	64841	66363	32845	29240	39449	-1.17039	0	0	down	5A	609866677	609875081	+	TraesCS5A02G424400	--	K11517 (S)-2-hydroxy-acid oxidase [EC:1.1.3.15] | (RefSeq) peroxisomal (S)-2-hydroxy-acid oxidase GLO1-like (A)	ko00630: Glyoxylate and dicarboxylate metabolism; ko01100: Metabolic pathways; ko01110: Biosynthesis of secondary metabolites; ko01200: Carbon metabolism; ko04146: Peroxisome	unnamed protein product [Triticum turgidum subsp. durum]	GLO1_ORYSI RecName: Full=Glycolate oxidase 1; Short=GOX 1; Short=OsGLO1; EC=1.1.3.15 {ECO:0000250|UniProtKB:Q10CE4}; AltName: Full=Peroxisomal (S)-2-hydroxy-acid oxidase GLO1; AltName: Full=Short chain alpha-hydroxy acid oxidase GLO1;	A0A453LZZ6_AEGTS RecName: Full=(S)-2-hydroxy-acid oxidase {ECO:0000256|ARBA:ARBA00013087}; EC=1.1.3.15 {ECO:0000256|ARBA:ARBA00013087};	Glycolate oxidase	GO:0005777,peroxisome; GO:0003973,(S)-2-hydroxy-acid oxidase activity; GO:0010181,FMN binding; GO:0098586,cellular response to virus; GO:0009854,oxidative photosynthetic carbon pathway; GO:0009853,photorespiration; GO:0010109,regulation of photosynthesis; GO:0003674,molecular_function; GO:0003824,catalytic activity; GO:0016491,oxidoreductase activity; GO:0016614,oxidoreductase activity, acting on…	PF01070.21:FMN-dependent dehydrogenase	--	--	--
TraesCS5A02G454200	297.126	291.784	287.437	125.907	127.616	124.797	27606	21704	22490	8342	7533	9700	-1.60417	0	0	down	5A	635407574	635408909	-	TraesCS5A02G454200	Chlorophyll a-b binding protein%2C chloroplastic [Source:UniProtKB/TrEMBL%3BAcc:A0A1D5YRC9]	K08912 light-harvesting complex II chlorophyll a/b binding protein 1 | (RefSeq) chlorophyll a-b binding protein of LHCII type 1-like (A)	ko00196: Photosynthesis - antenna proteins; ko01100: Metabolic pathways	chlorophyll a-b binding protein of LHCII type 1-like [Triticum dicoccoides]	CB21_WHEAT RecName: Full=Chlorophyll a-b binding protein, chloroplastic; AltName: Full=LHCII type I CAB; Short=LHCP; Flags: Precursor;	A0A453M5B9_AEGTS RecName: Full=Chlorophyll a-b binding protein, chloroplastic {ECO:0000256|RuleBase:RU363080};	--	GO:0009535,chloroplast thylakoid membrane; GO:0016021,integral component of membrane; GO:0009522,photosystem I; GO:0009523,photosystem II; GO:0016168,chlorophyll binding; GO:0046872,metal ion binding; GO:0009768,photosynthesis, light harvesting in photosystem I; GO:0009416,response to light stimulus; GO:0003674,molecular_function; GO:0005488,binding; GO:0046906,tetrapyrrole binding; GO:0097159,or…	PF00504.24:Chlorophyll A-B binding protein	--	--	--
TraesCS5A02G457500	699.318	690.544	742.99	376.626	379.282	372.825	46785	36986	41860	17968	16121	20866	-1.30995	0	0	down	5A	637167478	637168439	+	TraesCS5A02G457500	--	K02692 photosystem I subunit II | (RefSeq) photosystem I reaction center subunit II, chloroplastic (A)	ko00195: Photosynthesis; ko01100: Metabolic pathways	photosystem I reaction center subunit II, chloroplastic [Triticum dicoccoides]	PSAD_HORVU RecName: Full=Photosystem I reaction center subunit II, chloroplastic; AltName: Full=Photosystem I 20 kDa subunit; Short=PSI-D; Flags: Precursor;	A0A446TKC9_TRITD RecName: Full=Photosystem I reaction center subunit II, chloroplastic {ECO:0000256|RuleBase:RU368104};	--	GO:0009535,chloroplast thylakoid membrane; GO:0009538,photosystem I reaction center; GO:0015979,photosynthesis; GO:0008150,biological_process; GO:0008152,metabolic process; GO:0009987,cellular process; GO:0044237,cellular metabolic process; GO:0005575,cellular_component; GO:0005622,intracellular anatomical structure; GO:0005737,cytoplasm; GO:0009507,chloroplast; GO:0009534,chloroplast thylakoid; …	PF02531.19:PsaD	--	--	--
TraesCS5A02G459200	113.763	116.686	116.373	64.081	63.937	62.9158	8315	6828	7163	3340	2969	3847	-1.25299	0	0	down	5A	639306150	639307856	-	TraesCS5A02G459200	RbcX2 [Source:Projected from Arabidopsis thaliana (AT5G19855) UniProtKB/TrEMBL%3BAcc:A0A178UCQ2]	--	--	chaperonin-like RbcX protein 2, chloroplastic [Aegilops tauschii subsp. strangulata]	RBCX2_ARATH RecName: Full=Chaperonin-like RbcX protein 2, chloroplastic {ECO:0000303|PubMed:21922322}; Short=AtRBCX2 {ECO:0000303|PubMed:21922322}; Flags: Precursor;	A0A1D5ZSW8_WHEAT SubName: Full=Uncharacterized protein {ECO:0000313|EnsemblPlants:TraesCS5A02G459200.1};	--	GO:0009570,chloroplast stroma; GO:0044183,protein folding chaperone; GO:0015977,carbon fixation; GO:0061077,chaperone-mediated protein folding; GO:0015979,photosynthesis; GO:0110102,ribulose bisphosphate carboxylase complex assembly; GO:0003674,molecular_function; GO:0008150,biological_process; GO:0008152,metabolic process; GO:0071704,organic substance metabolic process; GO:0006457,protein foldin…	PF02341.18:RbcX protein	--	--	--
TraesCS5A02G482800	944.227	920.522	936.517	525.401	534.492	518.575	61134	47715	51063	24258	21986	28088	-1.21961	0	0	down	5A	654123665	654124792	-	TraesCS5A02G482800	--	K02693 photosystem I subunit IV | (RefSeq) photosystem I reaction center subunit IV, chloroplastic (A)	ko00195: Photosynthesis; ko01100: Metabolic pathways	photosystem I reaction center subunit IV, chloroplastic [Triticum dicoccoides]	PSAE_HORVU RecName: Full=Photosystem I reaction center subunit IV, chloroplastic; Short=PSI-E; AltName: Full=Photosystem I 10.8 kDa polypeptide; Flags: Precursor;	A0A3B6KQS0_WHEAT SubName: Full=Uncharacterized protein {ECO:0000313|EnsemblPlants:TraesCS5A02G482800.1};	--	GO:0009535,chloroplast thylakoid membrane; GO:0009538,photosystem I reaction center; GO:0015979,photosynthesis; GO:0008150,biological_process; GO:0008152,metabolic process; GO:0009987,cellular process; GO:0044237,cellular metabolic process; GO:0005575,cellular_component; GO:0005622,intracellular anatomical structure; GO:0005737,cytoplasm; GO:0009507,chloroplast; GO:0009534,chloroplast thylakoid; …	PF02427.20:Photosystem I reaction centre subunit IV / PsaE	--	--	--
TraesCS5A02G495100	748.519	775.602	769.527	401.273	394.095	410.88	99997	82954	86575	38228	33449	45920	-1.31869	0	0	down	5A	663304272	663306753	+	TraesCS5A02G495100	Glyceraldehyde-3-phosphate dehydrogenase [Source:UniProtKB/TrEMBL%3BAcc:A0A1D5YL67]	K05298 glyceraldehyde-3-phosphate dehydrogenase (NADP+) (phosphorylating) [EC:1.2.1.13] | (RefSeq) glyceraldehyde-3-phosphate dehydrogenase B, chloroplastic-like (A)	ko00710: Carbon fixation in photosynthetic organisms; ko01100: Metabolic pathways; ko01200: Carbon metabolism	glyceraldehyde-3-phosphate dehydrogenase B, chloroplastic-like [Triticum dicoccoides]	G3PB_PEA RecName: Full=Glyceraldehyde-3-phosphate dehydrogenase B, chloroplastic; EC=1.2.1.13; AltName: Full=NADP-dependent glyceraldehydephosphate dehydrogenase subunit B; Flags: Precursor;	M7ZNG9_TRIUA RecName: Full=Glyceraldehyde-3-phosphate dehydrogenase {ECO:0000256|RuleBase:RU361160}; EC=1.2.1.- {ECO:0000256|RuleBase:RU361160};	Glyceraldehyde 3-phosphate dehydrogenase	GO:0009507,chloroplast; GO:0047100,glyceraldehyde-3-phosphate dehydrogenase (NADP+) (phosphorylating) activity; GO:0051287,NAD binding; GO:0050661,NADP binding; GO:0006006,glucose metabolic process; GO:0019253,reductive pentose-phosphate cycle; GO:0003674,molecular_function; GO:0003824,catalytic activity; GO:0016491,oxidoreductase activity; GO:0016620,oxidoreductase activity, acting on the aldehy…	PF02800.23:Glyceraldehyde 3-phosphate dehydrogenase, C-terminal domain	--	--	--
TraesCS5A02G498000	208.707	213.176	213.823	139.598	136.866	139.683	31104	25435	26836	14836	12959	17415	-1.00268	0	0	down	5A	665466057	665470666	-	TraesCS5A02G498000	Catalase [Source:UniProtKB/TrEMBL%3BAcc:A0A1D5YMQ8]	K03781 catalase [EC:1.11.1.6] | (RefSeq) catalase-1-like (A)	ko00380: Tryptophan metabolism; ko00630: Glyoxylate and dicarboxylate metabolism; ko01100: Metabolic pathways; ko01110: Biosynthesis of secondary metabolites; ko01200: Carbon metabolism; ko04016: MAPK signaling pathway - plant; ko04146: Peroxisome	catalase-1-like [Triticum aestivum]	CATA1_WHEAT RecName: Full=Catalase-1; EC=1.11.1.6;	A0A3B6KQP3_WHEAT RecName: Full=Catalase {ECO:0000256|ARBA:ARBA00012314, ECO:0000256|RuleBase:RU000498}; EC=1.11.1.6 {ECO:0000256|ARBA:ARBA00012314, ECO:0000256|RuleBase:RU000498};	Catalase	GO:0005737,cytoplasm; GO:0009514,glyoxysome; GO:0005777,peroxisome; GO:0005886,plasma membrane; GO:0004096,catalase activity; GO:0020037,heme binding; GO:0046872,metal ion binding; GO:0042744,hydrogen peroxide catabolic process; GO:0009628,response to abiotic stimulus; GO:0009725,response to hormone; GO:0042542,response to hydrogen peroxide; GO:0003674,molecular_function; GO:0003824,catalytic act…	PF00199.22:Catalase	--	--	--
TraesCS5A02G513200	6.8651	7.5749	7.3959	82.7881	82.9915	79.8543	1089	962	988	9365	8364	10597	3.10318	0	0	up	5A	676965602	676968810	-	TraesCS5A02G513200	Beta-amylase [Source:UniProtKB/TrEMBL%3BAcc:A0A1D5YMH3]	K01177 beta-amylase [EC:3.2.1.2] | (RefSeq) beta-amylase 2, chloroplastic-like (A)	ko00500: Starch and sucrose metabolism; ko01100: Metabolic pathways; ko01110: Biosynthesis of secondary metabolites	beta-amylase 2, chloroplastic-like [Triticum dicoccoides]	BAMY2_ORYSJ RecName: Full=Beta-amylase 2, chloroplastic {ECO:0000305}; Short=OsBamy2 {ECO:0000303|PubMed:21512221}; EC=3.2.1.2 {ECO:0000269|PubMed:21512221}; AltName: Full=4-alpha-D-glucan maltohydrolase {ECO:0000305}; Flags: Precursor;	A0A3B6KTG2_WHEAT RecName: Full=Beta-amylase {ECO:0000256|ARBA:ARBA00012594, ECO:0000256|RuleBase:RU000509}; EC=3.2.1.2 {ECO:0000256|ARBA:ARBA00012594, ECO:0000256|RuleBase:RU000509};	--	GO:0009507,chloroplast; GO:0102229,amylopectin maltohydrolase activity; GO:0016161,beta-amylase activity; GO:0000272,polysaccharide catabolic process; GO:0003674,molecular_function; GO:0003824,catalytic activity; GO:0004553,hydrolase activity, hydrolyzing O-glycosyl compounds; GO:0016787,hydrolase activity; GO:0016798,hydrolase activity, acting on glycosyl bonds; GO:0016160,amylase activity; GO:0…	PF01373.20:Glycosyl hydrolase family 14	--	--	--
[truncated: 12,972 more rows]
